# Supplementary material for: Ocimum metabolomics in response to abiotic stresses: Cold, flood, drought and salinity
Source: PLoS One. 2019 Feb 6;14(2):e0210903. doi: 10.1371/journal.pone.0210903 (PMC6364901; doi:10.1371/journal.pone.0210903)
Supplement: S1 Dataset — (XLSX) [file pone.0210903.s001.xlsx]

## Sheet: CONTROL
Sequence name	Sequence desc.	Sequence length	Hit desc.	Hit ACC	E-Value	Similarity	Bit-Score
CDS_34114_Unigene_52987	4-coumarate-- ligase-like 9	954	gi|747079130|ref|XP_011086752.1|PREDICTED: 4-coumarate--CoA ligase-like 9 [Sesamum indicum]	XP_011086752	7.0473e-169	88.959	493.426
CDS_7097_Unigene_14136	4-coumarate:coenzyme A ligase 1	1608	gi|37930560|gb|AAP68990.1|4-coumarate:coenzyme A ligase 1 [Salvia miltiorrhiza]	AAP68990	0	89.7196	909.442
CDS_34115_Unigene_52988	4-coumarate-- ligase-like 9	954	gi|747079130|ref|XP_011086752.1|PREDICTED: 4-coumarate--CoA ligase-like 9 [Sesamum indicum]	XP_011086752	7.0473e-169	88.959	493.426
CDS_34118_Unigene_52989	4-coumarate-- ligase-like 9	954	gi|747079130|ref|XP_011086752.1|PREDICTED: 4-coumarate--CoA ligase-like 9 [Sesamum indicum]	XP_011086752	7.0473e-169	88.959	493.426
CDS_34120_Unigene_52990	4-coumarate-- ligase-like 9	954	gi|747079130|ref|XP_011086752.1|PREDICTED: 4-coumarate--CoA ligase-like 9 [Sesamum indicum]	XP_011086752	7.0473e-169	88.959	493.426
CDS_34123_Unigene_52991	4-coumarate-- ligase-like 9	954	gi|747079130|ref|XP_011086752.1|PREDICTED: 4-coumarate--CoA ligase-like 9 [Sesamum indicum]	XP_011086752	7.0473e-169	88.959	493.426
CDS_34126_Unigene_52992	4-coumarate-- ligase-like 9	405	gi|747079130|ref|XP_011086752.1|PREDICTED: 4-coumarate--CoA ligase-like 9 [Sesamum indicum]	XP_011086752	1.38174e-37	83.7607	144.436
CDS_34346_Unigene_53292	4-coumarate-- ligase-like 9	1671	gi|848912958|ref|XP_012854638.1|PREDICTED: 4-coumarate--CoA ligase-like 9 [Erythranthe guttata] gi|604303684|gb|EYU23108.1| hypothetical protein MIMGU_mgv1a003608mg [Erythranthe guttata]	XP_012854638, EYU23108	0	86.535	677.167
CDS_34347_Unigene_53293	4-coumarate:coenzyme A ligase partial	486	gi|545273876|gb|AGW27198.1|4-coumarate:coenzyme A ligase 8, partial [Salvia miltiorrhiza]	AGW27198	7.25768e-80	96.2963	253.832
CDS_34348_Unigene_53294	4-coumarate-- ligase-like 9	1635	gi|747043623|ref|XP_011084799.1|PREDICTED: 4-coumarate--CoA ligase-like 9 [Sesamum indicum]	XP_011084799	0	87.6923	618.231
CDS_34349_Unigene_53295	4-coumarate:coenzyme A ligase partial	450	gi|545273876|gb|AGW27198.1|4-coumarate:coenzyme A ligase 8, partial [Salvia miltiorrhiza]	AGW27198	4.92943e-52	94.7917	181.415
CDS_40552_Unigene_64489	4-coumarate-- ligase-like 9	345	gi|747043623|ref|XP_011084799.1|PREDICTED: 4-coumarate--CoA ligase-like 9 [Sesamum indicum]	XP_011084799	6.29267e-43	81.1966	158.688
CDS_28307_Unigene_44652	4-coumarate: ligase	1626	gi|60650097|dbj|BAD90937.1|4-coumarate: CoA ligase [Scutellaria baicalensis]	BAD90937	0	92.4354	935.636
CDS_28308_Unigene_44653	4-coumarate coenzyme A ligase	426	gi|219671340|gb|ACL31667.1|4-coumarate coenzyme A ligase [Paulownia fortunei]	ACL31667	3.21956e-83	97.1831	266.159
CDS_12001_Unigene_21958	4-coumarate: ligase	1704	gi|519675424|gb|AGP02119.1|4-coumarate:CoA ligase [Ocimum basilicum]	AGP02119	0	96.1268	966.837
CDS_4112_Unigene_8976	4-coumarate-- ligase-like 5	327	gi|848886165|ref|XP_012843328.1|PREDICTED: 4-coumarate--CoA ligase-like 5 [Erythranthe guttata] gi|604322009|gb|EYU32443.1| hypothetical protein MIMGU_mgv1a019706mg [Erythranthe guttata]	XP_012843328, EYU32443	1.18758e-41	83.3333	154.836
CDS_5464_Unigene_11421	4-coumarate:coenzyme A ligase partial	354	gi|545273879|gb|AGW27199.1|4-coumarate:coenzyme A ligase 9, partial [Salvia miltiorrhiza]	AGW27199	2.24809e-63	92.3077	211.846
CDS_5465_Unigene_11422	4-coumarate-- ligase-like 6	456	gi|747089862|ref|XP_011092586.1|PREDICTED: 4-coumarate--CoA ligase-like 6 [Sesamum indicum]	XP_011092586	1.69644e-72	86.0927	239.58
CDS_5466_Unigene_11423	4-coumarate-- ligase-like 6	642	gi|747089862|ref|XP_011092586.1|PREDICTED: 4-coumarate--CoA ligase-like 6 [Sesamum indicum]	XP_011092586	1.1177e-116	92.5234	356.681
CDS_5467_Unigene_11424	4-coumarate-- ligase-like 6	315	gi|970045965|ref|XP_015084473.1|PREDICTED: 4-coumarate--CoA ligase-like 6 [Solanum pennellii]	XP_015084473	1.87125e-33	70.1923	131.724
CDS_12002_Unigene_21958	4-coumarate: ligase	414	gi|519675424|gb|AGP02119.1|4-coumarate:CoA ligase [Ocimum basilicum]	AGP02119	1.92689e-79	94.1606	256.914
CDS_12003_Unigene_21959	4-coumarate- ligase	1704	gi|308191360|gb|ADO16242.1|4-coumarate-CoA ligase [Ocimum tenuiflorum]	ADO16242	0	96.4851	990.719
CDS_12004_Unigene_21959	4-coumarate: ligase	414	gi|519675424|gb|AGP02119.1|4-coumarate:CoA ligase [Ocimum basilicum]	AGP02119	1.92689e-79	94.1606	256.914
CDS_12005_Unigene_21963	4-coumarate- ligase	399	gi|308191360|gb|ADO16242.1|4-coumarate-CoA ligase [Ocimum tenuiflorum]	ADO16242	1.28642e-85	100	272.707
CDS_12395_Unigene_22487	4-coumarate-- ligase-like 9	471	gi|848880704|ref|XP_012840727.1|PREDICTED: 4-coumarate--CoA ligase-like 9 [Erythranthe guttata] gi|604329456|gb|EYU34787.1| hypothetical protein MIMGU_mgv1a025620mg [Erythranthe guttata]	XP_012840727, EYU34787	3.27602e-68	84.106	228.024
CDS_12396_Unigene_22488	4-coumarate-- ligase-like 9	471	gi|848880704|ref|XP_012840727.1|PREDICTED: 4-coumarate--CoA ligase-like 9 [Erythranthe guttata] gi|604329456|gb|EYU34787.1| hypothetical protein MIMGU_mgv1a025620mg [Erythranthe guttata]	XP_012840727, EYU34787	3.27602e-68	84.106	228.024
CDS_13052_Unigene_23374	4-coumarate: ligase	1545	gi|674252389|gb|AIK99960.1|4-coumarate: CoA ligase [Plectranthus barbatus]	AIK99960	0	95.7916	944.11
CDS_13053_Unigene_23375	4-coumarate: ligase	1035	gi|674252389|gb|AIK99960.1|4-coumarate: CoA ligase [Plectranthus barbatus]	AIK99960	0	95.092	605.134
CDS_3368_Unigene_7442	isoflavone 3 -hydroxylase-like	1404	gi|747047557|ref|XP_011069755.1|PREDICTED: isoflavone 3'-hydroxylase-like [Sesamum indicum]	XP_011069755	0	89.2857	768.844
CDS_3828_Unigene_8343	4-coumarate-- ligase-like 5	459	gi|848933923|ref|XP_012829565.1|PREDICTED: 4-coumarate--CoA ligase-like 5 [Erythranthe guttata] gi|604297266|gb|EYU17530.1| hypothetical protein MIMGU_mgv1a003887mg [Erythranthe guttata]	XP_012829565, EYU17530	1.08353e-09	61.7021	66.6254
CDS_1594_Unigene_3589	4-coumarate-- ligase-like 5	399	gi|848886165|ref|XP_012843328.1|PREDICTED: 4-coumarate--CoA ligase-like 5 [Erythranthe guttata] gi|604322009|gb|EYU32443.1| hypothetical protein MIMGU_mgv1a019706mg [Erythranthe guttata]	XP_012843328, EYU32443	2.74225e-65	88.0597	219.55
CDS_1464_Unigene_3177	4-coumarate:coenzyme A ligase 5	1602	gi|545273869|gb|AGW27195.1|4-coumarate:coenzyme A ligase 5 [Salvia miltiorrhiza]	AGW27195	0	90.4494	902.123
CDS_2549_Unigene_5908	4-coumarate-- ligase-like 9	999	gi|848859382|ref|XP_012830589.1|PREDICTED: 4-coumarate--CoA ligase-like 9 [Erythranthe guttata]	XP_012830589	0	92.5816	587.415
CDS_2765_Unigene_6347	4-coumarate:coenzyme A ligase 4	1668	gi|545273866|gb|AGW27194.1|4-coumarate:coenzyme A ligase 4 [Salvia miltiorrhiza]	AGW27194	0	95.1526	967.222
CDS_3185_Unigene_7095	4-coumarate: ligase	1632	gi|674252389|gb|AIK99960.1|4-coumarate: CoA ligase [Plectranthus barbatus]	AIK99960	0	96.06	1013.45
CDS_30337_Unigene_47494	cinnamoyl- reductase 1-like	888	gi|747083796|ref|XP_011089278.1|PREDICTED: cinnamoyl-CoA reductase 1-like [Sesamum indicum]	XP_011089278	4.43328e-143	85.1852	418.698
CDS_30339_Unigene_47495	cinnamoyl- reductase 1-like	747	gi|747083796|ref|XP_011089278.1|PREDICTED: cinnamoyl-CoA reductase 1-like [Sesamum indicum]	XP_011089278	1.60569e-117	84.8	351.673
CDS_30347_Unigene_47503	cinnamoyl reductase	975	gi|380845202|gb|AFE84656.1|cinnamoyl CoA reductase [Salvia miltiorrhiza]	AFE84656	0	95.0617	524.242
CDS_24313_Unigene_39066	cinnamoyl- reductase 1-like	330	gi|747058851|ref|XP_011075776.1|PREDICTED: cinnamoyl-CoA reductase 1-like [Sesamum indicum]	XP_011075776	2.82979e-35	68.75	134.42
CDS_24315_Unigene_39067	cinnamoyl- reductase 1-like	531	gi|848853586|ref|XP_012844295.1|PREDICTED: cinnamoyl-CoA reductase 1-like [Erythranthe guttata] gi|604347086|gb|EYU45390.1| hypothetical protein MIMGU_mgv1a010216mg [Erythranthe guttata]	XP_012844295, EYU45390	3.49137e-86	84.7953	268.47
CDS_24316_Unigene_39068	cinnamoyl- reductase 1-like	480	gi|848853586|ref|XP_012844295.1|PREDICTED: cinnamoyl-CoA reductase 1-like [Erythranthe guttata] gi|604347086|gb|EYU45390.1| hypothetical protein MIMGU_mgv1a010216mg [Erythranthe guttata]	XP_012844295, EYU45390	3.60354e-87	85.6287	270.396
CDS_24317_Unigene_39069	cinnamoyl- reductase 1-like	927	gi|848853586|ref|XP_012844295.1|PREDICTED: cinnamoyl-CoA reductase 1-like [Erythranthe guttata] gi|604347086|gb|EYU45390.1| hypothetical protein MIMGU_mgv1a010216mg [Erythranthe guttata]	XP_012844295, EYU45390	6.84028e-154	84.6154	446.432
CDS_24318_Unigene_39070	cinnamoyl- reductase 1-like	816	gi|848853586|ref|XP_012844295.1|PREDICTED: cinnamoyl-CoA reductase 1-like [Erythranthe guttata] gi|604347086|gb|EYU45390.1| hypothetical protein MIMGU_mgv1a010216mg [Erythranthe guttata]	XP_012844295, EYU45390	5.49644e-127	83.8346	376.711
CDS_24319_Unigene_39071	cinnamoyl- reductase 1-like	420	gi|848853586|ref|XP_012844295.1|PREDICTED: cinnamoyl-CoA reductase 1-like [Erythranthe guttata] gi|604347086|gb|EYU45390.1| hypothetical protein MIMGU_mgv1a010216mg [Erythranthe guttata]	XP_012844295, EYU45390	2.94924e-59	86.4	197.978
CDS_25114_Unigene_40189	cinnamate 4-hydroxylase	1572	gi|308191362|gb|ADO16243.1|cinnamate 4-hydroxylase [Ocimum tenuiflorum]	ADO16243	0	100	902.894
CDS_25115_Unigene_40190	cinnamate 4-hydroxylase	1572	gi|308191362|gb|ADO16243.1|cinnamate 4-hydroxylase [Ocimum tenuiflorum]	ADO16243	0	98.9627	889.026
CDS_26022_Unigene_41393	cinnamoyl- reductase 1-like	1125	gi|747043151|ref|XP_011082327.1|PREDICTED: cinnamoyl-CoA reductase 1-like [Sesamum indicum]	XP_011082327	0	94.5619	584.334
CDS_26023_Unigene_41394	cinnamoyl- reductase 1-like	1098	gi|747043151|ref|XP_011082327.1|PREDICTED: cinnamoyl-CoA reductase 1-like [Sesamum indicum]	XP_011082327	0	95.4683	558.91
CDS_27455_Unigene_43454	cinnamoyl- reductase 1-like isoform X3	366	gi|694326914|ref|XP_009354348.1|PREDICTED: cinnamoyl-CoA reductase 1-like isoform X3 [Pyrus x bretschneideri]	XP_009354348	9.13885e-25	77.5862	83.1889
CDS_12370_Unigene_22447	cinnamoyl reductase	468	gi|380845202|gb|AFE84656.1|cinnamoyl CoA reductase [Salvia miltiorrhiza]	AFE84656	9.5131e-68	89.1026	220.705
CDS_12371_Unigene_22448	cinnamoyl- reductase 1-like	315	gi|747083802|ref|XP_011089281.1|PREDICTED: cinnamoyl-CoA reductase 1-like [Sesamum indicum]	XP_011089281	1.2172e-39	88.5714	145.591
CDS_12372_Unigene_22449	cinnamoyl- reductase 1-like	396	gi|747083802|ref|XP_011089281.1|PREDICTED: cinnamoyl-CoA reductase 1-like [Sesamum indicum]	XP_011089281	1.54598e-69	90.8397	224.172
CDS_15331_Unigene_26616	cinnamoyl- reductase 1-like	399	gi|747083796|ref|XP_011089278.1|PREDICTED: cinnamoyl-CoA reductase 1-like [Sesamum indicum]	XP_011089278	4.83619e-56	85.3846	189.504
CDS_15332_Unigene_26617	cinnamoyl- reductase 1-like	1008	gi|747083796|ref|XP_011089278.1|PREDICTED: cinnamoyl-CoA reductase 1-like [Sesamum indicum]	XP_011089278	1.44692e-138	85.7143	409.068
CDS_15333_Unigene_26618	cinnamoyl- reductase 1-like	570	gi|747083796|ref|XP_011089278.1|PREDICTED: cinnamoyl-CoA reductase 1-like [Sesamum indicum]	XP_011089278	9.65832e-74	83.2461	237.269
CDS_39251_Unigene_60915	cinnamoyl- reductase	960	gi|328930000|gb|AEB69789.1|cinnamoyl-CoA reductase [Salvia miltiorrhiza]	AEB69789	2.01021e-150	90.9657	438.343
CDS_7916_Unigene_15692	cinnamoyl- reductase 2	1083	gi|747100729|ref|XP_011098464.1|PREDICTED: cinnamoyl-CoA reductase 2 [Sesamum indicum]	XP_011098464	0	90.4762	596.66
CDS_1405_Unigene_3084	cinnamoyl- reductase 1-like	945	gi|747046515|ref|XP_011100066.1|PREDICTED: cinnamoyl-CoA reductase 1-like [Sesamum indicum]	XP_011100066	5.72984e-151	84.4444	439.884
CDS_29011_Unigene_45546	probable caffeoyl- O-methyltransferase At4g26220	378	gi|848917115|ref|XP_012856017.1|PREDICTED: probable caffeoyl-CoA O-methyltransferase At4g26220 [Erythranthe guttata] gi|604302455|gb|EYU22031.1| hypothetical protein MIMGU_mgv1a011415mg [Erythranthe guttata]	XP_012856017, EYU22031	9.77871e-57	95.3271	189.889
CDS_29013_Unigene_45547	caffeoyl- O-methyltransferase-like	489	gi|747070385|ref|XP_011082012.1|PREDICTED: caffeoyl-CoA O-methyltransferase-like [Sesamum indicum]	XP_011082012	6.45674e-54	98.6486	136.732
CDS_29014_Unigene_45548	caffeoyl- O-methyltransferase-like	489	gi|747070385|ref|XP_011082012.1|PREDICTED: caffeoyl-CoA O-methyltransferase-like [Sesamum indicum]	XP_011082012	6.45674e-54	98.6486	136.732
CDS_29015_Unigene_45548	caffeoyl- O-methyltransferase-like	555	gi|747070385|ref|XP_011082012.1|PREDICTED: caffeoyl-CoA O-methyltransferase-like [Sesamum indicum]	XP_011082012	1.26533e-112	95.6522	335.109
CDS_29016_Unigene_45549	caffeoyl- O-methyltransferase-like	711	gi|747070385|ref|XP_011082012.1|PREDICTED: caffeoyl-CoA O-methyltransferase-like [Sesamum indicum]	XP_011082012	1.34364e-112	86.1607	337.421
CDS_29017_Unigene_45550	caffeoyl- O-methyltransferase-like	837	gi|747070385|ref|XP_011082012.1|PREDICTED: caffeoyl-CoA O-methyltransferase-like [Sesamum indicum]	XP_011082012	3.07853e-157	88.3803	452.595
CDS_29018_Unigene_45551	caffeoyl- O-methyltransferase-like	504	gi|747070385|ref|XP_011082012.1|PREDICTED: caffeoyl-CoA O-methyltransferase-like [Sesamum indicum]	XP_011082012	3.51031e-100	95.8084	302.753
CDS_21572_Unigene_35396	caffeoyl- O-methyltransferase	735	gi|848872745|ref|XP_012836932.1|PREDICTED: caffeoyl-CoA O-methyltransferase [Erythranthe guttata] gi|604333305|gb|EYU37656.1| hypothetical protein MIMGU_mgv1a012535mg [Erythranthe guttata]	XP_012836932, EYU37656	3.23609e-157	94.7368	449.514
CDS_21573_Unigene_35397	caffeoyl- O-methyltransferase	744	gi|568867439|ref|XP_006487045.1|PREDICTED: caffeoyl-CoA O-methyltransferase [Citrus sinensis] gi|641840833|gb|KDO59750.1| hypothetical protein CISIN_1g025824mg [Citrus sinensis]	XP_006487045, KDO59750	2.26538e-163	94.7154	465.307
CDS_21574_Unigene_35398	caffeoyl- O-methyltransferase	507	gi|747081876|ref|XP_011088234.1|PREDICTED: caffeoyl-CoA O-methyltransferase [Sesamum indicum]	XP_011088234	7.94351e-95	97.2789	287.73
CDS_21575_Unigene_35399	caffeoyl- O-methyltransferase	780	gi|747081876|ref|XP_011088234.1|PREDICTED: caffeoyl-CoA O-methyltransferase [Sesamum indicum]	XP_011088234	2.17037e-169	97.5309	480.715
CDS_7104_Unigene_14147	probable caffeoyl- O-methyltransferase At4g26220	594	gi|848890729|ref|XP_012845491.1|PREDICTED: probable caffeoyl-CoA O-methyltransferase At4g26220 [Erythranthe guttata] gi|848890731|ref|XP_012845492.1| PREDICTED: probable caffeoyl-CoA O-methyltransferase At4g26220 [Erythranthe guttata] gi|604319471|gb|EYU30663.1| hypothetical protein MIMGU_mgv1a012878mg [Erythranthe guttata]	XP_012845491, XP_012845492, EYU30663	1.62556e-107	91.5344	320.857
CDS_7105_Unigene_14148	probable caffeoyl- O-methyltransferase At4g26220	594	gi|848890729|ref|XP_012845491.1|PREDICTED: probable caffeoyl-CoA O-methyltransferase At4g26220 [Erythranthe guttata] gi|848890731|ref|XP_012845492.1| PREDICTED: probable caffeoyl-CoA O-methyltransferase At4g26220 [Erythranthe guttata] gi|604319471|gb|EYU30663.1| hypothetical protein MIMGU_mgv1a012878mg [Erythranthe guttata]	XP_012845491, XP_012845492, EYU30663	1.62556e-107	91.5344	320.857
CDS_27281_Unigene_43208	COMT2_OCIBA ame: Full=Caffeic acid 3-O-methyltransferase 2 Short=CAOMT-2 Short=COMT-2 ame: Full=S-adenosysl-L-methionine:caffeic acid 3-O-methyltransferase 2	1227	gi|29839420|sp|Q9XGV9.1|COMT2_OCIBARecName: Full=Caffeic acid 3-O-methyltransferase 2; Short=CAOMT-2; Short=COMT-2; AltName: Full=S-adenosysl-L-methionine:caffeic acid 3-O-methyltransferase 2 gi|5031494|gb|AAD38190.1|AF154918_1 caffeic acid O-methyltransferase [Ocimum basilicum] gi|308191372|gb|ADO16248.1| caffeic acid O-methyltransferase [Ocimum basilicum]	Q9XGV9, AAD38190, ADO16248	0	97.7839	704.516
CDS_27282_Unigene_43209	caffeic acid O-methyltransferase	1200	gi|308191370|gb|ADO16247.1|caffeic acid O-methyltransferase [Ocimum tenuiflorum]	ADO16247	0	100	723.005
CDS_28394_Unigene_44780	hydroxycinnamoyl transferase	1284	gi|321157783|emb|CBI83579.1|hydroxycinnamoyl transferase [Solenostemon scutellarioides]	CBI83579	0	96.9555	837.795
CDS_28395_Unigene_44781	hydroxycinnamoyl transferase	1284	gi|321157783|emb|CBI83579.1|hydroxycinnamoyl transferase [Solenostemon scutellarioides]	CBI83579	0	96.9555	835.869
CDS_28396_Unigene_44782	hydroxycinnamoyl transferase	1284	gi|321157783|emb|CBI83579.1|hydroxycinnamoyl transferase [Solenostemon scutellarioides]	CBI83579	0	95.7845	824.698
CDS_38764_Unigene_59738	hydroxycinnamoyltransferase 2	306	gi|571271249|emb|CDG56253.1|hydroxycinnamoyltransferase 2 [Glechoma hederacea]	CDG56253	3.08746e-32	71.6981	127.102
CDS_18946_Unigene_31644	hydroxycinnamoyltransferase 2	1296	gi|571271249|emb|CDG56253.1|hydroxycinnamoyltransferase 2 [Glechoma hederacea]	CDG56253	0	79.2148	577.015
CDS_26654_Unigene_42294	shikimate O-hydroxycinnamoyltransferase	768	gi|747041003|ref|XP_011070203.1|PREDICTED: shikimate O-hydroxycinnamoyltransferase [Sesamum indicum]	XP_011070203	1.70203e-113	87.1429	346.28
CDS_10709_Unigene_20031	shikimate O-hydroxycinnamoyltransferase-like	789	gi|747079630|ref|XP_011087026.1|PREDICTED: shikimate O-hydroxycinnamoyltransferase-like [Sesamum indicum]	XP_011087026	2.69267e-99	79.6296	310.842
CDS_6579_Unigene_13231	hydroxycinnamoyltransferase 2	786	gi|571271249|emb|CDG56253.1|hydroxycinnamoyltransferase 2 [Glechoma hederacea]	CDG56253	5.36949e-97	77.6062	303.523
CDS_5460_Unigene_11413	hydroxycinnamoyl- shikimate quinate hydroxycinnamoyltransferase	300	gi|148832469|gb|ABR14148.1|hydroxycinnamoyl-CoA shikimate/quinate hydroxycinnamoyltransferase [Coffea arabica]	ABR14148	1.2733e-12	71.4286	68.9366
CDS_27335_Unigene_43269	phenylalanine ammonia-lyase	2133	gi|301386737|emb|CBJ23826.1|phenylalanine ammonia-lyase [Melissa officinalis]	CBJ23826	0	96.7514	1337.4
CDS_27337_Unigene_43270	phenylalanine ammonia-lyase	2136	gi|429510230|gb|AFZ94859.1|phenylalanine ammonia-lyase [Solenostemon scutellarioides]	AFZ94859	0	96.3432	1376.3
CDS_27338_Unigene_43270	phenylalanine ammonia-lyase	465	gi|429510230|gb|AFZ94859.1|phenylalanine ammonia-lyase [Solenostemon scutellarioides]	AFZ94859	7.58485e-12	89.1892	73.1738
CDS_27339_Unigene_43271	phenylalanine ammonia-lyase	399	gi|429510230|gb|AFZ94859.1|phenylalanine ammonia-lyase [Solenostemon scutellarioides]	AFZ94859	6.4532e-74	93.9394	245.358
CDS_27340_Unigene_43273	phenylalanine ammonia- partial	306	gi|403327479|gb|AFR41113.1|phenylalanine ammonia-lyase, partial [Populus trichocarpa]	AFR41113	1.14435e-66	99.0196	210.69
CDS_8288_Unigene_16255	phenylalanine ammonia-lyase	2226	gi|757937448|gb|AJO53272.1|phenylalanine ammonia-lyase [Pogostemon cablin]	AJO53272	0	90.5634	1181.01
CDS_11946_Unigene_21885	probable cinnamyl alcohol dehydrogenase 1	705	gi|848883782|ref|XP_012842178.1|PREDICTED: probable cinnamyl alcohol dehydrogenase 1 [Erythranthe guttata] gi|604327678|gb|EYU33425.1| hypothetical protein MIMGU_mgv1a008952mg [Erythranthe guttata]	XP_012842178, EYU33425	2.95113e-107	93.9394	326.25
CDS_11947_Unigene_21885	probable cinnamyl alcohol dehydrogenase 1	480	gi|747048608|ref|XP_011070320.1|PREDICTED: probable cinnamyl alcohol dehydrogenase 1 [Sesamum indicum] gi|747048610|ref|XP_011070321.1| PREDICTED: probable cinnamyl alcohol dehydrogenase 1 [Sesamum indicum]	XP_011070320, XP_011070321	2.14635e-79	89.4366	251.521
CDS_11948_Unigene_21886	probable cinnamyl alcohol dehydrogenase 1	1062	gi|848883782|ref|XP_012842178.1|PREDICTED: probable cinnamyl alcohol dehydrogenase 1 [Erythranthe guttata] gi|604327678|gb|EYU33425.1| hypothetical protein MIMGU_mgv1a008952mg [Erythranthe guttata]	XP_012842178, EYU33425	0	92.7746	598.586
CDS_16415_Unigene_28238	cinnamyl alcohol dehydrogenase	1086	gi|308191366|gb|ADO16245.1|cinnamyl alcohol dehydrogenase [Ocimum tenuiflorum]	ADO16245	0	92.7978	594.349
CDS_16416_Unigene_28239	cinnamyl alcohol dehydrogenase	1074	gi|308191366|gb|ADO16245.1|cinnamyl alcohol dehydrogenase [Ocimum tenuiflorum]	ADO16245	0	99.1597	617.846
CDS_16417_Unigene_28240	cinnamyl alcohol dehydrogenase	882	gi|308191366|gb|ADO16245.1|cinnamyl alcohol dehydrogenase [Ocimum tenuiflorum]	ADO16245	7.09069e-169	98.9209	485.337
CDS_23512_Unigene_37968	cinnamyl alcohol dehydrogenase	366	gi|307634614|gb|ADN78309.1|cinnamyl alcohol dehydrogenase [Salvia miltiorrhiza]	ADN78309	7.67183e-58	96.7213	194.512
CDS_11048_Unigene_20534	cinnamyl alcohol dehydrogenase	1083	gi|307634614|gb|ADN78309.1|cinnamyl alcohol dehydrogenase [Salvia miltiorrhiza]	ADN78309	0	92.5	532.332
CDS_11049_Unigene_20535	cinnamyl alcohol dehydrogenase	1083	gi|307634614|gb|ADN78309.1|cinnamyl alcohol dehydrogenase [Salvia miltiorrhiza]	ADN78309	0	92.5	532.332
CDS_11524_Unigene_21234	probable cinnamyl alcohol dehydrogenase 6	621	gi|848933871|ref|XP_012829547.1|PREDICTED: probable cinnamyl alcohol dehydrogenase 6 [Erythranthe guttata] gi|604297312|gb|EYU17576.1| hypothetical protein MIMGU_mgv1a008846mg [Erythranthe guttata]	XP_012829547, EYU17576	4.99117e-105	91.2621	319.316
CDS_11525_Unigene_21235	probable cinnamyl alcohol dehydrogenase 6	1089	gi|848933871|ref|XP_012829547.1|PREDICTED: probable cinnamyl alcohol dehydrogenase 6 [Erythranthe guttata] gi|604297312|gb|EYU17576.1| hypothetical protein MIMGU_mgv1a008846mg [Erythranthe guttata]	XP_012829547, EYU17576	0	91.989	620.928
CDS_3880_Unigene_8448	cinnamyl alcohol dehydrogenase	537	gi|307634614|gb|ADN78309.1|cinnamyl alcohol dehydrogenase [Salvia miltiorrhiza]	ADN78309	5.10094e-87	91.9753	272.322
CDS_3881_Unigene_8449	cinnamyl alcohol dehydrogenase	612	gi|307634614|gb|ADN78309.1|cinnamyl alcohol dehydrogenase [Salvia miltiorrhiza]	ADN78309	1.1099e-98	92.2652	303.138
CDS_363_Unigene_806	probable cinnamyl alcohol dehydrogenase	366	gi|802644392|ref|XP_012079314.1|PREDICTED: probable cinnamyl alcohol dehydrogenase [Jatropha curcas] gi|643722121|gb|KDP32000.1| hypothetical protein JCGZ_12461 [Jatropha curcas]	XP_012079314, KDP32000	3.57685e-49	80.9917	171.785
CDS_8405_Unigene_16456	p-coumaroyl shikimate 3 -hydroxylase	351	gi|308191376|gb|ADO16250.1|p-coumaroyl shikimate 3'-hydroxylase [Ocimum tenuiflorum]	ADO16250	2.78889e-69	94.0171	228.024
CDS_8406_Unigene_16457	p-coumaroyl shikimate 3 -hydroxylase	447	gi|308191376|gb|ADO16250.1|p-coumaroyl shikimate 3'-hydroxylase [Ocimum tenuiflorum]	ADO16250	1.96258e-91	94.6309	286.96
CDS_20795_Unigene_34166	p-coumaroyl shikimate 3 -hydroxylase isoform 2	1257	gi|22651521|gb|AAL99201.1|p-coumaroyl shikimate 3'-hydroxylase isoform 2 [Ocimum basilicum]	AAL99201	0	99.7389	787.334
CDS_2614_Unigene_6035	cinnamate 4-hydroxylase 2	762	gi|545273883|gb|AGW27201.1|cinnamate 4-hydroxylase 2 [Salvia miltiorrhiza]	AGW27201	5.31207e-130	86.6935	386.341
CDS_2841_Unigene_6463	AChain Structure Of Eugenol Synthase From Ocimum Basilicum Complexed With Emdf	945	gi|165761065|pdb|2R2G|AChain A, Structure Of Eugenol Synthase From Ocimum Basilicum Complexed With Emdf gi|165761066|pdb|2R2G|B Chain B, Structure Of Eugenol Synthase From Ocimum Basilicum Complexed With Emdf	2R2G, 2R2G	0	95.5414	539.265
CDS_2107_Unigene_4747	chavicol O-methyltransferase	1122	gi|308191374|gb|ADO16249.1|chavicol O-methyltransferase [Ocimum basilicum]	ADO16249	0	94.6779	619.387
CDS_6577_Unigene_13229	rosmarinic acid synthase 3	519	gi|545273904|gb|AGW27208.1|rosmarinic acid synthase 3 [Salvia miltiorrhiza]	AGW27208	2.41761e-65	74.2857	218.009
CDS_6578_Unigene_13230	rosmarinic acid synthase 3	519	gi|545273904|gb|AGW27208.1|rosmarinic acid synthase 3 [Salvia miltiorrhiza]	AGW27208	5.32882e-65	74.0113	217.238
CDS_39024_Unigene_60574	RAS_PLESU ame: Full=Rosmarinate synthase Short= ame: Full=Hydroxycinnamoyl transferase Short= 1	1278	gi|510785778|sp|A0PDV5.1|RAS_PLESURecName: Full=Rosmarinate synthase; Short=CbRAS; AltName: Full=Hydroxycinnamoyl transferase; Short=CbHCT1 gi|118623628|emb|CAK55166.1| hydroxycinnamoyl transferase [Solenostemon scutellarioides]	A0PDV5, CAK55166	0	93.2558	765.763
CDS_37499_Unigene_57541	PREDICTED: dihydroflavonol-4-reductase-like	984	gi|747045352|ref|XP_011093542.1|PREDICTED: dihydroflavonol-4-reductase-like [Sesamum indicum]	XP_011093542	2.13373e-150	79.7583	439.113
CDS_37500_Unigene_57542	PREDICTED: dihydroflavonol-4-reductase-like	318	gi|747045352|ref|XP_011093542.1|PREDICTED: dihydroflavonol-4-reductase-like [Sesamum indicum]	XP_011093542	1.99051e-40	81.9048	147.902
CDS_37501_Unigene_57543	PREDICTED: dihydroflavonol-4-reductase-like	486	gi|747045352|ref|XP_011093542.1|PREDICTED: dihydroflavonol-4-reductase-like [Sesamum indicum]	XP_011093542	8.49248e-78	84.7561	246.899
CDS_37502_Unigene_57544	PREDICTED: dihydroflavonol-4-reductase-like	993	gi|747045352|ref|XP_011093542.1|PREDICTED: dihydroflavonol-4-reductase-like [Sesamum indicum]	XP_011093542	2.55604e-160	81.791	464.537
CDS_116_Unigene_284	flavonoid 3 -hydroxylase	1212	gi|14278925|dbj|BAB59005.1|flavonoid 3'-hydroxylase [Perilla frutescens var. crispa]	BAB59005	0	90.0243	657.907
CDS_712_Unigene_1730	PREDICTED: dihydroflavonol-4-reductase-like	993	gi|747045352|ref|XP_011093542.1|PREDICTED: dihydroflavonol-4-reductase-like [Sesamum indicum]	XP_011093542	1.40121e-158	82.3353	459.914
CDS_1503_Unigene_3248	flavonol synthase flavanone 3-hydroxylase-like	366	gi|747082015|ref|XP_011088308.1|PREDICTED: flavonol synthase/flavanone 3-hydroxylase-like [Sesamum indicum]	XP_011088308	1.22798e-70	94.2623	227.254
CDS_2128_Unigene_4803	flavonoid 3-O-glucosyltransferase	504	gi|1944201|dbj|BAA19659.1|flavonoid 3-O-glucosyltransferase [Perilla frutescens]	BAA19659	5.35877e-68	82.4242	225.328
CDS_3320_Unigene_7353	flavonoid 3-O-glucosyltransferase	846	gi|1944201|dbj|BAA19659.1|flavonoid 3-O-glucosyltransferase [Perilla frutescens]	BAA19659	1.79982e-112	79.021	344.739
CDS_3954_Unigene_8614	flavonol synthase flavanone 3-hydroxylase	633	gi|747052601|ref|XP_011072426.1|PREDICTED: flavonol synthase/flavanone 3-hydroxylase [Sesamum indicum]	XP_011072426	4.01385e-94	85.3933	292.352
CDS_3955_Unigene_8614	flavonol synthase flavanone 3-hydroxylase	579	gi|747052601|ref|XP_011072426.1|PREDICTED: flavonol synthase/flavanone 3-hydroxylase [Sesamum indicum]	XP_011072426	1.58773e-72	72.9592	236.113
CDS_3956_Unigene_8615	flavonol synthase flavanone 3-hydroxylase	1194	gi|747052601|ref|XP_011072426.1|PREDICTED: flavonol synthase/flavanone 3-hydroxylase [Sesamum indicum]	XP_011072426	0	78.877	528.865
CDS_4156_Unigene_9074	PREDICTED: dihydroflavonol-4-reductase-like	312	gi|747045352|ref|XP_011093542.1|PREDICTED: dihydroflavonol-4-reductase-like [Sesamum indicum]	XP_011093542	9.32513e-38	82.8283	140.969
CDS_4770_Unigene_10190	flavonoid 3 monooxygenase	1554	gi|548918017|gb|AGX15389.1|flavonoid 3' monooxygenase [Plectranthus barbatus]	AGX15389	0	92.5852	830.476
CDS_5225_Unigene_11000	dihydroflavonol-4-reductase isoform X1	1014	gi|747073786|ref|XP_011083865.1|PREDICTED: dihydroflavonol-4-reductase isoform X1 [Sesamum indicum]	XP_011083865	0	90.5882	579.711
CDS_5450_Unigene_11390	flavonoid 3 ,5 -methyltransferase-like isoform X1	714	gi|747079171|ref|XP_011086773.1|PREDICTED: flavonoid 3',5'-methyltransferase-like isoform X1 [Sesamum indicum]	XP_011086773	9.20224e-144	92.7966	414.461
CDS_5451_Unigene_11391	flavonoid 3 ,5 -methyltransferase-like isoform X1	570	gi|747079171|ref|XP_011086773.1|PREDICTED: flavonoid 3',5'-methyltransferase-like isoform X1 [Sesamum indicum]	XP_011086773	3.6269e-112	93.0851	332.413
CDS_5792_Unigene_11964	trans-cinnamate 4-monooxygenase-like	813	gi|848875248|ref|XP_012838100.1|PREDICTED: trans-cinnamate 4-monooxygenase-like [Erythranthe guttata] gi|604332154|gb|EYU36905.1| hypothetical protein MIMGU_mgv1a004883mg [Erythranthe guttata]	XP_012838100, EYU36905	5.6721e-141	86.3971	419.083
CDS_5946_Unigene_12203	flavonoid O-methyltransferase 6	1011	gi|407911511|gb|AFU50300.1|flavonoid O-methyltransferase 6 [Ocimum basilicum]	AFU50300	0	94.3452	564.303
CDS_5947_Unigene_12203	flavonoid O-methyltransferase 6	357	gi|407911511|gb|AFU50300.1|flavonoid O-methyltransferase 6 [Ocimum basilicum]	AFU50300	4.29395e-67	93.2203	217.624
CDS_6091_Unigene_12429	flavone 8-O-methyltransferase	570	gi|523371674|gb|AGQ21572.1|flavone 8-O-methyltransferase [Ocimum basilicum]	AGQ21572	1.98001e-104	91.5344	317.005
CDS_6478_Unigene_13064	isoflavone reductase homolog isoform X1	927	gi|747082208|ref|XP_011088414.1|PREDICTED: isoflavone reductase homolog isoform X1 [Sesamum indicum]	XP_011088414	0	90.3226	527.324
CDS_6616_Unigene_13297	flavonol synthase flavanone 3-hydroxylase-like	579	gi|848930003|ref|XP_012828310.1|PREDICTED: flavonol synthase/flavanone 3-hydroxylase-like [Erythranthe guttata]	XP_012828310	1.90782e-75	82.9787	243.047
CDS_6617_Unigene_13298	flavonol synthase flavanone 3-hydroxylase-like	579	gi|848930003|ref|XP_012828310.1|PREDICTED: flavonol synthase/flavanone 3-hydroxylase-like [Erythranthe guttata]	XP_012828310	1.90782e-75	82.9787	243.047
CDS_7127_Unigene_14205	flavonol synthase flavanone 3-hydroxylase	1029	gi|747046136|ref|XP_011097868.1|PREDICTED: flavonol synthase/flavanone 3-hydroxylase [Sesamum indicum]	XP_011097868	2.11497e-171	90.5325	493.041
CDS_7128_Unigene_14207	flavonol synthase flavanone 3-hydroxylase	360	gi|747046136|ref|XP_011097868.1|PREDICTED: flavonol synthase/flavanone 3-hydroxylase [Sesamum indicum]	XP_011097868	2.04193e-52	89.3443	179.874
CDS_8634_Unigene_16858	flavone 8-O-methyltransferase	900	gi|523371674|gb|AGQ21572.1|flavone 8-O-methyltransferase [Ocimum basilicum]	AGQ21572	5.98479e-179	93.311	511.531
CDS_8635_Unigene_16859	flavone 8-O-methyltransferase	633	gi|523371674|gb|AGQ21572.1|flavone 8-O-methyltransferase [Ocimum basilicum]	AGQ21572	1.6803e-80	81.592	256.914
CDS_9054_Unigene_17537	flavonol synthase flavanone 3-hydroxylase-like	363	gi|698529134|ref|XP_009761397.1|PREDICTED: flavonol synthase/flavanone 3-hydroxylase-like [Nicotiana sylvestris]	XP_009761397	9.32473e-38	87.6404	141.354
CDS_9055_Unigene_17538	flavonol synthase flavanone 3-hydroxylase-like	447	gi|702257926|ref|XP_010029566.1|PREDICTED: flavonol synthase/flavanone 3-hydroxylase-like [Eucalyptus grandis] gi|629119092|gb|KCW83582.1| hypothetical protein EUGRSUZ_B00473 [Eucalyptus grandis]	XP_010029566, KCW83582	3.98643e-31	74.3363	124.79
CDS_9056_Unigene_17539	flavonol synthase flavanone 3-hydroxylase-like	741	gi|747051194|ref|XP_011071683.1|PREDICTED: flavonol synthase/flavanone 3-hydroxylase-like [Sesamum indicum]	XP_011071683	3.95129e-77	72.2727	248.054
CDS_11813_Unigene_21678	dihydroflavonol-4-reductase isoform X1	1020	gi|747073786|ref|XP_011083865.1|PREDICTED: dihydroflavonol-4-reductase isoform X1 [Sesamum indicum]	XP_011083865	0	89.1813	533.487
CDS_14894_Unigene_26029	flavone 8-hydroxylase	1584	gi|669204764|gb|AII16848.1|flavone 8-hydroxylase [Ocimum basilicum]	AII16848	0	86.3894	828.55
CDS_14896_Unigene_26031	flavone 8-hydroxylase	306	gi|669204766|gb|AII16849.1|flavone 8-hydroxylase [Ocimum basilicum]	AII16849	1.49843e-26	69.8113	112.079
CDS_16535_Unigene_28379	oxoglutarate-dependent flavone 7-O-demethylase	1110	gi|753709941|gb|AJI44435.1|oxoglutarate-dependent flavone 7-O-demethylase [Ocimum basilicum]	AJI44435	0	91.5068	637.491
CDS_38853_Unigene_59869	isoflavone 2 -hydroxylase-like isoform X2	540	gi|747047579|ref|XP_011069765.1|PREDICTED: isoflavone 2'-hydroxylase-like isoform X2 [Sesamum indicum]	XP_011069765	3.84274e-96	94.0476	300.056
CDS_38963_Unigene_60138	flavonol synthase flavanone 3-hydroxylase-like	636	gi|747082015|ref|XP_011088308.1|PREDICTED: flavonol synthase/flavanone 3-hydroxylase-like [Sesamum indicum]	XP_011088308	2.6847e-110	84.4037	332.798
CDS_40241_Unigene_63728	flavonoid O-methyltransferase 1	1041	gi|407911501|gb|AFU50295.1|flavonoid O-methyltransferase 1 [Ocimum basilicum]	AFU50295	0	94.1176	620.157
CDS_40242_Unigene_63728	flavonoid O-methyltransferase 2	327	gi|407911503|gb|AFU50296.1|flavonoid O-methyltransferase 2 [Ocimum basilicum]	AFU50296	3.23032e-30	94.2857	120.939
CDS_40316_Unigene_63832	isoflavone reductase	933	gi|848885107|ref|XP_012842808.1|PREDICTED: isoflavone reductase-like protein [Erythranthe guttata] gi|604326918|gb|EYU32912.1| hypothetical protein MIMGU_mgv1a010549mg [Erythranthe guttata]	XP_012842808, EYU32912	0	89.3204	516.538
CDS_40455_Unigene_64081	flavonoid 3-O-glucosyltransferase	1356	gi|1944201|dbj|BAA19659.1|flavonoid 3-O-glucosyltransferase [Perilla frutescens]	BAA19659	0	86.4143	658.292
CDS_1_Unigene_1	zinc transporter 11 isoform X1	1011	gi|747095316|ref|XP_011095528.1|PREDICTED: zinc transporter 11 isoform X1 [Sesamum indicum]	XP_011095528	1.17262e-162	88.7821	471.085
CDS_2_Unigene_10	60S ribosomal L4-B- partial	444	gi|662218739|ref|XP_008483413.1|PREDICTED: 60S ribosomal protein L4-B-like, partial [Diaphorina citri]	XP_008483413	3.14116e-78	89.0411	242.276
CDS_35313_Unigene_54645	flavonoid 3 -monooxygenase-like	1545	gi|747045757|ref|XP_011095827.1|PREDICTED: flavonoid 3'-monooxygenase-like [Sesamum indicum]	XP_011095827	0	80.0813	637.491
CDS_3_Unigene_19	60S ribosomal L13a	402	gi|934146032|gb|KPL96949.1|60S ribosomal protein L13a-like protein [Sarcoptes scabiei]	KPL96949	3.23733e-72	89.5522	227.254
CDS_9497_Unigene_18244	Q8OMT_MENPI ame: Full=8-hydroxyquercetin 8-O-methyltransferase ame: Full=Flavonol 8-O-methyltransferase	327	gi|75129654|sp|Q6VMW0.1|Q8OMT_MENPIRecName: Full=8-hydroxyquercetin 8-O-methyltransferase; AltName: Full=Flavonol 8-O-methyltransferase gi|38047395|gb|AAR09600.1| flavonoid 8-O-methyltransferase [Mentha x piperita]	Q6VMW0, AAR09600	2.87974e-28	87.8788	115.931
CDS_4_Unigene_35	hypothetical protein MIMGU_mgv1a001114mg	369	gi|604302690|gb|EYU22247.1|hypothetical protein MIMGU_mgv1a001114mg [Erythranthe guttata]	EYU22247	3.74888e-42	80.4878	159.073
CDS_5_Unigene_38	multiple C2 and transmembrane domain-containing 1	741	gi|747064533|ref|XP_011078852.1|PREDICTED: multiple C2 and transmembrane domain-containing protein 1 [Sesamum indicum]	XP_011078852	1.98753e-138	91.2698	420.624
CDS_6_Unigene_43	PREDICTED: uncharacterized protein LOC105179787	477	gi|747046910|ref|XP_011101724.1|PREDICTED: uncharacterized protein LOC105179787 [Sesamum indicum]	XP_011101724	2.53586e-18	78.6517	87.8113
CDS_7_Unigene_44	WAT1-related At3g45870-like	366	gi|848894246|ref|XP_012847159.1|PREDICTED: WAT1-related protein At3g45870-like [Erythranthe guttata] gi|604317037|gb|EYU29113.1| hypothetical protein MIMGU_mgv1a007957mg [Erythranthe guttata]	XP_012847159, EYU29113	7.19316e-38	85.124	142.895
CDS_8_Unigene_46	---NA---	345	No Blast Hit
CDS_9_Unigene_49	F-box only 6-like	1074	gi|747052254|ref|XP_011072240.1|PREDICTED: F-box only protein 6-like [Sesamum indicum]	XP_011072240	2.60229e-149	75.3388	438.728
CDS_10_Unigene_50	NAC domain-containing 100-like	1011	gi|747101077|ref|XP_011098651.1|PREDICTED: NAC domain-containing protein 100-like [Sesamum indicum]	XP_011098651	5.1559e-130	72.4551	387.497
CDS_11_Unigene_51	NAC domain-containing 100	345	gi|225457373|ref|XP_002284825.1|PREDICTED: NAC domain-containing protein 100 [Vitis vinifera] gi|147810455|emb|CAN69806.1| hypothetical protein VITISV_019654 [Vitis vinifera]	XP_002284825, CAN69806	2.14102e-55	93.617	187.963
CDS_12_Unigene_51	NAC domain-containing 100-like	549	gi|747101077|ref|XP_011098651.1|PREDICTED: NAC domain-containing protein 100-like [Sesamum indicum]	XP_011098651	4.0037e-20	54.4503	95.9005
CDS_13_Unigene_52	PREDICTED: uncharacterized protein LOC105159284	1245	gi|747056662|ref|XP_011074597.1|PREDICTED: uncharacterized protein LOC105159284 [Sesamum indicum]	XP_011074597	2.23899e-139	78.3069	434.106
CDS_14_Unigene_53	PREDICTED: uncharacterized protein LOC105159284	414	gi|747056662|ref|XP_011074597.1|PREDICTED: uncharacterized protein LOC105159284 [Sesamum indicum]	XP_011074597	7.57566e-42	80.1471	159.073
CDS_15_Unigene_54	PREDICTED: uncharacterized protein LOC105160396	396	gi|747040333|ref|XP_011076094.1|PREDICTED: uncharacterized protein LOC105160396 [Sesamum indicum]	XP_011076094	1.84601e-41	81.7308	149.058
CDS_16_Unigene_55	PREDICTED: uncharacterized protein LOC105171216	1137	gi|747086139|ref|XP_011090558.1|PREDICTED: uncharacterized protein LOC105171216 [Sesamum indicum]	XP_011090558	1.2022e-75	60.9005	252.677
CDS_17_Unigene_57	HGH1 homolog	1032	gi|747049896|ref|XP_011071003.1|PREDICTED: protein HGH1 homolog [Sesamum indicum]	XP_011071003	0	90	557.755
CDS_18_Unigene_58	pentatricopeptide repeat-containing At4g21065-like	2253	gi|747063822|ref|XP_011078475.1|PREDICTED: pentatricopeptide repeat-containing protein At4g21065-like [Sesamum indicum]	XP_011078475	0	87.6658	1184.09
CDS_19_Unigene_61	phosphatidylinositol transfer 2-like isoform X1	804	gi|747084871|ref|XP_011089863.1|PREDICTED: phosphatidylinositol transfer protein 2-like isoform X1 [Sesamum indicum]	XP_011089863	1.94993e-167	92.7757	477.633
CDS_20_Unigene_62	PREDICTED: uncharacterized protein LOC105178478	402	gi|747104077|ref|XP_011100260.1|PREDICTED: uncharacterized protein LOC105178478 [Sesamum indicum]	XP_011100260	1.22919e-30	84.2697	120.939
CDS_21_Unigene_63	PREDICTED: uncharacterized protein LOC105965921	666	gi|848891636|ref|XP_012845924.1|PREDICTED: uncharacterized protein LOC105965921 [Erythranthe guttata] gi|604318838|gb|EYU30279.1| hypothetical protein MIMGU_mgv1a013333mg [Erythranthe guttata]	XP_012845924, EYU30279	1.8132e-65	74.7619	214.157
CDS_22_Unigene_64	PREDICTED: uncharacterized protein LOC105173594	927	gi|747091882|ref|XP_011093689.1|PREDICTED: uncharacterized protein LOC105173594 [Sesamum indicum]	XP_011093689	2.83449e-98	81.3043	305.834
CDS_23_Unigene_66	PREDICTED: uncharacterized protein LOC105159750 isoform X2	2973	gi|747057840|ref|XP_011075240.1|PREDICTED: uncharacterized protein LOC105159750 isoform X2 [Sesamum indicum]	XP_011075240	0	79.8638	1284.63
CDS_24_Unigene_67	PREDICTED: uncharacterized protein LOC105159750 isoform X2	3021	gi|747057840|ref|XP_011075240.1|PREDICTED: uncharacterized protein LOC105159750 isoform X2 [Sesamum indicum]	XP_011075240	0	81.1284	1325.46
CDS_25_Unigene_68	NAC transcription factor 1	591	gi|532021153|gb|AGT63357.1|NAC transcription factor 1 [Salvia miltiorrhiza]	AGT63357	5.07944e-87	97.449	267.314
CDS_26_Unigene_69	late blight resistance homolog R1A-10	2652	gi|747051758|ref|XP_011071970.1|PREDICTED: putative late blight resistance protein homolog R1A-10 [Sesamum indicum]	XP_011071970	0	65.7984	759.599
CDS_27_Unigene_70	PREDICTED: nucleolin	951	gi|747102642|ref|XP_011099487.1|PREDICTED: nucleolin [Sesamum indicum]	XP_011099487	3.97217e-139	86.4583	409.453
CDS_28_Unigene_71	PREDICTED: uncharacterized protein LOC105165412	648	gi|747071664|ref|XP_011082714.1|PREDICTED: uncharacterized protein LOC105165412 [Sesamum indicum]	XP_011082714	1.96959e-16	48.8372	85.8853
CDS_29_Unigene_72	regulation of nuclear pre-mRNA domain-containing 1B-like	1458	gi|747099128|ref|XP_011097607.1|PREDICTED: regulation of nuclear pre-mRNA domain-containing protein 1B-like [Sesamum indicum]	XP_011097607	9.71738e-178	81.4318	522.316
CDS_30_Unigene_74	PREDICTED: uncharacterized protein LOC105170697	318	gi|747084895|ref|XP_011089876.1|PREDICTED: uncharacterized protein LOC105170697 [Sesamum indicum]	XP_011089876	5.55101e-28	73.7864	112.849
CDS_31_Unigene_75	trichome birefringence-like 33	372	gi|359486373|ref|XP_002277384.2|PREDICTED: protein trichome birefringence-like 33 [Vitis vinifera] gi|297736550|emb|CBI25421.3| unnamed protein product [Vitis vinifera]	XP_002277384, CBI25421	1.62186e-72	91.8699	234.187
CDS_32_Unigene_78	PREDICTED: uncharacterized protein LOC105172296	660	gi|747088752|ref|XP_011091982.1|PREDICTED: uncharacterized protein LOC105172296 [Sesamum indicum]	XP_011091982	1.02763e-102	86.9159	308.916
CDS_33_Unigene_80	ethylene-responsive element binding	717	gi|151301850|gb|ABR92333.1|putative ethylene-responsive element binding protein [Salvia miltiorrhiza]	ABR92333	2.53729e-76	74.7863	243.047
CDS_34_Unigene_81	PREDICTED: uncharacterized protein LOC105155402	369	gi|747047238|ref|XP_011069578.1|PREDICTED: uncharacterized protein LOC105155402 [Sesamum indicum]	XP_011069578	6.73571e-29	65.5462	113.235
CDS_35_Unigene_83	ribose-phosphate pyrophosphokinase 4	951	gi|747072028|ref|XP_011082912.1|PREDICTED: ribose-phosphate pyrophosphokinase 4 [Sesamum indicum]	XP_011082912	0	95.2381	558.14
CDS_36_Unigene_84	PREDICTED: uncharacterized protein LOC105166582	321	gi|747074577|ref|XP_011084284.1|PREDICTED: uncharacterized protein LOC105166582 [Sesamum indicum] gi|747074579|ref|XP_011084285.1| PREDICTED: uncharacterized protein LOC105166582 [Sesamum indicum]	XP_011084284, XP_011084285	6.94457e-14	72.7273	73.1738
CDS_37_Unigene_86	germin subfamily 3 member 2	642	gi|747093131|ref|XP_011094359.1|PREDICTED: germin-like protein subfamily 3 member 2 [Sesamum indicum]	XP_011094359	1.67988e-111	88.6598	330.872
CDS_38_Unigene_88	ferredoxin-dependent glutamate chloroplastic	4875	gi|747058164|ref|XP_011075414.1|PREDICTED: ferredoxin-dependent glutamate synthase, chloroplastic [Sesamum indicum]	XP_011075414	0	95.5297	3073.88
CDS_39_Unigene_90	PREDICTED: synaptotagmin-3	1641	gi|848868239|ref|XP_012834754.1|PREDICTED: synaptotagmin-3 [Erythranthe guttata] gi|604335724|gb|EYU39612.1| hypothetical protein MIMGU_mgv1a004055mg [Erythranthe guttata]	XP_012834754, EYU39612	0	93.858	823.157
CDS_40_Unigene_91	---NA---	300	No Blast Hit
CDS_41_Unigene_93	PREDICTED: uncharacterized protein LOC105975748 isoform X1	399	gi|848918333|ref|XP_012856428.1|PREDICTED: uncharacterized protein LOC105975748 isoform X1 [Erythranthe guttata]	XP_012856428	5.99297e-42	78.0702	147.517
CDS_42_Unigene_97	poly(A)-specific ribonuclease PARN-like isoform X4	363	gi|747084415|ref|XP_011089616.1|PREDICTED: poly(A)-specific ribonuclease PARN-like isoform X4 [Sesamum indicum]	XP_011089616	1.16368e-58	85.9504	202.216
CDS_43_Unigene_98	trihelix transcription factor GT-2-like	1410	gi|747103233|ref|XP_011099803.1|PREDICTED: trihelix transcription factor GT-2-like [Sesamum indicum]	XP_011099803	0	77.2901	555.444
CDS_44_Unigene_99	trihelix transcription factor GT-2-like	966	gi|747103233|ref|XP_011099803.1|PREDICTED: trihelix transcription factor GT-2-like [Sesamum indicum]	XP_011099803	2.88517e-122	78.187	374.015
CDS_45_Unigene_100	PREDICTED: uncharacterized protein LOC105167701	558	gi|747077385|ref|XP_011085812.1|PREDICTED: uncharacterized protein LOC105167701 [Sesamum indicum]	XP_011085812	5.73627e-108	90.7609	319.701
CDS_46_Unigene_103	PREDICTED: uncharacterized protein LOC105164931	1674	gi|747043099|ref|XP_011082070.1|PREDICTED: uncharacterized protein LOC105164931 [Sesamum indicum]	XP_011082070	0	89.2665	815.068
CDS_47_Unigene_106	PREDICTED: uncharacterized protein LOC105177640	558	gi|747046372|ref|XP_011099168.1|PREDICTED: uncharacterized protein LOC105177640 [Sesamum indicum]	XP_011099168	7.12095e-32	59.1195	124.02
CDS_48_Unigene_107	F-box At1g22220-like	954	gi|848912256|ref|XP_012854416.1|PREDICTED: F-box protein At1g22220-like [Erythranthe guttata] gi|604303814|gb|EYU23215.1| hypothetical protein MIMGU_mgv1a021597mg [Erythranthe guttata]	XP_012854416, EYU23215	3.64513e-91	66.9841	287.345
CDS_49_Unigene_108	PREDICTED: uncharacterized protein LOC105170994	501	gi|747085621|ref|XP_011090279.1|PREDICTED: uncharacterized protein LOC105170994 [Sesamum indicum]	XP_011090279	8.72443e-43	86.087	151.369
CDS_50_Unigene_110	UDP-glycosyltransferase 83A1	1380	gi|848855219|ref|XP_012851558.1|PREDICTED: UDP-glycosyltransferase 83A1 [Erythranthe guttata] gi|604345689|gb|EYU44186.1| hypothetical protein MIMGU_mgv1a024777mg [Erythranthe guttata]	XP_012851558, EYU44186	0	82.8947	635.18
CDS_51_Unigene_112	UPF0481 At3g47200	312	gi|747106404|ref|XP_011101493.1|PREDICTED: UPF0481 protein At3g47200 [Sesamum indicum]	XP_011101493	4.54238e-55	88.3495	188.734
CDS_52_Unigene_112	UPF0481 At3g47200	1341	gi|747106404|ref|XP_011101493.1|PREDICTED: UPF0481 protein At3g47200 [Sesamum indicum]	XP_011101493	0	86.2613	716.842
CDS_53_Unigene_113	coatomer subunit zeta-1-like	645	gi|747097105|ref|XP_011096503.1|PREDICTED: coatomer subunit zeta-1-like [Sesamum indicum]	XP_011096503	1.39391e-99	94.9153	299.286
CDS_54_Unigene_115	BAG family molecular chaperone regulator 1-like	672	gi|747041590|ref|XP_011073883.1|PREDICTED: BAG family molecular chaperone regulator 1-like [Sesamum indicum]	XP_011073883	1.7344e-57	69.7479	195.667
CDS_55_Unigene_116	7-dehydrocholesterol reductase	1308	gi|848917879|ref|XP_012856278.1|PREDICTED: 7-dehydrocholesterol reductase [Erythranthe guttata] gi|604301619|gb|EYU21205.1| hypothetical protein MIMGU_mgv1a006687mg [Erythranthe guttata]	XP_012856278, EYU21205	0	96.3218	786.563
CDS_56_Unigene_118	DNA-directed RNA polymerase V subunit 7-like	540	gi|565400083|ref|XP_006365562.1|PREDICTED: DNA-directed RNA polymerase V subunit 7-like [Solanum tuberosum]	XP_006365562	1.01943e-92	87.0787	280.411
CDS_57_Unigene_120	PREDICTED: uncharacterized protein LOC105167003 isoform X1	558	gi|747075622|ref|XP_011084854.1|PREDICTED: uncharacterized protein LOC105167003 isoform X1 [Sesamum indicum] gi|747075624|ref|XP_011084855.1| PREDICTED: uncharacterized protein LOC105167003 isoform X2 [Sesamum indicum] gi|747075626|ref|XP_011084856.1| PREDICTED: uncharacterized protein LOC105167003 isoform X3 [Sesamum indicum]	XP_011084854, XP_011084855, XP_011084856	7.13853e-76	85.8065	238.81
CDS_58_Unigene_121	pentatricopeptide repeat-containing chloroplastic	2046	gi|747080809|ref|XP_011087669.1|PREDICTED: pentatricopeptide repeat-containing protein At1g71460, chloroplastic [Sesamum indicum] gi|747080811|ref|XP_011087671.1| PREDICTED: pentatricopeptide repeat-containing protein At1g71460, chloroplastic [Sesamum indicum]	XP_011087669, XP_011087671	0	86.6667	1059.28
CDS_59_Unigene_123	enolase chloroplastic	1446	gi|747053598|ref|XP_011072969.1|PREDICTED: enolase 1, chloroplastic [Sesamum indicum]	XP_011072969	0	94.6612	838.951
CDS_60_Unigene_124	bifunctional purine biosynthesis purH-like	1920	gi|747080732|ref|XP_011087627.1|PREDICTED: bifunctional purine biosynthesis protein purH-like [Sesamum indicum]	XP_011087627	0	91.9861	1041.18
CDS_61_Unigene_125	transcription factor bHLH130-like	1281	gi|747044114|ref|XP_011087339.1|PREDICTED: transcription factor bHLH130-like [Sesamum indicum]	XP_011087339	3.40032e-172	79.3839	502.286
CDS_62_Unigene_126	PREDICTED: uncharacterized protein At1g03900	828	gi|747066759|ref|XP_011080071.1|PREDICTED: uncharacterized protein At1g03900 [Sesamum indicum]	XP_011080071	3.71027e-115	87.9377	345.125
CDS_63_Unigene_131	10 kDa chaperonin	399	gi|565376289|ref|XP_006354639.1|PREDICTED: 10 kDa chaperonin [Solanum tuberosum]	XP_006354639	1.51729e-54	90.4348	179.489
CDS_64_Unigene_132	basic helix-loop-helix transcription factor	486	gi|844572912|gb|AKN09629.1|basic helix-loop-helix transcription factor [Salvia miltiorrhiza]	AKN09629	1.89801e-72	90.184	231.876
CDS_65_Unigene_134	phospholipase D alpha 1-like	2466	gi|848886379|ref|XP_012843430.1|PREDICTED: phospholipase D alpha 1-like [Erythranthe guttata] gi|848886381|ref|XP_012843431.1| PREDICTED: phospholipase D alpha 1-like [Erythranthe guttata] gi|848886383|ref|XP_012843433.1| PREDICTED: phospholipase D alpha 1-like [Erythranthe guttata] gi|848886385|ref|XP_012843434.1| PREDICTED: phospholipase D alpha 1-like [Erythranthe guttata] gi|604321841|gb|EYU3…	XP_012843430, XP_012843431, XP_012843433, XP_012843434, EYU32345	0	87.5604	1340.48
CDS_66_Unigene_136	kxDL motif-containing 1	420	gi|747097426|ref|XP_011096677.1|PREDICTED: kxDL motif-containing protein 1 [Sesamum indicum]	XP_011096677	8.31905e-68	93.4959	213.386
CDS_67_Unigene_141	beta-D-glucosyl crocetin beta-1,6-glucosyltransferase-like	633	gi|747050789|ref|XP_011071477.1|PREDICTED: beta-D-glucosyl crocetin beta-1,6-glucosyltransferase-like [Sesamum indicum]	XP_011071477	7.83077e-65	77.0642	219.164
CDS_68_Unigene_143	PREDICTED: uncharacterized protein LOC105171071	1575	gi|747044695|ref|XP_011090385.1|PREDICTED: uncharacterized protein LOC105171071 [Sesamum indicum]	XP_011090385	0	84.6465	739.569
CDS_69_Unigene_144	pentatricopeptide repeat-containing At2g32630	1227	gi|747093638|ref|XP_011094634.1|PREDICTED: pentatricopeptide repeat-containing protein At2g32630 [Sesamum indicum]	XP_011094634	0	84.6914	609.372
CDS_70_Unigene_145	---NA---	339	No Blast Hit
CDS_71_Unigene_153	B3 domain-containing At3g06220-like	342	gi|848856184|ref|XP_012855426.1|PREDICTED: B3 domain-containing protein At3g06220-like [Erythranthe guttata]	XP_012855426	8.93469e-17	67.0588	81.2629
CDS_72_Unigene_153	hypothetical protein MIMGU_mgv1a021057mg, partial	681	gi|604345840|gb|EYU44337.1|hypothetical protein MIMGU_mgv1a021057mg, partial [Erythranthe guttata]	EYU44337	1.04162e-25	51.1628	110.923
CDS_73_Unigene_156	pentatricopeptide repeat-containing At5g46100	387	gi|747096846|ref|XP_011096360.1|PREDICTED: pentatricopeptide repeat-containing protein At5g46100 [Sesamum indicum]	XP_011096360	3.62627e-71	92.2481	232.646
CDS_74_Unigene_158	pentatricopeptide repeat-containing mitochondrial	444	gi|848864764|ref|XP_012833110.1|PREDICTED: putative pentatricopeptide repeat-containing protein At1g12700, mitochondrial [Erythranthe guttata]	XP_012833110	1.6135e-12	89.5833	74.7146
CDS_75_Unigene_159	pentatricopeptide repeat-containing mitochondrial	513	gi|848864764|ref|XP_012833110.1|PREDICTED: putative pentatricopeptide repeat-containing protein At1g12700, mitochondrial [Erythranthe guttata]	XP_012833110	3.45485e-14	80.6452	80.4925
CDS_76_Unigene_166	---NA---	354	No Blast Hit
CDS_77_Unigene_166	glycerol-3-phosphate dehydrogenase mitochondrial-like	408	gi|747093439|ref|XP_011094523.1|PREDICTED: glycerol-3-phosphate dehydrogenase SDP6, mitochondrial-like [Sesamum indicum]	XP_011094523	1.4687e-78	92.5926	256.144
CDS_78_Unigene_167	PREDICTED: uncharacterized protein LOC105161741	936	gi|747062640|ref|XP_011077842.1|PREDICTED: uncharacterized protein LOC105161741 [Sesamum indicum]	XP_011077842	5.4822e-167	88.0399	479.945
CDS_79_Unigene_169	zinc finger CCCH domain-containing 1	990	gi|848887186|ref|XP_012843831.1|PREDICTED: zinc finger CCCH domain-containing protein 1 [Erythranthe guttata] gi|604321650|gb|EYU32226.1| hypothetical protein MIMGU_mgv1a009713mg [Erythranthe guttata]	XP_012843831, EYU32226	0	90.4762	521.546
CDS_80_Unigene_172	dnaJ homolog subfamily C member 21	1794	gi|747080207|ref|XP_011087346.1|PREDICTED: dnaJ homolog subfamily C member 21 [Sesamum indicum]	XP_011087346	0	80.4276	689.878
CDS_81_Unigene_177	transmembrane 184C-like	885	gi|747096607|ref|XP_011096233.1|PREDICTED: transmembrane protein 184C-like [Sesamum indicum]	XP_011096233	5.28714e-149	88.0952	432.565
CDS_82_Unigene_179	probable WRKY transcription factor 31	315	gi|720088509|ref|XP_010244474.1|PREDICTED: probable WRKY transcription factor 31 [Nelumbo nucifera]	XP_010244474	8.35777e-31	69.9187	124.79
CDS_83_Unigene_183	leucine-rich repeat extensin 4	1251	gi|747070113|ref|XP_011081863.1|PREDICTED: leucine-rich repeat extensin-like protein 4 [Sesamum indicum]	XP_011081863	9.70829e-164	75.6614	483.797
CDS_84_Unigene_184	callose synthase 6	318	gi|727601739|ref|XP_010473843.1|PREDICTED: putative callose synthase 6 [Camelina sativa]	XP_010473843	3.6385e-52	93.4066	174.096
CDS_85_Unigene_185	tyrosine DOPA decarboxylase 1-like	1488	gi|848927263|ref|XP_012827430.1|PREDICTED: tyrosine/DOPA decarboxylase 1-like [Erythranthe guttata] gi|604299215|gb|EYU19150.1| hypothetical protein MIMGU_mgv1a004865mg [Erythranthe guttata]	XP_012827430, EYU19150	0	94.1532	916.376
CDS_86_Unigene_186	ankyrin repeat-containing At3g12360-like	975	gi|848870748|ref|XP_012835962.1|PREDICTED: ankyrin repeat-containing protein At3g12360-like [Erythranthe guttata] gi|604334402|gb|EYU38486.1| hypothetical protein MIMGU_mgv1a003188mg [Erythranthe guttata]	XP_012835962, EYU38486	8.56889e-175	90.4153	511.146
CDS_87_Unigene_195	putative acyltransferase	1371	gi|38679123|gb|AAR26386.1|putative acyltransferase [Salvia splendens]	AAR26386	0	76.1388	559.296
CDS_88_Unigene_196	temperature-induced lipocalin	558	gi|350539735|ref|NP_001234515.1|temperature-induced lipocalin [Solanum lycopersicum] gi|970069389|ref|XP_015061829.1| PREDICTED: temperature-induced lipocalin-1-like [Solanum pennellii] gi|77744873|gb|ABB02390.1| temperature-induced lipocalin [Solanum lycopersicum]	NP_001234515, XP_015061829, ABB02390	1.55703e-111	90.8108	328.561
CDS_89_Unigene_198	---NA---	318	No Blast Hit
CDS_90_Unigene_198	cytochrome c1- heme mitochondrial	933	gi|848854963|ref|XP_012850485.1|PREDICTED: cytochrome c1-2, heme protein, mitochondrial [Erythranthe guttata] gi|604346396|gb|EYU44859.1| hypothetical protein MIMGU_mgv1a010507mg [Erythranthe guttata]	XP_012850485, EYU44859	0	93.871	585.489
CDS_91_Unigene_204	125 kDa kinesin-related -like	492	gi|747061999|ref|XP_011077488.1|PREDICTED: 125 kDa kinesin-related protein-like [Sesamum indicum]	XP_011077488	1.69764e-74	82.4561	251.906
CDS_92_Unigene_206	PREDICTED: uncharacterized protein LOC105176954 isoform X1	1827	gi|747046211|ref|XP_011098252.1|PREDICTED: uncharacterized protein LOC105176954 isoform X1 [Sesamum indicum]	XP_011098252	0	96.7105	1192.95
CDS_93_Unigene_207	hypothetical protein SORBIDRAFT_04g018075, partial	300	gi|242065034|ref|XP_002453806.1|hypothetical protein SORBIDRAFT_04g018075, partial [Sorghum bicolor] gi|241933637|gb|EES06782.1| hypothetical protein SORBIDRAFT_04g018075, partial [Sorghum bicolor]	XP_002453806, EES06782	9.38818e-10	53.5354	65.855
CDS_94_Unigene_209	glucan endo-1,3-beta-glucosidase 9	1404	gi|747068068|ref|XP_011080779.1|PREDICTED: glucan endo-1,3-beta-glucosidase 9 [Sesamum indicum]	XP_011080779	0	86.0465	607.446
CDS_95_Unigene_209	glucan endo-1,3-beta-glucosidase 9	408	gi|747068068|ref|XP_011080779.1|PREDICTED: glucan endo-1,3-beta-glucosidase 9 [Sesamum indicum]	XP_011080779	2.48091e-37	94.8718	143.28
CDS_96_Unigene_210	glucan endo-1,3-beta-glucosidase 9	1539	gi|747068068|ref|XP_011080779.1|PREDICTED: glucan endo-1,3-beta-glucosidase 9 [Sesamum indicum]	XP_011080779	0	85.7778	702.975
CDS_97_Unigene_210	glucan endo-1,3-beta-glucosidase 9	408	gi|747068068|ref|XP_011080779.1|PREDICTED: glucan endo-1,3-beta-glucosidase 9 [Sesamum indicum]	XP_011080779	2.48091e-37	94.8718	143.28
CDS_98_Unigene_216	hypothetical protein MIMGU_mgv1a0041262mg, partial	306	gi|604298862|gb|EYU18832.1|hypothetical protein MIMGU_mgv1a0041262mg, partial [Erythranthe guttata]	EYU18832	7.72672e-15	58.3333	77.0258
CDS_99_Unigene_217	ribosomal S4 (plastid)	297	gi|916443193|gb|AKZ24061.1|ribosomal protein S4 (plastid) [Nepeta cataria]	AKZ24061	3.14227e-63	98.9899	202.601
CDS_100_Unigene_218	PREDICTED: uncharacterized protein LOC105161826	612	gi|747062836|ref|XP_011077947.1|PREDICTED: uncharacterized protein LOC105161826 [Sesamum indicum]	XP_011077947	6.83956e-110	86.2245	325.479
CDS_101_Unigene_223	LURP-one-related 5-like	666	gi|747054439|ref|XP_011073427.1|PREDICTED: protein LURP-one-related 5-like [Sesamum indicum]	XP_011073427	4.96407e-106	82.8054	317.775
CDS_102_Unigene_225	hypothetical protein PHAVU_002G017500g	306	gi|593787494|ref|XP_007156786.1|hypothetical protein PHAVU_002G017500g [Phaseolus vulgaris] gi|561030201|gb|ESW28780.1| hypothetical protein PHAVU_002G017500g [Phaseolus vulgaris]	XP_007156786, ESW28780	9.07711e-33	83.75	125.561
CDS_103_Unigene_228	arginine N-methyltransferase PRMT10 isoform X1	1110	gi|747063580|ref|XP_011078343.1|PREDICTED: protein arginine N-methyltransferase PRMT10 isoform X1 [Sesamum indicum]	XP_011078343	0	90.7859	645.58
CDS_104_Unigene_238	unnamed protein product	435	gi|661891836|emb|CDP04761.1|unnamed protein product [Coffea canephora]	CDP04761	1.42213e-45	78.3582	168.703
CDS_105_Unigene_239	hypothetical protein MIMGU_mgv1a0268891mg, partial	321	gi|604348448|gb|EYU46603.1|hypothetical protein MIMGU_mgv1a0268891mg, partial [Erythranthe guttata]	EYU46603	6.67451e-53	92.6316	172.94
CDS_106_Unigene_240	phospholipase A1- chloroplastic	588	gi|747097358|ref|XP_011096641.1|PREDICTED: phospholipase A1-Igamma1, chloroplastic [Sesamum indicum]	XP_011096641	5.47493e-116	94.3005	352.058
CDS_107_Unigene_244	PREDICTED: uncharacterized protein LOC105162245	327	gi|747042437|ref|XP_011078544.1|PREDICTED: uncharacterized protein LOC105162245 [Sesamum indicum]	XP_011078544	6.17791e-24	64.9573	103.99
CDS_108_Unigene_248	pentatricopeptide repeat-containing mitochondrial	306	gi|747042989|ref|XP_011081327.1|PREDICTED: pentatricopeptide repeat-containing protein At1g80150, mitochondrial [Sesamum indicum]	XP_011081327	5.02135e-47	85.9813	166.777
CDS_109_Unigene_249	1-phosphatidylinositol-3-phosphate 5-kinase FAB1B-like isoform X1	339	gi|747042598|ref|XP_011079346.1|PREDICTED: 1-phosphatidylinositol-3-phosphate 5-kinase FAB1B-like isoform X1 [Sesamum indicum] gi|747042600|ref|XP_011079355.1| PREDICTED: 1-phosphatidylinositol-3-phosphate 5-kinase FAB1B-like isoform X1 [Sesamum indicum]	XP_011079346, XP_011079355	2.15126e-61	95.4128	215.312
CDS_110_Unigene_255	homeobox-leucine zipper ATHB-12-like	345	gi|848883614|ref|XP_012842101.1|PREDICTED: homeobox-leucine zipper protein ATHB-12-like [Erythranthe guttata]	XP_012842101	1.16853e-43	75.3968	153.295
CDS_111_Unigene_256	pentatricopeptide repeat-containing chloroplastic-like	393	gi|848909177|ref|XP_012853410.1|PREDICTED: pentatricopeptide repeat-containing protein At2g29760, chloroplastic-like [Erythranthe guttata] gi|604304584|gb|EYU23835.1| hypothetical protein MIMGU_mgv11b002584mg [Erythranthe guttata]	XP_012853410, EYU23835	6.04124e-59	83.9695	203.371
CDS_112_Unigene_260	low affinity sulfate transporter 3	1941	gi|747046186|ref|XP_011098127.1|PREDICTED: low affinity sulfate transporter 3 [Sesamum indicum]	XP_011098127	0	90.755	944.495
CDS_113_Unigene_276	DEAD-box ATP-dependent RNA helicase 17 isoform X1	1851	gi|747092244|ref|XP_011093874.1|PREDICTED: DEAD-box ATP-dependent RNA helicase 17 isoform X1 [Sesamum indicum]	XP_011093874	0	87.2483	956.436
CDS_114_Unigene_279	histone-lysine N- H3 lysine-79 specific-like isoform X1	705	gi|747055006|ref|XP_011073740.1|PREDICTED: histone-lysine N-methyltransferase, H3 lysine-79 specific-like isoform X1 [Sesamum indicum]	XP_011073740	5.0302e-47	78.4038	166.777
CDS_115_Unigene_281	---NA---	321	No Blast Hit
CDS_117_Unigene_285	PREDICTED: syntaxin-132-like	519	gi|848859019|ref|XP_012830420.1|PREDICTED: syntaxin-132-like [Erythranthe guttata]	XP_012830420	1.31687e-82	90.7514	258.84
CDS_118_Unigene_286	unnamed protein product	315	gi|297741446|emb|CBI32577.3|unnamed protein product [Vitis vinifera]	CBI32577	4.03513e-11	73.0769	67.0106
CDS_119_Unigene_288	probable GTP diphosphokinase chloroplastic isoform X1	2145	gi|747052907|ref|XP_011072588.1|PREDICTED: probable GTP diphosphokinase RSH2, chloroplastic isoform X1 [Sesamum indicum]	XP_011072588	0	91.0468	1196.42
CDS_120_Unigene_289	PREDICTED: uncharacterized protein LOC105173837 isoform X1	516	gi|747045444|ref|XP_011094022.1|PREDICTED: uncharacterized protein LOC105173837 isoform X1 [Sesamum indicum]	XP_011094022	4.42818e-50	70.9677	186.037
CDS_121_Unigene_290	LRR receptor-like serine threonine- kinase ERECTA	2331	gi|747040881|ref|XP_011069519.1|PREDICTED: LOW QUALITY PROTEIN: LRR receptor-like serine/threonine-protein kinase ERECTA [Sesamum indicum]	XP_011069519	0	88.2503	1141.33
CDS_122_Unigene_291	LRR receptor-like serine threonine- kinase ERECTA	606	gi|848922512|ref|XP_012857752.1|PREDICTED: LRR receptor-like serine/threonine-protein kinase ERECTA [Erythranthe guttata]	XP_012857752	5.18907e-106	90.099	338.576
CDS_123_Unigene_296	ocs element-binding factor 1-like	327	gi|747105026|ref|XP_011100775.1|PREDICTED: ocs element-binding factor 1-like [Sesamum indicum]	XP_011100775	2.94366e-29	76.3636	114.39
CDS_124_Unigene_298	PREDICTED: uncharacterized protein LOC105162521	387	gi|747064555|ref|XP_011078865.1|PREDICTED: uncharacterized protein LOC105162521 [Sesamum indicum]	XP_011078865	1.05138e-64	91.3043	204.527
CDS_125_Unigene_309	box C D snoRNA 1	1227	gi|747091315|ref|XP_011093382.1|PREDICTED: box C/D snoRNA protein 1 [Sesamum indicum]	XP_011093382	3.39073e-163	77.9703	478.404
CDS_126_Unigene_310	PREDICTED: uncharacterized protein LOC105170223	5199	gi|747083649|ref|XP_011089197.1|PREDICTED: uncharacterized protein LOC105170223 [Sesamum indicum]	XP_011089197	0	79.1935	2152.87
CDS_127_Unigene_313	PREDICTED: putative cyclin-D6-1	1050	gi|747104208|ref|XP_011100327.1|PREDICTED: putative cyclin-D6-1 [Sesamum indicum]	XP_011100327	1.74468e-120	73.6677	362.844
CDS_128_Unigene_314	chlorophyll a-b binding chloroplastic-like	723	gi|657943400|ref|XP_008368787.1|PREDICTED: chlorophyll a-b binding protein 6, chloroplastic-like [Malus domestica]	XP_008368787	1.66834e-143	89.3004	416.772
CDS_129_Unigene_325	PREDICTED: uncharacterized protein LOC105163689	1128	gi|747067425|ref|XP_011080433.1|PREDICTED: uncharacterized protein LOC105163689 [Sesamum indicum]	XP_011080433	0	81.4815	558.91
CDS_130_Unigene_328	PREDICTED: uncharacterized protein LOC105167841	324	gi|747077680|ref|XP_011085973.1|PREDICTED: uncharacterized protein LOC105167841 [Sesamum indicum]	XP_011085973	3.26418e-47	81.7308	161.77
CDS_131_Unigene_329	PREDICTED: uncharacterized protein LOC105167841	555	gi|747077680|ref|XP_011085973.1|PREDICTED: uncharacterized protein LOC105167841 [Sesamum indicum]	XP_011085973	2.96697e-60	79.2593	198.749
CDS_132_Unigene_341	Glycosyl family 14	561	gi|976905839|gb|KVH93445.1|Glycosyl transferase, family 14 [Cynara cardunculus var. scolymus]	KVH93445	1.53942e-28	73.4694	120.168
CDS_133_Unigene_350	NRT1 PTR FAMILY -like	1224	gi|747049956|ref|XP_011071033.1|PREDICTED: protein NRT1/ PTR FAMILY 4.6-like [Sesamum indicum]	XP_011071033	0	85.8173	638.647
CDS_134_Unigene_354	glucuronoxylan 4-O-methyltransferase 1-like	927	gi|747079223|ref|XP_011086800.1|PREDICTED: glucuronoxylan 4-O-methyltransferase 1-like [Sesamum indicum]	XP_011086800	4.98622e-146	82.2917	425.246
CDS_135_Unigene_357	MO25 At5g47540	363	gi|747095251|ref|XP_011095492.1|PREDICTED: putative MO25-like protein At5g47540 [Sesamum indicum]	XP_011095492	3.68549e-61	90.0826	204.142
CDS_136_Unigene_364	PREDICTED: uncharacterized protein LOC105158371	468	gi|747054421|ref|XP_011073417.1|PREDICTED: uncharacterized protein LOC105158371 [Sesamum indicum]	XP_011073417	1.18242e-59	78.3439	196.438
CDS_137_Unigene_365	isocitrate dehydrogenase [NADP] isoform X1	1449	gi|747098785|ref|XP_011097422.1|PREDICTED: isocitrate dehydrogenase [NADP] isoform X1 [Sesamum indicum]	XP_011097422	0	90.625	795.423
CDS_138_Unigene_366	signal peptidase complex catalytic subunit SEC11C	543	gi|848918926|ref|XP_012856612.1|PREDICTED: signal peptidase complex catalytic subunit SEC11C [Erythranthe guttata] gi|604302039|gb|EYU21625.1| hypothetical protein MIMGU_mgv1a014746mg [Erythranthe guttata]	XP_012856612, EYU21625	2.35353e-93	90.5556	281.952
CDS_139_Unigene_371	ROOT PRIMORDIUM DEFECTIVE 1 isoform X1	1566	gi|747046033|ref|XP_011097293.1|PREDICTED: protein ROOT PRIMORDIUM DEFECTIVE 1 isoform X1 [Sesamum indicum]	XP_011097293	0	87.1508	540.036
CDS_140_Unigene_372	glycerol-3-phosphate chloroplastic	621	gi|747047465|ref|XP_011069706.1|PREDICTED: glycerol-3-phosphate acyltransferase, chloroplastic [Sesamum indicum]	XP_011069706	1.183e-105	91.3978	324.324
CDS_141_Unigene_372	glycerol-3-phosphate chloroplastic	963	gi|848853299|ref|XP_012843053.1|PREDICTED: glycerol-3-phosphate acyltransferase, chloroplastic [Erythranthe guttata] gi|604346961|gb|EYU45265.1| hypothetical protein MIMGU_mgv1a006087mg [Erythranthe guttata]	XP_012843053, EYU45265	3.18229e-120	84.9817	366.311
CDS_142_Unigene_373	carboxyl-terminal-processing peptidase chloroplastic	579	gi|747057764|ref|XP_011075200.1|PREDICTED: carboxyl-terminal-processing peptidase 3, chloroplastic [Sesamum indicum]	XP_011075200	4.77064e-115	94.2708	349.747
CDS_143_Unigene_373	carboxyl-terminal-processing peptidase chloroplastic	1020	gi|747057764|ref|XP_011075200.1|PREDICTED: carboxyl-terminal-processing peptidase 3, chloroplastic [Sesamum indicum]	XP_011075200	1.88402e-157	80.7692	464.537
CDS_144_Unigene_374	carboxyl-terminal-processing peptidase chloroplastic	1515	gi|747057764|ref|XP_011075200.1|PREDICTED: carboxyl-terminal-processing peptidase 3, chloroplastic [Sesamum indicum]	XP_011075200	0	87.3321	819.691
CDS_145_Unigene_375	F-box LRR-repeat 14	1560	gi|747054329|ref|XP_011073365.1|PREDICTED: F-box/LRR-repeat protein 14 [Sesamum indicum] gi|747054331|ref|XP_011073366.1| PREDICTED: F-box/LRR-repeat protein 14 [Sesamum indicum] gi|747054333|ref|XP_011073367.1| PREDICTED: F-box/LRR-repeat protein 14 [Sesamum indicum] gi|747054335|ref|XP_011073369.1| PREDICTED: F-box/LRR-repeat protein 14 [Sesamum indicum]	XP_011073365, XP_011073366, XP_011073367, XP_011073369	0	90.5782	787.334
CDS_146_Unigene_378	F-box At5g39450	1878	gi|698494521|ref|XP_009793454.1|PREDICTED: F-box protein At5g39450 [Nicotiana sylvestris] gi|698494523|ref|XP_009793455.1| PREDICTED: F-box protein At5g39450 [Nicotiana sylvestris]	XP_009793454, XP_009793455	0	80.402	773.081
CDS_147_Unigene_380	PREDICTED: uncharacterized protein LOC105162605	393	gi|747064765|ref|XP_011078981.1|PREDICTED: uncharacterized protein LOC105162605 [Sesamum indicum]	XP_011078981	2.04663e-07	75	59.3066
CDS_148_Unigene_381	probable pectinesterase pectinesterase inhibitor 34	1926	gi|747060090|ref|XP_011076457.1|PREDICTED: probable pectinesterase/pectinesterase inhibitor 34 [Sesamum indicum]	XP_011076457	0	92.1902	885.56
CDS_149_Unigene_384	PREDICTED: uncharacterized protein LOC105170143	651	gi|747083426|ref|XP_011089080.1|PREDICTED: uncharacterized protein LOC105170143 [Sesamum indicum]	XP_011089080	1.55905e-93	91.6667	285.419
CDS_150_Unigene_385	two-pore potassium channel 5	1203	gi|747065661|ref|XP_011079479.1|PREDICTED: two-pore potassium channel 5 [Sesamum indicum]	XP_011079479	6.92776e-168	88.6905	489.574
CDS_151_Unigene_387	integrator complex subunit 3	1431	gi|848874687|ref|XP_012837855.1|PREDICTED: integrator complex subunit 3 [Erythranthe guttata] gi|604332479|gb|EYU37139.1| hypothetical protein MIMGU_mgv1a018375mg [Erythranthe guttata]	XP_012837855, EYU37139	0	83.9056	629.787
CDS_152_Unigene_388	importin subunit beta-1-like	2616	gi|747059178|ref|XP_011075956.1|PREDICTED: importin subunit beta-1-like [Sesamum indicum]	XP_011075956	0	97.5834	1634.39
CDS_153_Unigene_389	UDP-glycosyltransferase 73C4-like	1386	gi|697124382|ref|XP_009616184.1|PREDICTED: UDP-glycosyltransferase 73C4-like [Nicotiana tomentosiformis]	XP_009616184	3.56211e-165	72.2338	488.419
CDS_154_Unigene_390	pyruvate kinase isozyme chloroplastic	1953	gi|747087103|ref|XP_011091081.1|PREDICTED: pyruvate kinase isozyme A, chloroplastic [Sesamum indicum]	XP_011091081	0	96.2264	1117.06
CDS_155_Unigene_392	transcription factor VIP1-like	999	gi|848877592|ref|XP_012839227.1|PREDICTED: transcription factor VIP1-like [Erythranthe guttata] gi|604331988|gb|EYU36846.1| hypothetical protein MIMGU_mgv1a011393mg [Erythranthe guttata]	XP_012839227, EYU36846	1.01784e-70	71.4815	233.802
CDS_156_Unigene_394	rho GDP-dissociation inhibitor 1-like	678	gi|747096111|ref|XP_011095960.1|PREDICTED: rho GDP-dissociation inhibitor 1-like [Sesamum indicum]	XP_011095960	1.07885e-119	78.3133	353.599
CDS_157_Unigene_395	myb-related 306-like	657	gi|747101020|ref|XP_011098622.1|PREDICTED: myb-related protein 306-like [Sesamum indicum]	XP_011098622	4.81788e-54	63.3065	187.963
CDS_158_Unigene_396	myb-related 306-like	900	gi|747101020|ref|XP_011098622.1|PREDICTED: myb-related protein 306-like [Sesamum indicum]	XP_011098622	1.09672e-121	71.7325	364.77
CDS_159_Unigene_397	aspartic ase Asp1 isoform X2	1374	gi|747047123|ref|XP_011069472.1|PREDICTED: aspartic proteinase Asp1 isoform X2 [Sesamum indicum]	XP_011069472	0	89.6806	666.766
CDS_160_Unigene_398	aspartic ase Asp1 isoform X1	1473	gi|747047121|ref|XP_011069464.1|PREDICTED: aspartic proteinase Asp1 isoform X1 [Sesamum indicum]	XP_011069464	0	87.5	691.419
CDS_161_Unigene_399	---NA---	345	No Blast Hit
CDS_162_Unigene_400	probable calcium-binding CML47	588	gi|747080096|ref|XP_011087285.1|PREDICTED: probable calcium-binding protein CML47 [Sesamum indicum]	XP_011087285	7.33132e-48	63.3663	167.162
CDS_163_Unigene_401	DNA-damage-repair toleration DRT100-like	1110	gi|747044118|ref|XP_011087364.1|PREDICTED: DNA-damage-repair/toleration protein DRT100-like [Sesamum indicum]	XP_011087364	0	89.9729	581.252
CDS_164_Unigene_402	DNA-damage-repair toleration DRT100-like	1101	gi|747067108|ref|XP_011080256.1|PREDICTED: DNA-damage-repair/toleration protein DRT100-like [Sesamum indicum]	XP_011080256	0	93.6232	583.178
CDS_165_Unigene_403	PREDICTED: protein TPLATE-like	3492	gi|747101419|ref|XP_011098841.1|PREDICTED: protein TPLATE-like [Sesamum indicum]	XP_011098841	0	95.0215	2095.09
CDS_166_Unigene_404	unnamed protein product	312	gi|661892544|emb|CDP03702.1|unnamed protein product [Coffea canephora]	CDP03702	3.63923e-60	94.1748	191.43
CDS_167_Unigene_406	calcium-dependent kinase 1-like	1731	gi|747060860|ref|XP_011076878.1|PREDICTED: calcium-dependent protein kinase 1-like [Sesamum indicum]	XP_011076878	0	92.8819	1011.91
CDS_168_Unigene_409	F-box At5g51370-like	402	gi|747105681|ref|XP_011101113.1|PREDICTED: F-box protein At5g51370-like [Sesamum indicum]	XP_011101113	1.19945e-50	78.8732	179.489
CDS_169_Unigene_410	F-box At5g51370-like	1059	gi|747105681|ref|XP_011101113.1|PREDICTED: F-box protein At5g51370-like [Sesamum indicum]	XP_011101113	4.0131e-163	82.235	478.789
CDS_170_Unigene_411	beta-galactosidase 9-like	2622	gi|747107374|ref|XP_011101986.1|PREDICTED: beta-galactosidase 9-like [Sesamum indicum]	XP_011101986	0	89.7912	1520.37
CDS_171_Unigene_412	PAT1 homolog 1	432	gi|848860083|ref|XP_012830901.1|PREDICTED: protein PAT1 homolog 1 [Erythranthe guttata] gi|604344026|gb|EYU42843.1| hypothetical protein MIMGU_mgv1a001457mg [Erythranthe guttata]	XP_012830901, EYU42843	1.47129e-80	93.007	265.388
CDS_172_Unigene_412	PAT1 homolog 1	2448	gi|848860083|ref|XP_012830901.1|PREDICTED: protein PAT1 homolog 1 [Erythranthe guttata] gi|604344026|gb|EYU42843.1| hypothetical protein MIMGU_mgv1a001457mg [Erythranthe guttata]	XP_012830901, EYU42843	0	88.3578	1174.46
CDS_173_Unigene_417	E3 ubiquitin- ligase RING1-like	1035	gi|747075957|ref|XP_011085033.1|PREDICTED: E3 ubiquitin-protein ligase RING1-like [Sesamum indicum]	XP_011085033	4.51169e-109	77.4295	336.65
CDS_174_Unigene_418	PREDICTED: uncharacterized protein LOC105161334, partial	2433	gi|747061616|ref|XP_011077283.1|PREDICTED: uncharacterized protein LOC105161334, partial [Sesamum indicum]	XP_011077283	0	80.8054	940.643
CDS_175_Unigene_421	cytochrome P450 76A35	1611	gi|946719005|gb|ALM25795.1|cytochrome P450 76A35-like protein [Salvia pomifera]	ALM25795	0	88.0626	784.252
CDS_176_Unigene_422	cytochrome P450 CYP76A35	654	gi|745790941|gb|AJD25179.1|cytochrome P450 CYP76A35 [Salvia miltiorrhiza]	AJD25179	2.32277e-105	91.2621	325.479
CDS_177_Unigene_422	cytochrome P450 76A35	1179	gi|946719005|gb|ALM25795.1|cytochrome P450 76A35-like protein [Salvia pomifera]	ALM25795	9.93832e-158	86.4078	467.233
CDS_178_Unigene_423	PREDICTED: uncharacterized protein LOC105170631	1809	gi|747044574|ref|XP_011089781.1|PREDICTED: uncharacterized protein LOC105170631 [Sesamum indicum]	XP_011089781	3.22944e-98	58.9796	319.316
CDS_179_Unigene_424	probable manganese-transporting ATPase PDR2	3555	gi|747087806|ref|XP_011091458.1|PREDICTED: probable manganese-transporting ATPase PDR2 [Sesamum indicum]	XP_011091458	0	95.0169	2164.42
CDS_180_Unigene_425	cytochrome partial	432	gi|583115204|gb|AHI49893.1|cytochrome P450, partial [Lavandula angustifolia]	AHI49893	9.88075e-75	85.3147	233.802
CDS_181_Unigene_427	PREDICTED: laccase-14-like	1614	gi|747055776|ref|XP_011074134.1|PREDICTED: laccase-14-like [Sesamum indicum]	XP_011074134	0	83.5907	805.053
CDS_182_Unigene_429	monothiol glutaredoxin-S4-like	309	gi|747086805|ref|XP_011090919.1|PREDICTED: monothiol glutaredoxin-S4-like [Sesamum indicum]	XP_011090919	7.53626e-66	98.0392	206.068
CDS_183_Unigene_430	PREDICTED: uncharacterized protein LOC105168700	2181	gi|747079818|ref|XP_011087135.1|PREDICTED: uncharacterized protein LOC105168700 [Sesamum indicum]	XP_011087135	0	79.4159	966.066
CDS_184_Unigene_431	dihydrolipoyllysine-residue succinyltransferase component of 2-oxoglutarate dehydrogenase complex mitochondrial-like	1410	gi|747092659|ref|XP_011094104.1|PREDICTED: dihydrolipoyllysine-residue succinyltransferase component of 2-oxoglutarate dehydrogenase complex 2, mitochondrial-like [Sesamum indicum]	XP_011094104	0	87.9493	689.878
CDS_185_Unigene_431	dihydrolipoyllysine-residue succinyltransferase component of 2-oxoglutarate dehydrogenase complex mitochondrial-like isoform X2	447	gi|568830798|ref|XP_006469672.1|PREDICTED: dihydrolipoyllysine-residue succinyltransferase component of 2-oxoglutarate dehydrogenase complex 1, mitochondrial-like isoform X2 [Citrus sinensis]	XP_006469672	5.68561e-34	100	133.265
CDS_186_Unigene_432	PREDICTED: uncharacterized protein LOC105972803 isoform X2	582	gi|848908640|ref|XP_012853235.1|PREDICTED: uncharacterized protein LOC105972803 isoform X2 [Erythranthe guttata] gi|604304904|gb|EYU24128.1| hypothetical protein MIMGU_mgv1a010715mg [Erythranthe guttata]	XP_012853235, EYU24128	3.85875e-107	94.3005	321.627
CDS_187_Unigene_433	PREDICTED: uncharacterized protein LOC105972803 isoform X2	870	gi|848908640|ref|XP_012853235.1|PREDICTED: uncharacterized protein LOC105972803 isoform X2 [Erythranthe guttata] gi|604304904|gb|EYU24128.1| hypothetical protein MIMGU_mgv1a010715mg [Erythranthe guttata]	XP_012853235, EYU24128	5.27701e-173	94.8097	493.041
CDS_188_Unigene_434	peroxisomal membrane PMP22-like	558	gi|747096259|ref|XP_011096042.1|PREDICTED: peroxisomal membrane protein PMP22-like [Sesamum indicum]	XP_011096042	3.19357e-102	97.2826	305.064
CDS_189_Unigene_435	PREDICTED: uncharacterized protein LOC105971863	1419	gi|848905569|ref|XP_012852232.1|PREDICTED: uncharacterized protein LOC105971863 [Erythranthe guttata] gi|604305891|gb|EYU24948.1| hypothetical protein MIMGU_mgv1a005571mg [Erythranthe guttata]	XP_012852232, EYU24948	0	85.9091	659.062
CDS_190_Unigene_436	potassium transporter 10-like isoform X1	864	gi|747053917|ref|XP_011073141.1|PREDICTED: potassium transporter 10-like isoform X1 [Sesamum indicum]	XP_011073141	4.66329e-161	91.6955	480.715
CDS_191_Unigene_437	hypothetical protein M569_01834	573	gi|527207735|gb|EPS72929.1|hypothetical protein M569_01834 [Genlisea aurea]	EPS72929	1.60318e-21	54.1401	97.4413
CDS_192_Unigene_440	chitinase 1	960	gi|747055353|ref|XP_011073914.1|PREDICTED: chitinase-like protein 1 [Sesamum indicum] gi|747055355|ref|XP_011073915.1| PREDICTED: chitinase-like protein 1 [Sesamum indicum]	XP_011073914, XP_011073915	0	88.1789	523.472
CDS_193_Unigene_441	pollen-specific leucine-rich repeat extensin 1	957	gi|747092051|ref|XP_011093777.1|PREDICTED: pollen-specific leucine-rich repeat extensin-like protein 1 [Sesamum indicum]	XP_011093777	3.62888e-73	71.988	249.595
CDS_194_Unigene_442	60S ribosomal L36-2-like	333	gi|747090864|ref|XP_011093140.1|PREDICTED: 60S ribosomal protein L36-2-like [Sesamum indicum]	XP_011093140	6.99388e-66	98.1818	206.838
CDS_195_Unigene_443	hypothetical protein VIGAN_01060900	393	gi|965656729|dbj|BAT73148.1|hypothetical protein VIGAN_01060900 [Vigna angularis var. angularis]	BAT73148	6.17981e-17	74.6269	84.7297
CDS_196_Unigene_445	PREDICTED: uncharacterized protein LOC105170030	552	gi|747083119|ref|XP_011088914.1|PREDICTED: uncharacterized protein LOC105170030 [Sesamum indicum]	XP_011088914	1.52086e-67	75.1479	216.083
CDS_197_Unigene_447	PREDICTED: uncharacterized protein LOC105179151	591	gi|747105552|ref|XP_011101053.1|PREDICTED: uncharacterized protein LOC105179151 [Sesamum indicum]	XP_011101053	2.41057e-86	88.3249	265.388
CDS_198_Unigene_448	PREDICTED: uncharacterized protein LOC105175296	666	gi|747096175|ref|XP_011095995.1|PREDICTED: uncharacterized protein LOC105175296 [Sesamum indicum]	XP_011095995	4.99119e-79	89.2617	246.899
CDS_199_Unigene_449	PREDICTED: uncharacterized protein LOC105175296	555	gi|747096175|ref|XP_011095995.1|PREDICTED: uncharacterized protein LOC105175296 [Sesamum indicum]	XP_011095995	3.03788e-50	87.3786	172.17
CDS_200_Unigene_451	PREDICTED: uncharacterized protein LOC105178320	549	gi|747040821|ref|XP_011100119.1|PREDICTED: uncharacterized protein LOC105178320 [Sesamum indicum]	XP_011100119	3.36156e-42	73.9837	149.443
CDS_201_Unigene_453	EH domain-containing 1-like	1731	gi|747096241|ref|XP_011096032.1|PREDICTED: EH domain-containing protein 1-like [Sesamum indicum] gi|747096243|ref|XP_011096033.1| PREDICTED: EH domain-containing protein 1-like [Sesamum indicum]	XP_011096032, XP_011096033	0	93.4186	990.334
CDS_202_Unigene_454	subtilisin-like protease	1110	gi|747056652|ref|XP_011074591.1|PREDICTED: subtilisin-like protease [Sesamum indicum]	XP_011074591	4.443e-176	81.1475	521.546
CDS_203_Unigene_455	uridine nucleosidase 1	381	gi|848878552|ref|XP_012839701.1|PREDICTED: uridine nucleosidase 1 [Erythranthe guttata] gi|604330438|gb|EYU35466.1| hypothetical protein MIMGU_mgv1a009694mg [Erythranthe guttata]	XP_012839701, EYU35466	1.11903e-79	96.0317	250.366
CDS_204_Unigene_456	uridine nucleosidase 1	306	gi|743815238|ref|XP_011019892.1|PREDICTED: uridine nucleosidase 1 [Populus euphratica] gi|743815242|ref|XP_011019893.1| PREDICTED: uridine nucleosidase 1 [Populus euphratica] gi|743815244|ref|XP_011019894.1| PREDICTED: uridine nucleosidase 1 [Populus euphratica]	XP_011019892, XP_011019893, XP_011019894	2.82169e-50	89.2157	173.711
CDS_205_Unigene_457	embryogenesis-associated EMB8	1458	gi|848914069|ref|XP_012855009.1|PREDICTED: embryogenesis-associated protein EMB8 [Erythranthe guttata] gi|604303388|gb|EYU22861.1| hypothetical protein MIMGU_mgv1a003990mg [Erythranthe guttata]	XP_012855009, EYU22861	0	91.358	733.406
CDS_206_Unigene_457	embryogenesis-associated EMB8	483	gi|747046021|ref|XP_011097230.1|PREDICTED: embryogenesis-associated protein EMB8 [Sesamum indicum]	XP_011097230	2.33553e-39	63.6364	129.028
CDS_207_Unigene_458	embryogenesis-associated EMB8	1674	gi|848914069|ref|XP_012855009.1|PREDICTED: embryogenesis-associated protein EMB8 [Erythranthe guttata] gi|604303388|gb|EYU22861.1| hypothetical protein MIMGU_mgv1a003990mg [Erythranthe guttata]	XP_012855009, EYU22861	0	86.9091	894.804
CDS_208_Unigene_459	PREDICTED: protein MOS2	1362	gi|747070599|ref|XP_011082129.1|PREDICTED: protein MOS2 [Sesamum indicum]	XP_011082129	0	82.5054	575.474
CDS_209_Unigene_461	mitochondrial chaperone BCS1-like	1302	gi|747075049|ref|XP_011084544.1|PREDICTED: mitochondrial chaperone BCS1-like [Sesamum indicum]	XP_011084544	0	89.2857	695.271
CDS_210_Unigene_461	mitochondrial chaperone BCS1-like	699	gi|747075049|ref|XP_011084544.1|PREDICTED: mitochondrial chaperone BCS1-like [Sesamum indicum]	XP_011084544	7.14311e-151	95.2381	441.81
CDS_211_Unigene_462	mitochondrial chaperone BCS1-like	699	gi|747075049|ref|XP_011084544.1|PREDICTED: mitochondrial chaperone BCS1-like [Sesamum indicum]	XP_011084544	7.14311e-151	95.2381	441.81
CDS_212_Unigene_462	mitochondrial chaperone BCS1-like	1467	gi|747075049|ref|XP_011084544.1|PREDICTED: mitochondrial chaperone BCS1-like [Sesamum indicum]	XP_011084544	0	88.7295	793.497
CDS_213_Unigene_463	WAT1-related At5g07050	1176	gi|747043848|ref|XP_011085946.1|PREDICTED: WAT1-related protein At5g07050 [Sesamum indicum]	XP_011085946	0	92.3077	566.614
CDS_214_Unigene_464	probable 2-oxoglutarate-dependent dioxygenase At3g49630 isoform X1	999	gi|747101919|ref|XP_011099104.1|PREDICTED: probable 2-oxoglutarate-dependent dioxygenase At3g49630 isoform X1 [Sesamum indicum]	XP_011099104	0	90.3614	577.785
CDS_215_Unigene_467	solanesyl diphosphate synthase	1251	gi|388329818|gb|AFK29285.1|putative solanesyl diphosphate synthase [Salvia miltiorrhiza]	AFK29285	0	94.2993	766.148
CDS_216_Unigene_469	peroxisome biogenesis 3-2	1107	gi|747043573|ref|XP_011084479.1|PREDICTED: peroxisome biogenesis protein 3-2 [Sesamum indicum]	XP_011084479	0	89.1304	595.89
CDS_217_Unigene_470	PREDICTED: uncharacterized protein LOC105952246	354	gi|848860805|ref|XP_012831234.1|PREDICTED: uncharacterized protein LOC105952246 [Erythranthe guttata] gi|604343517|gb|EYU42406.1| hypothetical protein MIMGU_mgv1a012307mg [Erythranthe guttata]	XP_012831234, EYU42406	2.91165e-13	65.5172	73.559
CDS_218_Unigene_474	3-deoxy-manno-octulosonate mitochondrial	870	gi|848854310|ref|XP_012847728.1|PREDICTED: 3-deoxy-manno-octulosonate cytidylyltransferase, mitochondrial [Erythranthe guttata] gi|848854312|ref|XP_012847736.1| PREDICTED: 3-deoxy-manno-octulosonate cytidylyltransferase, mitochondrial [Erythranthe guttata]	XP_012847728, XP_012847736	1.6227e-169	90.6475	484.567
CDS_219_Unigene_475	3-deoxy-manno-octulosonate mitochondrial	738	gi|747071592|ref|XP_011082674.1|PREDICTED: 3-deoxy-manno-octulosonate cytidylyltransferase, mitochondrial [Sesamum indicum]	XP_011082674	1.60526e-124	94.8187	368.622
CDS_220_Unigene_478	PREDICTED: uncharacterized protein At3g15000, mitochondrial	1233	gi|747100314|ref|XP_011098243.1|PREDICTED: uncharacterized protein At3g15000, mitochondrial [Sesamum indicum]	XP_011098243	9.26397e-141	69.3182	421.779
CDS_221_Unigene_479	PREDICTED: uncharacterized protein LOC105164030	819	gi|747068260|ref|XP_011080881.1|PREDICTED: uncharacterized protein LOC105164030 [Sesamum indicum]	XP_011080881	1.38725e-109	78.8889	332.028
CDS_222_Unigene_482	patatin 2	321	gi|747102093|ref|XP_011099197.1|PREDICTED: patatin-like protein 2 [Sesamum indicum]	XP_011099197	4.10416e-53	94.1748	183.341
CDS_223_Unigene_487	3-hydroxyisobutyryl- hydrolase mitochondrial	1218	gi|848886606|ref|XP_012843546.1|PREDICTED: 3-hydroxyisobutyryl-CoA hydrolase-like protein 1, mitochondrial [Erythranthe guttata]	XP_012843546	0	88.67	662.144
CDS_224_Unigene_489	PREDICTED: uncharacterized protein LOC105162239 isoform X1	639	gi|747063932|ref|XP_011078535.1|PREDICTED: uncharacterized protein LOC105162239 isoform X1 [Sesamum indicum]	XP_011078535	7.33101e-71	77.5229	227.639
CDS_225_Unigene_491	PREDICTED: LOW QUALITY PROTEIN: protein E6-like	681	gi|747077802|ref|XP_011086042.1|PREDICTED: LOW QUALITY PROTEIN: protein E6-like [Sesamum indicum]	XP_011086042	1.28806e-34	50.8696	135.961
CDS_226_Unigene_494	probable (S)-N-methylcoclaurine 3 -hydroxylase isozyme 2	1500	gi|747068534|ref|XP_011081026.1|PREDICTED: probable (S)-N-methylcoclaurine 3'-hydroxylase isozyme 2 [Sesamum indicum]	XP_011081026	6.0136e-179	78.1818	525.013
CDS_227_Unigene_494	probable (S)-N-methylcoclaurine 3 -hydroxylase isozyme 2	453	gi|747068534|ref|XP_011081026.1|PREDICTED: probable (S)-N-methylcoclaurine 3'-hydroxylase isozyme 2 [Sesamum indicum]	XP_011081026	2.39758e-68	85.3333	226.868
CDS_228_Unigene_496	hypothetical protein JCGZ_01956	345	gi|643707107|gb|KDP22882.1|hypothetical protein JCGZ_01956 [Jatropha curcas]	KDP22882	1.56829e-14	62.9032	58.151
CDS_229_Unigene_496	polyprotein	381	gi|565672280|gb|AHC13197.1|polyprotein [Citrus endogenous pararetrovirus]	AHC13197	2.13e-07	64.4444	59.6918
CDS_230_Unigene_497	CUT1 partial	351	gi|409190331|gb|AFV30025.1|CUT1-like protein, partial [Senecio vulgaris]	AFV30025	2.25096e-73	95.7265	230.335
CDS_231_Unigene_501	40S ribosomal SA-like	711	gi|747060898|ref|XP_011076899.1|PREDICTED: 40S ribosomal protein SA-like [Sesamum indicum]	XP_011076899	1.71451e-109	91.5	329.717
CDS_232_Unigene_507	---NA---	396	No Blast Hit
CDS_233_Unigene_511	probable serine threonine- kinase At1g18390	429	gi|747098314|ref|XP_011097161.1|PREDICTED: probable serine/threonine-protein kinase At1g18390 [Sesamum indicum]	XP_011097161	3.9442e-60	80.4196	208.379
CDS_234_Unigene_515	Cyclase associated 1,CAP1	309	gi|590685832|ref|XP_007042208.1|Cyclase associated protein 1, 1,CAP1 [Theobroma cacao] gi|508706143|gb|EOX98039.1| Cyclase associated protein 1, 1,CAP1 [Theobroma cacao]	XP_007042208, EOX98039	1.17622e-25	89.5833	83.5741
CDS_235_Unigene_515	cyclase-associated 1-like	447	gi|848860337|ref|XP_012831020.1|PREDICTED: cyclase-associated protein 1-like [Erythranthe guttata]	XP_012831020	1.80747e-43	75.1592	160.614
CDS_236_Unigene_515	cyclase-associated 1-like	306	gi|747090211|ref|XP_011092784.1|PREDICTED: cyclase-associated protein 1-like [Sesamum indicum]	XP_011092784	1.78979e-56	96.0396	192.971
CDS_237_Unigene_516	PREDICTED: uncharacterized protein LOC105165633	906	gi|747072213|ref|XP_011083011.1|PREDICTED: uncharacterized protein LOC105165633 [Sesamum indicum] gi|747072215|ref|XP_011083012.1| PREDICTED: uncharacterized protein LOC105165633 [Sesamum indicum]	XP_011083011, XP_011083012	1.79146e-37	57.5	153.295
CDS_238_Unigene_524	class I heat shock	327	gi|747094208|ref|XP_011094938.1|PREDICTED: class I heat shock protein [Sesamum indicum]	XP_011094938	8.46859e-31	85.9813	117.857
CDS_239_Unigene_526	---NA---	378	No Blast Hit
CDS_240_Unigene_529	unnamed protein product	642	gi|661886025|emb|CDP10642.1|unnamed protein product [Coffea canephora]	CDP10642	8.50103e-85	73.7374	264.233
CDS_241_Unigene_530	PREDICTED: uncharacterized protein LOC105158577	1044	gi|747040283|ref|XP_011073713.1|PREDICTED: uncharacterized protein LOC105158577 [Sesamum indicum]	XP_011073713	0	86.5169	531.561
CDS_242_Unigene_531	U-box domain-containing 4	1179	gi|747098258|ref|XP_011097129.1|PREDICTED: U-box domain-containing protein 4 [Sesamum indicum]	XP_011097129	8.46749e-171	89.4118	496.123
CDS_243_Unigene_533	PREDICTED: uncharacterized protein LOC105176924	1425	gi|747100225|ref|XP_011098193.1|PREDICTED: uncharacterized protein LOC105176924 [Sesamum indicum] gi|747100227|ref|XP_011098194.1| PREDICTED: uncharacterized protein LOC105176924 [Sesamum indicum] gi|747100229|ref|XP_011098195.1| PREDICTED: uncharacterized protein LOC105176924 [Sesamum indicum] gi|747100231|ref|XP_011098196.1| PREDICTED: uncharacterized protein LOC105176924 [Sesamum indicum] gi|7…	XP_011098193, XP_011098194, XP_011098195, XP_011098196, XP_011098197, XP_011098198	0	92.827	832.017
CDS_244_Unigene_534	PREDICTED: uncharacterized protein LOC105176924	831	gi|747100225|ref|XP_011098193.1|PREDICTED: uncharacterized protein LOC105176924 [Sesamum indicum] gi|747100227|ref|XP_011098194.1| PREDICTED: uncharacterized protein LOC105176924 [Sesamum indicum] gi|747100229|ref|XP_011098195.1| PREDICTED: uncharacterized protein LOC105176924 [Sesamum indicum] gi|747100231|ref|XP_011098196.1| PREDICTED: uncharacterized protein LOC105176924 [Sesamum indicum] gi|7…	XP_011098193, XP_011098194, XP_011098195, XP_011098196, XP_011098197, XP_011098198	2.19424e-153	92.1642	449.899
CDS_245_Unigene_534	PREDICTED: uncharacterized protein LOC105176924	564	gi|747100225|ref|XP_011098193.1|PREDICTED: uncharacterized protein LOC105176924 [Sesamum indicum] gi|747100227|ref|XP_011098194.1| PREDICTED: uncharacterized protein LOC105176924 [Sesamum indicum] gi|747100229|ref|XP_011098195.1| PREDICTED: uncharacterized protein LOC105176924 [Sesamum indicum] gi|747100231|ref|XP_011098196.1| PREDICTED: uncharacterized protein LOC105176924 [Sesamum indicum] gi|7…	XP_011098193, XP_011098194, XP_011098195, XP_011098196, XP_011098197, XP_011098198	1.32902e-114	93.0481	347.051
CDS_246_Unigene_535	NAD-dependent deacetylase SRT1 isoform X1	1413	gi|747095342|ref|XP_011095543.1|PREDICTED: NAD-dependent protein deacetylase SRT1 isoform X1 [Sesamum indicum]	XP_011095543	0	90.9474	806.979
CDS_247_Unigene_536	NAD-dependent deacetylase SRT1 isoform X1	1065	gi|747095342|ref|XP_011095543.1|PREDICTED: NAD-dependent protein deacetylase SRT1 isoform X1 [Sesamum indicum]	XP_011095543	0	94.9704	631.328
CDS_248_Unigene_538	hypothetical protein MIMGU_mgv1a019565mg	1410	gi|604305568|gb|EYU24712.1|hypothetical protein MIMGU_mgv1a019565mg [Erythranthe guttata]	EYU24712	0	86.2528	651.744
CDS_249_Unigene_539	hypothetical protein MIMGU_mgv1a024029mg, partial	399	gi|604330075|gb|EYU35195.1|hypothetical protein MIMGU_mgv1a024029mg, partial [Erythranthe guttata]	EYU35195	2.41118e-47	78.6765	173.326
CDS_250_Unigene_543	ATP synthase CF1 alpha subunit (chloroplast)	789	gi|827346519|gb|AKJ77705.1|ATP synthase CF1 alpha subunit (chloroplast) [Perilla frutescens]	AKJ77705	0	100	527.709
CDS_251_Unigene_544	PREDICTED: uncharacterized protein LOC105171025	321	gi|747085698|ref|XP_011090320.1|PREDICTED: uncharacterized protein LOC105171025 [Sesamum indicum]	XP_011090320	1.08246e-30	68.0672	117.087
CDS_252_Unigene_545	60S ribosomal L3	723	gi|392875086|gb|AFM86375.1|60S ribosomal protein L3 [Callorhinchus milii] gi|392876078|gb|AFM86871.1| 60S ribosomal protein L3 [Callorhinchus milii] gi|392881180|gb|AFM89422.1| 60S ribosomal protein L3 [Callorhinchus milii]	AFM86375, AFM86871, AFM89422	7.4843e-127	89.2116	377.867
CDS_253_Unigene_547	SNAP25 homologous SNAP33-like	1116	gi|747053383|ref|XP_011072852.1|PREDICTED: SNAP25 homologous protein SNAP33-like [Sesamum indicum] gi|747053385|ref|XP_011072853.1| PREDICTED: SNAP25 homologous protein SNAP33-like [Sesamum indicum] gi|747053387|ref|XP_011072854.1| PREDICTED: SNAP25 homologous protein SNAP33-like [Sesamum indicum]	XP_011072852, XP_011072853, XP_011072854	1.85045e-145	92.4	427.943
CDS_254_Unigene_548	hypothetical protein MIMGU_mgv1a015057mg	543	gi|604348472|gb|EYU46627.1|hypothetical protein MIMGU_mgv1a015057mg [Erythranthe guttata]	EYU46627	3.799e-15	52.907	79.7221
CDS_255_Unigene_550	---NA---	300	No Blast Hit
CDS_256_Unigene_551	methyltransferase 25 isoform X3	909	gi|747095491|ref|XP_011095623.1|PREDICTED: methyltransferase-like protein 25 isoform X3 [Sesamum indicum]	XP_011095623	1.32692e-136	82.8383	408.683
CDS_257_Unigene_552	methyltransferase 25 isoform X1	762	gi|747095487|ref|XP_011095620.1|PREDICTED: methyltransferase-like protein 25 isoform X1 [Sesamum indicum]	XP_011095620	2.05343e-135	85.7143	405.601
CDS_258_Unigene_555	Alpha crystallin Hsp20 domain-containing	432	gi|976921723|gb|KVI06395.1|Alpha crystallin/Hsp20 domain-containing protein [Cynara cardunculus var. scolymus]	KVI06395	8.95861e-13	61.7021	76.2554
CDS_259_Unigene_556	PREDICTED: uncharacterized protein LOC105169335	924	gi|747044240|ref|XP_011088022.1|PREDICTED: uncharacterized protein LOC105169335 [Sesamum indicum]	XP_011088022	1.61813e-117	85.9848	352.829
CDS_260_Unigene_558	PREDICTED: uncharacterized protein LOC105165856	555	gi|747072783|ref|XP_011083320.1|PREDICTED: uncharacterized protein LOC105165856 [Sesamum indicum]	XP_011083320	1.76972e-85	86.3158	263.462
CDS_261_Unigene_564	probable plastid-lipid-associated chloroplastic	963	gi|848885249|ref|XP_012842876.1|PREDICTED: probable plastid-lipid-associated protein 6, chloroplastic [Erythranthe guttata] gi|604322184|gb|EYU32570.1| hypothetical protein MIMGU_mgv1a011786mg [Erythranthe guttata]	XP_012842876, EYU32570	5.21581e-133	83.5714	392.119
CDS_262_Unigene_566	---NA---	339	No Blast Hit
CDS_263_Unigene_568	PREDICTED: uncharacterized protein LOC105178913	351	gi|747105072|ref|XP_011100800.1|PREDICTED: uncharacterized protein LOC105178913 [Sesamum indicum]	XP_011100800	1.86189e-47	75.6303	162.925
CDS_264_Unigene_569	aspartate cytoplasmic	1221	gi|747063524|ref|XP_011078312.1|PREDICTED: aspartate aminotransferase, cytoplasmic [Sesamum indicum]	XP_011078312	0	96.7901	793.497
CDS_265_Unigene_570	PREDICTED: uncharacterized protein LOC105171345	894	gi|747086440|ref|XP_011090721.1|PREDICTED: uncharacterized protein LOC105171345 [Sesamum indicum]	XP_011090721	5.75143e-162	86.6438	466.077
CDS_266_Unigene_571	PREDICTED: uncharacterized protein LOC105171216	990	gi|747086139|ref|XP_011090558.1|PREDICTED: uncharacterized protein LOC105171216 [Sesamum indicum]	XP_011090558	1.78738e-23	49.1607	109.768
CDS_267_Unigene_573	lysM domain receptor-like kinase 3	696	gi|747061596|ref|XP_011077273.1|PREDICTED: lysM domain receptor-like kinase 3 [Sesamum indicum]	XP_011077273	2.57529e-128	88.0342	382.104
CDS_268_Unigene_574	lysM domain receptor-like kinase 3	495	gi|747061596|ref|XP_011077273.1|PREDICTED: lysM domain receptor-like kinase 3 [Sesamum indicum]	XP_011077273	3.54355e-68	89.697	224.942
CDS_269_Unigene_578	PREDICTED: uncharacterized protein LOC105160537	528	gi|747059739|ref|XP_011076266.1|PREDICTED: uncharacterized protein LOC105160537 [Sesamum indicum] gi|747059741|ref|XP_011076267.1| PREDICTED: uncharacterized protein LOC105160537 [Sesamum indicum]	XP_011076266, XP_011076267	1.13672e-56	90.3614	191.045
CDS_270_Unigene_580	probable receptor kinase TMK1	840	gi|848931410|ref|XP_012828757.1|PREDICTED: probable receptor protein kinase TMK1 [Erythranthe guttata]	XP_012828757	6.11323e-118	85.6557	372.859
CDS_271_Unigene_581	probable receptor kinase TMK1	1992	gi|747092898|ref|XP_011094233.1|PREDICTED: probable receptor protein kinase TMK1 [Sesamum indicum]	XP_011094233	0	88.5714	1047.73
CDS_272_Unigene_582	B-box zinc finger 19-like	525	gi|747105328|ref|XP_011100939.1|PREDICTED: B-box zinc finger protein 19-like [Sesamum indicum]	XP_011100939	2.28538e-90	81.5217	274.248
CDS_273_Unigene_585	pentatricopeptide repeat-containing At4g21065-like	408	gi|848880000|ref|XP_012840386.1|PREDICTED: pentatricopeptide repeat-containing protein At4g21065-like [Erythranthe guttata] gi|848880003|ref|XP_012840387.1| PREDICTED: pentatricopeptide repeat-containing protein At4g21065-like [Erythranthe guttata]	XP_012840386, XP_012840387	1.70015e-63	89.4737	219.55
CDS_274_Unigene_587	ethylene-responsive transcription factor 5-like	549	gi|848926776|ref|XP_012827277.1|PREDICTED: ethylene-responsive transcription factor 5-like [Erythranthe guttata] gi|604299354|gb|EYU19266.1| hypothetical protein MIMGU_mgv1a012614mg [Erythranthe guttata]	XP_012827277, EYU19266	1.1309e-36	54.2017	139.043
CDS_275_Unigene_590	PREDICTED: uncharacterized protein LOC105963692	528	gi|848886678|ref|XP_012843582.1|PREDICTED: uncharacterized protein LOC105963692 [Erythranthe guttata] gi|604321391|gb|EYU31967.1| hypothetical protein MIMGU_mgv1a020147mg [Erythranthe guttata]	XP_012843582, EYU31967	4.79947e-24	61.0294	103.605
CDS_276_Unigene_592	nucleobase-ascorbate transporter 12	1848	gi|747082995|ref|XP_011088848.1|PREDICTED: nucleobase-ascorbate transporter 12 [Sesamum indicum]	XP_011088848	0	96	1045.03
CDS_277_Unigene_593	nucleobase-ascorbate transporter 12	315	gi|747082995|ref|XP_011088848.1|PREDICTED: nucleobase-ascorbate transporter 12 [Sesamum indicum]	XP_011088848	1.17037e-12	82.9545	73.9442
CDS_278_Unigene_594	pentatricopeptide repeat-containing At1g18485-like	870	gi|747085991|ref|XP_011090474.1|PREDICTED: pentatricopeptide repeat-containing protein At1g18485-like [Sesamum indicum]	XP_011090474	1.54478e-136	80	418.313
CDS_279_Unigene_595	pentatricopeptide repeat-containing At1g18485-like	1167	gi|747085991|ref|XP_011090474.1|PREDICTED: pentatricopeptide repeat-containing protein At1g18485-like [Sesamum indicum]	XP_011090474	0	86.1619	612.838
CDS_280_Unigene_596	ubiquitin-conjugating enzyme E2 10-like	447	gi|848890069|ref|XP_012845181.1|PREDICTED: ubiquitin-conjugating enzyme E2 10-like [Erythranthe guttata] gi|604319648|gb|EYU30812.1| hypothetical protein MIMGU_mgv1a015733mg [Erythranthe guttata]	XP_012845181, EYU30812	4.97236e-102	98.6395	301.597
CDS_281_Unigene_597	PHLOEM PROTEIN 2-LIKE A9	504	gi|747097635|ref|XP_011096790.1|PREDICTED: protein PHLOEM PROTEIN 2-LIKE A9 [Sesamum indicum]	XP_011096790	8.1898e-61	74.2331	197.978
CDS_282_Unigene_603	PREDICTED: uncharacterized protein LOC105976567	312	gi|848920897|ref|XP_012857258.1|PREDICTED: uncharacterized protein LOC105976567 [Erythranthe guttata] gi|604301024|gb|EYU20744.1| hypothetical protein MIMGU_mgv1a017345mg [Erythranthe guttata]	XP_012857258, EYU20744	1.34509e-39	87.5	138.272
CDS_283_Unigene_604	50S ribosomal chloroplastic	558	gi|747065451|ref|XP_011079364.1|PREDICTED: 50S ribosomal protein L35, chloroplastic [Sesamum indicum]	XP_011079364	5.49783e-43	78.4722	152.91
CDS_284_Unigene_608	probable inactive receptor kinase At4g23740	1860	gi|747074929|ref|XP_011084477.1|PREDICTED: LOW QUALITY PROTEIN: probable inactive receptor kinase At4g23740 [Sesamum indicum]	XP_011084477	0	82.7419	829.321
CDS_285_Unigene_611	NRT1 PTR FAMILY isoform X1	1476	gi|747040630|ref|XP_011090875.1|PREDICTED: protein NRT1/ PTR FAMILY 1.2 isoform X1 [Sesamum indicum]	XP_011090875	0	84.7423	694.886
CDS_286_Unigene_615	diacylglycerol kinase 5-like isoform X2	1497	gi|848882743|ref|XP_012841697.1|PREDICTED: diacylglycerol kinase 5-like isoform X2 [Erythranthe guttata] gi|604327895|gb|EYU33563.1| hypothetical protein MIMGU_mgv1a004624mg [Erythranthe guttata]	XP_012841697, EYU33563	0	89.8374	826.624
CDS_287_Unigene_618	organic cation carnitine transporter 3-like	639	gi|747095861|ref|XP_011095828.1|PREDICTED: organic cation/carnitine transporter 3-like [Sesamum indicum]	XP_011095828	2.23831e-106	86.7925	328.561
CDS_288_Unigene_620	serine threonine- kinase UCNL-like	1203	gi|747067116|ref|XP_011080261.1|PREDICTED: serine/threonine-protein kinase UCNL-like [Sesamum indicum]	XP_011080261	0	80.1453	578.556
CDS_289_Unigene_624	ran-binding 9	1413	gi|747045870|ref|XP_011096432.1|PREDICTED: ran-binding protein 9 [Sesamum indicum]	XP_011096432	0	92.3404	813.913
CDS_290_Unigene_626	PREDICTED: uncharacterized protein LOC105174110	705	gi|747093218|ref|XP_011094405.1|PREDICTED: uncharacterized protein LOC105174110 [Sesamum indicum]	XP_011094405	5.47721e-79	83.871	258.455
CDS_291_Unigene_629	small heat shock chloroplastic-like	633	gi|747050226|ref|XP_011071179.1|PREDICTED: small heat shock protein, chloroplastic-like [Sesamum indicum]	XP_011071179	2.90802e-81	71.9665	254.603
CDS_292_Unigene_630	probable WRKY transcription factor 75	612	gi|697123039|ref|XP_009615508.1|PREDICTED: probable WRKY transcription factor 75 [Nicotiana tomentosiformis]	XP_009615508	6.95266e-59	75.4601	195.282
CDS_293_Unigene_631	hypothetical protein MIMGU_mgv1a024038mg, partial	693	gi|604315189|gb|EYU27895.1|hypothetical protein MIMGU_mgv1a024038mg, partial [Erythranthe guttata]	EYU27895	2.29745e-31	59.4595	125.176
CDS_294_Unigene_632	hypothetical protein MIMGU_mgv1a020697mg	639	gi|604315484|gb|EYU28190.1|hypothetical protein MIMGU_mgv1a020697mg [Erythranthe guttata]	EYU28190	2.79168e-52	62.2951	180.259
CDS_295_Unigene_635	PREDICTED: uncharacterized protein LOC105171793	864	gi|747087556|ref|XP_011091325.1|PREDICTED: uncharacterized protein LOC105171793 [Sesamum indicum]	XP_011091325	1.43267e-76	63.9576	259.996
CDS_296_Unigene_637	F-box kelch-repeat SKIP30	708	gi|747066391|ref|XP_011079879.1|PREDICTED: F-box/kelch-repeat protein SKIP30 [Sesamum indicum]	XP_011079879	8.12564e-157	96.6102	451.825
CDS_297_Unigene_639	PREDICTED: uncharacterized protein LOC105165005	537	gi|747070696|ref|XP_011082181.1|PREDICTED: uncharacterized protein LOC105165005 [Sesamum indicum]	XP_011082181	5.39111e-66	73.7143	212.231
CDS_298_Unigene_641	ethylene-responsive transcription factor ABR1-like	822	gi|565395634|ref|XP_006363442.1|PREDICTED: ethylene-responsive transcription factor ABR1-like [Solanum tuberosum]	XP_006363442	3.28489e-24	96.9231	110.923
CDS_299_Unigene_643	PREDICTED: uncharacterized protein LOC105956396	348	gi|848870172|ref|XP_012835697.1|PREDICTED: uncharacterized protein LOC105956396 [Erythranthe guttata] gi|604334773|gb|EYU38845.1| hypothetical protein MIMGU_mgv1a016600mg [Erythranthe guttata]	XP_012835697, EYU38845	4.11349e-32	86.087	120.939
CDS_300_Unigene_644	PREDICTED: uncharacterized protein LOC105974710	507	gi|848914928|ref|XP_012855301.1|PREDICTED: uncharacterized protein LOC105974710 [Erythranthe guttata] gi|604302859|gb|EYU22384.1| hypothetical protein MIMGU_mgv1a015134mg [Erythranthe guttata]	XP_012855301, EYU22384	1.49479e-23	73.5294	102.064
CDS_301_Unigene_647	---NA---	348	No Blast Hit
CDS_302_Unigene_648	unnamed protein product	510	gi|661881629|emb|CDP14789.1|unnamed protein product [Coffea canephora]	CDP14789	1.34304e-55	80.5031	186.037
CDS_303_Unigene_649	NIM1-INTERACTING 2-like	312	gi|848853264|ref|XP_012842875.1|PREDICTED: protein NIM1-INTERACTING 2-like [Erythranthe guttata] gi|604347163|gb|EYU45449.1| hypothetical protein MIMGU_mgv1a016741mg [Erythranthe guttata]	XP_012842875, EYU45449	2.96349e-14	64.7059	73.9442
CDS_304_Unigene_654	gamma-tubulin complex component 4 homolog	2220	gi|848850565|ref|XP_012833636.1|PREDICTED: gamma-tubulin complex component 4 homolog [Erythranthe guttata] gi|604348578|gb|EYU46733.1| hypothetical protein MIMGU_mgv1a001863mg [Erythranthe guttata] gi|604348579|gb|EYU46734.1| hypothetical protein MIMGU_mgv1a001863mg [Erythranthe guttata]	XP_012833636, EYU46733, EYU46734	0	92.9059	1240.33
CDS_305_Unigene_655	BURP domain-containing 17-like	915	gi|848872959|ref|XP_012837038.1|PREDICTED: LOW QUALITY PROTEIN: BURP domain-containing protein 17-like [Erythranthe guttata]	XP_012837038	1.9806e-100	80.4979	307.375
CDS_306_Unigene_659	short-chain type dehydrogenase reductase	375	gi|848921046|ref|XP_012857303.1|PREDICTED: short-chain type dehydrogenase/reductase [Erythranthe guttata] gi|604300955|gb|EYU20675.1| hypothetical protein MIMGU_mgv1a011861mg [Erythranthe guttata]	XP_012857303, EYU20675	2.35655e-59	94.4954	196.052
CDS_307_Unigene_661	2-oxoglutarate and Fe(II)-dependent oxygenase superfamily isoform 2	1089	gi|590623063|ref|XP_007025222.1|2-oxoglutarate and Fe(II)-dependent oxygenase superfamily protein isoform 2 [Theobroma cacao] gi|508780588|gb|EOY27844.1| 2-oxoglutarate and Fe(II)-dependent oxygenase superfamily protein isoform 2 [Theobroma cacao]	XP_007025222, EOY27844	1.06604e-172	81.8182	498.434
CDS_308_Unigene_662	PREDICTED: uncharacterized protein LOC105962606	1956	gi|848884193|ref|XP_012842375.1|PREDICTED: uncharacterized protein LOC105962606 [Erythranthe guttata]	XP_012842375	0	82.9047	930.243
CDS_309_Unigene_668	PREDICTED: uncharacterized protein LOC105973035	426	gi|848909392|ref|XP_012853482.1|PREDICTED: uncharacterized protein LOC105973035 [Erythranthe guttata] gi|604304646|gb|EYU23897.1| hypothetical protein MIMGU_mgv1a015838mg [Erythranthe guttata]	XP_012853482, EYU23897	4.42952e-64	85.8156	204.527
CDS_310_Unigene_669	PREDICTED: uncharacterized protein LOC105165298	528	gi|747071405|ref|XP_011082570.1|PREDICTED: uncharacterized protein LOC105165298 [Sesamum indicum]	XP_011082570	1.18305e-61	81.203	201.06
CDS_311_Unigene_672	beta-D-glucosyl crocetin beta-1,6-glucosyltransferase-like	1353	gi|747086787|ref|XP_011090909.1|PREDICTED: beta-D-glucosyl crocetin beta-1,6-glucosyltransferase-like [Sesamum indicum]	XP_011090909	6.2617e-158	76.5351	467.618
CDS_312_Unigene_673	ras-related RABA3	801	gi|747045484|ref|XP_011094230.1|PREDICTED: ras-related protein RABA3 [Sesamum indicum]	XP_011094230	2.13731e-135	88.5593	394.815
CDS_313_Unigene_674	probable beta-1,3-galactosyltransferase 20	2061	gi|747097354|ref|XP_011096639.1|PREDICTED: probable beta-1,3-galactosyltransferase 20 [Sesamum indicum]	XP_011096639	0	89.1016	1153.66
CDS_314_Unigene_679	basic leucine zipper 61-like	816	gi|747071692|ref|XP_011082729.1|PREDICTED: basic leucine zipper 61-like [Sesamum indicum]	XP_011082729	8.78457e-105	81.9231	319.316
CDS_315_Unigene_680	basic leucine zipper 61-like	711	gi|747071692|ref|XP_011082729.1|PREDICTED: basic leucine zipper 61-like [Sesamum indicum]	XP_011082729	9.30656e-88	80.2521	274.633
CDS_316_Unigene_681	glutaredoxin 2	435	gi|595077848|gb|AHM25912.1|glutaredoxin 2 [Salvia miltiorrhiza f. alba]	AHM25912	8.69856e-57	88.8	185.267
CDS_317_Unigene_681	glutaredoxin 2	390	gi|595077848|gb|AHM25912.1|glutaredoxin 2 [Salvia miltiorrhiza f. alba]	AHM25912	4.80528e-57	93.1034	185.267
CDS_318_Unigene_682	transcription factor bHLH35	528	gi|747092669|ref|XP_011094110.1|PREDICTED: transcription factor bHLH35 [Sesamum indicum]	XP_011094110	4.00093e-54	66.5049	183.726
CDS_319_Unigene_685	PREDICTED: uncharacterized protein LOC105176303	1002	gi|747040765|ref|XP_011097399.1|PREDICTED: uncharacterized protein LOC105176303 [Sesamum indicum]	XP_011097399	2.38465e-143	80.1917	420.624
CDS_320_Unigene_688	PREDICTED: uncharacterized protein LOC105969273	408	gi|848898692|ref|XP_012849475.1|PREDICTED: uncharacterized protein LOC105969273 [Erythranthe guttata] gi|604314506|gb|EYU27243.1| hypothetical protein MIMGU_mgv1a015876mg [Erythranthe guttata]	XP_012849475, EYU27243	1.62678e-40	68.1159	144.05
CDS_321_Unigene_690	PREDICTED: uncharacterized protein LOC105179496	1527	gi|747106309|ref|XP_011101444.1|PREDICTED: uncharacterized protein LOC105179496 [Sesamum indicum] gi|747106311|ref|XP_011101445.1| PREDICTED: uncharacterized protein LOC105179496 [Sesamum indicum]	XP_011101444, XP_011101445	0	91.4405	857.055
CDS_322_Unigene_691	ATP-dependent DNA helicase PIF1-like	1485	gi|747072098|ref|XP_011082948.1|PREDICTED: ATP-dependent DNA helicase PIF1-like [Sesamum indicum]	XP_011082948	0	77.439	629.402
CDS_323_Unigene_692	zinc finger 6	549	gi|747042072|ref|XP_011076533.1|PREDICTED: zinc finger protein 6 [Sesamum indicum]	XP_011076533	2.37906e-78	74.3842	245.743
CDS_324_Unigene_694	serine threonine- kinase TIO isoform X2	348	gi|747075280|ref|XP_011084670.1|PREDICTED: serine/threonine-protein kinase TIO isoform X2 [Sesamum indicum]	XP_011084670	9.05722e-24	84.3478	107.071
CDS_325_Unigene_695	DUF21 domain-containing At4g33700-like	1284	gi|848869494|ref|XP_012835369.1|PREDICTED: DUF21 domain-containing protein At4g33700-like [Erythranthe guttata] gi|604335130|gb|EYU39088.1| hypothetical protein MIMGU_mgv1a007018mg [Erythranthe guttata]	XP_012835369, EYU39088	0	92.0375	692.96
CDS_326_Unigene_698	PREDICTED: uncharacterized protein LOC105174992	1929	gi|747095416|ref|XP_011095583.1|PREDICTED: uncharacterized protein LOC105174992 [Sesamum indicum]	XP_011095583	0	91.5123	1046.96
CDS_327_Unigene_703	basic helix-loop-helix transcription factor	462	gi|844572876|gb|AKN09617.1|basic helix-loop-helix transcription factor [Salvia miltiorrhiza]	AKN09617	2.34315e-50	73.3766	176.022
CDS_328_Unigene_704	PREDICTED: LOW QUALITY PROTEIN: protein STABILIZED1	3252	gi|747076554|ref|XP_011085353.1|PREDICTED: LOW QUALITY PROTEIN: protein STABILIZED1 [Sesamum indicum]	XP_011085353	0	95.1172	1773.44
CDS_329_Unigene_707	aspartic ase PCS1-like	378	gi|698533100|ref|XP_009763373.1|PREDICTED: aspartic proteinase PCS1-like [Nicotiana sylvestris]	XP_009763373	2.16176e-70	88.8889	229.95
CDS_330_Unigene_707	aspartic ase PCS1	1329	gi|747077499|ref|XP_011085873.1|PREDICTED: aspartic proteinase PCS1 [Sesamum indicum]	XP_011085873	0	83.2967	607.831
CDS_331_Unigene_709	chorismate synthase chloroplastic	423	gi|747074712|ref|XP_011084359.1|PREDICTED: chorismate synthase 1, chloroplastic [Sesamum indicum]	XP_011084359	2.34455e-67	87.9433	222.246
CDS_332_Unigene_710	probable glutathione S-transferase	297	gi|645239728|ref|XP_008226267.1|PREDICTED: probable glutathione S-transferase [Prunus mume]	XP_008226267	2.979e-14	69.4915	75.485
CDS_333_Unigene_711	---NA---	375	No Blast Hit
CDS_334_Unigene_714	elongation factor 1- partial	423	gi|557159429|gb|AGZ90153.1|elongation factor 1-alpha, partial [Litsea cubeba]	AGZ90153	2.19595e-91	97.8723	277.33
CDS_335_Unigene_717	beta- insoluble isoenzyme 1-like	588	gi|848878632|ref|XP_012839736.1|PREDICTED: beta-fructofuranosidase, insoluble isoenzyme 1-like [Erythranthe guttata] gi|604330489|gb|EYU35517.1| hypothetical protein MIMGU_mgv1a003306mg [Erythranthe guttata]	XP_012839736, EYU35517	2.45003e-74	88.2759	246.899
CDS_336_Unigene_719	60S ribosomal	399	gi|242010172|ref|XP_002425850.1|60S ribosomal protein L24, putative [Pediculus humanus corporis] gi|212509783|gb|EEB13112.1| 60S ribosomal protein L24, putative [Pediculus humanus corporis]	XP_002425850, EEB13112	2.59085e-26	79	107.457
CDS_337_Unigene_720	WD-40 repeat-containing MSI3	1224	gi|747082565|ref|XP_011088610.1|PREDICTED: LOW QUALITY PROTEIN: WD-40 repeat-containing protein MSI3 [Sesamum indicum]	XP_011088610	0	92.3684	666.766
CDS_338_Unigene_723	---NA---	588	No Blast Hit
CDS_339_Unigene_726	Brevis radix-like 1	981	gi|747089914|ref|XP_011092615.1|PREDICTED: protein Brevis radix-like 1 [Sesamum indicum] gi|747089916|ref|XP_011092617.1| PREDICTED: protein Brevis radix-like 1 [Sesamum indicum]	XP_011092615, XP_011092617	9.47044e-160	77.1978	463.766
CDS_340_Unigene_731	kinesin KIF3A isoform X2	489	gi|747073248|ref|XP_011083583.1|PREDICTED: kinesin-like protein KIF3A isoform X2 [Sesamum indicum]	XP_011083583	2.89314e-68	81.5951	233.417
CDS_341_Unigene_733	peroxidase 7	783	gi|747097852|ref|XP_011096905.1|PREDICTED: peroxidase 7 [Sesamum indicum]	XP_011096905	6.65717e-136	88.1423	399.053
CDS_342_Unigene_736	PREDICTED: uncharacterized protein LOC105174471	1116	gi|747094126|ref|XP_011094893.1|PREDICTED: uncharacterized protein LOC105174471 [Sesamum indicum]	XP_011094893	0	89.7727	561.992
CDS_343_Unigene_742	PREDICTED: uncharacterized protein LOC105977970	915	gi|848925965|ref|XP_012858828.1|PREDICTED: uncharacterized protein LOC105977970 [Erythranthe guttata] gi|604300043|gb|EYU19886.1| hypothetical protein MIMGU_mgv1a011321mg [Erythranthe guttata]	XP_012858828, EYU19886	4.98674e-154	88.0702	445.277
CDS_344_Unigene_749	protodermal factor 1-like	801	gi|747100014|ref|XP_011098078.1|PREDICTED: protodermal factor 1-like [Sesamum indicum]	XP_011098078	9.62374e-62	71.2177	207.994
CDS_345_Unigene_751	ABC transporter C family member 15	480	gi|747091469|ref|XP_011093464.1|PREDICTED: putative ABC transporter C family member 15 [Sesamum indicum]	XP_011093464	1.86422e-54	77.7778	197.208
CDS_346_Unigene_759	PREDICTED: uncharacterized protein LOC105172642	372	gi|747089637|ref|XP_011092464.1|PREDICTED: uncharacterized protein LOC105172642 [Sesamum indicum]	XP_011092464	1.86132e-69	90.6977	228.024
CDS_347_Unigene_760	ethylene-responsive transcription factor ERF023-like	480	gi|848869946|ref|XP_012835591.1|PREDICTED: ethylene-responsive transcription factor ERF023-like [Erythranthe guttata] gi|604334817|gb|EYU38883.1| hypothetical protein MIMGU_mgv1a014821mg [Erythranthe guttata]	XP_012835591, EYU38883	1.43917e-62	79.7468	202.601
CDS_348_Unigene_761	root UVB sensitive 6	1629	gi|747080714|ref|XP_011087616.1|PREDICTED: protein root UVB sensitive 6 [Sesamum indicum]	XP_011087616	0	93.0636	858.21
CDS_349_Unigene_765	ABC transporter G family member 35-like	384	gi|747042821|ref|XP_011080481.1|PREDICTED: ABC transporter G family member 35-like [Sesamum indicum]	XP_011080481	3.09097e-66	90.625	229.18
CDS_350_Unigene_766	RPM1-interacting 4-like	738	gi|848865698|ref|XP_012833542.1|PREDICTED: RPM1-interacting protein 4-like [Erythranthe guttata] gi|604341268|gb|EYU40620.1| hypothetical protein MIMGU_mgv1a012713mg [Erythranthe guttata]	XP_012833542, EYU40620	1.95123e-100	79.9197	305.064
CDS_351_Unigene_772	hypothetical protein MIMGU_mgv1a022713mg, partial	396	gi|604300189|gb|EYU20032.1|hypothetical protein MIMGU_mgv1a022713mg, partial [Erythranthe guttata]	EYU20032	3.80413e-35	100	140.584
CDS_352_Unigene_777	PREDICTED: uncharacterized protein LOC107009175	327	gi|970006183|ref|XP_015063941.1|PREDICTED: uncharacterized protein LOC107009175 [Solanum pennellii]	XP_015063941	6.86106e-35	75	133.265
CDS_353_Unigene_778	PREDICTED: protein SHORT-ROOT-like	438	gi|747055197|ref|XP_011073835.1|PREDICTED: protein SHORT-ROOT-like [Sesamum indicum]	XP_011073835	6.28012e-71	86.3946	232.261
CDS_354_Unigene_780	hypothetical protein MIMGU_mgv1a021694mg	555	gi|604299573|gb|EYU19447.1|hypothetical protein MIMGU_mgv1a021694mg [Erythranthe guttata]	EYU19447	2.38832e-79	84.472	246.514
CDS_355_Unigene_785	probable serine threonine kinase IRE	366	gi|747059844|ref|XP_011076323.1|PREDICTED: probable serine/threonine protein kinase IRE [Sesamum indicum]	XP_011076323	1.60586e-37	74.4	146.747
CDS_356_Unigene_786	vesicle transport v-SNARE 13-like	666	gi|747080062|ref|XP_011087266.1|PREDICTED: vesicle transport v-SNARE 13-like [Sesamum indicum]	XP_011087266	6.22941e-134	96.8326	388.267
CDS_357_Unigene_788	hypothetical protein MIMGU_mgv1a005967mg	843	gi|604315168|gb|EYU27874.1|hypothetical protein MIMGU_mgv1a005967mg [Erythranthe guttata]	EYU27874	2.57962e-146	85.3047	431.409
CDS_358_Unigene_791	nodulation-signaling pathway 2 -like	732	gi|747094742|ref|XP_011095222.1|PREDICTED: nodulation-signaling pathway 2 protein-like [Sesamum indicum]	XP_011095222	2.0329e-86	74.5902	277.33
CDS_359_Unigene_792	PREDICTED: uncharacterized protein LOC105953315	957	gi|848863334|ref|XP_012832432.1|PREDICTED: uncharacterized protein LOC105953315 [Erythranthe guttata] gi|604342445|gb|EYU41475.1| hypothetical protein MIMGU_mgv1a024479mg [Erythranthe guttata]	XP_012832432, EYU41475	8.85436e-102	68.6154	316.235
CDS_360_Unigene_803	ROOT INITIATION DEFECTIVE 3	1329	gi|747073811|ref|XP_011083877.1|PREDICTED: protein ROOT INITIATION DEFECTIVE 3 [Sesamum indicum] gi|747073813|ref|XP_011083878.1| PREDICTED: protein ROOT INITIATION DEFECTIVE 3 [Sesamum indicum] gi|747073815|ref|XP_011083879.1| PREDICTED: protein ROOT INITIATION DEFECTIVE 3 [Sesamum indicum]	XP_011083877, XP_011083878, XP_011083879	0	89.038	737.258
CDS_361_Unigene_804	MADS-box transcription factor	594	gi|629510117|dbj|BAO74163.1|MADS-box transcription factor SEP3.1 [Torenia fournieri]	BAO74163	1.10278e-100	78.2805	304.294
CDS_362_Unigene_805	peroxisomal 2,4-dienoyl- reductase-like	318	gi|747078372|ref|XP_011086344.1|PREDICTED: peroxisomal 2,4-dienoyl-CoA reductase-like [Sesamum indicum]	XP_011086344	2.96727e-46	91.5094	162.155
CDS_364_Unigene_808	F-box SKIP22-like	1413	gi|747081531|ref|XP_011088043.1|PREDICTED: F-box protein SKIP22-like [Sesamum indicum]	XP_011088043	4.36671e-178	67.4464	522.316
CDS_365_Unigene_809	TOM1 2	312	gi|747066709|ref|XP_011080045.1|PREDICTED: TOM1-like protein 2 [Sesamum indicum]	XP_011080045	3.6435e-23	94.4444	101.679
CDS_366_Unigene_809	TOM1 2	1131	gi|747066709|ref|XP_011080045.1|PREDICTED: TOM1-like protein 2 [Sesamum indicum]	XP_011080045	3.00123e-161	80.6094	470.315
CDS_367_Unigene_810	hypothetical protein MIMGU_mgv1a023623mg, partial	1071	gi|604304217|gb|EYU23550.1|hypothetical protein MIMGU_mgv1a023623mg, partial [Erythranthe guttata]	EYU23550	3.57623e-75	64.9425	255.758
CDS_368_Unigene_811	ABC transporter I family member 1	690	gi|848914146|ref|XP_012855035.1|PREDICTED: ABC transporter I family member 1 [Erythranthe guttata] gi|604303362|gb|EYU22835.1| hypothetical protein MIMGU_mgv1a013152mg [Erythranthe guttata]	XP_012855035, EYU22835	1.67196e-134	95.6332	390.578
CDS_369_Unigene_812	ABC transporter I family member 1	690	gi|848914146|ref|XP_012855035.1|PREDICTED: ABC transporter I family member 1 [Erythranthe guttata] gi|604303362|gb|EYU22835.1| hypothetical protein MIMGU_mgv1a013152mg [Erythranthe guttata]	XP_012855035, EYU22835	1.67196e-134	95.6332	390.578
CDS_370_Unigene_813	DNA-binding RHL1 isoform X3	1185	gi|747051950|ref|XP_011072071.1|PREDICTED: DNA-binding protein RHL1 isoform X3 [Sesamum indicum]	XP_011072071	1.19515e-151	79.564	446.432
CDS_371_Unigene_821	CST complex subunit STN1	486	gi|747066410|ref|XP_011079884.1|PREDICTED: CST complex subunit STN1 [Sesamum indicum]	XP_011079884	6.12714e-84	84.8485	256.914
CDS_372_Unigene_828	homeobox knotted-1-like 1	315	gi|747080484|ref|XP_011087493.1|PREDICTED: homeobox protein knotted-1-like 1 [Sesamum indicum]	XP_011087493	4.10827e-25	62.7119	106.686
CDS_373_Unigene_831	cytidine deaminase 1	1116	gi|747091936|ref|XP_011093717.1|PREDICTED: cytidine deaminase 1 [Sesamum indicum]	XP_011093717	1.24336e-146	87.6506	431.409
CDS_374_Unigene_834	probable S-acyltransferase 7	1314	gi|747101591|ref|XP_011098929.1|PREDICTED: probable protein S-acyltransferase 7 [Sesamum indicum]	XP_011098929	0	82.7354	688.723
CDS_375_Unigene_836	L-galactono-1,4-lactone mitochondrial	1773	gi|747058122|ref|XP_011075395.1|PREDICTED: L-galactono-1,4-lactone dehydrogenase, mitochondrial [Sesamum indicum]	XP_011075395	0	91.8469	1063.91
CDS_376_Unigene_838	ABC transporter F family member 5	2160	gi|747105255|ref|XP_011100899.1|PREDICTED: ABC transporter F family member 5 [Sesamum indicum]	XP_011100899	0	90.8397	988.023
CDS_377_Unigene_844	PREDICTED: uncharacterized protein LOC105174861 isoform X2	1368	gi|747095058|ref|XP_011095392.1|PREDICTED: uncharacterized protein LOC105174861 isoform X2 [Sesamum indicum]	XP_011095392	1.17767e-121	68.0272	375.941
CDS_378_Unigene_845	PREDICTED: uncharacterized protein LOC105948804 isoform X2	879	gi|848927463|ref|XP_012827486.1|PREDICTED: uncharacterized protein LOC105948804 isoform X2 [Erythranthe guttata] gi|604299323|gb|EYU19258.1| hypothetical protein MIMGU_mgv1a006213mg [Erythranthe guttata]	XP_012827486, EYU19258	6.43935e-42	69.3878	161.384
CDS_379_Unigene_848	PREDICTED: uncharacterized protein LOC105167918	546	gi|747077901|ref|XP_011086097.1|PREDICTED: uncharacterized protein LOC105167918 [Sesamum indicum]	XP_011086097	6.94371e-99	92.2652	296.204
CDS_380_Unigene_849	PREDICTED: uncharacterized protein LOC105167918	546	gi|747077901|ref|XP_011086097.1|PREDICTED: uncharacterized protein LOC105167918 [Sesamum indicum]	XP_011086097	6.94371e-99	92.2652	296.204
CDS_381_Unigene_851	late embryogenesis abundant D-34-like	303	gi|848864966|ref|XP_012833204.1|PREDICTED: late embryogenesis abundant protein D-34-like [Erythranthe guttata] gi|604341667|gb|EYU40913.1| hypothetical protein MIMGU_mgv1a025482mg [Erythranthe guttata]	XP_012833204, EYU40913	4.15697e-40	84	144.821
CDS_382_Unigene_859	zeaxanthin epoxidase	1608	gi|508083242|gb|AGN03858.1|zeaxanthin epoxidase [Scutellaria baicalensis]	AGN03858	0	86.6157	776.933
CDS_383_Unigene_860	cytosolic endo-beta-N-acetylglucosaminidase	2097	gi|747060443|ref|XP_011076651.1|PREDICTED: cytosolic endo-beta-N-acetylglucosaminidase [Sesamum indicum]	XP_011076651	0	84.1737	1008.82
CDS_384_Unigene_862	vacuolar sorting-associated 52 A-like isoform X2	384	gi|747047927|ref|XP_011069950.1|PREDICTED: vacuolar protein sorting-associated protein 52 A-like isoform X2 [Sesamum indicum]	XP_011069950	1.38454e-64	92.126	219.164
CDS_385_Unigene_864	UDP-glucuronate 4-epimerase 6	723	gi|747074443|ref|XP_011084213.1|PREDICTED: UDP-glucuronate 4-epimerase 6 [Sesamum indicum]	XP_011084213	5.47688e-156	96.6667	454.136
CDS_386_Unigene_866	sucrose-phosphatase 2-like	1404	gi|747092852|ref|XP_011094210.1|PREDICTED: sucrose-phosphatase 2-like [Sesamum indicum]	XP_011094210	0	89.1258	800.431
CDS_387_Unigene_867	zinc finger 4-like	501	gi|747081804|ref|XP_011088194.1|PREDICTED: zinc finger protein 4-like [Sesamum indicum]	XP_011088194	3.65666e-80	80.3468	247.669
CDS_388_Unigene_869	pentatricopeptide repeat-containing chloroplastic	1857	gi|747093770|ref|XP_011094705.1|PREDICTED: pentatricopeptide repeat-containing protein At3g09650, chloroplastic [Sesamum indicum] gi|747093772|ref|XP_011094706.1| PREDICTED: pentatricopeptide repeat-containing protein At3g09650, chloroplastic [Sesamum indicum]	XP_011094705, XP_011094706	0	91.7197	1009.59
CDS_389_Unigene_877	trichome birefringence-like 3	582	gi|747062101|ref|XP_011077543.1|PREDICTED: protein trichome birefringence-like 3 [Sesamum indicum]	XP_011077543	4.18296e-121	93.7824	362.073
CDS_390_Unigene_878	trichome birefringence-like 3	486	gi|848900350|ref|XP_012850332.1|PREDICTED: protein trichome birefringence-like 3 [Erythranthe guttata] gi|604313345|gb|EYU26676.1| hypothetical protein MIMGU_mgv1a006839mg [Erythranthe guttata]	XP_012850332, EYU26676	2.31126e-82	92.9577	261.536
CDS_391_Unigene_882	1-aminocyclopropane-1-carboxylate oxidase 5-like	1101	gi|747081301|ref|XP_011087930.1|PREDICTED: 1-aminocyclopropane-1-carboxylate oxidase 5-like [Sesamum indicum]	XP_011087930	4.8356e-163	84.8837	473.781
CDS_392_Unigene_886	PREDICTED: fructokinase-1	1440	gi|848849728|ref|XP_012831507.1|PREDICTED: fructokinase-1 [Erythranthe guttata]	XP_012831507	0	85.124	677.552
CDS_393_Unigene_891	glucan endo-1,3-beta-glucosidase 5	1557	gi|747095950|ref|XP_011095873.1|PREDICTED: glucan endo-1,3-beta-glucosidase 5 [Sesamum indicum]	XP_011095873	0	90.3509	791.956
CDS_394_Unigene_893	PREDICTED: uncharacterized protein LOC105159938	570	gi|747058266|ref|XP_011075469.1|PREDICTED: uncharacterized protein LOC105159938 [Sesamum indicum]	XP_011075469	2.10416e-70	86.9318	224.557
CDS_395_Unigene_895	probable glycosyltransferase At5g25310 isoform X2	2019	gi|747069967|ref|XP_011081791.1|PREDICTED: probable glycosyltransferase At5g25310 isoform X2 [Sesamum indicum] gi|747069969|ref|XP_011081792.1| PREDICTED: probable glycosyltransferase At5g25310 isoform X2 [Sesamum indicum]	XP_011081791, XP_011081792	0	72.1429	806.979
CDS_396_Unigene_897	PREDICTED: uncharacterized protein LOC105162488	1125	gi|747064472|ref|XP_011078819.1|PREDICTED: uncharacterized protein LOC105162488 [Sesamum indicum]	XP_011078819	9.21248e-137	70.4545	409.838
CDS_397_Unigene_899	heat shock 70	717	gi|48474196|dbj|BAD22699.1|heat shock protein 70 [Nicotiana benthamiana]	BAD22699	3.82328e-125	96.9697	367.851
CDS_398_Unigene_900	stromal 70 kDa heat shock-related chloroplastic-like	612	gi|747045939|ref|XP_011096814.1|PREDICTED: stromal 70 kDa heat shock-related protein, chloroplastic-like [Sesamum indicum]	XP_011096814	2.28198e-118	97.8723	363.999
CDS_399_Unigene_903	PREDICTED: uncharacterized protein LOC105167265	849	gi|747076286|ref|XP_011085209.1|PREDICTED: uncharacterized protein LOC105167265 [Sesamum indicum]	XP_011085209	1.15891e-179	92.2807	509.605
CDS_400_Unigene_905	DNA-binding ESCAROLA	1143	gi|747048454|ref|XP_011070240.1|PREDICTED: putative DNA-binding protein ESCAROLA [Sesamum indicum]	XP_011070240	9.33198e-116	77.8462	355.525
CDS_401_Unigene_907	cold-regulated 413 inner membrane chloroplastic-like	663	gi|747097091|ref|XP_011096494.1|PREDICTED: cold-regulated 413 inner membrane protein 1, chloroplastic-like [Sesamum indicum]	XP_011096494	7.5612e-96	84.6939	292.738
CDS_402_Unigene_908	transcription factor TCP5	846	gi|747080231|ref|XP_011087359.1|PREDICTED: transcription factor TCP5 [Sesamum indicum]	XP_011087359	1.17035e-87	64.058	278.485
CDS_403_Unigene_910	probable folate-biopterin transporter 7	327	gi|848871669|ref|XP_012836402.1|PREDICTED: probable folate-biopterin transporter 7 [Erythranthe guttata] gi|604334067|gb|EYU38256.1| hypothetical protein MIMGU_mgv1a006822mg [Erythranthe guttata]	XP_012836402, EYU38256	3.50494e-45	86.1111	162.54
CDS_404_Unigene_911	ethylene-responsive transcription factor RAP2-13	855	gi|747055828|ref|XP_011074161.1|PREDICTED: ethylene-responsive transcription factor RAP2-13 [Sesamum indicum]	XP_011074161	3.91531e-83	75.3036	265.388
CDS_405_Unigene_912	ubiquitin carboxyl-terminal hydrolase 18-like	1158	gi|747041009|ref|XP_011070235.1|PREDICTED: ubiquitin carboxyl-terminal hydrolase 18-like [Sesamum indicum]	XP_011070235	4.29892e-66	51.9324	236.113
CDS_406_Unigene_914	PREDICTED: uncharacterized protein LOC105169799 isoform X2	762	gi|747040588|ref|XP_011088735.1|PREDICTED: uncharacterized protein LOC105169799 isoform X2 [Sesamum indicum]	XP_011088735	2.0335e-53	65.1685	185.652
CDS_407_Unigene_915	crocetin chloroplastic- partial	597	gi|747098079|ref|XP_011097030.1|PREDICTED: crocetin glucosyltransferase, chloroplastic-like, partial [Sesamum indicum]	XP_011097030	1.83583e-91	81.1518	281.567
CDS_408_Unigene_924	PREDICTED: uncharacterized protein At4g14100	405	gi|747079407|ref|XP_011086903.1|PREDICTED: uncharacterized protein At4g14100 [Sesamum indicum]	XP_011086903	4.83255e-74	92.7419	233.032
CDS_409_Unigene_924	PREDICTED: uncharacterized protein At4g14100-like	642	gi|848896134|ref|XP_012848122.1|PREDICTED: uncharacterized protein At4g14100-like [Erythranthe guttata] gi|604315922|gb|EYU28487.1| hypothetical protein MIMGU_mgv1a013476mg [Erythranthe guttata]	XP_012848122, EYU28487	1.94589e-110	87.8947	328.176
CDS_410_Unigene_926	pentatricopeptide repeat-containing chloroplastic	2148	gi|747079556|ref|XP_011086984.1|PREDICTED: pentatricopeptide repeat-containing protein At5g50280, chloroplastic [Sesamum indicum]	XP_011086984	0	87.1157	1005.36
CDS_411_Unigene_927	PREDICTED: protein CHUP1, chloroplastic	354	gi|747052650|ref|XP_011072452.1|PREDICTED: protein CHUP1, chloroplastic [Sesamum indicum]	XP_011072452	1.09233e-30	73.8095	125.176
CDS_412_Unigene_928	septum-promoting GTP-binding 1-like	396	gi|848927230|ref|XP_012827417.1|PREDICTED: septum-promoting GTP-binding protein 1-like [Erythranthe guttata] gi|604299303|gb|EYU19238.1| hypothetical protein MIMGU_mgv1a011194mg [Erythranthe guttata]	XP_012827417, EYU19238	1.65471e-73	92.0635	233.032
CDS_413_Unigene_928	septum-promoting GTP-binding 1	498	gi|747095001|ref|XP_011095362.1|PREDICTED: septum-promoting GTP-binding protein 1 [Sesamum indicum]	XP_011095362	8.37667e-47	67.6829	166.007
CDS_414_Unigene_929	septum-promoting GTP-binding 1-like	846	gi|848927230|ref|XP_012827417.1|PREDICTED: septum-promoting GTP-binding protein 1-like [Erythranthe guttata] gi|604299303|gb|EYU19238.1| hypothetical protein MIMGU_mgv1a011194mg [Erythranthe guttata]	XP_012827417, EYU19238	9.50925e-132	78.6713	387.882
CDS_415_Unigene_930	hypothetical protein M569_10735	339	gi|527194412|gb|EPS64046.1|hypothetical protein M569_10735 [Genlisea aurea]	EPS64046	6.88634e-59	92.0354	205.297
CDS_416_Unigene_937	---NA---	342	No Blast Hit
CDS_417_Unigene_938	---NA---	393	No Blast Hit
CDS_418_Unigene_939	---NA---	606	No Blast Hit
CDS_419_Unigene_941	ERAD-associated E3 ubiquitin- ligase component HRD3A	2106	gi|747053658|ref|XP_011072999.1|PREDICTED: ERAD-associated E3 ubiquitin-protein ligase component HRD3A [Sesamum indicum]	XP_011072999	0	90.8537	1120.15
CDS_420_Unigene_942	3-oxoacyl-[acyl-carrier- ] chloroplastic-like	849	gi|848929641|ref|XP_012828192.1|PREDICTED: 3-oxoacyl-[acyl-carrier-protein] reductase, chloroplastic-like [Erythranthe guttata] gi|604298607|gb|EYU18609.1| hypothetical protein MIMGU_mgv1a011131mg [Erythranthe guttata]	XP_012828192, EYU18609	7.89515e-147	83.5052	426.402
CDS_421_Unigene_946	aquaporin TIP2-1	816	gi|697126609|ref|XP_009617337.1|PREDICTED: aquaporin TIP2-1 [Nicotiana tomentosiformis]	XP_009617337	2.53965e-125	93.5484	369.777
CDS_422_Unigene_947	trichome birefringence-like 3	972	gi|848862831|ref|XP_012832192.1|PREDICTED: protein trichome birefringence-like 3 [Erythranthe guttata] gi|604342896|gb|EYU41920.1| hypothetical protein MIMGU_mgv1a007164mg [Erythranthe guttata]	XP_012832192, EYU41920	0	92.7393	531.946
CDS_423_Unigene_948	3-ketoacyl- thiolase peroxisomal-like	381	gi|525507300|ref|NP_001267690.1|3-ketoacyl-CoA thiolase 2, peroxisomal-like [Cucumis sativus] gi|393707|emb|CAA47926.1| 3-ketoacyl-CoA thiolase [Cucumis sativus] gi|700201630|gb|KGN56763.1| hypothetical protein Csa_3G133140 [Cucumis sativus]	NP_001267690, CAA47926, KGN56763	3.8054e-34	85.3659	134.035
CDS_424_Unigene_948	3-ketoacyl- thiolase peroxisomal	1041	gi|747072409|ref|XP_011083116.1|PREDICTED: 3-ketoacyl-CoA thiolase 2, peroxisomal [Sesamum indicum]	XP_011083116	0	95.942	603.979
CDS_425_Unigene_949	3-ketoacyl- thiolase peroxisomal	1470	gi|747072409|ref|XP_011083116.1|PREDICTED: 3-ketoacyl-CoA thiolase 2, peroxisomal [Sesamum indicum]	XP_011083116	0	93.3045	791.571
CDS_426_Unigene_950	aldose 1-epimerase	1005	gi|747053660|ref|XP_011073000.1|PREDICTED: aldose 1-epimerase [Sesamum indicum]	XP_011073000	0	94.012	619.387
CDS_427_Unigene_952	paramyosin partial	771	gi|934156662|gb|KPM06553.1|paramyosin-like protein 2, partial [Sarcoptes scabiei]	KPM06553	4.36391e-91	94.3723	303.523
CDS_428_Unigene_953	WUSCHEL-related homeobox 1	996	gi|747043530|ref|XP_011084246.1|PREDICTED: WUSCHEL-related homeobox 1 [Sesamum indicum]	XP_011084246	7.82353e-89	64.0884	282.722
CDS_429_Unigene_957	myosin heavy chain kinase B-like	1209	gi|747044277|ref|XP_011088201.1|PREDICTED: myosin heavy chain kinase B-like [Sesamum indicum]	XP_011088201	0	89.4595	599.742
CDS_430_Unigene_960	elongator complex 4	1089	gi|747098853|ref|XP_011097459.1|PREDICTED: elongator complex protein 4 [Sesamum indicum]	XP_011097459	0	91.4201	605.905
CDS_431_Unigene_961	PREDICTED: uncharacterized protein LOC105156713	303	gi|747050340|ref|XP_011071237.1|PREDICTED: uncharacterized protein LOC105156713 [Sesamum indicum]	XP_011071237	5.4396e-28	71.028	112.849
CDS_432_Unigene_962	PREDICTED: uncharacterized protein LOC105156713	435	gi|747050340|ref|XP_011071237.1|PREDICTED: uncharacterized protein LOC105156713 [Sesamum indicum]	XP_011071237	5.72836e-29	70.4348	117.087
CDS_433_Unigene_963	PREDICTED: LOW QUALITY PROTEIN: uncharacterized protein LOC105169583	2271	gi|747082019|ref|XP_011088310.1|PREDICTED: LOW QUALITY PROTEIN: uncharacterized protein LOC105169583 [Sesamum indicum]	XP_011088310	0	86.1886	1253.81
CDS_434_Unigene_966	hypothetical protein MIMGU_mgv1a002891mg	1293	gi|604318571|gb|EYU30063.1|hypothetical protein MIMGU_mgv1a002891mg [Erythranthe guttata]	EYU30063	5.40792e-15	60.2649	87.4261
CDS_435_Unigene_967	PREDICTED: uncharacterized protein LOC105049010	825	gi|743803167|ref|XP_010926849.1|PREDICTED: uncharacterized protein LOC105049010 [Elaeis guineensis]	XP_010926849	2.25219e-62	62.605	211.846
CDS_436_Unigene_969	ACC synthase	825	gi|29467016|dbj|BAC66952.1|ACC synthase [Striga hermonthica]	BAC66952	1.77071e-149	89.781	437.958
CDS_437_Unigene_970	PREDICTED: uncharacterized protein LOC105164119	1086	gi|747068469|ref|XP_011080993.1|PREDICTED: uncharacterized protein LOC105164119 [Sesamum indicum]	XP_011080993	2.57412e-129	68.8312	401.364
CDS_438_Unigene_970	PREDICTED: uncharacterized protein LOC105164119	2289	gi|747068469|ref|XP_011080993.1|PREDICTED: uncharacterized protein LOC105164119 [Sesamum indicum]	XP_011080993	0	80.2799	1068.14
CDS_439_Unigene_971	hypothetical protein MIMGU_mgv1a016052mg	321	gi|604299307|gb|EYU19242.1|hypothetical protein MIMGU_mgv1a016052mg [Erythranthe guttata]	EYU19242	8.50632e-19	61.1111	86.6557
CDS_440_Unigene_971	PREDICTED: uncharacterized protein LOC105174845 isoform X2	414	gi|747095011|ref|XP_011095368.1|PREDICTED: uncharacterized protein LOC105174845 isoform X2 [Sesamum indicum]	XP_011095368	3.38892e-08	74.4681	59.3066
CDS_441_Unigene_975	PREDICTED: uncharacterized protein LOC105168594	321	gi|747079638|ref|XP_011087031.1|PREDICTED: uncharacterized protein LOC105168594 [Sesamum indicum]	XP_011087031	2.95586e-41	79.2453	143.665
CDS_442_Unigene_977	PREDICTED: uncharacterized protein LOC105164691 isoform X2	438	gi|747069798|ref|XP_011081707.1|PREDICTED: uncharacterized protein LOC105164691 isoform X2 [Sesamum indicum] gi|747069800|ref|XP_011081708.1| PREDICTED: uncharacterized protein LOC105164691 isoform X2 [Sesamum indicum] gi|747069802|ref|XP_011081709.1| PREDICTED: uncharacterized protein LOC105164691 isoform X2 [Sesamum indicum]	XP_011081707, XP_011081708, XP_011081709	1.22817e-45	81.4815	161.384
CDS_443_Unigene_979	bifunctional phosphatase chloroplastic	1176	gi|848873029|ref|XP_012837073.1|PREDICTED: bifunctional phosphatase IMPL2, chloroplastic [Erythranthe guttata] gi|604333474|gb|EYU37825.1| hypothetical protein MIMGU_mgv1a009164mg [Erythranthe guttata]	XP_012837073, EYU37825	0	88.3191	560.836
CDS_444_Unigene_980	hypothetical protein MIMGU_mgv1a010226mg	879	gi|604298001|gb|EYU18089.1|hypothetical protein MIMGU_mgv1a010226mg [Erythranthe guttata]	EYU18089	1.64631e-117	74.6479	353.214
CDS_445_Unigene_981	F-box kelch-repeat At3g23880-like	1206	gi|747107638|ref|XP_011102129.1|PREDICTED: F-box/kelch-repeat protein At3g23880-like [Sesamum indicum]	XP_011102129	7.02e-178	79.9472	514.998
CDS_446_Unigene_981	F-box kelch-repeat At3g23880-like	516	gi|848868494|ref|XP_012834879.1|PREDICTED: F-box/kelch-repeat protein At3g23880-like [Erythranthe guttata]	XP_012834879	1.2078e-49	73.1544	176.022
CDS_447_Unigene_983	PREDICTED: uncharacterized protein LOC105971902	519	gi|848905729|ref|XP_012852280.1|PREDICTED: uncharacterized protein LOC105971902 [Erythranthe guttata] gi|604306191|gb|EYU25248.1| hypothetical protein MIMGU_mgv1a015034mg [Erythranthe guttata]	XP_012852280, EYU25248	2.65003e-70	86.755	222.631
CDS_448_Unigene_984	hypothetical protein MIMGU_mgv1a025166mg	465	gi|604313359|gb|EYU26690.1|hypothetical protein MIMGU_mgv1a025166mg [Erythranthe guttata]	EYU26690	1.04057e-66	82.9114	226.483
CDS_449_Unigene_985	eukaryotic translation initiation factor 3 subunit G-like	459	gi|747080413|ref|XP_011087457.1|PREDICTED: eukaryotic translation initiation factor 3 subunit G-like [Sesamum indicum]	XP_011087457	2.62522e-99	96.7105	300.056
CDS_450_Unigene_988	PREDICTED: uncharacterized protein LOC105963920 isoform X2	450	gi|848887258|ref|XP_012843866.1|PREDICTED: uncharacterized protein LOC105963920 isoform X2 [Erythranthe guttata]	XP_012843866	1.32023e-47	76.5101	177.563
CDS_451_Unigene_989	ubiquinol oxidase mitochondrial-like	1077	gi|747089960|ref|XP_011092641.1|PREDICTED: ubiquinol oxidase 2, mitochondrial-like [Sesamum indicum]	XP_011092641	0	84.022	572.778
CDS_452_Unigene_990	PREDICTED: uncharacterized protein LOC105175409	393	gi|747096449|ref|XP_011096146.1|PREDICTED: uncharacterized protein LOC105175409 [Sesamum indicum]	XP_011096146	1.23419e-18	57.6271	87.0409
CDS_453_Unigene_991	remorin-like isoform X1	747	gi|720004070|ref|XP_010257205.1|PREDICTED: remorin-like isoform X1 [Nelumbo nucifera]	XP_010257205	1.49742e-59	73.8095	201.06
CDS_454_Unigene_996	MYB-related transcription factor	996	gi|510794226|gb|AGN52079.1|MYB-related transcription factor [Salvia miltiorrhiza] gi|510794446|gb|AGN52189.1| MYB-related transcription factor [Salvia miltiorrhiza]	AGN52079, AGN52189	1.79924e-138	78.3237	409.068
CDS_455_Unigene_997	MYB-related transcription factor	333	gi|510794202|gb|AGN52067.1|MYB-related transcription factor [Salvia miltiorrhiza] gi|510794422|gb|AGN52177.1| MYB-related transcription factor [Salvia miltiorrhiza]	AGN52067, AGN52177	1.65173e-19	65.7407	90.8929
CDS_456_Unigene_998	CASP-like protein, putative	507	gi|590660781|ref|XP_007035490.1|CASP-like protein, putative [Theobroma cacao] gi|508714519|gb|EOY06416.1| CASP-like protein, putative [Theobroma cacao]	XP_007035490, EOY06416	2.18064e-38	78.8732	143.665
CDS_457_Unigene_1000	PREDICTED: uncharacterized protein LOC105162036	528	gi|747063388|ref|XP_011078240.1|PREDICTED: uncharacterized protein LOC105162036 [Sesamum indicum]	XP_011078240	1.25143e-30	71.5385	120.168
CDS_458_Unigene_1001	PREDICTED: uncharacterized protein LOC105164603	615	gi|747069589|ref|XP_011081594.1|PREDICTED: uncharacterized protein LOC105164603 [Sesamum indicum]	XP_011081594	5.04573e-57	69.2641	192.586
CDS_459_Unigene_1002	PREDICTED: uncharacterized protein LOC105164603	336	gi|747069589|ref|XP_011081594.1|PREDICTED: uncharacterized protein LOC105164603 [Sesamum indicum]	XP_011081594	2.7696e-14	66.9725	76.2554
CDS_460_Unigene_1006	transcriptional corepressor SEUSS-like isoform X3	576	gi|747046944|ref|XP_011101859.1|PREDICTED: transcriptional corepressor SEUSS-like isoform X3 [Sesamum indicum]	XP_011101859	3.48232e-15	47.8673	84.3445
CDS_461_Unigene_1007	REVEILLE 1	618	gi|747077596|ref|XP_011085926.1|PREDICTED: protein REVEILLE 1 [Sesamum indicum]	XP_011085926	6.56276e-54	62.1145	191.045
CDS_462_Unigene_1009	hypothetical protein MIMGU_mgv1a018738mg, partial	534	gi|604314888|gb|EYU27594.1|hypothetical protein MIMGU_mgv1a018738mg, partial [Erythranthe guttata]	EYU27594	6.10563e-68	85.3107	227.254
CDS_463_Unigene_1009	organic cation carnitine transporter 3-like	1548	gi|747095861|ref|XP_011095828.1|PREDICTED: organic cation/carnitine transporter 3-like [Sesamum indicum]	XP_011095828	0	80.8349	643.269
CDS_464_Unigene_1012	kinesin KP1-like isoform X2	2100	gi|747095436|ref|XP_011095593.1|PREDICTED: kinesin KP1-like isoform X2 [Sesamum indicum]	XP_011095593	0	88.4615	1107.82
CDS_465_Unigene_1013	thiosulfate sulfurtransferase chloroplastic-like	633	gi|848931685|ref|XP_012828849.1|PREDICTED: thiosulfate sulfurtransferase 16, chloroplastic-like [Erythranthe guttata] gi|604297962|gb|EYU18065.1| hypothetical protein MIMGU_mgv1a014589mg [Erythranthe guttata]	XP_012828849, EYU18065	1.66822e-77	79.4595	243.047
CDS_466_Unigene_1014	protein binding protein, putative	495	gi|255548051|ref|XP_002515082.1|protein binding protein, putative [Ricinus communis] gi|223545562|gb|EEF47066.1| protein binding protein, putative [Ricinus communis]	XP_002515082, EEF47066	1.02262e-27	55.9441	112.849
CDS_467_Unigene_1019	glutamyl-tRNA(Gln) amidotransferase subunit chloroplastic mitochondrial	1650	gi|848889787|ref|XP_012845050.1|PREDICTED: glutamyl-tRNA(Gln) amidotransferase subunit A, chloroplastic/mitochondrial [Erythranthe guttata] gi|604319576|gb|EYU30740.1| hypothetical protein MIMGU_mgv1a004227mg [Erythranthe guttata]	XP_012845050, EYU30740	0	91.8216	860.907
CDS_468_Unigene_1020	glutamyl-tRNA(Gln) amidotransferase subunit chloroplastic mitochondrial	1005	gi|747099990|ref|XP_011098065.1|PREDICTED: glutamyl-tRNA(Gln) amidotransferase subunit A, chloroplastic/mitochondrial [Sesamum indicum]	XP_011098065	0	94.3114	558.91
CDS_469_Unigene_1020	glutamyl-tRNA(Gln) amidotransferase subunit chloroplastic mitochondrial	585	gi|848889787|ref|XP_012845050.1|PREDICTED: glutamyl-tRNA(Gln) amidotransferase subunit A, chloroplastic/mitochondrial [Erythranthe guttata] gi|604319576|gb|EYU30740.1| hypothetical protein MIMGU_mgv1a004227mg [Erythranthe guttata]	XP_012845050, EYU30740	7.53604e-88	87.6404	280.411
CDS_470_Unigene_1021	ras-related RABB1c	636	gi|747095945|ref|XP_011095871.1|PREDICTED: ras-related protein RABB1c [Sesamum indicum]	XP_011095871	1.29374e-132	98.9305	384.415
CDS_471_Unigene_1024	vesicle-associated membrane 721-like	297	gi|747097627|ref|XP_011096786.1|PREDICTED: vesicle-associated membrane protein 721-like [Sesamum indicum]	XP_011096786	3.44867e-57	95.9596	187.963
CDS_472_Unigene_1028	PREDICTED: pirin-like protein	963	gi|747095249|ref|XP_011095491.1|PREDICTED: pirin-like protein [Sesamum indicum]	XP_011095491	0	94.9324	538.495
CDS_473_Unigene_1031	serine threonine- kinase endoribonuclease IRE1b-like	378	gi|848864058|ref|XP_012832783.1|PREDICTED: serine/threonine-protein kinase/endoribonuclease IRE1b-like [Erythranthe guttata]	XP_012832783	1.13809e-14	100	80.8777
CDS_474_Unigene_1031	serine threonine- kinase endoribonuclease IRE1b-like isoform X1	2634	gi|747046557|ref|XP_011100255.1|PREDICTED: serine/threonine-protein kinase/endoribonuclease IRE1b-like isoform X1 [Sesamum indicum]	XP_011100255	0	81.4645	1212.59
CDS_475_Unigene_1032	BAG family molecular chaperone regulator 1	474	gi|848880330|ref|XP_012840549.1|PREDICTED: BAG family molecular chaperone regulator 1 [Erythranthe guttata] gi|604329436|gb|EYU34767.1| hypothetical protein MIMGU_mgv1a015477mg [Erythranthe guttata]	XP_012840549, EYU34767	3.58183e-66	84.7134	211.075
CDS_476_Unigene_1035	OTU domain-containing DDB_G0284757 isoform X1	993	gi|747074634|ref|XP_011084314.1|PREDICTED: OTU domain-containing protein DDB_G0284757 isoform X1 [Sesamum indicum]	XP_011084314	7.99696e-145	84.6626	424.861
CDS_477_Unigene_1036	PREDICTED: oral cancer-overexpressed protein 1 homolog	423	gi|747100824|ref|XP_011098516.1|PREDICTED: oral cancer-overexpressed protein 1 homolog [Sesamum indicum]	XP_011098516	3.82161e-72	88.5714	224.942
CDS_478_Unigene_1038	NADH dehydrogenase (ubiquinone) complex assembly factor 6	912	gi|747040904|ref|XP_011069641.1|PREDICTED: NADH dehydrogenase (ubiquinone) complex I, assembly factor 6 [Sesamum indicum] gi|747040906|ref|XP_011069646.1| PREDICTED: NADH dehydrogenase (ubiquinone) complex I, assembly factor 6 [Sesamum indicum]	XP_011069641, XP_011069646	0	93.0921	521.546
CDS_479_Unigene_1041	PREDICTED: protein FAM136A-like	318	gi|848877240|ref|XP_012839059.1|PREDICTED: protein FAM136A-like [Erythranthe guttata]	XP_012839059	2.03633e-58	89.6226	188.734
CDS_480_Unigene_1041	FAM136A-like isoform X1	450	gi|747055471|ref|XP_011073975.1|PREDICTED: protein FAM136A-like isoform X1 [Sesamum indicum]	XP_011073975	1.21242e-86	90.604	262.692
CDS_481_Unigene_1042	F-box At3g07870-like	486	gi|848914173|ref|XP_012855045.1|PREDICTED: F-box protein At3g07870-like [Erythranthe guttata] gi|604303409|gb|EYU22882.1| hypothetical protein MIMGU_mgv1a018348mg [Erythranthe guttata]	XP_012855045, EYU22882	1.56616e-30	62.7737	124.79
CDS_482_Unigene_1044	leucine-rich repeat extensin 1	1767	gi|747092310|ref|XP_011093910.1|PREDICTED: leucine-rich repeat extensin-like protein 1 [Sesamum indicum]	XP_011093910	0	95.1289	652.899
CDS_483_Unigene_1047	bark storage A-like	915	gi|747106724|ref|XP_011101664.1|PREDICTED: LOW QUALITY PROTEIN: bark storage protein A-like [Sesamum indicum]	XP_011101664	1.06552e-141	84.3854	416.001
CDS_484_Unigene_1049	ankyrin repeat domain-containing chloroplastic	948	gi|747077377|ref|XP_011085808.1|PREDICTED: ankyrin repeat domain-containing protein EMB506, chloroplastic [Sesamum indicum] gi|747077379|ref|XP_011085809.1| PREDICTED: ankyrin repeat domain-containing protein EMB506, chloroplastic [Sesamum indicum] gi|747077381|ref|XP_011085810.1| PREDICTED: ankyrin repeat domain-containing protein EMB506, chloroplastic [Sesamum indicum]	XP_011085808, XP_011085809, XP_011085810	1.61161e-132	78.4615	392.889
CDS_485_Unigene_1050	late blight resistance homolog R1B-16	303	gi|848907769|ref|XP_012852937.1|PREDICTED: putative late blight resistance protein homolog R1B-16 [Erythranthe guttata] gi|604305249|gb|EYU24428.1| hypothetical protein MIMGU_mgv1a001134mg [Erythranthe guttata]	XP_012852937, EYU24428	9.87511e-16	67.0588	82.8037
CDS_486_Unigene_1051	mediator of RNA polymerase II transcription subunit 20 partial	510	gi|966343940|gb|ALT31532.1|mediator of RNA polymerase II transcription subunit 20-like protein, partial [Rehmannia glutinosa]	ALT31532	1.28463e-108	96.9512	321.627
CDS_487_Unigene_1052	mediator of RNA polymerase II transcription subunit 20 partial	657	gi|966343940|gb|ALT31532.1|mediator of RNA polymerase II transcription subunit 20-like protein, partial [Rehmannia glutinosa]	ALT31532	1.108e-147	97.6526	422.935
CDS_488_Unigene_1057	REVEILLE 6 isoform X1	975	gi|747090762|ref|XP_011093084.1|PREDICTED: protein REVEILLE 6 isoform X1 [Sesamum indicum]	XP_011093084	4.60108e-134	81.5951	396.741
CDS_489_Unigene_1061	ripening-related 1	525	gi|747044058|ref|XP_011087068.1|PREDICTED: putative ripening-related protein 1 [Sesamum indicum]	XP_011087068	1.47416e-94	94.4785	285.034
CDS_490_Unigene_1068	inositol-pentakisphosphate 2-kinase-like isoform X2	363	gi|747073392|ref|XP_011083655.1|PREDICTED: inositol-pentakisphosphate 2-kinase-like isoform X2 [Sesamum indicum]	XP_011083655	1.01186e-51	86.2385	181.415
CDS_491_Unigene_1071	PREDICTED: protein ODORANT1	387	gi|747068838|ref|XP_011081193.1|PREDICTED: protein ODORANT1 [Sesamum indicum]	XP_011081193	3.79812e-41	74.6154	149.443
CDS_492_Unigene_1072	late blight resistance homolog R1B-19 isoform X1	405	gi|747068312|ref|XP_011080908.1|PREDICTED: putative late blight resistance protein homolog R1B-19 isoform X1 [Sesamum indicum]	XP_011080908	1.06107e-44	85.8156	154.836
CDS_493_Unigene_1077	40S ribosomal RPS14	336	gi|188572393|gb|ACD65103.1|putative 40S ribosomal protein RPS14 [Novocrania anomala]	ACD65103	1.47492e-59	97.3214	191.815
CDS_494_Unigene_1087	cytochrome P450 724B1	987	gi|747107068|ref|XP_011101836.1|PREDICTED: cytochrome P450 724B1 [Sesamum indicum]	XP_011101836	2.77885e-171	87.538	497.664
CDS_495_Unigene_1092	ABC transporter G family member 23	387	gi|747094172|ref|XP_011094918.1|PREDICTED: ABC transporter G family member 23 [Sesamum indicum]	XP_011094918	4.26135e-60	88.6364	207.223
CDS_496_Unigene_1096	septum-promoting GTP-binding 1-like	588	gi|747064820|ref|XP_011079013.1|PREDICTED: septum-promoting GTP-binding protein 1-like [Sesamum indicum]	XP_011079013	1.01111e-99	86.1538	302.753
CDS_497_Unigene_1097	uncharacterized mitochondrial g00810-like	348	gi|971542955|ref|XP_015162288.1|PREDICTED: uncharacterized mitochondrial protein AtMg00810-like [Solanum tuberosum]	XP_015162288	7.16712e-42	81.7308	147.132
CDS_498_Unigene_1101	3-oxoacyl-[acyl-carrier- ] synthase chloroplastic	483	gi|747097171|ref|XP_011096538.1|PREDICTED: 3-oxoacyl-[acyl-carrier-protein] synthase I, chloroplastic [Sesamum indicum]	XP_011096538	4.71977e-82	91.3907	261.922
CDS_499_Unigene_1111	PREDICTED: uncharacterized protein LOC105156884	498	gi|747050709|ref|XP_011071436.1|PREDICTED: uncharacterized protein LOC105156884 [Sesamum indicum]	XP_011071436	1.56122e-33	67.7419	127.872
CDS_500_Unigene_1115	pentatricopeptide repeat-containing At3g05340	1560	gi|747088840|ref|XP_011092032.1|PREDICTED: pentatricopeptide repeat-containing protein At3g05340 [Sesamum indicum] gi|747088842|ref|XP_011092033.1| PREDICTED: pentatricopeptide repeat-containing protein At3g05340 [Sesamum indicum]	XP_011092032, XP_011092033	0	87.5244	800.816
CDS_501_Unigene_1116	pentatricopeptide repeat-containing At3g05340	414	gi|747088840|ref|XP_011092032.1|PREDICTED: pentatricopeptide repeat-containing protein At3g05340 [Sesamum indicum] gi|747088842|ref|XP_011092033.1| PREDICTED: pentatricopeptide repeat-containing protein At3g05340 [Sesamum indicum]	XP_011092032, XP_011092033	3.74469e-38	76.699	146.747
CDS_502_Unigene_1118	PREDICTED: uncharacterized protein At5g50100, mitochondrial	660	gi|848892392|ref|XP_012846278.1|PREDICTED: uncharacterized protein At5g50100, mitochondrial [Erythranthe guttata] gi|604318426|gb|EYU29936.1| hypothetical protein MIMGU_mgv1a013455mg [Erythranthe guttata]	XP_012846278, EYU29936	3.0394e-126	89.4977	368.622
CDS_503_Unigene_1119	histone-lysine N-methyltransferase ASHR2	1173	gi|747052350|ref|XP_011072291.1|PREDICTED: histone-lysine N-methyltransferase ASHR2 [Sesamum indicum] gi|747052352|ref|XP_011072292.1| PREDICTED: histone-lysine N-methyltransferase ASHR2 [Sesamum indicum]	XP_011072291, XP_011072292	0	85.6041	582.022
CDS_504_Unigene_1124	pentatricopeptide repeat-containing At3g15130	543	gi|747070071|ref|XP_011081842.1|PREDICTED: putative pentatricopeptide repeat-containing protein At3g15130 [Sesamum indicum]	XP_011081842	2.05086e-49	71.6981	179.104
CDS_505_Unigene_1126	PREDICTED: uncharacterized protein LOC105952475	513	gi|848861340|ref|XP_012831490.1|PREDICTED: uncharacterized protein LOC105952475 [Erythranthe guttata] gi|604343446|gb|EYU42366.1| hypothetical protein MIMGU_mgv1a011419mg [Erythranthe guttata]	XP_012831490, EYU42366	2.63031e-80	84.0237	251.906
CDS_506_Unigene_1127	PREDICTED: protein YLS3-like	681	gi|747091351|ref|XP_011093401.1|PREDICTED: protein YLS3-like [Sesamum indicum]	XP_011093401	4.17535e-50	83.7037	174.096
CDS_507_Unigene_1128	ankyrin repeat domain-containing chloroplastic	462	gi|747077377|ref|XP_011085808.1|PREDICTED: ankyrin repeat domain-containing protein EMB506, chloroplastic [Sesamum indicum] gi|747077379|ref|XP_011085809.1| PREDICTED: ankyrin repeat domain-containing protein EMB506, chloroplastic [Sesamum indicum] gi|747077381|ref|XP_011085810.1| PREDICTED: ankyrin repeat domain-containing protein EMB506, chloroplastic [Sesamum indicum]	XP_011085808, XP_011085809, XP_011085810	7.07653e-16	59.8765	82.8037
CDS_508_Unigene_1137	rac-like GTP-binding RAC13	615	gi|747096884|ref|XP_011096382.1|PREDICTED: rac-like GTP-binding protein RAC13 [Sesamum indicum]	XP_011096382	1.18288e-121	95.9391	355.525
CDS_509_Unigene_1140	PREDICTED: uncharacterized protein LOC105173657	915	gi|747092083|ref|XP_011093792.1|PREDICTED: uncharacterized protein LOC105173657 [Sesamum indicum] gi|747092085|ref|XP_011093793.1| PREDICTED: uncharacterized protein LOC105173657 [Sesamum indicum] gi|747092087|ref|XP_011093794.1| PREDICTED: uncharacterized protein LOC105173657 [Sesamum indicum] gi|747092089|ref|XP_011093796.1| PREDICTED: uncharacterized protein LOC105173657 [Sesamum indicum]	XP_011093792, XP_011093793, XP_011093794, XP_011093796	1.94242e-104	72.0798	321.627
CDS_510_Unigene_1144	triphosphate tunel metalloenzyme 3-like	642	gi|848906846|ref|XP_012852646.1|PREDICTED: triphosphate tunel metalloenzyme 3-like [Erythranthe guttata]	XP_012852646	8.75905e-111	91.0891	328.561
CDS_511_Unigene_1146	F-box kelch-repeat At3g23880-like	576	gi|747104579|ref|XP_011100532.1|PREDICTED: F-box/kelch-repeat protein At3g23880-like [Sesamum indicum]	XP_011100532	9.17805e-76	80.7292	244.202
CDS_512_Unigene_1147	PREDICTED: uncharacterized protein LOC105169969	1347	gi|747082957|ref|XP_011088826.1|PREDICTED: uncharacterized protein LOC105169969 [Sesamum indicum]	XP_011088826	0	83.8308	575.089
CDS_513_Unigene_1153	PREDICTED: uncharacterized protein LOC105967838	378	gi|848895691|ref|XP_012847892.1|PREDICTED: uncharacterized protein LOC105967838 [Erythranthe guttata] gi|604316175|gb|EYU28573.1| hypothetical protein MIMGU_mgv1a000051mg [Erythranthe guttata]	XP_012847892, EYU28573	2.45939e-60	89.6	213.001
CDS_514_Unigene_1166	histone deacetylase 6	459	gi|747089734|ref|XP_011092517.1|PREDICTED: histone deacetylase 6 [Sesamum indicum]	XP_011092517	2.08621e-75	81.1688	234.187
CDS_515_Unigene_1168	hypothetical protein SETIT_032292mg, partial	345	gi|944261369|gb|KQL25626.1|hypothetical protein SETIT_032292mg, partial [Setaria italica]	KQL25626	5.72933e-49	100	164.466
CDS_516_Unigene_1169	hypothetical protein SORBIDRAFT_10g004682	300	gi|242094838|ref|XP_002437909.1|hypothetical protein SORBIDRAFT_10g004682 [Sorghum bicolor] gi|241916132|gb|EER89276.1| hypothetical protein SORBIDRAFT_10g004682 [Sorghum bicolor]	XP_002437909, EER89276	1.38207e-61	100	204.142
CDS_517_Unigene_1171	DEAD-box ATP-dependent RNA helicase 47A	1644	gi|747068494|ref|XP_011081004.1|PREDICTED: DEAD-box ATP-dependent RNA helicase 47A [Sesamum indicum] gi|747068496|ref|XP_011081005.1| PREDICTED: DEAD-box ATP-dependent RNA helicase 47A [Sesamum indicum] gi|747068498|ref|XP_011081006.1| PREDICTED: DEAD-box ATP-dependent RNA helicase 47A [Sesamum indicum] gi|747068500|ref|XP_011081007.1| PREDICTED: DEAD-box ATP-dependent RNA helicase 47A [Sesamum i…	XP_011081004, XP_011081005, XP_011081006, XP_011081007	0	89.4353	914.064
CDS_518_Unigene_1173	uncharacterized CRM domain-containing chloroplastic isoform X2	1170	gi|747106988|ref|XP_011101796.1|PREDICTED: uncharacterized CRM domain-containing protein At3g25440, chloroplastic isoform X2 [Sesamum indicum]	XP_011101796	9.08904e-145	75.3086	432.565
CDS_519_Unigene_1173	uncharacterized CRM domain-containing chloroplastic	450	gi|848854830|ref|XP_012849942.1|PREDICTED: uncharacterized CRM domain-containing protein At3g25440, chloroplastic [Erythranthe guttata]	XP_012849942	9.8918e-28	66.4	117.857
CDS_520_Unigene_1177	---NA---	345	No Blast Hit
CDS_521_Unigene_1183	probable monodehydroascorbate cytoplasmic isoform 2	1437	gi|747100719|ref|XP_011098459.1|PREDICTED: probable monodehydroascorbate reductase, cytoplasmic isoform 2 [Sesamum indicum]	XP_011098459	0	94.1545	771.155
CDS_522_Unigene_1187	MYB-related transcription factor	453	gi|510794248|gb|AGN52090.1|MYB-related transcription factor [Salvia miltiorrhiza] gi|510794468|gb|AGN52200.1| MYB-related transcription factor [Salvia miltiorrhiza]	AGN52090, AGN52200	6.92703e-89	96.0265	270.011
CDS_523_Unigene_1188	pentatricopeptide repeat-containing mitochondrial	1788	gi|747064924|ref|XP_011079070.1|PREDICTED: pentatricopeptide repeat-containing protein At1g80270, mitochondrial [Sesamum indicum]	XP_011079070	1.63633e-173	67.9549	519.235
CDS_524_Unigene_1197	BURP domain-containing 17-like	846	gi|747090195|ref|XP_011092776.1|PREDICTED: BURP domain-containing protein 17-like [Sesamum indicum]	XP_011092776	2.12771e-124	81.1111	369.392
CDS_525_Unigene_1202	stress enhanced chloroplastic	558	gi|747086247|ref|XP_011090613.1|PREDICTED: stress enhanced protein 2, chloroplastic [Sesamum indicum]	XP_011090613	1.75487e-64	75.8242	208.764
CDS_526_Unigene_1203	PREDICTED: uncharacterized protein LOC105155438	930	gi|747047305|ref|XP_011069615.1|PREDICTED: uncharacterized protein LOC105155438 [Sesamum indicum]	XP_011069615	1.11913e-109	72.3077	333.954
CDS_527_Unigene_1205	PREDICTED: uncharacterized protein LOC105163756	321	gi|747067564|ref|XP_011080509.1|PREDICTED: uncharacterized protein LOC105163756 [Sesamum indicum] gi|747067566|ref|XP_011080510.1| PREDICTED: uncharacterized protein LOC105163756 [Sesamum indicum] gi|747067568|ref|XP_011080511.1| PREDICTED: uncharacterized protein LOC105163756 [Sesamum indicum]	XP_011080509, XP_011080510, XP_011080511	4.81952e-17	66.6667	87.0409
CDS_528_Unigene_1209	phosphoenolpyruvate phosphate translocator chloroplastic	1194	gi|747098789|ref|XP_011097424.1|PREDICTED: phosphoenolpyruvate/phosphate translocator 2, chloroplastic [Sesamum indicum]	XP_011097424	0	82.4691	534.258
CDS_529_Unigene_1211	subtilisin-like protease	327	gi|747082535|ref|XP_011088593.1|PREDICTED: subtilisin-like protease [Sesamum indicum]	XP_011088593	6.46514e-37	96.3303	143.28
CDS_530_Unigene_1212	ECERIFERUM 26-like	879	gi|747074429|ref|XP_011084205.1|PREDICTED: protein ECERIFERUM 26-like [Sesamum indicum]	XP_011084205	3.88403e-87	70.3448	279.641
CDS_531_Unigene_1214	bifunctional epoxide hydrolase 2-like	303	gi|848859890|ref|XP_012830814.1|PREDICTED: bifunctional epoxide hydrolase 2-like [Erythranthe guttata] gi|604343929|gb|EYU42746.1| hypothetical protein MIMGU_mgv1a010198mg [Erythranthe guttata]	XP_012830814, EYU42746	1.83574e-52	89.1089	178.718
CDS_532_Unigene_1216	PREDICTED: uncharacterized protein LOC105155955	381	gi|747048466|ref|XP_011070246.1|PREDICTED: uncharacterized protein LOC105155955 [Sesamum indicum]	XP_011070246	1.67799e-44	75.7576	156.377
CDS_533_Unigene_1219	arginine serine-rich coiled-coil 2 isoform X2	771	gi|747081493|ref|XP_011088021.1|PREDICTED: arginine/serine-rich coiled-coil protein 2 isoform X2 [Sesamum indicum]	XP_011088021	3.12579e-55	82	189.889
CDS_534_Unigene_1221	probable glucan endo-1,3-beta-glucosidase A6	1401	gi|848888615|ref|XP_012844495.1|PREDICTED: probable glucan endo-1,3-beta-glucosidase A6 [Erythranthe guttata] gi|604320580|gb|EYU31522.1| hypothetical protein MIMGU_mgv1a005774mg [Erythranthe guttata]	XP_012844495, EYU31522	0	81.1659	634.024
CDS_535_Unigene_1222	---NA---	333	No Blast Hit
CDS_536_Unigene_1224	filament-like plant 7	2856	gi|747081874|ref|XP_011088233.1|PREDICTED: filament-like plant protein 7 [Sesamum indicum]	XP_011088233	0	73.8431	920.998
CDS_537_Unigene_1225	probable inactive dual specificity phosphatase-like At4g18593	462	gi|848897384|ref|XP_012848773.1|PREDICTED: probable inactive dual specificity protein phosphatase-like At4g18593 [Erythranthe guttata] gi|604315373|gb|EYU28079.1| hypothetical protein MIMGU_mgv1a016167mg [Erythranthe guttata]	XP_012848773, EYU28079	9.2873e-71	87.6923	221.861
CDS_538_Unigene_1226	PREDICTED: uncharacterized protein LOC105167352	912	gi|747076517|ref|XP_011085335.1|PREDICTED: uncharacterized protein LOC105167352 [Sesamum indicum]	XP_011085335	3.82048e-13	64.4	77.0258
CDS_539_Unigene_1228	rop guanine nucleotide exchange factor 1-like	1617	gi|747056890|ref|XP_011074725.1|PREDICTED: rop guanine nucleotide exchange factor 1-like [Sesamum indicum]	XP_011074725	0	84.5878	745.732
CDS_540_Unigene_1230	PREDICTED: uncharacterized protein LOC105966557	900	gi|848893048|ref|XP_012846576.1|PREDICTED: uncharacterized protein LOC105966557 [Erythranthe guttata] gi|604317948|gb|EYU29690.1| hypothetical protein MIMGU_mgv1a007955mg [Erythranthe guttata]	XP_012846576, EYU29690	1.62676e-127	80.0664	381.719
CDS_541_Unigene_1231	PREDICTED: uncharacterized protein LOC105966557	1161	gi|848893048|ref|XP_012846576.1|PREDICTED: uncharacterized protein LOC105966557 [Erythranthe guttata] gi|604317948|gb|EYU29690.1| hypothetical protein MIMGU_mgv1a007955mg [Erythranthe guttata]	XP_012846576, EYU29690	1.42596e-168	80.1546	489.96
CDS_542_Unigene_1232	leucine-rich repeat receptor CLAVATA2	2178	gi|747075239|ref|XP_011084648.1|PREDICTED: leucine-rich repeat receptor-like protein CLAVATA2 [Sesamum indicum]	XP_011084648	0	81.3853	855.899
CDS_543_Unigene_1233	PREDICTED: uncharacterized protein LOC105179211 isoform X1	927	gi|747105677|ref|XP_011101110.1|PREDICTED: uncharacterized protein LOC105179211 isoform X1 [Sesamum indicum]	XP_011101110	2.77932e-30	51.2111	128.257
CDS_544_Unigene_1234	PREDICTED: uncharacterized protein LOC105179211 isoform X2	678	gi|747105679|ref|XP_011101112.1|PREDICTED: uncharacterized protein LOC105179211 isoform X2 [Sesamum indicum]	XP_011101112	2.68919e-28	50.2008	120.553
CDS_545_Unigene_1234	---NA---	300	No Blast Hit
CDS_546_Unigene_1237	cyclin-dependent kinase inhibitor SMR1	444	gi|747106533|ref|XP_011101559.1|PREDICTED: cyclin-dependent protein kinase inhibitor SMR1 [Sesamum indicum]	XP_011101559	1.59371e-22	64.8649	97.0561
CDS_547_Unigene_1242	serine threonine- kinase ACR4	309	gi|747096852|ref|XP_011096364.1|PREDICTED: serine/threonine-protein kinase-like protein ACR4 [Sesamum indicum]	XP_011096364	1.74222e-32	83.3333	126.716
CDS_548_Unigene_1244	bidirectional sugar transporter NEC1-like	684	gi|747076163|ref|XP_011085139.1|PREDICTED: bidirectional sugar transporter NEC1-like [Sesamum indicum]	XP_011085139	2.39437e-93	84	286.96
CDS_549_Unigene_1246	dCTP pyrophosphatase 1-like	396	gi|848869165|ref|XP_012835208.1|PREDICTED: dCTP pyrophosphatase 1-like [Erythranthe guttata]	XP_012835208	3.05305e-63	92.1053	201.83
CDS_550_Unigene_1247	U3 small nucleolar RNA-interacting 2-like	1698	gi|848858567|ref|XP_012830208.1|PREDICTED: U3 small nucleolar RNA-interacting protein 2-like [Erythranthe guttata] gi|604344482|gb|EYU43236.1| hypothetical protein MIMGU_mgv1a004575mg [Erythranthe guttata]	XP_012830208, EYU43236	0	90.8861	676.781
CDS_551_Unigene_1248	---NA---	444	No Blast Hit
CDS_552_Unigene_1249	conserved hypothetical protein	321	gi|255562405|ref|XP_002522209.1|conserved hypothetical protein [Ricinus communis] gi|223538580|gb|EEF40184.1| conserved hypothetical protein [Ricinus communis]	XP_002522209, EEF40184	3.04295e-08	55.5556	57.7658
CDS_553_Unigene_1251	stress-related -like	465	gi|747071239|ref|XP_011082478.1|PREDICTED: stress-related protein-like [Sesamum indicum]	XP_011082478	1.61576e-51	69.0323	176.407
CDS_554_Unigene_1253	PREDICTED: uncharacterized protein LOC105159742	819	gi|747057812|ref|XP_011075226.1|PREDICTED: uncharacterized protein LOC105159742 [Sesamum indicum]	XP_011075226	2.58621e-108	86.0714	327.405
CDS_555_Unigene_1254	UDP-glycosyltransferase 82A1	1023	gi|747104413|ref|XP_011100441.1|PREDICTED: UDP-glycosyltransferase 82A1 [Sesamum indicum]	XP_011100441	1.36224e-165	84.6608	482.641
CDS_556_Unigene_1255	WAT1-related At3g28050	1110	gi|848854651|ref|XP_012849252.1|PREDICTED: WAT1-related protein At3g28050 [Erythranthe guttata] gi|604346251|gb|EYU44714.1| hypothetical protein MIMGU_mgv1a008681mg [Erythranthe guttata]	XP_012849252, EYU44714	1.12693e-171	82.5137	496.123
CDS_557_Unigene_1256	disease resistance RGA2-like	2952	gi|747052927|ref|XP_011072600.1|PREDICTED: disease resistance protein RGA2-like [Sesamum indicum]	XP_011072600	0	80.9822	1267.29
CDS_558_Unigene_1257	phosphatidylinositol 4-kinase gamma 3	1746	gi|747059238|ref|XP_011075991.1|PREDICTED: phosphatidylinositol 4-kinase gamma 3 [Sesamum indicum]	XP_011075991	0	89.1938	981.86
CDS_559_Unigene_1258	PREDICTED: uncharacterized protein LOC105178739	2226	gi|747104661|ref|XP_011100575.1|PREDICTED: uncharacterized protein LOC105178739 [Sesamum indicum] gi|747104663|ref|XP_011100576.1| PREDICTED: uncharacterized protein LOC105178739 [Sesamum indicum]	XP_011100575, XP_011100576	0	82.199	1011.52
CDS_560_Unigene_1259	PREDICTED: uncharacterized protein LOC105178739	2226	gi|747104661|ref|XP_011100575.1|PREDICTED: uncharacterized protein LOC105178739 [Sesamum indicum] gi|747104663|ref|XP_011100576.1| PREDICTED: uncharacterized protein LOC105178739 [Sesamum indicum]	XP_011100575, XP_011100576	0	82.199	1011.52
CDS_561_Unigene_1260	PREDICTED: protein YLS9-like	798	gi|848903225|ref|XP_012851429.1|PREDICTED: protein YLS9-like [Erythranthe guttata]	XP_012851429	1.89375e-94	75.5639	292.738
CDS_562_Unigene_1263	syntaxin-related KNOLLE	993	gi|747087237|ref|XP_011091152.1|PREDICTED: syntaxin-related protein KNOLLE [Sesamum indicum]	XP_011091152	0	92.926	521.931
CDS_563_Unigene_1264	hypothetical protein MIMGU_mgv1a001002mg	375	gi|604334414|gb|EYU38498.1|hypothetical protein MIMGU_mgv1a001002mg [Erythranthe guttata]	EYU38498	7.66137e-20	94.8276	95.9005
CDS_564_Unigene_1265	TRANSPARENT TESTA 12-like	1548	gi|747064830|ref|XP_011079018.1|PREDICTED: protein TRANSPARENT TESTA 12-like [Sesamum indicum] gi|747064832|ref|XP_011079019.1| PREDICTED: protein TRANSPARENT TESTA 12-like [Sesamum indicum] gi|747064834|ref|XP_011079020.1| PREDICTED: protein TRANSPARENT TESTA 12-like [Sesamum indicum]	XP_011079018, XP_011079019, XP_011079020	0	90.0826	717.613
CDS_565_Unigene_1266	tetratricopeptide repeat 7A isoform X2	2082	gi|848885676|ref|XP_012843081.1|PREDICTED: tetratricopeptide repeat protein 7A isoform X2 [Erythranthe guttata] gi|604322457|gb|EYU32843.1| hypothetical protein MIMGU_mgv1a002198mg [Erythranthe guttata]	XP_012843081, EYU32843	0	90.0143	1169.84
CDS_566_Unigene_1267	PREDICTED: laccase-4-like	315	gi|747062173|ref|XP_011077581.1|PREDICTED: laccase-4-like [Sesamum indicum]	XP_011077581	6.97249e-40	93.75	149.443
CDS_567_Unigene_1269	microtubule-associated TORTIFOLIA1	2460	gi|747092514|ref|XP_011094028.1|PREDICTED: microtubule-associated protein TORTIFOLIA1 [Sesamum indicum] gi|747092516|ref|XP_011094029.1| PREDICTED: microtubule-associated protein TORTIFOLIA1 [Sesamum indicum] gi|747092518|ref|XP_011094030.1| PREDICTED: microtubule-associated protein TORTIFOLIA1 [Sesamum indicum] gi|747092520|ref|XP_011094031.1| PREDICTED: microtubule-associated protein TORTIFOLIA…	XP_011094028, XP_011094029, XP_011094030, XP_011094031, XP_011094032, XP_011094033	0	84.4848	1256.12
CDS_568_Unigene_1270	microtubule-associated TORTIFOLIA1	360	gi|747092514|ref|XP_011094028.1|PREDICTED: microtubule-associated protein TORTIFOLIA1 [Sesamum indicum] gi|747092516|ref|XP_011094029.1| PREDICTED: microtubule-associated protein TORTIFOLIA1 [Sesamum indicum] gi|747092518|ref|XP_011094030.1| PREDICTED: microtubule-associated protein TORTIFOLIA1 [Sesamum indicum] gi|747092520|ref|XP_011094031.1| PREDICTED: microtubule-associated protein TORTIFOLIA…	XP_011094028, XP_011094029, XP_011094030, XP_011094031, XP_011094032, XP_011094033	2.7688e-65	94.1176	223.016
CDS_569_Unigene_1270	microtubule-associated TORTIFOLIA1	1971	gi|747092514|ref|XP_011094028.1|PREDICTED: microtubule-associated protein TORTIFOLIA1 [Sesamum indicum] gi|747092516|ref|XP_011094029.1| PREDICTED: microtubule-associated protein TORTIFOLIA1 [Sesamum indicum] gi|747092518|ref|XP_011094030.1| PREDICTED: microtubule-associated protein TORTIFOLIA1 [Sesamum indicum] gi|747092520|ref|XP_011094031.1| PREDICTED: microtubule-associated protein TORTIFOLIA…	XP_011094028, XP_011094029, XP_011094030, XP_011094031, XP_011094032, XP_011094033	0	82.7795	966.452
CDS_570_Unigene_1272	2-hydroxyacyl- lyase	1725	gi|747098304|ref|XP_011097155.1|PREDICTED: 2-hydroxyacyl-CoA lyase [Sesamum indicum]	XP_011097155	0	95.6446	1038.1
CDS_571_Unigene_1273	methyltransferase 1	3453	gi|747074640|ref|XP_011084318.1|PREDICTED: methyltransferase-like protein 1 [Sesamum indicum] gi|747074642|ref|XP_011084319.1| PREDICTED: methyltransferase-like protein 1 [Sesamum indicum]	XP_011084318, XP_011084319	0	86.0188	1424.45
CDS_572_Unigene_1275	transcription factor 25 isoform X2	1899	gi|848918971|ref|XP_012856630.1|PREDICTED: transcription factor 25 isoform X2 [Erythranthe guttata] gi|604301600|gb|EYU21186.1| hypothetical protein MIMGU_mgv1a002698mg [Erythranthe guttata]	XP_012856630, EYU21186	0	83.0769	775.778
CDS_573_Unigene_1276	PREDICTED: uncharacterized protein LOC105169508 isoform X1	1731	gi|747081834|ref|XP_011088210.1|PREDICTED: uncharacterized protein LOC105169508 isoform X1 [Sesamum indicum]	XP_011088210	0	94.0559	806.209
CDS_574_Unigene_1283	NUCLEAR FUSION DEFECTIVE 4-like	354	gi|848894196|ref|XP_012847135.1|PREDICTED: protein NUCLEAR FUSION DEFECTIVE 4-like [Erythranthe guttata] gi|604317059|gb|EYU29135.1| hypothetical protein MIMGU_mgv1a003758mg [Erythranthe guttata]	XP_012847135, EYU29135	2.27841e-55	89.8305	192.586
CDS_575_Unigene_1287	peroxisomal membrane 11A	780	gi|747073531|ref|XP_011083729.1|PREDICTED: peroxisomal membrane protein 11A [Sesamum indicum]	XP_011083729	1.35935e-104	87.2951	317.005
CDS_576_Unigene_1289	PREDICTED: uncharacterized protein LOC105163170	1155	gi|747066100|ref|XP_011079721.1|PREDICTED: uncharacterized protein LOC105163170 [Sesamum indicum]	XP_011079721	9.79127e-148	74.7368	436.802
CDS_577_Unigene_1289	---NA---	387	No Blast Hit
CDS_578_Unigene_1289	---NA---	303	No Blast Hit
CDS_579_Unigene_1290	---NA---	303	No Blast Hit
CDS_580_Unigene_1290	---NA---	387	No Blast Hit
CDS_581_Unigene_1290	PREDICTED: uncharacterized protein LOC105163170	1065	gi|747066100|ref|XP_011079721.1|PREDICTED: uncharacterized protein LOC105163170 [Sesamum indicum]	XP_011079721	2.49945e-124	68.4211	375.555
CDS_582_Unigene_1292	caffeoylshikimate esterase	1290	gi|747049490|ref|XP_011070793.1|PREDICTED: caffeoylshikimate esterase [Sesamum indicum]	XP_011070793	0	90.8397	656.366
CDS_583_Unigene_1293	probable carotenoid cleavage dioxygenase chloroplastic	1386	gi|747089969|ref|XP_011092645.1|PREDICTED: probable carotenoid cleavage dioxygenase 4, chloroplastic [Sesamum indicum]	XP_011092645	0	82.1656	668.307
CDS_584_Unigene_1294	probable carotenoid cleavage dioxygenase chloroplastic	1740	gi|747089969|ref|XP_011092645.1|PREDICTED: probable carotenoid cleavage dioxygenase 4, chloroplastic [Sesamum indicum]	XP_011092645	0	83.0221	851.662
CDS_585_Unigene_1295	PREDICTED: uncharacterized protein LOC105177434	1743	gi|747101533|ref|XP_011098901.1|PREDICTED: uncharacterized protein LOC105177434 [Sesamum indicum]	XP_011098901	0	89.3039	888.256
CDS_586_Unigene_1296	PREDICTED: uncharacterized protein LOC105959186	456	gi|848876458|ref|XP_012838685.1|PREDICTED: uncharacterized protein LOC105959186 [Erythranthe guttata]	XP_012838685	3.45237e-14	53.9394	76.2554
CDS_587_Unigene_1303	calcium-transporting ATPase plasma membrane-type	450	gi|747102412|ref|XP_011099370.1|PREDICTED: calcium-transporting ATPase 2, plasma membrane-type [Sesamum indicum]	XP_011099370	1.77839e-61	86.6667	214.927
CDS_588_Unigene_1308	GATA transcription factor 16-like	414	gi|848874242|ref|XP_012837670.1|PREDICTED: GATA transcription factor 16-like [Erythranthe guttata] gi|604332671|gb|EYU37253.1| hypothetical protein MIMGU_mgv1a015972mg [Erythranthe guttata]	XP_012837670, EYU37253	7.28231e-28	68.9655	111.309
CDS_589_Unigene_1309	GATA transcription factor 16-like	408	gi|848874242|ref|XP_012837670.1|PREDICTED: GATA transcription factor 16-like [Erythranthe guttata] gi|604332671|gb|EYU37253.1| hypothetical protein MIMGU_mgv1a015972mg [Erythranthe guttata]	XP_012837670, EYU37253	6.25516e-28	68.9655	111.694
CDS_590_Unigene_1309	GATA transcription factor 16-like	435	gi|848874242|ref|XP_012837670.1|PREDICTED: GATA transcription factor 16-like [Erythranthe guttata] gi|604332671|gb|EYU37253.1| hypothetical protein MIMGU_mgv1a015972mg [Erythranthe guttata]	XP_012837670, EYU37253	2.19614e-30	67.6692	118.242
CDS_591_Unigene_1310	TCP family transcription factor family	585	gi|224055761|ref|XP_002298640.1|TCP family transcription factor family protein [Populus trichocarpa] gi|222845898|gb|EEE83445.1| TCP family transcription factor family protein [Populus trichocarpa]	XP_002298640, EEE83445	1.68176e-27	66.6667	116.701
CDS_592_Unigene_1316	WEB family chloroplastic-like	483	gi|747075207|ref|XP_011084631.1|PREDICTED: WEB family protein At3g02930, chloroplastic-like [Sesamum indicum]	XP_011084631	9.90867e-23	79.7872	105.531
CDS_593_Unigene_1316	WEB family chloroplastic-like	2496	gi|747075207|ref|XP_011084631.1|PREDICTED: WEB family protein At3g02930, chloroplastic-like [Sesamum indicum]	XP_011084631	0	85.9005	864.374
CDS_594_Unigene_1317	PREDICTED: uncharacterized protein At1g66480	492	gi|848856248|ref|XP_012855812.1|PREDICTED: uncharacterized protein At1g66480 [Erythranthe guttata] gi|604346085|gb|EYU44582.1| hypothetical protein MIMGU_mgv1a025559mg [Erythranthe guttata]	XP_012855812, EYU44582	5.64555e-51	74.5665	173.326
CDS_595_Unigene_1319	PREDICTED: uncharacterized protein LOC105176481	318	gi|747099112|ref|XP_011097598.1|PREDICTED: uncharacterized protein LOC105176481 [Sesamum indicum]	XP_011097598	2.01738e-29	74.7368	114.005
CDS_596_Unigene_1324	oxidoreductase TDA3	1263	gi|747101893|ref|XP_011099090.1|PREDICTED: putative oxidoreductase TDA3 [Sesamum indicum]	XP_011099090	0	85.5792	603.594
CDS_597_Unigene_1328	molybdenum cofactor sulfurase	1629	gi|848904788|ref|XP_012851973.1|PREDICTED: molybdenum cofactor sulfurase [Erythranthe guttata]	XP_012851973	0	74.9135	701.049
CDS_598_Unigene_1328	molybdenum cofactor sulfurase	696	gi|848904788|ref|XP_012851973.1|PREDICTED: molybdenum cofactor sulfurase [Erythranthe guttata]	XP_012851973	1.78544e-105	77.0492	328.561
CDS_599_Unigene_1336	hypothetical protein MIMGU_mgv1a005226mg	1440	gi|604322091|gb|EYU32509.1|hypothetical protein MIMGU_mgv1a005226mg [Erythranthe guttata]	EYU32509	0	93.763	848.195
CDS_600_Unigene_1337	cfxQ homolog	420	gi|747091674|ref|XP_011093576.1|PREDICTED: protein cfxQ homolog [Sesamum indicum]	XP_011093576	4.74871e-79	93.5714	253.447
CDS_601_Unigene_1340	auxin-induced 15A-like	366	gi|747082405|ref|XP_011088521.1|PREDICTED: auxin-induced protein 15A-like [Sesamum indicum]	XP_011088521	4.22765e-37	92.3077	133.265
CDS_602_Unigene_1342	hypothetical protein MIMGU_mgv1a019103mg, partial	330	gi|604333290|gb|EYU37641.1|hypothetical protein MIMGU_mgv1a019103mg, partial [Erythranthe guttata]	EYU37641	1.25632e-13	90	75.485
CDS_603_Unigene_1342	hypothetical protein MIMGU_mgv1a019103mg, partial	1293	gi|604333290|gb|EYU37641.1|hypothetical protein MIMGU_mgv1a019103mg, partial [Erythranthe guttata]	EYU37641	0	91.4365	556.214
CDS_604_Unigene_1346	PREDICTED: uncharacterized protein At5g03900, chloroplastic-like	1536	gi|747062684|ref|XP_011077865.1|PREDICTED: uncharacterized protein At5g03900, chloroplastic-like [Sesamum indicum]	XP_011077865	0	86.8726	677.937
CDS_605_Unigene_1350	U-box domain-containing 4-like	336	gi|747056198|ref|XP_011074355.1|PREDICTED: U-box domain-containing protein 4-like [Sesamum indicum]	XP_011074355	4.61048e-36	91.2621	137.117
CDS_606_Unigene_1357	unnamed protein product	1176	gi|661897177|emb|CDO98889.1|unnamed protein product [Coffea canephora]	CDO98889	1.48821e-90	62.4625	290.426
CDS_607_Unigene_1358	glycerophosphodiester phosphodiesterase GDPDL3-like	726	gi|747099522|ref|XP_011097815.1|PREDICTED: glycerophosphodiester phosphodiesterase GDPDL3-like [Sesamum indicum]	XP_011097815	2.14234e-101	85.8921	323.553
CDS_608_Unigene_1361	PREDICTED: uncharacterized protein LOC105171396	444	gi|747086585|ref|XP_011090799.1|PREDICTED: uncharacterized protein LOC105171396 [Sesamum indicum]	XP_011090799	4.72881e-72	86	225.328
CDS_609_Unigene_1362	PREDICTED: uncharacterized protein LOC105165352 isoform X1	996	gi|747043209|ref|XP_011082637.1|PREDICTED: uncharacterized protein LOC105165352 isoform X1 [Sesamum indicum]	XP_011082637	5.70163e-150	93.8983	437.187
CDS_610_Unigene_1364	unnamed protein product	621	gi|661892583|emb|CDP03741.1|unnamed protein product [Coffea canephora]	CDP03741	1.26622e-27	55.5556	115.931
CDS_611_Unigene_1366	PREDICTED: uncharacterized protein LOC105135586	882	gi|743790407|ref|XP_011038821.1|PREDICTED: uncharacterized protein LOC105135586 [Populus euphratica]	XP_011038821	4.09133e-18	45.679	92.0485
CDS_612_Unigene_1369	F-box At5g67140	693	gi|848855726|ref|XP_012853507.1|PREDICTED: F-box protein At5g67140 [Erythranthe guttata]	XP_012853507	7.43063e-130	86.9565	378.637
CDS_613_Unigene_1372	dr1-associated corepressor	996	gi|747067529|ref|XP_011080490.1|PREDICTED: dr1-associated corepressor [Sesamum indicum]	XP_011080490	4.42096e-94	79.2593	293.508
CDS_614_Unigene_1380	---NA---	324	No Blast Hit
CDS_615_Unigene_1383	protein of unknown function DUF862, eukaryotic	336	gi|976911410|gb|KVH98061.1|protein of unknown function DUF862, eukaryotic [Cynara cardunculus var. scolymus]	KVH98061	1.55921e-40	94.7368	144.821
CDS_616_Unigene_1392	MOTHER of FT and TF 1-like	333	gi|747096519|ref|XP_011096184.1|PREDICTED: protein MOTHER of FT and TF 1-like [Sesamum indicum]	XP_011096184	3.54098e-37	81.25	135.576
CDS_617_Unigene_1394	PREDICTED: uncharacterized protein LOC105167209	561	gi|747076153|ref|XP_011085134.1|PREDICTED: uncharacterized protein LOC105167209 [Sesamum indicum]	XP_011085134	6.55724e-54	75	182.185
CDS_618_Unigene_1395	conserved hypothetical protein	354	gi|255562858|ref|XP_002522434.1|conserved hypothetical protein [Ricinus communis] gi|223538319|gb|EEF39926.1| conserved hypothetical protein [Ricinus communis]	XP_002522434, EEF39926	4.44033e-12	55	68.1662
CDS_619_Unigene_1396	G2 mitotic-specific cyclin-2-like isoform X3	606	gi|747103480|ref|XP_011099932.1|PREDICTED: G2/mitotic-specific cyclin-2-like isoform X3 [Sesamum indicum]	XP_011099932	9.54303e-115	95.5446	346.665
CDS_620_Unigene_1397	ATP binding	534	gi|255555861|ref|XP_002518966.1|ATP binding protein, putative [Ricinus communis] gi|223541953|gb|EEF43499.1| ATP binding protein, putative [Ricinus communis]	XP_002518966, EEF43499	7.44191e-91	84.127	290.041
CDS_621_Unigene_1398	PREDICTED: exportin-T	2946	gi|848918739|ref|XP_012856550.1|PREDICTED: exportin-T [Erythranthe guttata] gi|604301734|gb|EYU21320.1| hypothetical protein MIMGU_mgv1a000763mg [Erythranthe guttata]	XP_012856550, EYU21320	0	89.1947	1583.16
CDS_622_Unigene_1401	Glycoside catalytic domain-containing	393	gi|976918214|gb|KVI03410.1|Glycoside hydrolase, catalytic domain-containing protein [Cynara cardunculus var. scolymus]	KVI03410	8.69342e-31	66.6667	125.176
CDS_623_Unigene_1406	peroxidase 43-like	972	gi|698512900|ref|XP_009801435.1|PREDICTED: peroxidase 43-like [Nicotiana sylvestris]	XP_009801435	2.46123e-168	88.2736	483.797
CDS_624_Unigene_1411	hypothetical protein B456_008G0224001	708	gi|763779604|gb|KJB46675.1|hypothetical protein B456_008G0224001 [Gossypium raimondii]	KJB46675	4.82543e-118	87.7193	348.977
CDS_625_Unigene_1411	methylthioribose partial	630	gi|697143562|ref|XP_009625896.1|PREDICTED: methylthioribose kinase, partial [Nicotiana tomentosiformis]	XP_009625896	3.65778e-105	87.3684	316.235
CDS_626_Unigene_1413	hypothetical protein MIMGU_mgv1a024743mg, partial	381	gi|604314246|gb|EYU27133.1|hypothetical protein MIMGU_mgv1a024743mg, partial [Erythranthe guttata]	EYU27133	3.57648e-38	86.1111	136.732
CDS_627_Unigene_1414	AF210061_1dirigent protein	549	gi|6694693|gb|AAF25357.1|AF210061_1dirigent protein [Forsythia x intermedia]	AAF25357	2.6608e-103	89.6175	307.76
CDS_628_Unigene_1418	PREDICTED: protein Iojap, chloroplastic	678	gi|747095614|ref|XP_011095689.1|PREDICTED: protein Iojap, chloroplastic [Sesamum indicum]	XP_011095689	8.34705e-126	86.2222	368.237
CDS_629_Unigene_1422	PREDICTED: uncharacterized protein LOC105176701	1371	gi|747099673|ref|XP_011097895.1|PREDICTED: uncharacterized protein LOC105176701 [Sesamum indicum]	XP_011097895	0	94.2857	854.358
CDS_630_Unigene_1423	STRICTOSIDINE SYNTHASE-LIKE 12-like	843	gi|747049944|ref|XP_011071027.1|PREDICTED: protein STRICTOSIDINE SYNTHASE-LIKE 12-like [Sesamum indicum]	XP_011071027	5.67978e-120	78.9062	359.762
CDS_631_Unigene_1427	---NA---	321	No Blast Hit
CDS_632_Unigene_1428	hypothetical protein MIMGU_mgv1a002597mg	342	gi|604344511|gb|EYU43265.1|hypothetical protein MIMGU_mgv1a002597mg [Erythranthe guttata]	EYU43265	2.39537e-30	75.4902	124.405
CDS_633_Unigene_1429	NAP1 isoform X2	4143	gi|747097687|ref|XP_011096817.1|PREDICTED: protein NAP1 isoform X2 [Sesamum indicum]	XP_011096817	0	96.6739	2642.84
CDS_634_Unigene_1430	rho GTPase-activating 5-like	393	gi|747062663|ref|XP_011077854.1|PREDICTED: rho GTPase-activating protein 5-like [Sesamum indicum]	XP_011077854	2.03328e-14	53.3784	79.337
CDS_635_Unigene_1438	E3 ubiquitin- ligase RING1-like	744	gi|747101294|ref|XP_011098772.1|PREDICTED: E3 ubiquitin-protein ligase RING1-like [Sesamum indicum]	XP_011098772	2.89213e-83	85.3801	260.381
CDS_636_Unigene_1445	stress-related -like	375	gi|747071239|ref|XP_011082478.1|PREDICTED: stress-related protein-like [Sesamum indicum]	XP_011082478	1.91029e-42	80.5825	151.754
CDS_637_Unigene_1448	40S ribosomal mitochondrial-like	537	gi|848882766|ref|XP_012841707.1|PREDICTED: 40S ribosomal protein S19, mitochondrial-like [Erythranthe guttata] gi|604327914|gb|EYU33582.1| hypothetical protein MIMGU_mgv1a015850mg [Erythranthe guttata] gi|604327915|gb|EYU33583.1| hypothetical protein MIMGU_mgv1a015850mg [Erythranthe guttata]	XP_012841707, EYU33582, EYU33583	6.7066e-60	90.4762	195.282
CDS_638_Unigene_1454	cytochrome P450 CYP71D412	426	gi|745790913|gb|AJD25165.1|cytochrome P450 CYP71D412 [Salvia miltiorrhiza]	AJD25165	4.2791e-62	82.0144	210.305
CDS_639_Unigene_1455	PREDICTED: uncharacterized protein LOC107026731	333	gi|970043781|ref|XP_015083297.1|PREDICTED: uncharacterized protein LOC107026731 [Solanum pennellii]	XP_015083297	3.68692e-27	85.1485	109.383
CDS_640_Unigene_1460	heat stress transcription factor A-7a-like	372	gi|571445828|ref|XP_006576917.1|PREDICTED: heat stress transcription factor A-7a-like [Glycine max] gi|734345395|gb|KHN10693.1| Heat stress transcription factor A-6b [Glycine soja] gi|947119017|gb|KRH67266.1| hypothetical protein GLYMA_03G157300 [Glycine max] gi|947119018|gb|KRH67267.1| hypothetical protein GLYMA_03G157300 [Glycine max]	XP_006576917, KHN10693, KRH67266, KRH67267	7.87778e-40	91.3978	148.288
CDS_641_Unigene_1468	actin-related 7 isoform X1	1086	gi|747076071|ref|XP_011085091.1|PREDICTED: actin-related protein 7 isoform X1 [Sesamum indicum]	XP_011085091	0	94.7368	681.404
CDS_642_Unigene_1471	---NA---	303	No Blast Hit
CDS_643_Unigene_1475	serine acetyltransferase mitochondrial-like	498	gi|848898592|ref|XP_012849417.1|PREDICTED: serine acetyltransferase 3, mitochondrial-like [Erythranthe guttata] gi|604314961|gb|EYU27667.1| hypothetical protein MIMGU_mgv1a010620mg [Erythranthe guttata]	XP_012849417, EYU27667	2.41385e-37	61.5819	141.739
CDS_644_Unigene_1476	serine acetyltransferase mitochondrial-like	414	gi|848898592|ref|XP_012849417.1|PREDICTED: serine acetyltransferase 3, mitochondrial-like [Erythranthe guttata] gi|604314961|gb|EYU27667.1| hypothetical protein MIMGU_mgv1a010620mg [Erythranthe guttata]	XP_012849417, EYU27667	4.46025e-70	88.2353	225.328
CDS_645_Unigene_1483	DChain Crystal Structure Of The Plant Rho Rop5	354	gi|169791858|pdb|3BWD|DChain D, Crystal Structure Of The Plant Rho Protein Rop5	3BWD	1.4381e-34	98.4375	129.413
CDS_646_Unigene_1485	PREDICTED: uncharacterized protein LOC105178341	363	gi|747103809|ref|XP_011100110.1|PREDICTED: uncharacterized protein LOC105178341 [Sesamum indicum]	XP_011100110	3.04645e-16	56.5574	82.0333
CDS_647_Unigene_1486	PREDICTED: uncharacterized protein LOC105178341	306	gi|747103809|ref|XP_011100110.1|PREDICTED: uncharacterized protein LOC105178341 [Sesamum indicum]	XP_011100110	4.60834e-11	55.6701	66.6254
CDS_648_Unigene_1489	RING finger and CHY zinc finger domain-containing 1	819	gi|747066122|ref|XP_011079733.1|PREDICTED: RING finger and CHY zinc finger domain-containing protein 1 [Sesamum indicum]	XP_011079733	6.32661e-161	89.4161	461.455
CDS_649_Unigene_1490	RING finger and CHY zinc finger domain-containing 1	819	gi|747066122|ref|XP_011079733.1|PREDICTED: RING finger and CHY zinc finger domain-containing protein 1 [Sesamum indicum]	XP_011079733	6.32661e-161	89.4161	461.455
CDS_650_Unigene_1493	proline-rich receptor kinase PERK3	345	gi|747079730|ref|XP_011087085.1|PREDICTED: proline-rich receptor-like protein kinase PERK3 [Sesamum indicum]	XP_011087085	2.87178e-53	96.9072	186.808
CDS_651_Unigene_1505	PREDICTED: uncharacterized protein LOC105159602	396	gi|747057431|ref|XP_011075018.1|PREDICTED: uncharacterized protein LOC105159602 [Sesamum indicum]	XP_011075018	1.53609e-12	69.6429	71.2478
CDS_652_Unigene_1508	translation elongation factor 2	621	gi|161661017|gb|ABX75376.1|translation elongation factor 2 [Lycosa singoriensis]	ABX75376	5.06311e-128	91.7874	381.719
CDS_653_Unigene_1512	PREDICTED: uncharacterized protein LOC105160548 isoform X2	546	gi|747059764|ref|XP_011076279.1|PREDICTED: uncharacterized protein LOC105160548 isoform X2 [Sesamum indicum]	XP_011076279	1.03819e-85	85.0829	279.641
CDS_654_Unigene_1519	bifunctional 3-dehydroquinate dehydratase shikimate chloroplastic isoform X1	1605	gi|747050824|ref|XP_011071494.1|PREDICTED: bifunctional 3-dehydroquinate dehydratase/shikimate dehydrogenase, chloroplastic isoform X1 [Sesamum indicum]	XP_011071494	0	90.9774	867.07
CDS_655_Unigene_1523	transmembrane 184 homolog DDB_G0279555-like isoform X1	1449	gi|747056972|ref|XP_011074768.1|PREDICTED: transmembrane protein 184 homolog DDB_G0279555-like isoform X1 [Sesamum indicum]	XP_011074768	0	91.3043	841.262
CDS_656_Unigene_1526	TOC75- chloroplastic	378	gi|848847976|ref|XP_012835500.1|PREDICTED: protein TOC75-3, chloroplastic [Erythranthe guttata] gi|604347794|gb|EYU45949.1| hypothetical protein MIMGU_mgv1a001440mg [Erythranthe guttata]	XP_012835500, EYU45949	1.79203e-10	76.699	68.5514
CDS_657_Unigene_1528	PREDICTED: protein LYK5-like	615	gi|747077110|ref|XP_011085661.1|PREDICTED: protein LYK5-like [Sesamum indicum]	XP_011085661	1.79756e-90	85.9223	289.656
CDS_658_Unigene_1531	PREDICTED: uncharacterized protein LOC105158432	645	gi|747054562|ref|XP_011073492.1|PREDICTED: uncharacterized protein LOC105158432 [Sesamum indicum]	XP_011073492	1.19666e-75	77.6744	247.669
CDS_659_Unigene_1531	PREDICTED: uncharacterized protein LOC105158432	795	gi|747054562|ref|XP_011073492.1|PREDICTED: uncharacterized protein LOC105158432 [Sesamum indicum]	XP_011073492	5.57032e-121	88.0478	365.925
CDS_660_Unigene_1535	LRR receptor-like serine threonine- kinase GSO1	606	gi|747091269|ref|XP_011093359.1|PREDICTED: LRR receptor-like serine/threonine-protein kinase GSO1 [Sesamum indicum]	XP_011093359	1.86716e-77	83.5821	257.299
CDS_661_Unigene_1536	LRR receptor-like serine threonine- kinase GSO1	528	gi|747091269|ref|XP_011093359.1|PREDICTED: LRR receptor-like serine/threonine-protein kinase GSO1 [Sesamum indicum]	XP_011093359	5.79639e-47	85.3448	173.326
CDS_662_Unigene_1538	cytochrome c oxidase assembly mitochondrial-like	393	gi|698575239|ref|XP_009775881.1|PREDICTED: cytochrome c oxidase assembly protein COX16, mitochondrial-like [Nicotiana sylvestris] gi|698575243|ref|XP_009775882.1| PREDICTED: cytochrome c oxidase assembly protein COX16, mitochondrial-like [Nicotiana sylvestris] gi|698575246|ref|XP_009775883.1| PREDICTED: cytochrome c oxidase assembly protein COX16, mitochondrial-like [Nicotiana sylvestris]	XP_009775881, XP_009775882, XP_009775883	1.46865e-63	86.1538	202.216
CDS_663_Unigene_1542	chlorophyll a-b binding chloroplastic	927	gi|702258189|ref|XP_010030046.1|PREDICTED: chlorophyll a-b binding protein 4, chloroplastic [Eucalyptus grandis] gi|629119141|gb|KCW83631.1| hypothetical protein EUGRSUZ_B00523 [Eucalyptus grandis]	XP_010030046, KCW83631	4.03371e-166	85.9589	476.478
CDS_664_Unigene_1557	L-lactate dehydrogenase B	588	gi|747068908|ref|XP_011081231.1|PREDICTED: L-lactate dehydrogenase B [Sesamum indicum]	XP_011081231	4.96632e-121	93.3673	359.377
CDS_665_Unigene_1557	L-lactate dehydrogenase B	1089	gi|747068908|ref|XP_011081231.1|PREDICTED: L-lactate dehydrogenase B [Sesamum indicum]	XP_011081231	0	94.2857	608.986
CDS_666_Unigene_1558	basic helix-loop-helix transcription factor	324	gi|844572640|gb|AKN09541.1|basic helix-loop-helix transcription factor [Salvia miltiorrhiza]	AKN09541	7.34694e-28	64.2857	114.005
CDS_667_Unigene_1565	serine threonine- kinase OXI1	1014	gi|747083329|ref|XP_011089027.1|PREDICTED: serine/threonine-protein kinase OXI1 [Sesamum indicum]	XP_011089027	3.37482e-130	69.8925	391.349
CDS_668_Unigene_1570	serine carboxypeptidase II-3-like	1464	gi|747082817|ref|XP_011088748.1|PREDICTED: LOW QUALITY PROTEIN: serine carboxypeptidase II-3-like [Sesamum indicum]	XP_011088748	0	79.9145	630.172
CDS_669_Unigene_1571	serine carboxypeptidase II-3-like	1356	gi|747082817|ref|XP_011088748.1|PREDICTED: LOW QUALITY PROTEIN: serine carboxypeptidase II-3-like [Sesamum indicum]	XP_011088748	0	78.169	548.51
CDS_670_Unigene_1576	unnamed protein product	498	gi|661895835|emb|CDP00413.1|unnamed protein product [Coffea canephora]	CDP00413	2.47959e-57	90.4762	192.971
CDS_671_Unigene_1592	GPI-anchored LORELEI-like	585	gi|747099288|ref|XP_011097693.1|PREDICTED: GPI-anchored protein LORELEI-like [Sesamum indicum]	XP_011097693	9.33275e-38	79.8077	140.198
CDS_672_Unigene_1601	UPF0481 At3g02645	1461	gi|747074383|ref|XP_011084181.1|PREDICTED: putative UPF0481 protein At3g02645 [Sesamum indicum]	XP_011084181	7.78951e-106	63	337.035
CDS_673_Unigene_1606	LURP-one-related 11-like	534	gi|747068756|ref|XP_011081150.1|PREDICTED: protein LURP-one-related 11-like [Sesamum indicum]	XP_011081150	2.78246e-82	81.5642	254.603
CDS_674_Unigene_1607	G2 mitotic-specific cyclin-2-like isoform X2	393	gi|747103478|ref|XP_011099931.1|PREDICTED: G2/mitotic-specific cyclin-2-like isoform X2 [Sesamum indicum]	XP_011099931	1.58312e-41	71.3287	154.066
CDS_675_Unigene_1612	NAD-dependent malic enzyme 62 kDa mitochondrial	1881	gi|848861260|ref|XP_012831452.1|PREDICTED: NAD-dependent malic enzyme 62 kDa isoform, mitochondrial [Erythranthe guttata] gi|604343394|gb|EYU42314.1| hypothetical protein MIMGU_mgv1a002882mg [Erythranthe guttata]	XP_012831452, EYU42314	0	95.5414	1070.07
CDS_676_Unigene_1613	magnesium protoporphyrin IX chloroplastic	1044	gi|747043280|ref|XP_011083015.1|PREDICTED: magnesium protoporphyrin IX methyltransferase, chloroplastic [Sesamum indicum]	XP_011083015	0	91.5888	527.709
CDS_677_Unigene_1619	copper transport ATX1-like	312	gi|747046527|ref|XP_011100120.1|PREDICTED: copper transport protein ATX1-like [Sesamum indicum]	XP_011100120	9.99471e-52	97.7273	169.859
CDS_678_Unigene_1621	late blight resistance homolog R1A-10	2679	gi|848916018|ref|XP_012855653.1|PREDICTED: putative late blight resistance protein homolog R1A-10 [Erythranthe guttata]	XP_012855653	0	79.7553	1038.1
CDS_679_Unigene_1622	coiled-coil domain-containing 18	408	gi|848902525|ref|XP_012851185.1|PREDICTED: coiled-coil domain-containing protein 18 [Erythranthe guttata]	XP_012851185	6.34571e-32	70.5036	131.724
CDS_680_Unigene_1625	PREDICTED: uncharacterized protein LOC105166806	384	gi|747075144|ref|XP_011084595.1|PREDICTED: uncharacterized protein LOC105166806 [Sesamum indicum]	XP_011084595	3.11744e-21	86.0465	92.8189
CDS_681_Unigene_1628	MYB-related transcription factor	366	gi|510794318|gb|AGN52125.1|MYB-related transcription factor [Salvia miltiorrhiza] gi|510794538|gb|AGN52235.1| MYB-related transcription factor [Salvia miltiorrhiza]	AGN52125, AGN52235	1.59866e-43	69.7183	155.606
CDS_682_Unigene_1630	E3 ubiquitin- ligase MARCH11-like	330	gi|747072166|ref|XP_011082985.1|PREDICTED: E3 ubiquitin-protein ligase MARCH11-like [Sesamum indicum]	XP_011082985	1.55664e-21	75.3425	95.1301
CDS_683_Unigene_1631	PREDICTED: syntaxin-121	504	gi|747092910|ref|XP_011094239.1|PREDICTED: syntaxin-121 [Sesamum indicum]	XP_011094239	3.29917e-98	98.6755	298.516
CDS_684_Unigene_1632	aspartic ase A1	1557	gi|848883361|ref|XP_012841980.1|PREDICTED: aspartic proteinase A1 [Erythranthe guttata] gi|604328217|gb|EYU33885.1| hypothetical protein MIMGU_mgv1a004716mg [Erythranthe guttata]	XP_012841980, EYU33885	0	83.9836	721.465
CDS_685_Unigene_1639	ATP binding	762	gi|255554402|ref|XP_002518240.1|ATP binding protein, putative [Ricinus communis] gi|223542587|gb|EEF44126.1| ATP binding protein, putative [Ricinus communis]	XP_002518240, EEF44126	1.15307e-115	89.4515	362.459
CDS_686_Unigene_1642	PREDICTED: uncharacterized protein LOC105174308	546	gi|747093695|ref|XP_011094663.1|PREDICTED: uncharacterized protein LOC105174308 [Sesamum indicum]	XP_011094663	5.83609e-61	80	198.749
CDS_687_Unigene_1647	bifunctional chloroplastic	1305	gi|747044998|ref|XP_011091895.1|PREDICTED: bifunctional protein FolD 4, chloroplastic [Sesamum indicum]	XP_011091895	0	90.3134	552.747
CDS_688_Unigene_1649	1,4-dihydroxy-2-naphthoyl- peroxisomal	993	gi|848915219|ref|XP_012855398.1|PREDICTED: 1,4-dihydroxy-2-naphthoyl-CoA synthase, peroxisomal [Erythranthe guttata] gi|604302976|gb|EYU22501.1| hypothetical protein MIMGU_mgv1a009493mg [Erythranthe guttata]	XP_012855398, EYU22501	0	90.991	585.489
CDS_689_Unigene_1650	1,4-dihydroxy-2-naphthoyl- peroxisomal	348	gi|848915219|ref|XP_012855398.1|PREDICTED: 1,4-dihydroxy-2-naphthoyl-CoA synthase, peroxisomal [Erythranthe guttata] gi|604302976|gb|EYU22501.1| hypothetical protein MIMGU_mgv1a009493mg [Erythranthe guttata]	XP_012855398, EYU22501	4.15857e-70	96.5217	225.328
CDS_690_Unigene_1650	1,4-dihydroxy-2-naphthoyl- peroxisomal	681	gi|747050073|ref|XP_011071094.1|PREDICTED: 1,4-dihydroxy-2-naphthoyl-CoA synthase, peroxisomal [Sesamum indicum]	XP_011071094	2.47526e-114	86.4734	343.199
CDS_691_Unigene_1651	pentatricopeptide repeat-containing chloroplastic-like	516	gi|747074949|ref|XP_011084488.1|PREDICTED: pentatricopeptide repeat-containing protein At3g57430, chloroplastic-like [Sesamum indicum]	XP_011084488	4.5898e-75	80.117	250.751
CDS_692_Unigene_1655	myosin heavy striated muscle	300	gi|747059196|ref|XP_011075966.1|PREDICTED: myosin heavy chain, striated muscle [Sesamum indicum]	XP_011075966	5.03977e-24	68.3761	106.301
CDS_693_Unigene_1657	probable Pop3	330	gi|747050554|ref|XP_011071353.1|PREDICTED: probable protein Pop3 [Sesamum indicum]	XP_011071353	1.2983e-59	92.6606	190.66
CDS_694_Unigene_1660	---NA---	402	No Blast Hit
CDS_695_Unigene_1661	UDP-glycosyltransferase 92A1-like	453	gi|747055185|ref|XP_011073829.1|PREDICTED: UDP-glycosyltransferase 92A1-like [Sesamum indicum]	XP_011073829	3.2491e-78	85.3333	252.292
CDS_696_Unigene_1661	UDP-glycosyltransferase 92A1-like	327	gi|848885488|ref|XP_012842993.1|PREDICTED: UDP-glycosyltransferase 92A1-like [Erythranthe guttata] gi|604322343|gb|EYU32729.1| hypothetical protein MIMGU_mgv11b017767mg [Erythranthe guttata]	XP_012842993, EYU32729	1.09717e-44	80	162.54
CDS_697_Unigene_1661	UDP-glycosyltransferase 92A1-like	1509	gi|747055185|ref|XP_011073829.1|PREDICTED: UDP-glycosyltransferase 92A1-like [Sesamum indicum]	XP_011073829	0	81.1359	709.138
CDS_698_Unigene_1667	calreticulin	321	gi|39725999|gb|AAR29951.1|calreticulin [Ixodes muris]	AAR29951	3.09818e-54	90.6542	186.037
CDS_699_Unigene_1673	cornichon homolog 4-like	420	gi|848865903|ref|XP_012833635.1|PREDICTED: protein cornichon homolog 4-like [Erythranthe guttata] gi|604341207|gb|EYU40573.1| hypothetical protein MIMGU_mgv1a016042mg [Erythranthe guttata]	XP_012833635, EYU40573	1.13809e-67	86.0294	213.386
CDS_700_Unigene_1675	---NA---	315	No Blast Hit
CDS_701_Unigene_1677	---NA---	351	No Blast Hit
CDS_702_Unigene_1684	HXXXD-type acyl-transferase family	390	gi|590688428|ref|XP_007042945.1|HXXXD-type acyl-transferase family protein, putative [Theobroma cacao] gi|508706880|gb|EOX98776.1| HXXXD-type acyl-transferase family protein, putative [Theobroma cacao]	XP_007042945, EOX98776	4.01894e-29	65.0794	119.783
CDS_703_Unigene_1689	cytochrome P450 94C1-like	351	gi|747062806|ref|XP_011077931.1|PREDICTED: LOW QUALITY PROTEIN: cytochrome P450 94C1-like [Sesamum indicum]	XP_011077931	9.71809e-61	97.2973	205.297
CDS_704_Unigene_1697	NASP-related sim3 isoform X2	318	gi|747076871|ref|XP_011085526.1|PREDICTED: NASP-related protein sim3 isoform X2 [Sesamum indicum]	XP_011085526	1.21966e-26	77.9661	112.079
CDS_705_Unigene_1708	PREDICTED: uncharacterized protein LOC105155823	1467	gi|747048184|ref|XP_011070092.1|PREDICTED: uncharacterized protein LOC105155823 [Sesamum indicum] gi|747048186|ref|XP_011070093.1| PREDICTED: uncharacterized protein LOC105155823 [Sesamum indicum]	XP_011070092, XP_011070093	0	94.0937	837.025
CDS_706_Unigene_1715	40S ribosomal S26-2-like	381	gi|747067836|ref|XP_011080658.1|PREDICTED: 40S ribosomal protein S26-2-like [Sesamum indicum]	XP_011080658	1.46148e-45	96	155.992
CDS_707_Unigene_1717	1-aminocyclopropane-1-carboxylate oxidase homolog 1-like	333	gi|848885189|ref|XP_012842847.1|PREDICTED: 1-aminocyclopropane-1-carboxylate oxidase homolog 1-like [Erythranthe guttata] gi|604322152|gb|EYU32538.1| hypothetical protein MIMGU_mgv1a008409mg [Erythranthe guttata]	XP_012842847, EYU32538	2.24123e-34	84.8837	132.88
CDS_708_Unigene_1717	1-aminocyclopropane-1-carboxylate oxidase homolog 1-like	942	gi|747054602|ref|XP_011073515.1|PREDICTED: 1-aminocyclopropane-1-carboxylate oxidase homolog 1-like [Sesamum indicum]	XP_011073515	1.34149e-139	81.1688	412.535
CDS_709_Unigene_1718	1-aminocyclopropane-1-carboxylate oxidase homolog 1-like	1116	gi|747054602|ref|XP_011073515.1|PREDICTED: 1-aminocyclopropane-1-carboxylate oxidase homolog 1-like [Sesamum indicum]	XP_011073515	0	83.6022	531.561
CDS_710_Unigene_1723	zinc-finger homeodomain 9-like	384	gi|747101026|ref|XP_011098625.1|PREDICTED: zinc-finger homeodomain protein 9-like [Sesamum indicum]	XP_011098625	3.50443e-29	78.4946	119.013
CDS_711_Unigene_1725	UPF0481 At3g47200-like	366	gi|565381764|ref|XP_006357232.1|PREDICTED: UPF0481 protein At3g47200-like [Solanum tuberosum]	XP_006357232	1.83761e-22	68.4783	101.293
CDS_713_Unigene_1732	dicarboxylate transporter chloroplastic-like	1659	gi|747081284|ref|XP_011087921.1|PREDICTED: dicarboxylate transporter 2.1, chloroplastic-like [Sesamum indicum]	XP_011087921	0	91.4611	740.339
CDS_714_Unigene_1734	mitochondrial import inner membrane translocase subunit TIM23-1-like	567	gi|747042715|ref|XP_011079930.1|PREDICTED: mitochondrial import inner membrane translocase subunit TIM23-1-like [Sesamum indicum]	XP_011079930	2.00387e-79	92.6702	247.284
CDS_715_Unigene_1735	PREDICTED: uncharacterized protein LOC105155738	474	gi|747047967|ref|XP_011069972.1|PREDICTED: uncharacterized protein LOC105155738 [Sesamum indicum]	XP_011069972	8.81746e-62	75.9259	199.904
CDS_716_Unigene_1737	zinc finger 593	360	gi|747061686|ref|XP_011077321.1|PREDICTED: zinc finger protein 593 [Sesamum indicum]	XP_011077321	1.32882e-71	92.437	221.861
CDS_717_Unigene_1742	hypothetical protein MIMGU_mgv1a005967mg	741	gi|604315168|gb|EYU27874.1|hypothetical protein MIMGU_mgv1a005967mg [Erythranthe guttata]	EYU27874	2.7247e-132	87.9518	394.43
CDS_718_Unigene_1745	PREDICTED: uncharacterized protein LOC105158347	432	gi|747041510|ref|XP_011073381.1|PREDICTED: uncharacterized protein LOC105158347 [Sesamum indicum]	XP_011073381	2.29277e-46	86.1789	161.384
CDS_719_Unigene_1746	unnamed protein product	525	gi|661890683|emb|CDP06180.1|unnamed protein product [Coffea canephora]	CDP06180	1.78476e-33	95.5224	135.191
CDS_720_Unigene_1748	unnamed protein product	729	gi|661889012|emb|CDP07455.1|unnamed protein product [Coffea canephora]	CDP07455	3.86784e-128	87.9668	388.652
CDS_721_Unigene_1749	F-box At3g07870-like	405	gi|747072138|ref|XP_011082970.1|PREDICTED: F-box protein At3g07870-like [Sesamum indicum] gi|747072140|ref|XP_011082971.1| PREDICTED: F-box protein At3g07870-like [Sesamum indicum] gi|747072142|ref|XP_011082972.1| PREDICTED: F-box protein At3g07870-like [Sesamum indicum]	XP_011082970, XP_011082971, XP_011082972	1.25828e-61	84.5588	206.453
CDS_722_Unigene_1749	F-box At3g07870-like	1383	gi|747072138|ref|XP_011082970.1|PREDICTED: F-box protein At3g07870-like [Sesamum indicum] gi|747072140|ref|XP_011082971.1| PREDICTED: F-box protein At3g07870-like [Sesamum indicum] gi|747072142|ref|XP_011082972.1| PREDICTED: F-box protein At3g07870-like [Sesamum indicum]	XP_011082970, XP_011082971, XP_011082972	1.36249e-159	75.5968	471.085
CDS_723_Unigene_1751	probable LRR receptor-like serine threonine- kinase RLK	567	gi|747063303|ref|XP_011078194.1|PREDICTED: probable LRR receptor-like serine/threonine-protein kinase RLK [Sesamum indicum]	XP_011078194	2.29735e-81	82.3529	266.929
CDS_724_Unigene_1752	auxin-induced 15A-like	399	gi|848873147|ref|XP_012837133.1|PREDICTED: auxin-induced protein 15A-like [Erythranthe guttata] gi|604333531|gb|EYU37882.1| hypothetical protein MIMGU_mgv1a022555mg [Erythranthe guttata]	XP_012837133, EYU37882	2.00815e-56	95.9184	183.341
CDS_725_Unigene_1756	CASP 1E2	588	gi|565351667|ref|XP_006342777.1|PREDICTED: CASP-like protein 1E2 [Solanum tuberosum]	XP_006342777	1.03036e-47	80.8642	166.392
CDS_726_Unigene_1757	hypothetical protein MIMGU_mgv1a023258mg	426	gi|604322364|gb|EYU32750.1|hypothetical protein MIMGU_mgv1a023258mg [Erythranthe guttata]	EYU32750	1.94674e-23	69.6296	100.523
CDS_727_Unigene_1764	PREDICTED: uncharacterized protein LOC105166174	981	gi|747073533|ref|XP_011083730.1|PREDICTED: uncharacterized protein LOC105166174 [Sesamum indicum]	XP_011083730	5.39646e-132	80.5732	392.889
CDS_728_Unigene_1766	peroxidase 17	588	gi|747099003|ref|XP_011097539.1|PREDICTED: peroxidase 17 [Sesamum indicum]	XP_011097539	1.4567e-107	89.1192	324.324
CDS_729_Unigene_1767	Peroxidase superfamily	444	gi|590706982|ref|XP_007047876.1|Peroxidase superfamily protein [Theobroma cacao] gi|508700137|gb|EOX92033.1| Peroxidase superfamily protein [Theobroma cacao]	XP_007047876, EOX92033	2.19667e-53	84.8214	183.341
CDS_730_Unigene_1768	Calcium-binding site, putative	597	gi|590646788|ref|XP_007031719.1|Calcium-binding site, putative [Theobroma cacao] gi|508710748|gb|EOY02645.1| Calcium-binding site, putative [Theobroma cacao]	XP_007031719, EOY02645	1.48919e-43	71.9008	156.377
CDS_731_Unigene_1769	malate glyoxysomal	1077	gi|747102528|ref|XP_011099432.1|PREDICTED: malate dehydrogenase, glyoxysomal [Sesamum indicum]	XP_011099432	0	94.4134	663.685
CDS_732_Unigene_1769	hypothetical protein POPTR_0007s145102g, partial	396	gi|566181313|ref|XP_006380815.1|hypothetical protein POPTR_0007s145102g, partial [Populus trichocarpa] gi|550334879|gb|ERP58612.1| hypothetical protein POPTR_0007s145102g, partial [Populus trichocarpa]	XP_006380815, ERP58612	9.36069e-23	90.7407	96.6709
CDS_733_Unigene_1772	mitochondrial pyruvate carrier 4-like	435	gi|848908952|ref|XP_012853339.1|PREDICTED: mitochondrial pyruvate carrier 4-like [Erythranthe guttata] gi|604304794|gb|EYU24045.1| hypothetical protein MIMGU_mgv1a016575mg [Erythranthe guttata]	XP_012853339, EYU24045	4.3628e-58	94.7917	188.348
CDS_734_Unigene_1778	ABC transporter B family member 4-like	468	gi|747085369|ref|XP_011090143.1|PREDICTED: ABC transporter B family member 4-like [Sesamum indicum]	XP_011090143	1.82598e-81	94.2308	271.937
CDS_735_Unigene_1782	PREDICTED: uncharacterized protein LOC105162338	390	gi|747064150|ref|XP_011078646.1|PREDICTED: uncharacterized protein LOC105162338 [Sesamum indicum]	XP_011078646	1.5182e-33	63.0435	134.806
CDS_736_Unigene_1784	PREDICTED: uncharacterized protein LOC105156884	372	gi|747050709|ref|XP_011071436.1|PREDICTED: uncharacterized protein LOC105156884 [Sesamum indicum]	XP_011071436	5.74967e-23	58.1967	98.5969
CDS_737_Unigene_1786	receptor 12	372	gi|848870371|ref|XP_012835781.1|PREDICTED: receptor-like protein 12 [Erythranthe guttata]	XP_012835781	9.52351e-18	65.8537	88.9669
CDS_738_Unigene_1788	PREDICTED: uncharacterized protein LOC105169297	840	gi|747081383|ref|XP_011087973.1|PREDICTED: uncharacterized protein LOC105169297 [Sesamum indicum]	XP_011087973	2.57902e-64	65.4952	216.853
CDS_739_Unigene_1793	cytochrome P450 78A7	534	gi|848890382|ref|XP_012845330.1|PREDICTED: cytochrome P450 78A7 [Erythranthe guttata] gi|604319922|gb|EYU31086.1| hypothetical protein MIMGU_mgv1a027145mg [Erythranthe guttata]	XP_012845330, EYU31086	9.37025e-85	91.5663	271.937
CDS_740_Unigene_1794	cytochrome P450 78A7	414	gi|848890382|ref|XP_012845330.1|PREDICTED: cytochrome P450 78A7 [Erythranthe guttata] gi|604319922|gb|EYU31086.1| hypothetical protein MIMGU_mgv1a027145mg [Erythranthe guttata]	XP_012845330, EYU31086	5.17295e-75	91.9118	244.973
CDS_741_Unigene_1797	Disease resistance partial	792	gi|976923030|gb|KVI07379.1|Disease resistance protein, partial [Cynara cardunculus var. scolymus]	KVI07379	1.93346e-13	44.4816	80.8777
CDS_742_Unigene_1798	probable receptor kinase TMK1	2817	gi|848892022|ref|XP_012846104.1|PREDICTED: probable receptor protein kinase TMK1 [Erythranthe guttata]	XP_012846104	0	86.8225	1410.2
CDS_743_Unigene_1799	PREDICTED: protein G1-like1	354	gi|848859166|ref|XP_012830493.1|PREDICTED: protein G1-like1 [Erythranthe guttata] gi|604344449|gb|EYU43203.1| hypothetical protein MIMGU_mgv1a013748mg [Erythranthe guttata]	XP_012830493, EYU43203	8.11078e-29	100	115.161
CDS_744_Unigene_1802	kelch repeat-containing At3g27220-like	522	gi|747101415|ref|XP_011098838.1|PREDICTED: kelch repeat-containing protein At3g27220-like [Sesamum indicum]	XP_011098838	1.00675e-82	88.2353	263.077
CDS_745_Unigene_1803	cytochrome P450 CYP92B29	456	gi|745791015|gb|AJD25216.1|cytochrome P450 CYP92B29 [Salvia miltiorrhiza]	AJD25216	1.45111e-37	82.5	144.821
CDS_746_Unigene_1803	cytochrome P450 CYP92B29	528	gi|745791015|gb|AJD25216.1|cytochrome P450 CYP92B29 [Salvia miltiorrhiza]	AJD25216	9.07245e-65	74.2857	218.779
CDS_747_Unigene_1808	very-long-chain 3-oxoacyl- reductase 1	315	gi|848915149|ref|XP_012855373.1|PREDICTED: very-long-chain 3-oxoacyl-CoA reductase 1 [Erythranthe guttata] gi|604303029|gb|EYU22554.1| hypothetical protein MIMGU_mgv1a010021mg [Erythranthe guttata]	XP_012855373, EYU22554	3.67485e-34	77.2277	130.954
CDS_748_Unigene_1809	PREDICTED: uncharacterized protein LOC105156516 isoform X1	303	gi|747049834|ref|XP_011070971.1|PREDICTED: uncharacterized protein LOC105156516 isoform X1 [Sesamum indicum]	XP_011070971	2.57818e-23	62.6168	102.449
CDS_749_Unigene_1815	---NA---	480	No Blast Hit
CDS_750_Unigene_1816	unnamed protein product	345	gi|661876085|emb|CDP19715.1|unnamed protein product [Coffea canephora]	CDP19715	8.71001e-18	66.055	89.3521
CDS_751_Unigene_1818	phospho ECPP44-like	555	gi|747056902|ref|XP_011074729.1|PREDICTED: phosphoprotein ECPP44-like [Sesamum indicum]	XP_011074729	3.10395e-09	69.2308	63.5438
CDS_752_Unigene_1819	ocs element-binding factor 1-like	459	gi|747105026|ref|XP_011100775.1|PREDICTED: ocs element-binding factor 1-like [Sesamum indicum]	XP_011100775	5.32049e-48	78.6207	164.466
CDS_753_Unigene_1822	histone H2A-like	453	gi|747084101|ref|XP_011089445.1|PREDICTED: histone H2A-like [Sesamum indicum]	XP_011089445	6.73563e-52	100	174.096
CDS_754_Unigene_1830	PREDICTED: uncharacterized protein LOC105177839	420	gi|747102472|ref|XP_011099402.1|PREDICTED: uncharacterized protein LOC105177839 [Sesamum indicum]	XP_011099402	2.2e-08	79.1667	59.6918
CDS_755_Unigene_1833	probable 6-phosphogluconolactonase chloroplastic	327	gi|747059101|ref|XP_011075914.1|PREDICTED: probable 6-phosphogluconolactonase 4, chloroplastic [Sesamum indicum]	XP_011075914	2.46416e-48	85.1852	166.777
CDS_756_Unigene_1839	hypothetical protein JCGZ_10956	306	gi|643726885|gb|KDP35491.1|hypothetical protein JCGZ_10956 [Jatropha curcas]	KDP35491	5.71981e-06	61.5385	53.1434
CDS_757_Unigene_1842	PREDICTED: uncharacterized protein LOC107018095	534	gi|970025289|ref|XP_015073957.1|PREDICTED: uncharacterized protein LOC107018095 [Solanum pennellii]	XP_015073957	1.2e-56	76.7606	196.052
CDS_758_Unigene_1846	leucine-rich repeat extensin 4	1191	gi|747091825|ref|XP_011093658.1|PREDICTED: leucine-rich repeat extensin-like protein 4 [Sesamum indicum]	XP_011093658	0	89.3491	561.607
CDS_759_Unigene_1849	PREDICTED: uncharacterized protein LOC105970638	384	gi|848901705|ref|XP_012850925.1|PREDICTED: uncharacterized protein LOC105970638 [Erythranthe guttata]	XP_012850925	1.77425e-33	85.5263	127.487
CDS_760_Unigene_1851	ECERIFERUM 1-like	645	gi|747088697|ref|XP_011091952.1|PREDICTED: protein ECERIFERUM 1-like [Sesamum indicum]	XP_011091952	8.12728e-56	61.2069	195.667
CDS_761_Unigene_1852	unnamed protein product	555	gi|296085155|emb|CBI28650.3|unnamed protein product [Vitis vinifera]	CBI28650	4.70748e-114	93.4783	342.813
CDS_762_Unigene_1853	hypothetical protein PRUPE_ppa018374mg, partial	345	gi|595971831|ref|XP_007217600.1|hypothetical protein PRUPE_ppa018374mg, partial [Prunus persica] gi|462413750|gb|EMJ18799.1| hypothetical protein PRUPE_ppa018374mg, partial [Prunus persica]	XP_007217600, EMJ18799	5.14283e-15	64.0449	81.2629
CDS_763_Unigene_1855	PREDICTED: uncharacterized protein LOC105170974 isoform X1	624	gi|747085571|ref|XP_011090252.1|PREDICTED: uncharacterized protein LOC105170974 isoform X1 [Sesamum indicum]	XP_011090252	4.91283e-91	86.9565	278.485
CDS_764_Unigene_1858	PREDICTED: uncharacterized protein LOC105953035	348	gi|848862653|ref|XP_012832107.1|PREDICTED: uncharacterized protein LOC105953035 [Erythranthe guttata] gi|604342810|gb|EYU41834.1| hypothetical protein MIMGU_mgv1a023333mg [Erythranthe guttata]	XP_012832107, EYU41834	1.04704e-65	91.8919	206.453
CDS_765_Unigene_1859	TRANSPARENT TESTA 12-like	321	gi|747078888|ref|XP_011086623.1|PREDICTED: protein TRANSPARENT TESTA 12-like [Sesamum indicum]	XP_011086623	6.04746e-32	78.0952	127.102
CDS_766_Unigene_1860	dehydration-responsive element-binding 3-like	354	gi|460392282|ref|XP_004241746.1|PREDICTED: dehydration-responsive element-binding protein 3-like [Solanum lycopersicum]	XP_004241746	1.76747e-20	77.7778	92.8189
CDS_767_Unigene_1864	homologous-pairing 2 homolog	738	gi|848864945|ref|XP_012833194.1|PREDICTED: homologous-pairing protein 2 homolog [Erythranthe guttata] gi|604341633|gb|EYU40879.1| hypothetical protein MIMGU_mgv1a013250mg [Erythranthe guttata]	XP_012833194, EYU40879	4.38122e-106	90.2655	318.931
CDS_768_Unigene_1866	PREDICTED: uncharacterized protein LOC105974430	639	gi|848913989|ref|XP_012854986.1|PREDICTED: uncharacterized protein LOC105974430 [Erythranthe guttata]	XP_012854986	3.23669e-79	72.8111	248.44
CDS_769_Unigene_1871	galactinol partial	333	gi|380293495|gb|AFD50392.1|galactinol synthase, partial [Micromeria hyssopifolia]	AFD50392	5.99088e-70	97.2973	219.55
CDS_770_Unigene_1873	isocitrate dehydrogenase [NAD] regulatory subunit mitochondrial-like	375	gi|720012646|ref|XP_010259928.1|PREDICTED: isocitrate dehydrogenase [NAD] regulatory subunit 1, mitochondrial-like [Nelumbo nucifera]	XP_010259928	1.59097e-66	98.3871	217.624
CDS_771_Unigene_1875	mitogen-activated kinase kinase kinase 2-like	441	gi|747101967|ref|XP_011099128.1|PREDICTED: mitogen-activated protein kinase kinase kinase 2-like [Sesamum indicum]	XP_011099128	1.56539e-62	87.0229	207.994
CDS_772_Unigene_1889	pyrophosphate--fructose 6-phosphate 1-phosphotransferase subunit alpha-like	1851	gi|848864101|ref|XP_012832805.1|PREDICTED: pyrophosphate--fructose 6-phosphate 1-phosphotransferase subunit alpha-like [Erythranthe guttata] gi|604342043|gb|EYU41211.1| hypothetical protein MIMGU_mgv1a003012mg [Erythranthe guttata]	XP_012832805, EYU41211	0	95.7792	1156.74
CDS_773_Unigene_1892	PREDICTED: uncharacterized protein At3g17950	621	gi|848866348|ref|XP_012833851.1|PREDICTED: uncharacterized protein At3g17950 [Erythranthe guttata] gi|604340974|gb|EYU40371.1| hypothetical protein MIMGU_mgv1a014518mg [Erythranthe guttata]	XP_012833851, EYU40371	8.80751e-54	79.0419	182.185
CDS_774_Unigene_1892	---NA---	312	No Blast Hit
CDS_775_Unigene_1893	PREDICTED: uncharacterized protein At3g17950	549	gi|848866348|ref|XP_012833851.1|PREDICTED: uncharacterized protein At3g17950 [Erythranthe guttata] gi|604340974|gb|EYU40371.1| hypothetical protein MIMGU_mgv1a014518mg [Erythranthe guttata]	XP_012833851, EYU40371	1.21085e-54	80.6283	183.726
CDS_776_Unigene_1896	hypothetical protein CARUB_v10016832mg	315	gi|565465689|ref|XP_006290736.1|hypothetical protein CARUB_v10016832mg [Capsella rubella] gi|482559443|gb|EOA23634.1| hypothetical protein CARUB_v10016832mg [Capsella rubella]	XP_006290736, EOA23634	1.74346e-54	92.381	190.66
CDS_777_Unigene_1905	hypothetical protein MIMGU_mgv1a000542mg	432	gi|604318843|gb|EYU30284.1|hypothetical protein MIMGU_mgv1a000542mg [Erythranthe guttata]	EYU30284	1.23011e-53	81.8182	193.356
CDS_778_Unigene_1906	E3 ubiquitin- ligase Os04g0590900-like	903	gi|659132043|ref|XP_008465985.1|PREDICTED: E3 ubiquitin-protein ligase Os04g0590900-like [Cucumis melo]	XP_008465985	6.04458e-76	60.8247	249.21
CDS_779_Unigene_1906	E3 ubiquitin- ligase Os04g0590900-like	330	gi|659132043|ref|XP_008465985.1|PREDICTED: E3 ubiquitin-protein ligase Os04g0590900-like [Cucumis melo]	XP_008465985	1.08389e-35	73.0435	136.346
CDS_780_Unigene_1907	probable alpha,alpha-trehalose-phosphate synthase [UDP-forming] 7	348	gi|848889746|ref|XP_012845030.1|PREDICTED: probable alpha,alpha-trehalose-phosphate synthase [UDP-forming] 7 [Erythranthe guttata] gi|848889748|ref|XP_012845031.1| PREDICTED: probable alpha,alpha-trehalose-phosphate synthase [UDP-forming] 7 [Erythranthe guttata] gi|604319597|gb|EYU30761.1| hypothetical protein MIMGU_mgv1a001183mg [Erythranthe guttata]	XP_012845030, XP_012845031, EYU30761	3.26136e-56	94.8276	197.593
CDS_781_Unigene_1908	photosynthetic NDH subunit of subcomplex B chloroplastic	1053	gi|848867611|ref|XP_012834455.1|PREDICTED: photosynthetic NDH subunit of subcomplex B 2, chloroplastic [Erythranthe guttata] gi|604336153|gb|EYU39999.1| hypothetical protein MIMGU_mgv1a009211mg [Erythranthe guttata]	XP_012834455, EYU39999	9.67763e-155	81.6667	451.825
CDS_782_Unigene_1909	ALBINO3 chloroplastic	1524	gi|747079036|ref|XP_011086703.1|PREDICTED: ALBINO3-like protein 1, chloroplastic [Sesamum indicum]	XP_011086703	0	82.2857	721.85
CDS_783_Unigene_1913	CBL-interacting serine threonine- kinase 6-like	1185	gi|747074024|ref|XP_011083993.1|PREDICTED: CBL-interacting serine/threonine-protein kinase 6-like [Sesamum indicum]	XP_011083993	0	90.5405	637.876
CDS_784_Unigene_1916	hypothetical protein MIMGU_mgv1a008995mg	393	gi|604344611|gb|EYU43365.1|hypothetical protein MIMGU_mgv1a008995mg [Erythranthe guttata]	EYU43365	9.50851e-06	44.3114	53.5286
CDS_785_Unigene_1917	hypothetical protein MIMGU_mgv1a008995mg	600	gi|604344611|gb|EYU43365.1|hypothetical protein MIMGU_mgv1a008995mg [Erythranthe guttata]	EYU43365	1.95276e-83	85.3261	263.848
CDS_786_Unigene_1918	DNA repair recA homolog mitochondrial isoform X1	1194	gi|747058068|ref|XP_011075366.1|PREDICTED: DNA repair protein recA homolog 2, mitochondrial isoform X1 [Sesamum indicum]	XP_011075366	0	86.4322	580.482
CDS_787_Unigene_1919	DNA repair recA homolog mitochondrial isoform X1	330	gi|747058068|ref|XP_011075366.1|PREDICTED: DNA repair protein recA homolog 2, mitochondrial isoform X1 [Sesamum indicum]	XP_011075366	3.10246e-45	89.5833	162.155
CDS_788_Unigene_1920	trafficking particle complex subunit 12	1131	gi|848890052|ref|XP_012845172.1|PREDICTED: trafficking protein particle complex subunit 12 [Erythranthe guttata] gi|604319875|gb|EYU31039.1| hypothetical protein MIMGU_mgv1a026976mg [Erythranthe guttata]	XP_012845172, EYU31039	0	88.7052	591.267
CDS_789_Unigene_1922	PREDICTED: uncharacterized protein LOC105163038	1530	gi|747065785|ref|XP_011079546.1|PREDICTED: uncharacterized protein LOC105163038 [Sesamum indicum]	XP_011079546	0	83.1721	590.882
CDS_790_Unigene_1934	PHLOEM PROTEIN 2-LIKE A10	1152	gi|747102488|ref|XP_011099410.1|PREDICTED: protein PHLOEM PROTEIN 2-LIKE A10 [Sesamum indicum]	XP_011099410	4.83149e-150	76.8657	443.351
CDS_791_Unigene_1935	PREDICTED: uncharacterized protein LOC105159602	351	gi|747057431|ref|XP_011075018.1|PREDICTED: uncharacterized protein LOC105159602 [Sesamum indicum]	XP_011075018	1.14293e-17	64.6018	84.7297
CDS_792_Unigene_1937	hypothetical protein MIMGU_mgv1a000302mg	315	gi|604313014|gb|EYU26428.1|hypothetical protein MIMGU_mgv1a000302mg [Erythranthe guttata]	EYU26428	1.30772e-37	81.7308	146.362
CDS_793_Unigene_1939	LRR receptor-like serine threonine- kinase RCH1	303	gi|747066929|ref|XP_011080163.1|PREDICTED: LRR receptor-like serine/threonine-protein kinase RCH1 [Sesamum indicum]	XP_011080163	5.02252e-25	90.099	109.768
CDS_794_Unigene_1941	sister chromatid cohesion 1 4-like isoform X3	3507	gi|747075326|ref|XP_011084693.1|PREDICTED: sister chromatid cohesion 1 protein 4-like isoform X3 [Sesamum indicum]	XP_011084693	0	67.6516	1298.88
CDS_795_Unigene_1943	G-type lectin S-receptor-like serine threonine- kinase At4g27290	390	gi|747099834|ref|XP_011097980.1|PREDICTED: G-type lectin S-receptor-like serine/threonine-protein kinase At4g27290 [Sesamum indicum]	XP_011097980	4.94973e-46	79.3893	171.014
CDS_796_Unigene_1946	hypothetical protein MIMGU_mgv1a000542mg	336	gi|604318843|gb|EYU30284.1|hypothetical protein MIMGU_mgv1a000542mg [Erythranthe guttata]	EYU30284	5.74007e-21	65.1376	98.5969
CDS_797_Unigene_1953	pentatricopeptide repeat-containing mitochondrial	306	gi|747087820|ref|XP_011091465.1|PREDICTED: putative pentatricopeptide repeat-containing protein At1g12700, mitochondrial [Sesamum indicum]	XP_011091465	1.01863e-11	74.5455	70.8626
CDS_798_Unigene_1958	probable sugar phosphate phosphate translocator At2g25520	582	gi|747069537|ref|XP_011081565.1|PREDICTED: probable sugar phosphate/phosphate translocator At2g25520 [Sesamum indicum]	XP_011081565	7.0962e-92	94.6746	285.034
CDS_799_Unigene_1960	CLP protease regulatory subunit mitochondrial-like	618	gi|970037754|ref|XP_015080212.1|PREDICTED: CLP protease regulatory subunit CLPX1, mitochondrial-like [Solanum pennellii]	XP_015080212	2.41285e-62	68.8372	216.853
CDS_800_Unigene_1962	transmembrane emp24 domain-containing p24delta3-like	513	gi|848909389|ref|XP_012853481.1|PREDICTED: transmembrane emp24 domain-containing protein p24delta3-like [Erythranthe guttata] gi|604304647|gb|EYU23898.1| hypothetical protein MIMGU_mgv1a013502mg [Erythranthe guttata]	XP_012853481, EYU23898	4.4176e-64	78.3626	208.379
CDS_801_Unigene_1964	PREDICTED: uncharacterized protein LOC105161009	378	gi|747060825|ref|XP_011076858.1|PREDICTED: uncharacterized protein LOC105161009 [Sesamum indicum]	XP_011076858	6.19857e-37	68.6567	141.739
CDS_802_Unigene_1965	PREDICTED: uncharacterized protein LOC105161009	1098	gi|747060825|ref|XP_011076858.1|PREDICTED: uncharacterized protein LOC105161009 [Sesamum indicum]	XP_011076858	0	86.1496	580.867
CDS_803_Unigene_1966	glucose-6-phosphate cytosolic	1704	gi|747073468|ref|XP_011083695.1|PREDICTED: glucose-6-phosphate isomerase, cytosolic [Sesamum indicum] gi|747073470|ref|XP_011083696.1| PREDICTED: glucose-6-phosphate isomerase, cytosolic [Sesamum indicum]	XP_011083695, XP_011083696	0	96.1131	1077.77
CDS_804_Unigene_1968	PREDICTED: uncharacterized protein OsI_027940-like	525	gi|747071233|ref|XP_011082475.1|PREDICTED: uncharacterized protein OsI_027940-like [Sesamum indicum]	XP_011082475	3.09526e-43	87.218	154.451
CDS_805_Unigene_1970	PREDICTED: uncharacterized protein LOC105157447	1923	gi|747052104|ref|XP_011072157.1|PREDICTED: uncharacterized protein LOC105157447 [Sesamum indicum]	XP_011072157	0	88.8535	998.423
CDS_806_Unigene_1971	PREDICTED: uncharacterized protein LOC105157447	2184	gi|747052104|ref|XP_011072157.1|PREDICTED: uncharacterized protein LOC105157447 [Sesamum indicum]	XP_011072157	0	88.3657	1090.49
CDS_807_Unigene_1980	S-type anion channel SLAH1	297	gi|747096463|ref|XP_011096154.1|PREDICTED: S-type anion channel SLAH1 [Sesamum indicum]	XP_011096154	1.04817e-08	60	61.6178
CDS_808_Unigene_1984	heat shock partial	501	gi|669254706|gb|AII20763.1|heat shock protein 70, partial [Isognomon nucleus]	AII20763	1.05252e-72	95.8084	229.95
CDS_809_Unigene_1985	senescence-specific cysteine protease SAG39-like	453	gi|747063748|ref|XP_011078435.1|PREDICTED: senescence-specific cysteine protease SAG39-like [Sesamum indicum]	XP_011078435	1.4548e-85	89.3333	266.544
CDS_810_Unigene_1989	conserved oligomeric Golgi complex subunit 3	2355	gi|747063229|ref|XP_011078153.1|PREDICTED: conserved oligomeric Golgi complex subunit 3 [Sesamum indicum]	XP_011078153	0	95.5527	1411.74
CDS_811_Unigene_1990	mitochondrial import inner membrane translocase subunit TIM14-3-like	330	gi|747051879|ref|XP_011072034.1|PREDICTED: mitochondrial import inner membrane translocase subunit TIM14-3-like [Sesamum indicum]	XP_011072034	7.10378e-42	85.1064	145.591
CDS_812_Unigene_1991	cyclin-dependent kinase inhibitor SMR3-like	573	gi|747094048|ref|XP_011094850.1|PREDICTED: cyclin-dependent protein kinase inhibitor SMR3-like [Sesamum indicum]	XP_011094850	2.18081e-18	63.5514	88.9669
CDS_813_Unigene_1992	pentatricopeptide repeat-containing At2g13600-like	297	gi|747051936|ref|XP_011072063.1|PREDICTED: pentatricopeptide repeat-containing protein At2g13600-like [Sesamum indicum]	XP_011072063	1.0442e-44	86.8687	162.925
CDS_814_Unigene_1993	pentatricopeptide repeat-containing At2g13600-like	786	gi|747051936|ref|XP_011072063.1|PREDICTED: pentatricopeptide repeat-containing protein At2g13600-like [Sesamum indicum]	XP_011072063	6.05638e-138	87.3077	414.075
CDS_815_Unigene_1994	PREDICTED: patellin-4	1413	gi|747097480|ref|XP_011096706.1|PREDICTED: patellin-4 [Sesamum indicum]	XP_011096706	0	91.7889	578.17
CDS_816_Unigene_2001	tudor domain-containing 3 isoform X1	1272	gi|747074227|ref|XP_011084096.1|PREDICTED: tudor domain-containing protein 3 isoform X1 [Sesamum indicum]	XP_011084096	1.94958e-150	73.7349	447.588
CDS_817_Unigene_2003	GDSL esterase lipase At3g48460	1167	gi|747053632|ref|XP_011072984.1|PREDICTED: GDSL esterase/lipase At3g48460 [Sesamum indicum]	XP_011072984	2.86181e-179	83.6207	516.924
CDS_818_Unigene_2005	nardilysin isoform X1	315	gi|747067846|ref|XP_011080663.1|PREDICTED: nardilysin isoform X1 [Sesamum indicum]	XP_011080663	9.90446e-21	86.7925	97.8265
CDS_819_Unigene_2007	E3 ubiquitin- ligase Hakai	1377	gi|747094254|ref|XP_011094960.1|PREDICTED: E3 ubiquitin-protein ligase Hakai [Sesamum indicum]	XP_011094960	0	84.0959	665.226
CDS_820_Unigene_2008	E3 ubiquitin- ligase Hakai	1305	gi|747094254|ref|XP_011094960.1|PREDICTED: E3 ubiquitin-protein ligase Hakai [Sesamum indicum]	XP_011094960	0	79.7386	620.157
CDS_821_Unigene_2010	sodium transporter HKT1-like	438	gi|747062750|ref|XP_011077901.1|PREDICTED: sodium transporter HKT1-like [Sesamum indicum]	XP_011077901	1.70423e-68	83.6601	228.024
CDS_822_Unigene_2018	PREDICTED: uncharacterized protein LOC105956761	1140	gi|848871060|ref|XP_012836109.1|PREDICTED: uncharacterized protein LOC105956761 [Erythranthe guttata] gi|604334545|gb|EYU38629.1| hypothetical protein MIMGU_mgv1a008287mg [Erythranthe guttata]	XP_012836109, EYU38629	0	86.5435	569.311
CDS_823_Unigene_2019	(DL)-glycerol-3-phosphatase 2	708	gi|747047855|ref|XP_011069913.1|PREDICTED: (DL)-glycerol-3-phosphatase 2 [Sesamum indicum]	XP_011069913	1.05828e-156	96.9957	447.588
CDS_824_Unigene_2022	---NA---	333	No Blast Hit
CDS_825_Unigene_2023	monocopper oxidase SKS1	330	gi|747105698|ref|XP_011101121.1|PREDICTED: monocopper oxidase-like protein SKS1 [Sesamum indicum]	XP_011101121	6.14961e-59	91.7431	202.216
CDS_826_Unigene_2026	TRANSPARENT TESTA 12-like	1464	gi|747048041|ref|XP_011070013.1|PREDICTED: protein TRANSPARENT TESTA 12-like [Sesamum indicum] gi|747048043|ref|XP_011070014.1| PREDICTED: protein TRANSPARENT TESTA 12-like [Sesamum indicum] gi|747048045|ref|XP_011070015.1| PREDICTED: protein TRANSPARENT TESTA 12-like [Sesamum indicum]	XP_011070013, XP_011070014, XP_011070015	0	87.4227	728.013
CDS_827_Unigene_2027	PREDICTED: uncharacterized protein LOC105163833	657	gi|747067775|ref|XP_011080626.1|PREDICTED: uncharacterized protein LOC105163833 [Sesamum indicum]	XP_011080626	2.76368e-108	86.5285	322.783
CDS_828_Unigene_2030	pumilio homolog 18-like	528	gi|747096445|ref|XP_011096144.1|PREDICTED: pumilio homolog 18-like [Sesamum indicum]	XP_011096144	2.16502e-43	73.5714	158.688
CDS_829_Unigene_2032	peroxidase 11	315	gi|747042439|ref|XP_011078554.1|PREDICTED: peroxidase 11 [Sesamum indicum]	XP_011078554	3.62355e-63	95.1456	207.223
CDS_830_Unigene_2033	peroxidase 11	666	gi|848895026|ref|XP_012847554.1|PREDICTED: peroxidase 11 [Erythranthe guttata] gi|604316731|gb|EYU28923.1| hypothetical protein MIMGU_mgv1a022021mg [Erythranthe guttata]	XP_012847554, EYU28923	4.17351e-134	92.3077	393.275
CDS_831_Unigene_2039	nudix hydrolase 1-like	435	gi|747042242|ref|XP_011077426.1|PREDICTED: nudix hydrolase 1-like [Sesamum indicum]	XP_011077426	4.32992e-71	85.9155	222.631
CDS_832_Unigene_2040	nudix hydrolase 1-like	309	gi|747042242|ref|XP_011077426.1|PREDICTED: nudix hydrolase 1-like [Sesamum indicum]	XP_011077426	1.60227e-44	86.1702	153.295
CDS_833_Unigene_2041	hypothetical protein MIMGU_mgv11b021530mg	462	gi|604303318|gb|EYU22791.1|hypothetical protein MIMGU_mgv11b021530mg [Erythranthe guttata]	EYU22791	1.62209e-38	72.4359	140.584
CDS_834_Unigene_2043	PREDICTED: uncharacterized protein LOC105162763	804	gi|747065138|ref|XP_011079187.1|PREDICTED: uncharacterized protein LOC105162763 [Sesamum indicum]	XP_011079187	1.7227e-56	60.5364	192.971
CDS_835_Unigene_2046	---NA---	438	No Blast Hit
CDS_836_Unigene_2054	PREDICTED: uncharacterized protein LOC105158518	339	gi|747054760|ref|XP_011073603.1|PREDICTED: uncharacterized protein LOC105158518 [Sesamum indicum]	XP_011073603	1.08251e-20	73.913	94.7449
CDS_837_Unigene_2055	PREDICTED: uncharacterized protein LOC105168422	327	gi|747079213|ref|XP_011086795.1|PREDICTED: uncharacterized protein LOC105168422 [Sesamum indicum] gi|747079215|ref|XP_011086796.1| PREDICTED: uncharacterized protein LOC105168422 [Sesamum indicum] gi|747079217|ref|XP_011086797.1| PREDICTED: uncharacterized protein LOC105168422 [Sesamum indicum] gi|747079219|ref|XP_011086798.1| PREDICTED: uncharacterized protein LOC105168422 [Sesamum indicum] gi|7…	XP_011086795, XP_011086796, XP_011086797, XP_011086798, XP_011086799	8.10526e-30	70.9677	120.168
CDS_838_Unigene_2056	geranylgeranyl diphosphate synthase	444	gi|237783596|gb|ACR19637.1|geranylgeranyl diphosphate synthase [Salvia miltiorrhiza]	ACR19637	3.72368e-69	90.6977	224.942
CDS_839_Unigene_2057	PREDICTED: uncharacterized protein LOC105179402	324	gi|747046801|ref|XP_011101322.1|PREDICTED: uncharacterized protein LOC105179402 [Sesamum indicum]	XP_011101322	3.71773e-14	85.5263	77.411
CDS_840_Unigene_2057	PREDICTED: uncharacterized protein LOC105179402	1305	gi|747046801|ref|XP_011101322.1|PREDICTED: uncharacterized protein LOC105179402 [Sesamum indicum]	XP_011101322	0	90.0922	636.336
CDS_841_Unigene_2059	---NA---	372	No Blast Hit
CDS_842_Unigene_2061	DNA (cytosine-5)-methyltransferase 1-like	2721	gi|848915186|ref|XP_012855384.1|PREDICTED: DNA (cytosine-5)-methyltransferase 1-like [Erythranthe guttata]	XP_012855384	0	81.1054	1100.5
CDS_843_Unigene_2061	---NA---	396	No Blast Hit
CDS_844_Unigene_2062	PREDICTED: uncharacterized protein LOC105174383 isoform X2	342	gi|747093906|ref|XP_011094774.1|PREDICTED: uncharacterized protein LOC105174383 isoform X2 [Sesamum indicum]	XP_011094774	1.88124e-07	88.0952	56.6102
CDS_845_Unigene_2062	hypothetical protein MIMGU_mgv1a015822mg	342	gi|604342631|gb|EYU41655.1|hypothetical protein MIMGU_mgv1a015822mg [Erythranthe guttata]	EYU41655	4.4691e-08	76	57.7658
CDS_846_Unigene_2063	PREDICTED: uncharacterized protein LOC105952778 isoform X1	753	gi|848862025|ref|XP_012831810.1|PREDICTED: uncharacterized protein LOC105952778 isoform X1 [Erythranthe guttata]	XP_012831810	2.2451e-31	65.0794	126.331
CDS_847_Unigene_2067	PREDICTED: protein TIC110, chloroplastic	3024	gi|747067865|ref|XP_011080674.1|PREDICTED: protein TIC110, chloroplastic [Sesamum indicum]	XP_011080674	0	91.7659	1602.42
CDS_848_Unigene_2069	receptor kinase HAIKU2	369	gi|747045916|ref|XP_011096686.1|PREDICTED: receptor-like protein kinase HAIKU2 [Sesamum indicum]	XP_011096686	8.38248e-53	90.991	189.504
CDS_849_Unigene_2070	receptor kinase HAIKU2	2934	gi|747045916|ref|XP_011096686.1|PREDICTED: receptor-like protein kinase HAIKU2 [Sesamum indicum]	XP_011096686	0	87.1901	1419.06
CDS_850_Unigene_2071	ROOT PRIMORDIUM DEFECTIVE 1	1224	gi|848921381|ref|XP_012857414.1|PREDICTED: protein ROOT PRIMORDIUM DEFECTIVE 1 [Erythranthe guttata] gi|604300960|gb|EYU20680.1| hypothetical protein MIMGU_mgv1a006852mg [Erythranthe guttata]	XP_012857414, EYU20680	0	90.5149	616.305
CDS_851_Unigene_2072	serine acetyltransferase chloroplastic-like	1095	gi|747095307|ref|XP_011095524.1|PREDICTED: serine acetyltransferase 1, chloroplastic-like [Sesamum indicum]	XP_011095524	0	81.7204	536.184
CDS_852_Unigene_2073	salicylate carboxymethyltransferase-like	1128	gi|747105369|ref|XP_011100960.1|PREDICTED: salicylate carboxymethyltransferase-like [Sesamum indicum]	XP_011100960	1.6198e-158	76.0638	463.381
CDS_853_Unigene_2077	PREDICTED: thioredoxin-like	534	gi|848900888|ref|XP_012850621.1|PREDICTED: thioredoxin-like [Erythranthe guttata] gi|604312896|gb|EYU26390.1| hypothetical protein MIMGU_mgv1a014875mg [Erythranthe guttata]	XP_012850621, EYU26390	1.14293e-75	85.7143	236.884
CDS_854_Unigene_2078	PREDICTED: uncharacterized protein LOC105969012	339	gi|848898155|ref|XP_012849184.1|PREDICTED: uncharacterized protein LOC105969012 [Erythranthe guttata] gi|604315278|gb|EYU27984.1| hypothetical protein MIMGU_mgv1a016655mg [Erythranthe guttata]	XP_012849184, EYU27984	4.28143e-38	86.6071	135.961
CDS_855_Unigene_2079	cannabidiolic acid synthase-like	1581	gi|747098063|ref|XP_011097021.1|PREDICTED: cannabidiolic acid synthase-like [Sesamum indicum]	XP_011097021	0	76.7486	610.912
CDS_856_Unigene_2082	PREDICTED: uncharacterized protein LOC105972469	339	gi|848855561|ref|XP_012852889.1|PREDICTED: uncharacterized protein LOC105972469 [Erythranthe guttata]	XP_012852889	4.03794e-07	46.729	56.225
CDS_857_Unigene_2084	lysosomal beta glucosidase-like	1800	gi|747067896|ref|XP_011080690.1|PREDICTED: lysosomal beta glucosidase-like [Sesamum indicum]	XP_011080690	0	95.4925	1044.65
CDS_858_Unigene_2085	pentatricopeptide repeat-containing At3g29290	1812	gi|747101181|ref|XP_011098709.1|PREDICTED: pentatricopeptide repeat-containing protein At3g29290 [Sesamum indicum]	XP_011098709	0	76.4321	759.985
CDS_859_Unigene_2086	---NA---	516	No Blast Hit
CDS_860_Unigene_2086	E3 ubiquitin- ligase CIP8-like isoform X2	1080	gi|747084670|ref|XP_011089756.1|PREDICTED: E3 ubiquitin-protein ligase CIP8-like isoform X2 [Sesamum indicum]	XP_011089756	5.0645e-136	78.7425	405.601
CDS_861_Unigene_2088	methylesterase chloroplastic	1131	gi|747101773|ref|XP_011099026.1|PREDICTED: putative methylesterase 11, chloroplastic [Sesamum indicum]	XP_011099026	0	94.4591	644.81
CDS_862_Unigene_2089	pentatricopeptide repeat-containing mitochondrial	2688	gi|747045371|ref|XP_011093644.1|PREDICTED: pentatricopeptide repeat-containing protein At4g01030, mitochondrial [Sesamum indicum]	XP_011093644	0	81.4815	1301.58
CDS_863_Unigene_2091	abscisic acid 8 -hydroxylase 2 isoform X1	1389	gi|747084188|ref|XP_011089493.1|PREDICTED: abscisic acid 8'-hydroxylase 2 isoform X1 [Sesamum indicum]	XP_011089493	0	90.1149	746.888
CDS_864_Unigene_2096	PREDICTED: uncharacterized protein LOC105974430	675	gi|848913989|ref|XP_012854986.1|PREDICTED: uncharacterized protein LOC105974430 [Erythranthe guttata]	XP_012854986	3.84486e-98	83.4862	297.36
CDS_865_Unigene_2097	probable glycosyltransferase At3g07620	1881	gi|747091760|ref|XP_011093625.1|PREDICTED: probable glycosyltransferase At3g07620 [Sesamum indicum]	XP_011093625	0	78.51	853.973
CDS_866_Unigene_2099	PREDICTED: uncharacterized protein LOC105966564	504	gi|848893068|ref|XP_012846586.1|PREDICTED: uncharacterized protein LOC105966564 [Erythranthe guttata] gi|604317956|gb|EYU29698.1| hypothetical protein MIMGU_mgv1a014988mg [Erythranthe guttata]	XP_012846586, EYU29698	1.38091e-61	74.269	200.29
CDS_867_Unigene_2101	chaperonin mitochondrial	387	gi|747103310|ref|XP_011099842.1|PREDICTED: chaperonin CPN60, mitochondrial [Sesamum indicum]	XP_011099842	1.01488e-22	67.3203	101.293
CDS_868_Unigene_2102	chaperonin mitochondrial	879	gi|747103310|ref|XP_011099842.1|PREDICTED: chaperonin CPN60, mitochondrial [Sesamum indicum]	XP_011099842	2.73051e-111	77.2727	339.732
CDS_869_Unigene_2103	disulfide-isomerase LQY1	480	gi|659132983|ref|XP_008466492.1|PREDICTED: protein disulfide-isomerase LQY1 [Cucumis melo]	XP_008466492	6.50238e-74	92.9936	230.72
CDS_870_Unigene_2104	PREDICTED: AIG2-like protein	474	gi|747040329|ref|XP_011075868.1|PREDICTED: AIG2-like protein [Sesamum indicum]	XP_011075868	7.57993e-80	87.9195	246.128
CDS_871_Unigene_2105	PREDICTED: AIG2-like protein	519	gi|848916855|ref|XP_012855937.1|PREDICTED: AIG2-like protein [Erythranthe guttata] gi|604302513|gb|EYU22089.1| hypothetical protein MIMGU_mgv11b012645mg [Erythranthe guttata]	XP_012855937, EYU22089	2.57908e-82	84.0491	253.062
CDS_872_Unigene_2106	PREDICTED: uncharacterized protein LOC105170530 isoform X1	3057	gi|747084437|ref|XP_011089628.1|PREDICTED: uncharacterized protein LOC105170530 isoform X1 [Sesamum indicum]	XP_011089628	0	89.2473	1449.88
CDS_873_Unigene_2107	PREDICTED: uncharacterized protein LOC105170530 isoform X2	2565	gi|747084439|ref|XP_011089629.1|PREDICTED: uncharacterized protein LOC105170530 isoform X2 [Sesamum indicum]	XP_011089629	0	88.3586	1192.95
CDS_874_Unigene_2107	PREDICTED: uncharacterized protein LOC105954440	456	gi|848865749|ref|XP_012833565.1|PREDICTED: uncharacterized protein LOC105954440 [Erythranthe guttata] gi|604341299|gb|EYU40651.1| hypothetical protein MIMGU_mgv1a000684mg [Erythranthe guttata]	XP_012833565, EYU40651	4.06264e-67	94.5205	230.335
CDS_875_Unigene_2108	hypothetical protein MIMGU_mgv1a004175mg	432	gi|604305952|gb|EYU25009.1|hypothetical protein MIMGU_mgv1a004175mg [Erythranthe guttata]	EYU25009	6.20761e-66	86.1111	221.09
CDS_876_Unigene_2108	PREDICTED: uncharacterized protein LOC105160556	954	gi|747059784|ref|XP_011076290.1|PREDICTED: uncharacterized protein LOC105160556 [Sesamum indicum]	XP_011076290	7.86689e-128	83.8608	385.956
CDS_877_Unigene_2109	PREDICTED: uncharacterized protein LOC105160556	477	gi|747059784|ref|XP_011076290.1|PREDICTED: uncharacterized protein LOC105160556 [Sesamum indicum]	XP_011076290	1.22897e-94	93.2099	294.278
CDS_878_Unigene_2112	cationic amino acid transporter chloroplastic-like	1773	gi|747091100|ref|XP_011093273.1|PREDICTED: cationic amino acid transporter 9, chloroplastic-like [Sesamum indicum] gi|747091102|ref|XP_011093274.1| PREDICTED: cationic amino acid transporter 9, chloroplastic-like [Sesamum indicum] gi|747091105|ref|XP_011093275.1| PREDICTED: cationic amino acid transporter 9, chloroplastic-like [Sesamum indicum] gi|747091107|ref|XP_011093276.1| PREDICTED: cationic…	XP_011093273, XP_011093274, XP_011093275, XP_011093276	0	92.8044	714.916
CDS_879_Unigene_2113	LRR receptor-like serine threonine- kinase GSO1	1440	gi|747045679|ref|XP_011095391.1|PREDICTED: LRR receptor-like serine/threonine-protein kinase GSO1 [Sesamum indicum]	XP_011095391	0	88.0631	659.833
CDS_880_Unigene_2114	PREDICTED: uncharacterized protein LOC105161952	831	gi|747063191|ref|XP_011078134.1|PREDICTED: uncharacterized protein LOC105161952 [Sesamum indicum] gi|747063194|ref|XP_011078135.1| PREDICTED: uncharacterized protein LOC105161952 [Sesamum indicum]	XP_011078134, XP_011078135	8.78895e-119	85.7708	353.599
CDS_881_Unigene_2116	---NA---	813	No Blast Hit
CDS_882_Unigene_2117	PREDICTED: uncharacterized protein LOC105958287 isoform X1	480	gi|848874410|ref|XP_012837746.1|PREDICTED: uncharacterized protein LOC105958287 isoform X1 [Erythranthe guttata]	XP_012837746	6.70488e-39	85.0932	152.525
CDS_883_Unigene_2118	ras-related RABA1d	657	gi|747106269|ref|XP_011101422.1|PREDICTED: ras-related protein RABA1d [Sesamum indicum]	XP_011101422	1.36185e-149	97.7064	427.943
CDS_884_Unigene_2121	PREDICTED: uncharacterized protein LOC105176110	2448	gi|747045997|ref|XP_011097120.1|PREDICTED: uncharacterized protein LOC105176110 [Sesamum indicum]	XP_011097120	7.02819e-176	65.8576	539.265
CDS_885_Unigene_2124	PREDICTED: phosphoglucomutase, chloroplastic	1905	gi|747105750|ref|XP_011101150.1|PREDICTED: phosphoglucomutase, chloroplastic [Sesamum indicum] gi|747105752|ref|XP_011101151.1| PREDICTED: phosphoglucomutase, chloroplastic [Sesamum indicum] gi|747105754|ref|XP_011101152.1| PREDICTED: phosphoglucomutase, chloroplastic [Sesamum indicum]	XP_011101150, XP_011101151, XP_011101152	0	93.6378	1077.39
CDS_886_Unigene_2125	beta-ketoacyl-ACP synthase IIIA	1206	gi|2921213|gb|AAC04693.1|beta-ketoacyl-ACP synthase IIIA [Perilla frutescens]	AAC04693	0	97.0075	695.656
CDS_887_Unigene_2126	B-box zinc finger 32	435	gi|848917729|ref|XP_012856232.1|PREDICTED: B-box zinc finger protein 32 [Erythranthe guttata]	XP_012856232	2.04239e-32	72.0339	126.331
CDS_888_Unigene_2128	L-ascorbate oxidase homolog	1812	gi|747096279|ref|XP_011096053.1|PREDICTED: L-ascorbate oxidase homolog [Sesamum indicum]	XP_011096053	0	94.2748	985.712
CDS_889_Unigene_2130	65-kDa microtubule-associated 3	2049	gi|747090974|ref|XP_011093199.1|PREDICTED: 65-kDa microtubule-associated protein 3 [Sesamum indicum]	XP_011093199	0	80	804.283
CDS_890_Unigene_2131	probable WRKY transcription factor 30	975	gi|848905025|ref|XP_012852050.1|PREDICTED: probable WRKY transcription factor 30 [Erythranthe guttata] gi|604306140|gb|EYU25197.1| hypothetical protein MIMGU_mgv1a019981mg [Erythranthe guttata]	XP_012852050, EYU25197	2.13987e-59	61.7021	206.453
CDS_891_Unigene_2132	BSD domain-containing 1-like	1212	gi|848872162|ref|XP_012836643.1|PREDICTED: BSD domain-containing protein 1-like [Erythranthe guttata] gi|604333821|gb|EYU38131.1| hypothetical protein MIMGU_mgv1a005992mg [Erythranthe guttata]	XP_012836643, EYU38131	2.11839e-118	83.2	365.155
CDS_892_Unigene_2133	probable prefoldin subunit 3	555	gi|747050590|ref|XP_011071374.1|PREDICTED: probable prefoldin subunit 3 [Sesamum indicum]	XP_011071374	4.1383e-123	97.8495	357.836
CDS_893_Unigene_2136	PREDICTED: aminomethyltransferase, mitochondrial	1227	gi|747096269|ref|XP_011096047.1|PREDICTED: aminomethyltransferase, mitochondrial [Sesamum indicum] gi|747096271|ref|XP_011096048.1| PREDICTED: aminomethyltransferase, mitochondrial [Sesamum indicum] gi|747096273|ref|XP_011096049.1| PREDICTED: aminomethyltransferase, mitochondrial [Sesamum indicum]	XP_011096047, XP_011096048, XP_011096049	0	96.3235	786.949
CDS_894_Unigene_2138	lycopene beta chloroplastic chromoplastic	1515	gi|747058124|ref|XP_011075396.1|PREDICTED: lycopene beta cyclase, chloroplastic/chromoplastic [Sesamum indicum]	XP_011075396	0	95.6349	893.264
CDS_895_Unigene_2139	PREDICTED: LOW QUALITY PROTEIN: uncharacterized protein LOC105162324	3903	gi|747064130|ref|XP_011078634.1|PREDICTED: LOW QUALITY PROTEIN: uncharacterized protein LOC105162324 [Sesamum indicum]	XP_011078634	0	72.9789	1620.91
CDS_896_Unigene_2140	ABC transporter B family member 1-like	3831	gi|747093591|ref|XP_011094609.1|PREDICTED: ABC transporter B family member 1-like [Sesamum indicum]	XP_011094609	0	95.5364	2117.04
CDS_897_Unigene_2141	lecithin-cholesterol acyltransferase-like 4	420	gi|848887984|ref|XP_012844210.1|PREDICTED: lecithin-cholesterol acyltransferase-like 4 [Erythranthe guttata] gi|604321025|gb|EYU31717.1| hypothetical protein MIMGU_mgv1a004228mg [Erythranthe guttata]	XP_012844210, EYU31717	6.46978e-79	94.2857	254.988
CDS_898_Unigene_2142	mitochondrial import inner membrane translocase subunit TIM22-2	594	gi|747095258|ref|XP_011095496.1|PREDICTED: mitochondrial import inner membrane translocase subunit TIM22-2 [Sesamum indicum]	XP_011095496	9.14721e-105	91.8782	312.383
CDS_899_Unigene_2144	probable histone H2A variant 3	360	gi|747040540|ref|XP_011086217.1|PREDICTED: probable histone H2A variant 3 [Sesamum indicum] gi|747070211|ref|XP_011081915.1| PREDICTED: probable histone H2A variant 3 [Sesamum indicum]	XP_011086217, XP_011081915	1.03072e-24	100	102.449
CDS_900_Unigene_2147	cysteine chloroplastic chromoplastic isoform X1	1191	gi|747055479|ref|XP_011073980.1|PREDICTED: cysteine synthase, chloroplastic/chromoplastic isoform X1 [Sesamum indicum]	XP_011073980	0	92.1519	666.766
CDS_901_Unigene_2150	root UVB sensitive chloroplastic isoform X1	936	gi|747066697|ref|XP_011080038.1|PREDICTED: protein root UVB sensitive 2, chloroplastic isoform X1 [Sesamum indicum]	XP_011080038	0	93.1741	535.028
CDS_902_Unigene_2150	root UVB sensitive chloroplastic isoform X2	435	gi|747066699|ref|XP_011080040.1|PREDICTED: protein root UVB sensitive 2, chloroplastic isoform X2 [Sesamum indicum]	XP_011080040	3.54248e-73	89.2857	235.343
CDS_903_Unigene_2151	root UVB sensitive chloroplastic isoform X1	1290	gi|747066697|ref|XP_011080038.1|PREDICTED: protein root UVB sensitive 2, chloroplastic isoform X1 [Sesamum indicum]	XP_011080038	0	91.7051	766.533
CDS_904_Unigene_2152	exocyst complex component EXO70B1-like	741	gi|747053027|ref|XP_011072656.1|PREDICTED: exocyst complex component EXO70B1-like [Sesamum indicum]	XP_011072656	2.1455e-88	79.3722	283.878
CDS_905_Unigene_2153	leucine-rich repeat receptor-like serine threonine tyrosine- kinase SOBIR1	1917	gi|747051818|ref|XP_011072004.1|PREDICTED: leucine-rich repeat receptor-like serine/threonine/tyrosine-protein kinase SOBIR1 [Sesamum indicum]	XP_011072004	0	85.4914	869.381
CDS_906_Unigene_2154	PREDICTED: uncharacterized protein LOC105168232 isoform X2	939	gi|747078715|ref|XP_011086529.1|PREDICTED: uncharacterized protein LOC105168232 isoform X2 [Sesamum indicum]	XP_011086529	1.81333e-156	81.9355	455.292
CDS_907_Unigene_2155	aspartic ase PCS1	1329	gi|747077499|ref|XP_011085873.1|PREDICTED: aspartic proteinase PCS1 [Sesamum indicum]	XP_011085873	0	85.4945	619.387
CDS_908_Unigene_2157	F-box At3g49980	1032	gi|848919746|ref|XP_012856900.1|PREDICTED: putative F-box protein At3g49980 [Erythranthe guttata] gi|848919748|ref|XP_012856901.1| PREDICTED: putative F-box protein At3g49980 [Erythranthe guttata] gi|848919750|ref|XP_012856902.1| PREDICTED: putative F-box protein At3g49980 [Erythranthe guttata]	XP_012856900, XP_012856901, XP_012856902	1.19563e-20	46.7085	100.908
CDS_909_Unigene_2159	PREDICTED: uncharacterized protein LOC105174059	966	gi|747093070|ref|XP_011094326.1|PREDICTED: uncharacterized protein LOC105174059 [Sesamum indicum]	XP_011094326	0	95.6386	527.324
CDS_910_Unigene_2160	nudix hydrolase mitochondrial-like	387	gi|848898277|ref|XP_012849249.1|PREDICTED: nudix hydrolase 15, mitochondrial-like [Erythranthe guttata] gi|604315345|gb|EYU28051.1| hypothetical protein MIMGU_mgv1a012854mg [Erythranthe guttata]	XP_012849249, EYU28051	3.44505e-22	73.2558	98.5969
CDS_911_Unigene_2161	nudix hydrolase mitochondrial-like	387	gi|848898277|ref|XP_012849249.1|PREDICTED: nudix hydrolase 15, mitochondrial-like [Erythranthe guttata] gi|604315345|gb|EYU28051.1| hypothetical protein MIMGU_mgv1a012854mg [Erythranthe guttata]	XP_012849249, EYU28051	3.44505e-22	73.2558	98.5969
CDS_912_Unigene_2164	---NA---	549	No Blast Hit
CDS_913_Unigene_2166	hypothetical protein MIMGU_mgv11b009377mg	852	gi|604329347|gb|EYU34678.1|hypothetical protein MIMGU_mgv11b009377mg [Erythranthe guttata]	EYU34678	1.5963e-113	80.427	341.658
CDS_914_Unigene_2167	probable phosphatase 2C 25	894	gi|848933070|ref|XP_012829297.1|PREDICTED: probable protein phosphatase 2C 25 [Erythranthe guttata] gi|604297462|gb|EYU17675.1| hypothetical protein MIMGU_mgv1a009219mg [Erythranthe guttata]	XP_012829297, EYU17675	4.52756e-154	87.5	447.588
CDS_915_Unigene_2170	PREDICTED: protein SABRE	3933	gi|848876822|ref|XP_012838862.1|PREDICTED: protein SABRE [Erythranthe guttata] gi|604331603|gb|EYU36461.1| hypothetical protein MIMGU_mgv1a000017mg [Erythranthe guttata]	XP_012838862, EYU36461	0	88.3827	2036.54
CDS_916_Unigene_2171	PREDICTED: protein SABRE	2478	gi|848876822|ref|XP_012838862.1|PREDICTED: protein SABRE [Erythranthe guttata] gi|604331603|gb|EYU36461.1| hypothetical protein MIMGU_mgv1a000017mg [Erythranthe guttata]	XP_012838862, EYU36461	0	87.7576	1296.57
CDS_917_Unigene_2172	probable serine threonine- phosphatase 2A regulatory subunit B subunit TON2	1428	gi|747088601|ref|XP_011091896.1|PREDICTED: probable serine/threonine-protein phosphatase 2A regulatory subunit B'' subunit TON2 [Sesamum indicum]	XP_011091896	0	97.8308	870.152
CDS_918_Unigene_2176	GATA transcription factor 12	558	gi|747040654|ref|XP_011092007.1|PREDICTED: GATA transcription factor 12 [Sesamum indicum]	XP_011092007	3.20703e-18	61.1465	90.5077
CDS_919_Unigene_2178	HVA22 g	630	gi|747092935|ref|XP_011094253.1|PREDICTED: putative HVA22-like protein g [Sesamum indicum]	XP_011094253	5.92875e-88	79.6209	272.322
CDS_920_Unigene_2179	PREDICTED: uncharacterized protein LOC105167876	1047	gi|747077770|ref|XP_011086024.1|PREDICTED: uncharacterized protein LOC105167876 [Sesamum indicum]	XP_011086024	9.54257e-60	66.1202	209.149
CDS_921_Unigene_2181	PHD finger ING2 isoform X1	774	gi|747084703|ref|XP_011089774.1|PREDICTED: PHD finger protein ING2 isoform X1 [Sesamum indicum]	XP_011089774	1.14367e-157	98.0545	451.44
CDS_922_Unigene_2182	PHD finger ING2 isoform X1	735	gi|747084703|ref|XP_011089774.1|PREDICTED: PHD finger protein ING2 isoform X1 [Sesamum indicum]	XP_011089774	3.91157e-145	97.541	419.083
CDS_923_Unigene_2185	U-box domain-containing 30-like	1356	gi|747076217|ref|XP_011085170.1|PREDICTED: U-box domain-containing protein 30-like [Sesamum indicum]	XP_011085170	0	90.6874	683.715
CDS_924_Unigene_2185	ARM repeat superfamily isoform 2	447	gi|590705931|ref|XP_007047580.1|ARM repeat superfamily protein isoform 2 [Theobroma cacao] gi|508699841|gb|EOX91737.1| ARM repeat superfamily protein isoform 2 [Theobroma cacao]	XP_007047580, EOX91737	3.6802e-16	97.619	83.1889
CDS_925_Unigene_2186	PREDICTED: uncharacterized protein LOC105157696	453	gi|747052633|ref|XP_011072443.1|PREDICTED: uncharacterized protein LOC105157696 [Sesamum indicum]	XP_011072443	3.69652e-15	64.0845	82.8037
CDS_926_Unigene_2186	PREDICTED: uncharacterized protein LOC105157696	552	gi|747052633|ref|XP_011072443.1|PREDICTED: uncharacterized protein LOC105157696 [Sesamum indicum]	XP_011072443	4.73878e-18	73.2394	92.4337
CDS_927_Unigene_2189	methanol O-anthraniloyltransferase-like	339	gi|747070652|ref|XP_011082158.1|PREDICTED: methanol O-anthraniloyltransferase-like [Sesamum indicum]	XP_011082158	1.47295e-37	75.6757	142.51
CDS_928_Unigene_2189	methanol O-anthraniloyltransferase-like	1038	gi|747070652|ref|XP_011082158.1|PREDICTED: methanol O-anthraniloyltransferase-like [Sesamum indicum]	XP_011082158	2.39776e-142	77.4481	423.705
CDS_929_Unigene_2191	lysine histidine transporter-like 8	1563	gi|747046424|ref|XP_011099569.1|PREDICTED: lysine histidine transporter-like 8 [Sesamum indicum]	XP_011099569	0	92.3954	881.322
CDS_930_Unigene_2192	serine threonine- kinase OXI1	1242	gi|747083329|ref|XP_011089027.1|PREDICTED: serine/threonine-protein kinase OXI1 [Sesamum indicum]	XP_011089027	0	91.0412	596.66
CDS_931_Unigene_2193	PREDICTED: uncharacterized protein LOC105129992	447	gi|743859437|ref|XP_011030595.1|PREDICTED: uncharacterized protein LOC105129992 [Populus euphratica]	XP_011030595	4.53294e-10	64.1975	65.0846
CDS_932_Unigene_2194	PREDICTED: uncharacterized protein LOC105171630	801	gi|747087139|ref|XP_011091101.1|PREDICTED: uncharacterized protein LOC105171630 [Sesamum indicum]	XP_011091101	3.84334e-105	82.9384	316.62
CDS_933_Unigene_2196	xyloglucan galactosyltransferase KATAMARI1 homolog	459	gi|747068864|ref|XP_011081208.1|PREDICTED: xyloglucan galactosyltransferase KATAMARI1 homolog [Sesamum indicum]	XP_011081208	4.32484e-86	91.4474	271.552
CDS_934_Unigene_2196	xyloglucan galactosyltransferase KATAMARI1 homolog	1317	gi|747068864|ref|XP_011081208.1|PREDICTED: xyloglucan galactosyltransferase KATAMARI1 homolog [Sesamum indicum]	XP_011081208	0	89.8551	676.396
CDS_935_Unigene_2197	alanine--tRNA ligase	3069	gi|848924126|ref|XP_012858247.1|PREDICTED: alanine--tRNA ligase [Erythranthe guttata]	XP_012858247	0	92.3391	1726.84
CDS_936_Unigene_2198	serine threonine- phosphatase 7	1344	gi|747099890|ref|XP_011098010.1|PREDICTED: serine/threonine-protein phosphatase 7 [Sesamum indicum]	XP_011098010	0	94.3902	727.243
CDS_937_Unigene_2199	U-box domain-containing 9-like	1392	gi|747083341|ref|XP_011089033.1|PREDICTED: U-box domain-containing protein 9-like [Sesamum indicum] gi|747083343|ref|XP_011089034.1| PREDICTED: U-box domain-containing protein 9-like [Sesamum indicum] gi|747083345|ref|XP_011089035.1| PREDICTED: U-box domain-containing protein 9-like [Sesamum indicum]	XP_011089033, XP_011089034, XP_011089035	0	82.3404	617.076
CDS_938_Unigene_2201	vesicle-associated membrane 727	705	gi|747106650|ref|XP_011101625.1|PREDICTED: LOW QUALITY PROTEIN: vesicle-associated membrane protein 727 [Sesamum indicum]	XP_011101625	1.71386e-127	94.4444	373.244
CDS_939_Unigene_2202	late blight resistance homolog R1C-3	1563	gi|848872037|ref|XP_012836581.1|PREDICTED: putative late blight resistance protein homolog R1C-3 [Erythranthe guttata]	XP_012836581	3.85908e-121	65.7258	389.423
CDS_940_Unigene_2205	transcription repressor MYB6	555	gi|747041618|ref|XP_011074190.1|PREDICTED: transcription repressor MYB6 [Sesamum indicum]	XP_011074190	2.98438e-78	75	248.44
CDS_941_Unigene_2206	aldo-keto reductase family 4 member C9-like	390	gi|848862524|ref|XP_012832044.1|PREDICTED: aldo-keto reductase family 4 member C9-like [Erythranthe guttata] gi|848862526|ref|XP_012832045.1| PREDICTED: aldo-keto reductase family 4 member C9-like [Erythranthe guttata] gi|604342739|gb|EYU41763.1| hypothetical protein MIMGU_mgv1a010332mg [Erythranthe guttata]	XP_012832044, XP_012832045, EYU41763	1.5731e-62	85.4962	205.682
CDS_942_Unigene_2207	aldo-keto reductase family 4 member C9-like	549	gi|747094156|ref|XP_011094910.1|PREDICTED: aldo-keto reductase family 4 member C9-like [Sesamum indicum]	XP_011094910	1.27465e-116	97.2678	346.28
CDS_943_Unigene_2208	serine threonine- phosphatase 7 long form homolog	2958	gi|747095402|ref|XP_011095576.1|PREDICTED: serine/threonine-protein phosphatase 7 long form homolog [Sesamum indicum] gi|747095404|ref|XP_011095577.1| PREDICTED: serine/threonine-protein phosphatase 7 long form homolog [Sesamum indicum]	XP_011095576, XP_011095577	0	78.1676	1337.4
CDS_944_Unigene_2210	CHSY_PERFR ame: Full=Chalcone synthase ame: Full=Naringenin-chalcone synthase	957	gi|5921781|sp|O04111.1|CHSY_PERFRRecName: Full=Chalcone synthase; AltName: Full=Naringenin-chalcone synthase gi|1944195|dbj|BAA19656.1| chalcone synthase [Perilla frutescens]	O04111, BAA19656	0	99.0099	619.387
CDS_945_Unigene_2210	CHSY_PERFR ame: Full=Chalcone synthase ame: Full=Naringenin-chalcone synthase	1173	gi|5921781|sp|O04111.1|CHSY_PERFRRecName: Full=Chalcone synthase; AltName: Full=Naringenin-chalcone synthase gi|1944195|dbj|BAA19656.1| chalcone synthase [Perilla frutescens]	O04111, BAA19656	0	98.7179	785.408
CDS_946_Unigene_2211	CHSY_PERFR ame: Full=Chalcone synthase ame: Full=Naringenin-chalcone synthase	1092	gi|5921781|sp|O04111.1|CHSY_PERFRRecName: Full=Chalcone synthase; AltName: Full=Naringenin-chalcone synthase gi|1944195|dbj|BAA19656.1| chalcone synthase [Perilla frutescens]	O04111, BAA19656	0	99.3939	668.307
CDS_947_Unigene_2211	CHSY_PERFR ame: Full=Chalcone synthase ame: Full=Naringenin-chalcone synthase	735	gi|5921781|sp|O04111.1|CHSY_PERFRRecName: Full=Chalcone synthase; AltName: Full=Naringenin-chalcone synthase gi|1944195|dbj|BAA19656.1| chalcone synthase [Perilla frutescens]	O04111, BAA19656	7.73996e-175	100	499.59
CDS_948_Unigene_2212	phosphoinositide phospholipase C 2-like	1815	gi|848915509|ref|XP_012855487.1|PREDICTED: phosphoinositide phospholipase C 2-like [Erythranthe guttata] gi|604302816|gb|EYU22355.1| hypothetical protein MIMGU_mgv1a003318mg [Erythranthe guttata]	XP_012855487, EYU22355	0	87.3524	922.924
CDS_949_Unigene_2212	phosphoinositide phospholipase C 2-like	468	gi|747060517|ref|XP_011076692.1|PREDICTED: phosphoinositide phospholipase C 2-like [Sesamum indicum]	XP_011076692	2.78247e-67	91.6084	226.483
CDS_950_Unigene_2213	late blight resistance homolog R1A-10	516	gi|848892592|ref|XP_012846364.1|PREDICTED: putative late blight resistance protein homolog R1A-10 [Erythranthe guttata] gi|604318250|gb|EYU29848.1| hypothetical protein MIMGU_mgv1a017879mg [Erythranthe guttata]	XP_012846364, EYU29848	6.03656e-22	61.2403	103.605
CDS_951_Unigene_2216	thyroid adenoma-associated homolog	351	gi|747101005|ref|XP_011098614.1|PREDICTED: thyroid adenoma-associated protein homolog [Sesamum indicum]	XP_011098614	2.58134e-48	90.5983	177.948
CDS_952_Unigene_2217	aconitate cytoplasmic	441	gi|747104166|ref|XP_011100304.1|PREDICTED: aconitate hydratase, cytoplasmic [Sesamum indicum]	XP_011100304	5.22443e-64	83.9744	221.476
CDS_953_Unigene_2218	PREDICTED: uncharacterized protein LOC107008327	528	gi|970004029|ref|XP_015062798.1|PREDICTED: uncharacterized protein LOC107008327 [Solanum pennellii]	XP_015062798	9.9465e-55	65	183.726
CDS_954_Unigene_2219	PREDICTED: uncharacterized protein LOC105177060	1113	gi|747100580|ref|XP_011098385.1|PREDICTED: uncharacterized protein LOC105177060 [Sesamum indicum]	XP_011098385	1.82497e-88	65.6891	285.804
CDS_955_Unigene_2220	PREDICTED: uncharacterized protein LOC105166618	1002	gi|747074686|ref|XP_011084345.1|PREDICTED: uncharacterized protein LOC105166618 [Sesamum indicum]	XP_011084345	3.0578e-163	90.0662	472.241
CDS_956_Unigene_2224	probable UDP-arabinopyranose mutase 5 isoform X1	1047	gi|747075376|ref|XP_011084720.1|PREDICTED: probable UDP-arabinopyranose mutase 5 isoform X1 [Sesamum indicum]	XP_011084720	0	91.3545	595.119
CDS_957_Unigene_2225	probable 2-carboxy-D-arabinitol-1-phosphatase isoform X2	1536	gi|747082999|ref|XP_011088850.1|PREDICTED: probable 2-carboxy-D-arabinitol-1-phosphatase isoform X2 [Sesamum indicum]	XP_011088850	0	86.3548	766.918
CDS_958_Unigene_2227	PREDICTED: uncharacterized protein LOC105156657	2307	gi|747050195|ref|XP_011071161.1|PREDICTED: uncharacterized protein LOC105156657 [Sesamum indicum]	XP_011071161	0	81.3802	1074.69
CDS_959_Unigene_2229	soluble inorganic pyrophosphatase 1	627	gi|565347242|ref|XP_006340642.1|PREDICTED: soluble inorganic pyrophosphatase 1 [Solanum tuberosum]	XP_006340642	9.19172e-136	93.4579	392.119
CDS_960_Unigene_2230	myosin-10 isoform X1	351	gi|747106644|ref|XP_011101622.1|PREDICTED: myosin-10 isoform X1 [Sesamum indicum]	XP_011101622	8.25261e-53	84.4828	187.193
CDS_961_Unigene_2231	ribonucleoside-diphosphate reductase small chain A	1038	gi|747050900|ref|XP_011071534.1|PREDICTED: ribonucleoside-diphosphate reductase small chain A [Sesamum indicum]	XP_011071534	0	95.0867	608.216
CDS_962_Unigene_2233	beta-D-glucosyl crocetin beta-1,6-glucosyltransferase-like	1032	gi|848852824|ref|XP_012841025.1|PREDICTED: beta-D-glucosyl crocetin beta-1,6-glucosyltransferase-like [Erythranthe guttata]	XP_012841025	1.1009e-131	72.4928	396.356
CDS_963_Unigene_2236	lipase-like PAD4	312	gi|747051351|ref|XP_011071763.1|PREDICTED: lipase-like PAD4 [Sesamum indicum]	XP_011071763	5.58966e-42	92.8571	155.606
CDS_964_Unigene_2236	lipase-like PAD4	1797	gi|747051351|ref|XP_011071763.1|PREDICTED: lipase-like PAD4 [Sesamum indicum]	XP_011071763	0	89.7993	964.14
CDS_965_Unigene_2238	unknown	345	gi|255641346|gb|ACU20950.1|unknown [Glycine max]	ACU20950	1.82287e-56	86.9565	187.193
CDS_966_Unigene_2240	PREDICTED: uncharacterized protein LOC105158797	318	gi|747055461|ref|XP_011073970.1|PREDICTED: uncharacterized protein LOC105158797 [Sesamum indicum] gi|747055463|ref|XP_011073971.1| PREDICTED: uncharacterized protein LOC105158797 [Sesamum indicum]	XP_011073970, XP_011073971	5.30064e-18	72.6027	88.5817
CDS_967_Unigene_2240	PREDICTED: uncharacterized protein LOC105158797	1227	gi|747055461|ref|XP_011073970.1|PREDICTED: uncharacterized protein LOC105158797 [Sesamum indicum] gi|747055463|ref|XP_011073971.1| PREDICTED: uncharacterized protein LOC105158797 [Sesamum indicum]	XP_011073970, XP_011073971	0	82.2695	589.726
CDS_968_Unigene_2242	PREDICTED: uncharacterized protein LOC105174697	1452	gi|747094672|ref|XP_011095182.1|PREDICTED: uncharacterized protein LOC105174697 [Sesamum indicum] gi|747094674|ref|XP_011095183.1| PREDICTED: uncharacterized protein LOC105174697 [Sesamum indicum] gi|747094676|ref|XP_011095184.1| PREDICTED: uncharacterized protein LOC105174697 [Sesamum indicum] gi|747094678|ref|XP_011095186.1| PREDICTED: uncharacterized protein LOC105174697 [Sesamum indicum] gi|7…	XP_011095182, XP_011095183, XP_011095184, XP_011095186, XP_011095187	1.00967e-139	66.7864	426.017
CDS_969_Unigene_2245	phosphomethylpyrimidine chloroplastic isoform X2	1944	gi|747050860|ref|XP_011071514.1|PREDICTED: phosphomethylpyrimidine synthase, chloroplastic isoform X2 [Sesamum indicum] gi|747050862|ref|XP_011071515.1| PREDICTED: phosphomethylpyrimidine synthase, chloroplastic isoform X2 [Sesamum indicum]	XP_011071514, XP_011071515	0	95.8075	1247.65
CDS_970_Unigene_2247	phosphate chloroplastic	2889	gi|697148824|ref|XP_009628602.1|PREDICTED: pyruvate, phosphate dikinase, chloroplastic [Nicotiana tomentosiformis]	XP_009628602	0	90.7216	1642.09
CDS_971_Unigene_2249	transmembrane 9 superfamily member 5 isoform X1	1758	gi|747083068|ref|XP_011088887.1|PREDICTED: transmembrane 9 superfamily member 5 isoform X1 [Sesamum indicum]	XP_011088887	0	85.1282	892.493
CDS_972_Unigene_2250	---NA---	483	No Blast Hit
CDS_973_Unigene_2255	xyloglucan galactosyltransferase KATAMARI1 homolog	393	gi|747067196|ref|XP_011080307.1|PREDICTED: xyloglucan galactosyltransferase KATAMARI1 homolog [Sesamum indicum]	XP_011080307	4.71225e-41	69.1176	155.221
CDS_974_Unigene_2256	mediator of RNA polymerase II transcription subunit partial	402	gi|954201888|gb|KRX12205.1|putative mediator of RNA polymerase II transcription subunit 37e, partial [Trichinella nelsoni]	KRX12205	1.9815e-48	78.1955	165.622
CDS_975_Unigene_2258	surfeit locus 2	867	gi|747107012|ref|XP_011101809.1|PREDICTED: surfeit locus protein 2 [Sesamum indicum]	XP_011101809	6.50597e-85	78.2101	267.7
CDS_976_Unigene_2259	regulator of nonsense transcripts UPF2 isoform X2	3561	gi|747043330|ref|XP_011083296.1|PREDICTED: regulator of nonsense transcripts UPF2 isoform X2 [Sesamum indicum]	XP_011083296	0	91.6528	1988.77
CDS_977_Unigene_2260	pentatricopeptide repeat-containing At1g60770	1494	gi|747061575|ref|XP_011077261.1|PREDICTED: pentatricopeptide repeat-containing protein At1g60770 [Sesamum indicum]	XP_011077261	0	84.7082	751.895
CDS_978_Unigene_2262	PREDICTED: uncharacterized protein LOC105171114	351	gi|747085928|ref|XP_011090440.1|PREDICTED: uncharacterized protein LOC105171114 [Sesamum indicum]	XP_011090440	2.86142e-48	80.3419	176.792
CDS_979_Unigene_2262	PREDICTED: uncharacterized protein LOC105171114	2958	gi|747085928|ref|XP_011090440.1|PREDICTED: uncharacterized protein LOC105171114 [Sesamum indicum]	XP_011090440	0	69.8276	1035.02
CDS_980_Unigene_2265	GRF1-interacting factor 3	618	gi|747066022|ref|XP_011079677.1|PREDICTED: GRF1-interacting factor 3 [Sesamum indicum]	XP_011079677	2.05442e-78	75.1152	246.128
CDS_981_Unigene_2267	PREDICTED: uncharacterized protein LOC105173627 isoform X1	903	gi|747091977|ref|XP_011093739.1|PREDICTED: uncharacterized protein LOC105173627 isoform X1 [Sesamum indicum] gi|747091979|ref|XP_011093740.1| PREDICTED: uncharacterized protein LOC105173627 isoform X1 [Sesamum indicum]	XP_011093739, XP_011093740	1.32018e-152	83.8284	442.195
CDS_982_Unigene_2269	photosystem II D1 precursor processing PSB27- chloroplastic	522	gi|747086455|ref|XP_011090728.1|PREDICTED: photosystem II D1 precursor processing protein PSB27-H2, chloroplastic [Sesamum indicum]	XP_011090728	1.18191e-85	87.2832	263.077
CDS_983_Unigene_2270	photosystem II D1 precursor processing PSB27- chloroplastic	603	gi|747086455|ref|XP_011090728.1|PREDICTED: photosystem II D1 precursor processing protein PSB27-H2, chloroplastic [Sesamum indicum]	XP_011090728	1.0891e-92	82.1256	282.337
CDS_984_Unigene_2271	KH domain-containing At4g18375 isoform X3	369	gi|747081355|ref|XP_011087957.1|PREDICTED: KH domain-containing protein At4g18375 isoform X3 [Sesamum indicum]	XP_011087957	5.61723e-15	92.1875	80.8777
CDS_985_Unigene_2273	transmembrane 97-like	501	gi|747104160|ref|XP_011100301.1|PREDICTED: transmembrane protein 97-like [Sesamum indicum]	XP_011100301	1.72142e-62	84.9398	202.216
CDS_986_Unigene_2273	transmembrane 97-like	447	gi|747104160|ref|XP_011100301.1|PREDICTED: transmembrane protein 97-like [Sesamum indicum]	XP_011100301	1.58052e-48	84.4262	166.007
CDS_987_Unigene_2276	PREDICTED: myosin-7	306	gi|747088198|ref|XP_011091675.1|PREDICTED: myosin-7 [Sesamum indicum]	XP_011091675	6.7744e-49	91	178.718
CDS_988_Unigene_2277	PREDICTED: uncharacterized protein LOC105974758	930	gi|848848782|ref|XP_012855395.1|PREDICTED: uncharacterized protein LOC105974758 [Erythranthe guttata] gi|604348026|gb|EYU46181.1| hypothetical protein MIMGU_mgv1a011027mg [Erythranthe guttata]	XP_012855395, EYU46181	8.10287e-137	80.7947	402.134
CDS_989_Unigene_2277	PREDICTED: uncharacterized protein LOC105163707	378	gi|747067453|ref|XP_011080449.1|PREDICTED: uncharacterized protein LOC105163707 [Sesamum indicum]	XP_011080449	5.42975e-23	67.2727	101.293
CDS_990_Unigene_2278	PREDICTED: uncharacterized protein LOC105167885	927	gi|747077796|ref|XP_011086039.1|PREDICTED: uncharacterized protein LOC105167885 [Sesamum indicum] gi|747077798|ref|XP_011086040.1| PREDICTED: uncharacterized protein LOC105167885 [Sesamum indicum] gi|747077800|ref|XP_011086041.1| PREDICTED: uncharacterized protein LOC105167885 [Sesamum indicum]	XP_011086039, XP_011086040, XP_011086041	2.28455e-101	80.3279	313.153
CDS_991_Unigene_2279	PREDICTED: uncharacterized protein LOC105167885	474	gi|747077796|ref|XP_011086039.1|PREDICTED: uncharacterized protein LOC105167885 [Sesamum indicum] gi|747077798|ref|XP_011086040.1| PREDICTED: uncharacterized protein LOC105167885 [Sesamum indicum] gi|747077800|ref|XP_011086041.1| PREDICTED: uncharacterized protein LOC105167885 [Sesamum indicum]	XP_011086039, XP_011086040, XP_011086041	6.50471e-59	81.5287	197.978
CDS_992_Unigene_2280	threonylcarbamoyladenosine tRNA methylthiotransferase	1362	gi|848913541|ref|XP_012854837.1|PREDICTED: threonylcarbamoyladenosine tRNA methylthiotransferase [Erythranthe guttata] gi|604303321|gb|EYU22794.1| hypothetical protein MIMGU_mgv1a003138mg [Erythranthe guttata]	XP_012854837, EYU22794	0	93.8636	774.622
CDS_993_Unigene_2280	threonylcarbamoyladenosine tRNA methylthiotransferase	480	gi|747046348|ref|XP_011099009.1|PREDICTED: threonylcarbamoyladenosine tRNA methylthiotransferase [Sesamum indicum]	XP_011099009	4.69316e-49	75.4967	177.948
CDS_994_Unigene_2281	threonylcarbamoyladenosine tRNA methylthiotransferase	1878	gi|747046348|ref|XP_011099009.1|PREDICTED: threonylcarbamoyladenosine tRNA methylthiotransferase [Sesamum indicum]	XP_011099009	0	88.7974	965.296
CDS_995_Unigene_2282	---NA---	423	No Blast Hit
CDS_996_Unigene_2287	PREDICTED: uncharacterized protein LOC105170041	933	gi|747083154|ref|XP_011088933.1|PREDICTED: uncharacterized protein LOC105170041 [Sesamum indicum]	XP_011088933	9.37355e-175	86.7925	499.59
CDS_997_Unigene_2288	PREDICTED: uncharacterized protein LOC105157326 isoform X1	1110	gi|747051851|ref|XP_011072021.1|PREDICTED: uncharacterized protein LOC105157326 isoform X1 [Sesamum indicum] gi|747051853|ref|XP_011072022.1| PREDICTED: uncharacterized protein LOC105157326 isoform X2 [Sesamum indicum]	XP_011072021, XP_011072022	1.55978e-153	80.4348	450.284
CDS_998_Unigene_2289	PREDICTED: uncharacterized protein LOC105975037	750	gi|848916030|ref|XP_012855658.1|PREDICTED: uncharacterized protein LOC105975037 [Erythranthe guttata] gi|604302701|gb|EYU22258.1| hypothetical protein MIMGU_mgv1a008686mg [Erythranthe guttata]	XP_012855658, EYU22258	7.22929e-94	80.3213	292.738
CDS_999_Unigene_2289	PREDICTED: uncharacterized protein LOC105157326 isoform X1	357	gi|747051851|ref|XP_011072021.1|PREDICTED: uncharacterized protein LOC105157326 isoform X1 [Sesamum indicum] gi|747051853|ref|XP_011072022.1| PREDICTED: uncharacterized protein LOC105157326 isoform X2 [Sesamum indicum]	XP_011072021, XP_011072022	1.32521e-50	88.2353	176.022
CDS_1000_Unigene_2292	---NA---	306	No Blast Hit
CDS_1001_Unigene_2294	rRNA-processing FYV7	720	gi|747066132|ref|XP_011079739.1|PREDICTED: rRNA-processing protein FYV7 [Sesamum indicum]	XP_011079739	9.45934e-52	83.5897	178.718
CDS_1002_Unigene_2295	pentatricopeptide repeat-containing At3g51320	1671	gi|747075444|ref|XP_011084758.1|PREDICTED: pentatricopeptide repeat-containing protein At3g51320 [Sesamum indicum]	XP_011084758	0	81.3462	733.406
CDS_1003_Unigene_2296	transmembrane 184 homolog DDB_G0279555-like isoform X1	378	gi|747056972|ref|XP_011074768.1|PREDICTED: transmembrane protein 184 homolog DDB_G0279555-like isoform X1 [Sesamum indicum]	XP_011074768	1.53066e-12	75.3846	73.9442
CDS_1004_Unigene_2297	solute carrier family 40 member chloroplastic-like	1773	gi|747080486|ref|XP_011087494.1|PREDICTED: solute carrier family 40 member 3, chloroplastic-like [Sesamum indicum] gi|747080488|ref|XP_011087495.1| PREDICTED: solute carrier family 40 member 3, chloroplastic-like [Sesamum indicum]	XP_011087494, XP_011087495	0	87.4363	923.309
CDS_1005_Unigene_2301	PREDICTED: uncharacterized protein LOC105170379	882	gi|747084053|ref|XP_011089418.1|PREDICTED: uncharacterized protein LOC105170379 [Sesamum indicum]	XP_011089418	4.63993e-104	71.6129	318.546
CDS_1006_Unigene_2303	callose synthase 1	5850	gi|747044036|ref|XP_011086981.1|PREDICTED: callose synthase 1 [Sesamum indicum] gi|747044038|ref|XP_011086989.1| PREDICTED: callose synthase 1 [Sesamum indicum] gi|747044040|ref|XP_011086997.1| PREDICTED: callose synthase 1 [Sesamum indicum] gi|747044042|ref|XP_011087003.1| PREDICTED: callose synthase 1 [Sesamum indicum]	XP_011086981, XP_011086989, XP_011086997, XP_011087003	0	93.4393	3440.2
CDS_1007_Unigene_2304	phosphoenolpyruvate carboxylase-like	2958	gi|747071744|ref|XP_011082759.1|PREDICTED: phosphoenolpyruvate carboxylase-like [Sesamum indicum]	XP_011082759	0	97.3029	1824.29
CDS_1008_Unigene_2305	auxin-responsive IAA27	888	gi|747052535|ref|XP_011072390.1|PREDICTED: auxin-responsive protein IAA27 [Sesamum indicum]	XP_011072390	1.52997e-138	75.6098	407.527
CDS_1009_Unigene_2309	PREDICTED: expansin-A13	612	gi|848900440|ref|XP_012850381.1|PREDICTED: expansin-A13 [Erythranthe guttata] gi|604313204|gb|EYU26535.1| hypothetical protein MIMGU_mgv1a011992mg [Erythranthe guttata]	XP_012850381, EYU26535	5.73028e-132	95.0249	384.415
CDS_1010_Unigene_2310	serine threonine- kinase At5g23170	1110	gi|848899444|ref|XP_012849866.1|PREDICTED: serine/threonine-protein kinase-like protein At5g23170 [Erythranthe guttata] gi|604313922|gb|EYU26955.1| hypothetical protein MIMGU_mgv1a007986mg [Erythranthe guttata]	XP_012849866, EYU26955	5.95828e-111	68.9655	342.043
CDS_1011_Unigene_2311	PREDICTED: uncharacterized protein LOC105163778	1473	gi|747067624|ref|XP_011080541.1|PREDICTED: uncharacterized protein LOC105163778 [Sesamum indicum]	XP_011080541	0	83.8057	711.449
CDS_1012_Unigene_2312	PREDICTED: uncharacterized protein LOC105951834	339	gi|848859745|ref|XP_012830747.1|PREDICTED: uncharacterized protein LOC105951834 [Erythranthe guttata]	XP_012830747	5.18667e-21	62.0968	92.4337
CDS_1013_Unigene_2316	myosin heavy non-muscle-like	2253	gi|747066717|ref|XP_011080049.1|PREDICTED: myosin heavy chain, non-muscle-like [Sesamum indicum]	XP_011080049	1.62717e-100	59.0426	345.125
CDS_1014_Unigene_2318	unnamed protein product	411	gi|1345512|emb|CAA37920.1|unnamed protein product [Arabidopsis thaliana]	CAA37920	1.02079e-47	78.1955	171.785
CDS_1015_Unigene_2319	double-stranded RNA-binding 2	1068	gi|698500272|ref|XP_009795910.1|PREDICTED: double-stranded RNA-binding protein 2 [Nicotiana sylvestris]	XP_009795910	4.04363e-93	67.1605	296.204
CDS_1016_Unigene_2320	glucose-1-phosphate adenylyltransferase large subunit chloroplastic amyloplastic	1560	gi|747086527|ref|XP_011090768.1|PREDICTED: glucose-1-phosphate adenylyltransferase large subunit 3, chloroplastic/amyloplastic [Sesamum indicum]	XP_011090768	0	93.1034	947.192
CDS_1017_Unigene_2322	tubby-like F-box 5	945	gi|747073850|ref|XP_011083899.1|PREDICTED: tubby-like F-box protein 5 [Sesamum indicum]	XP_011083899	6.61084e-159	84.9057	461.84
CDS_1018_Unigene_2324	vesicle-fusing ATPase	2211	gi|747100459|ref|XP_011098317.1|PREDICTED: vesicle-fusing ATPase [Sesamum indicum]	XP_011098317	0	96.845	1390.94
CDS_1019_Unigene_2325	non-specific lipid transfer GPI-anchored 1	558	gi|747079225|ref|XP_011086802.1|PREDICTED: non-specific lipid transfer protein GPI-anchored 1 [Sesamum indicum]	XP_011086802	7.59013e-53	77.5641	180.644
CDS_1020_Unigene_2326	pentatricopeptide repeat-containing At1g62350-like isoform X2	735	gi|747055416|ref|XP_011073947.1|PREDICTED: pentatricopeptide repeat-containing protein At1g62350-like isoform X2 [Sesamum indicum]	XP_011073947	5.75308e-127	84.4262	372.474
CDS_1021_Unigene_2327	pentatricopeptide repeat-containing At1g62350-like isoform X2	735	gi|747055416|ref|XP_011073947.1|PREDICTED: pentatricopeptide repeat-containing protein At1g62350-like isoform X2 [Sesamum indicum]	XP_011073947	5.75308e-127	84.4262	372.474
CDS_1022_Unigene_2328	cineole partial	1425	gi|428675602|gb|AFZ41794.1|putative cineole synthase, partial [Rosmarinus officinalis]	AFZ41794	0	81.9706	684.485
CDS_1023_Unigene_2329	cineole partial	321	gi|428675602|gb|AFZ41794.1|putative cineole synthase, partial [Rosmarinus officinalis]	AFZ41794	6.89189e-24	65.4867	105.916
CDS_1024_Unigene_2330	---NA---	387	No Blast Hit
CDS_1025_Unigene_2330	zeta-carotene desaturase	1734	gi|508083238|gb|AGN03856.1|zeta-carotene desaturase [Scutellaria baicalensis]	AGN03856	0	94.8673	1065.83
CDS_1026_Unigene_2331	KRI1 homolog	1902	gi|747047222|ref|XP_011069569.1|PREDICTED: protein KRI1 homolog [Sesamum indicum]	XP_011069569	0	79.1159	545.428
CDS_1027_Unigene_2332	probable methyltransferase PMT13	1794	gi|848886864|ref|XP_012843672.1|PREDICTED: probable methyltransferase PMT13 [Erythranthe guttata] gi|604321489|gb|EYU32065.1| hypothetical protein MIMGU_mgv1a003241mg [Erythranthe guttata]	XP_012843672, EYU32065	0	94.9664	1075.85
CDS_1028_Unigene_2333	subtilisin-like protease	2355	gi|747052917|ref|XP_011072593.1|PREDICTED: subtilisin-like protease [Sesamum indicum]	XP_011072593	0	90.1726	1146.34
CDS_1029_Unigene_2334	PREDICTED: uncharacterized protein LOC105174437	1368	gi|747094033|ref|XP_011094843.1|PREDICTED: uncharacterized protein LOC105174437 [Sesamum indicum]	XP_011094843	0	84.5238	780.4
CDS_1030_Unigene_2335	mitochondrial zinc maintenance mitochondrial-like	426	gi|848850266|ref|XP_012832966.1|PREDICTED: mitochondrial zinc maintenance protein 1, mitochondrial-like [Erythranthe guttata]	XP_012832966	1.2849e-53	91.3462	176.407
CDS_1031_Unigene_2336	---NA---	306	No Blast Hit
CDS_1032_Unigene_2336	UDP-glucuronic acid decarboxylase 6-like	1041	gi|747092111|ref|XP_011093808.1|PREDICTED: UDP-glucuronic acid decarboxylase 6-like [Sesamum indicum] gi|747092113|ref|XP_011093809.1| PREDICTED: UDP-glucuronic acid decarboxylase 6-like [Sesamum indicum]	XP_011093808, XP_011093809	0	97.3988	684.871
CDS_1033_Unigene_2337	phosphatidate phosphatase PAH1 isoform X2	471	gi|848870755|ref|XP_012835965.1|PREDICTED: phosphatidate phosphatase PAH1 isoform X2 [Erythranthe guttata] gi|604334405|gb|EYU38489.1| hypothetical protein MIMGU_mgv1a001239mg [Erythranthe guttata]	XP_012835965, EYU38489	3.164e-74	97.8261	249.595
CDS_1034_Unigene_2337	phosphatidate phosphatase PAH1-like	2271	gi|747061857|ref|XP_011077414.1|PREDICTED: phosphatidate phosphatase PAH1-like [Sesamum indicum]	XP_011077414	0	75.8794	940.258
CDS_1035_Unigene_2338	phosphatidate phosphatase PAH1-like	2667	gi|747061857|ref|XP_011077414.1|PREDICTED: phosphatidate phosphatase PAH1-like [Sesamum indicum]	XP_011077414	0	79.185	1136.71
CDS_1036_Unigene_2339	aceous RNase P chloroplastic mitochondrial	1755	gi|747061380|ref|XP_011077156.1|PREDICTED: proteinaceous RNase P 1, chloroplastic/mitochondrial [Sesamum indicum]	XP_011077156	0	84.5614	825.469
CDS_1037_Unigene_2339	thioredoxin chloroplastic-like	309	gi|747061378|ref|XP_011077155.1|PREDICTED: thioredoxin F1, chloroplastic-like [Sesamum indicum]	XP_011077155	9.15935e-10	67.7966	62.3882
CDS_1038_Unigene_2339	thioredoxin chloroplastic-like	612	gi|747061378|ref|XP_011077155.1|PREDICTED: thioredoxin F1, chloroplastic-like [Sesamum indicum]	XP_011077155	3.61127e-78	79.661	244.202
CDS_1039_Unigene_2340	small nuclear ribonucleo -associated N-like	918	gi|747040640|ref|XP_011091414.1|PREDICTED: small nuclear ribonucleoprotein-associated protein N-like [Sesamum indicum]	XP_011091414	6.97323e-62	97.9866	209.92
CDS_1040_Unigene_2342	PREDICTED: uncharacterized protein LOC105178397	2553	gi|747046537|ref|XP_011100166.1|PREDICTED: uncharacterized protein LOC105178397 [Sesamum indicum]	XP_011100166	0	79.8851	1103.58
CDS_1041_Unigene_2344	---NA---	306	No Blast Hit
CDS_1042_Unigene_2345	hypothetical protein MIMGU_mgv1a006003mg	354	gi|604319940|gb|EYU31104.1|hypothetical protein MIMGU_mgv1a006003mg [Erythranthe guttata]	EYU31104	1.89547e-48	80.8333	172.17
CDS_1043_Unigene_2349	PREDICTED: uncharacterized protein LOC105178831	2427	gi|747104832|ref|XP_011100668.1|PREDICTED: uncharacterized protein LOC105178831 [Sesamum indicum] gi|747104834|ref|XP_011100669.1| PREDICTED: uncharacterized protein LOC105178831 [Sesamum indicum]	XP_011100668, XP_011100669	0	95.3003	1422.14
CDS_1044_Unigene_2351	WRKY protein	849	gi|787592892|gb|AKA27873.1|WRKY protein [Salvia miltiorrhiza]	AKA27873	8.61762e-96	68.0556	295.434
CDS_1045_Unigene_2352	probable Xaa-Pro aminopeptidase P	1923	gi|747102829|ref|XP_011099591.1|PREDICTED: probable Xaa-Pro aminopeptidase P [Sesamum indicum]	XP_011099591	0	92.8682	1172.53
CDS_1046_Unigene_2355	PREDICTED: uncharacterized protein LOC103418821	627	gi|658039167|ref|XP_008355151.1|PREDICTED: uncharacterized protein LOC103418821 [Malus domestica]	XP_008355151	1.39603e-67	81.8182	218.009
CDS_1047_Unigene_2356	PREDICTED: uncharacterized protein LOC105956572	588	gi|848870573|ref|XP_012835879.1|PREDICTED: uncharacterized protein LOC105956572 [Erythranthe guttata] gi|604334644|gb|EYU38728.1| hypothetical protein MIMGU_mgv1a014334mg [Erythranthe guttata]	XP_012835879, EYU38728	4.27657e-37	66.3158	139.043
CDS_1048_Unigene_2358	PREDICTED: uncharacterized protein LOC105168894	2367	gi|747080287|ref|XP_011087390.1|PREDICTED: uncharacterized protein LOC105168894 [Sesamum indicum] gi|747080289|ref|XP_011087391.1| PREDICTED: uncharacterized protein LOC105168894 [Sesamum indicum]	XP_011087390, XP_011087391	0	64.9543	674.47
CDS_1049_Unigene_2358	---NA---	402	No Blast Hit
CDS_1050_Unigene_2364	calcineurin B 7	660	gi|747070890|ref|XP_011082290.1|PREDICTED: calcineurin B-like protein 7 [Sesamum indicum] gi|747070892|ref|XP_011082291.1| PREDICTED: calcineurin B-like protein 7 [Sesamum indicum] gi|747070894|ref|XP_011082292.1| PREDICTED: calcineurin B-like protein 7 [Sesamum indicum] gi|747070896|ref|XP_011082293.1| PREDICTED: calcineurin B-like protein 7 [Sesamum indicum] gi|747070898|ref|XP_011082295.1| PRE…	XP_011082290, XP_011082291, XP_011082292, XP_011082293, XP_011082295	3.16862e-126	89.9543	368.622
CDS_1051_Unigene_2365	hypothetical protein MIMGU_mgv1a020042mg, partial	444	gi|604312658|gb|EYU26204.1|hypothetical protein MIMGU_mgv1a020042mg, partial [Erythranthe guttata]	EYU26204	2.30236e-34	82.5	127.102
CDS_1052_Unigene_2368	AP2-like ethylene-responsive transcription factor AIL6 isoform X1	597	gi|747098872|ref|XP_011097469.1|PREDICTED: AP2-like ethylene-responsive transcription factor AIL6 isoform X1 [Sesamum indicum]	XP_011097469	5.37032e-94	87.3786	295.049
CDS_1053_Unigene_2372	pentatricopeptide repeat-containing mitochondrial	1443	gi|747058002|ref|XP_011075331.1|PREDICTED: pentatricopeptide repeat-containing protein At1g77360, mitochondrial [Sesamum indicum]	XP_011075331	0	91.25	828.165
CDS_1054_Unigene_2373	xaa-Pro dipeptidase isoform X2	1500	gi|848862216|ref|XP_012831899.1|PREDICTED: xaa-Pro dipeptidase isoform X2 [Erythranthe guttata] gi|604342581|gb|EYU41605.1| hypothetical protein MIMGU_mgv1a004995mg [Erythranthe guttata]	XP_012831899, EYU41605	0	92.9752	864.374
CDS_1055_Unigene_2375	O-glucosyltransferase rumi homolog isoform X1	1524	gi|747074817|ref|XP_011084416.1|PREDICTED: O-glucosyltransferase rumi homolog isoform X1 [Sesamum indicum]	XP_011084416	0	90.6433	879.396
CDS_1056_Unigene_2378	PREDICTED: uncharacterized protein LOC105163476	1920	gi|747066871|ref|XP_011080132.1|PREDICTED: uncharacterized protein LOC105163476 [Sesamum indicum] gi|747066873|ref|XP_011080133.1| PREDICTED: uncharacterized protein LOC105163476 [Sesamum indicum]	XP_011080132, XP_011080133	1.00775e-83	53.8346	288.886
CDS_1057_Unigene_2382	E3 ubiquitin- ligase LIN-1	720	gi|747067210|ref|XP_011080314.1|PREDICTED: putative E3 ubiquitin-protein ligase LIN-1 [Sesamum indicum]	XP_011080314	3.64983e-73	78.0702	251.906
CDS_1058_Unigene_2384	probable membrane-associated kinase regulator 1	855	gi|747086497|ref|XP_011090751.1|PREDICTED: probable membrane-associated kinase regulator 1 [Sesamum indicum]	XP_011090751	5.20286e-41	62.2727	156.762
CDS_1059_Unigene_2389	coiled-coil domain-containing 12	447	gi|747079472|ref|XP_011086938.1|PREDICTED: coiled-coil domain-containing protein 12 [Sesamum indicum]	XP_011086938	3.24988e-58	77.931	191.045
CDS_1060_Unigene_2391	serine threonine- phosphatase PP1 isozyme 3 isoform X1	372	gi|747087351|ref|XP_011091215.1|PREDICTED: serine/threonine-protein phosphatase PP1 isozyme 3 isoform X1 [Sesamum indicum]	XP_011091215	1.53153e-76	97.5806	241.891
CDS_1061_Unigene_2396	---NA---	357	No Blast Hit
CDS_1062_Unigene_2398	probable purine permease 9	1194	gi|747097123|ref|XP_011096513.1|PREDICTED: probable purine permease 9 [Sesamum indicum]	XP_011096513	1.99981e-154	81.9242	454.521
CDS_1063_Unigene_2399	probable purine permease 9	1182	gi|747097123|ref|XP_011096513.1|PREDICTED: probable purine permease 9 [Sesamum indicum]	XP_011096513	1.03499e-154	81.9242	454.907
CDS_1064_Unigene_2403	PREDICTED: uncharacterized protein LOC105169164 isoform X3	1092	gi|747081031|ref|XP_011087786.1|PREDICTED: uncharacterized protein LOC105169164 isoform X3 [Sesamum indicum] gi|747081033|ref|XP_011087787.1| PREDICTED: uncharacterized protein LOC105169164 isoform X3 [Sesamum indicum] gi|747081035|ref|XP_011087788.1| PREDICTED: uncharacterized protein LOC105169164 isoform X3 [Sesamum indicum] gi|747081037|ref|XP_011087789.1| PREDICTED: uncharacterized protein LO…	XP_011087786, XP_011087787, XP_011087788, XP_011087789	0	87.7358	521.161
CDS_1065_Unigene_2403	---NA---	345	No Blast Hit
CDS_1066_Unigene_2406	PREDICTED: uncharacterized protein LOC105177785	726	gi|747102348|ref|XP_011099336.1|PREDICTED: uncharacterized protein LOC105177785 [Sesamum indicum]	XP_011099336	1.39942e-11	50	72.7886
CDS_1067_Unigene_2410	---NA---	1686	No Blast Hit
CDS_1068_Unigene_2414	NRT1 PTR FAMILY -like	462	gi|747085275|ref|XP_011090089.1|PREDICTED: LOW QUALITY PROTEIN: protein NRT1/ PTR FAMILY 2.7-like [Sesamum indicum]	XP_011090089	5.99644e-49	75.1553	176.792
CDS_1069_Unigene_2414	NRT1 PTR FAMILY -like	828	gi|747085275|ref|XP_011090089.1|PREDICTED: LOW QUALITY PROTEIN: protein NRT1/ PTR FAMILY 2.7-like [Sesamum indicum]	XP_011090089	1.28756e-111	77.5281	345.895
CDS_1070_Unigene_2415	probable calcium-binding CML36	765	gi|848929290|ref|XP_012828084.1|PREDICTED: probable calcium-binding protein CML36 [Erythranthe guttata] gi|604298657|gb|EYU18659.1| hypothetical protein MIMGU_mgv1a026895mg [Erythranthe guttata]	XP_012828084, EYU18659	1.53038e-72	80.4598	233.417
CDS_1071_Unigene_2416	B3 domain-containing At5g42700-like	651	gi|747073782|ref|XP_011083863.1|PREDICTED: B3 domain-containing protein At5g42700-like [Sesamum indicum] gi|747073784|ref|XP_011083864.1| PREDICTED: B3 domain-containing protein At5g42700-like [Sesamum indicum]	XP_011083863, XP_011083864	2.84601e-92	91.2442	283.108
CDS_1072_Unigene_2421	PREDICTED: uncharacterized protein LOC105174668	1095	gi|747094597|ref|XP_011095142.1|PREDICTED: uncharacterized protein LOC105174668 [Sesamum indicum]	XP_011095142	1.51872e-91	67.59	290.812
CDS_1073_Unigene_2422	vacuolar 8-like	1695	gi|747096539|ref|XP_011096195.1|PREDICTED: vacuolar protein 8-like [Sesamum indicum]	XP_011096195	0	80.597	647.506
CDS_1074_Unigene_2422	---NA---	339	No Blast Hit
CDS_1075_Unigene_2422	PREDICTED: uncharacterized protein LOC104089871	399	gi|697168569|ref|XP_009593170.1|PREDICTED: uncharacterized protein LOC104089871 [Nicotiana tomentosiformis]	XP_009593170	8.57093e-40	81.203	150.599
CDS_1076_Unigene_2425	PREDICTED: uncharacterized protein LOC105957157	537	gi|848851553|ref|XP_012836538.1|PREDICTED: uncharacterized protein LOC105957157 [Erythranthe guttata] gi|604347756|gb|EYU45911.1| hypothetical protein MIMGU_mgv1a015271mg [Erythranthe guttata]	XP_012836538, EYU45911	5.57365e-50	73.0061	170.629
CDS_1077_Unigene_2426	30S ribosomal S6 chloroplastic	582	gi|747071698|ref|XP_011082733.1|PREDICTED: 30S ribosomal protein S6 alpha, chloroplastic [Sesamum indicum]	XP_011082733	1.84622e-67	73.4043	217.624
CDS_1078_Unigene_2426	30S ribosomal S6 chloroplastic	414	gi|747071698|ref|XP_011082733.1|PREDICTED: 30S ribosomal protein S6 alpha, chloroplastic [Sesamum indicum]	XP_011082733	1.5878e-46	90.8163	161.77
CDS_1079_Unigene_2429	FAR1-RELATED SEQUENCE 5	2364	gi|747082961|ref|XP_011088828.1|PREDICTED: protein FAR1-RELATED SEQUENCE 5 [Sesamum indicum] gi|747082963|ref|XP_011088829.1| PREDICTED: protein FAR1-RELATED SEQUENCE 5 [Sesamum indicum] gi|747082965|ref|XP_011088830.1| PREDICTED: protein FAR1-RELATED SEQUENCE 5 [Sesamum indicum]	XP_011088828, XP_011088829, XP_011088830	0	94.7299	1405.96
CDS_1080_Unigene_2433	histone acetyltransferase GCN5 isoform X1	1644	gi|747071453|ref|XP_011082596.1|PREDICTED: histone acetyltransferase GCN5 isoform X1 [Sesamum indicum]	XP_011082596	0	93.6248	850.507
CDS_1081_Unigene_2434	histone acetyltransferase GCN5 isoform X1	408	gi|747071453|ref|XP_011082596.1|PREDICTED: histone acetyltransferase GCN5 isoform X1 [Sesamum indicum]	XP_011082596	8.35958e-61	92.4812	207.608
CDS_1082_Unigene_2435	PREDICTED: uncharacterized protein LOC105951259 isoform X1	435	gi|848858365|ref|XP_012830110.1|PREDICTED: uncharacterized protein LOC105951259 isoform X1 [Erythranthe guttata] gi|604344383|gb|EYU43137.1| hypothetical protein MIMGU_mgv1a002237mg [Erythranthe guttata]	XP_012830110, EYU43137	1.41479e-44	85.2273	148.288
CDS_1083_Unigene_2438	PREDICTED: uncharacterized protein LOC105632622	714	gi|802585464|ref|XP_012070441.1|PREDICTED: uncharacterized protein LOC105632622 [Jatropha curcas] gi|643732599|gb|KDP39695.1| hypothetical protein JCGZ_02715 [Jatropha curcas]	XP_012070441, KDP39695	6.10657e-44	51.2111	160.999
CDS_1084_Unigene_2440	PREDICTED: uncharacterized protein LOC104247682	339	gi|698514347|ref|XP_009802057.1|PREDICTED: uncharacterized protein LOC104247682 [Nicotiana sylvestris]	XP_009802057	7.40509e-67	94.6429	209.149
CDS_1085_Unigene_2451	glycerol-3-phosphate dehydrogenase [NAD(+)]	1149	gi|747101321|ref|XP_011098787.1|PREDICTED: glycerol-3-phosphate dehydrogenase [NAD(+)] [Sesamum indicum]	XP_011098787	0	95.8678	692.575
CDS_1086_Unigene_2456	PREDICTED: protein TAP1-like	372	gi|848916747|ref|XP_012855899.1|PREDICTED: protein TAP1-like [Erythranthe guttata]	XP_012855899	7.8412e-32	78.4091	119.783
CDS_1087_Unigene_2459	receptor kinase FERONIA	582	gi|747102038|ref|XP_011099165.1|PREDICTED: receptor-like protein kinase FERONIA [Sesamum indicum]	XP_011099165	6.36573e-75	77.665	255.373
CDS_1088_Unigene_2460	UPF0481 At3g02645	1419	gi|747074383|ref|XP_011084181.1|PREDICTED: putative UPF0481 protein At3g02645 [Sesamum indicum]	XP_011084181	3.27019e-85	57.9957	283.108
CDS_1089_Unigene_2461	PREDICTED: ankyrin-3	312	gi|747101428|ref|XP_011098845.1|PREDICTED: ankyrin-3 [Sesamum indicum]	XP_011098845	3.0549e-43	88.4615	160.229
CDS_1090_Unigene_2462	calcium-dependent kinase 1	1005	gi|848871211|ref|XP_012836185.1|PREDICTED: calcium-dependent protein kinase 1 [Erythranthe guttata]	XP_012836185	1.98312e-153	75.1351	452.595
CDS_1091_Unigene_2462	calcium-dependent kinase 26-like	795	gi|747062517|ref|XP_011077773.1|PREDICTED: calcium-dependent protein kinase 26-like [Sesamum indicum]	XP_011077773	1.12312e-146	91.2214	435.647
CDS_1092_Unigene_2463	calcium-dependent kinase 26-like	1782	gi|747062517|ref|XP_011077773.1|PREDICTED: calcium-dependent protein kinase 26-like [Sesamum indicum]	XP_011077773	0	82.9431	871.307
CDS_1093_Unigene_2466	PREDICTED: uncharacterized protein LOC105165576	1047	gi|747072070|ref|XP_011082934.1|PREDICTED: uncharacterized protein LOC105165576 [Sesamum indicum]	XP_011082934	0	86.2069	535.798
CDS_1094_Unigene_2470	eukaryotic translation initiation factor 3 subunit I-like	378	gi|747045673|ref|XP_011095354.1|PREDICTED: eukaryotic translation initiation factor 3 subunit I-like [Sesamum indicum]	XP_011095354	3.5325e-72	93.6508	230.72
CDS_1095_Unigene_2471	PREDICTED: uncharacterized protein LOC105159431	828	gi|747057026|ref|XP_011074797.1|PREDICTED: uncharacterized protein LOC105159431 [Sesamum indicum] gi|747057028|ref|XP_011074798.1| PREDICTED: uncharacterized protein LOC105159431 [Sesamum indicum]	XP_011074797, XP_011074798	4.8776e-40	62.8141	151.754
CDS_1096_Unigene_2472	clathrin coat assembly AP180- partial	438	gi|848902156|ref|XP_012851067.1|PREDICTED: clathrin coat assembly protein AP180-like, partial [Erythranthe guttata]	XP_012851067	1.82195e-18	62.9921	91.2781
CDS_1097_Unigene_2476	calcium-dependent kinase isoform 2 isoform X2	333	gi|848897190|ref|XP_012848670.1|PREDICTED: calcium-dependent protein kinase isoform 2 isoform X2 [Erythranthe guttata]	XP_012848670	1.56941e-51	88.2883	181.415
CDS_1098_Unigene_2476	calcium-dependent kinase 33-like	507	gi|747095070|ref|XP_011095398.1|PREDICTED: calcium-dependent protein kinase 33-like [Sesamum indicum]	XP_011095398	4.72493e-95	90.6433	297.36
CDS_1099_Unigene_2480	leucine-rich repeat-containing DDB_G0290503	723	gi|747041632|ref|XP_011074267.1|PREDICTED: putative leucine-rich repeat-containing protein DDB_G0290503 [Sesamum indicum]	XP_011074267	2.96944e-67	78.0591	238.424
CDS_1100_Unigene_2481	GABA transporter 1-like	1356	gi|848923983|ref|XP_012858209.1|PREDICTED: GABA transporter 1-like [Erythranthe guttata]	XP_012858209	0	89.3271	700.664
CDS_1101_Unigene_2482	E3 ubiquitin- ligase RNF185-like	582	gi|697134908|ref|XP_009621500.1|PREDICTED: E3 ubiquitin-protein ligase RNF185-like [Nicotiana tomentosiformis] gi|697134910|ref|XP_009621502.1| PREDICTED: E3 ubiquitin-protein ligase RNF185-like [Nicotiana tomentosiformis] gi|697134912|ref|XP_009621503.1| PREDICTED: E3 ubiquitin-protein ligase RNF185-like [Nicotiana tomentosiformis] gi|697134914|ref|XP_009621504.1| PREDICTED: E3 ubiquitin-protein…	XP_009621500, XP_009621502, XP_009621503, XP_009621504	1.89981e-31	77.6471	125.176
CDS_1102_Unigene_2488	probable ubiquitin-conjugating enzyme E2 26	1899	gi|747100461|ref|XP_011098318.1|PREDICTED: probable ubiquitin-conjugating enzyme E2 26 [Sesamum indicum]	XP_011098318	0	67.3212	680.248
CDS_1103_Unigene_2490	probable mitochondrial chaperone bcs1	1467	gi|698505202|ref|XP_009798066.1|PREDICTED: probable mitochondrial chaperone bcs1 [Nicotiana sylvestris]	XP_009798066	0	86.637	659.448
CDS_1104_Unigene_2491	pentatricopeptide repeat-containing mitochondrial	693	gi|747088360|ref|XP_011091766.1|PREDICTED: pentatricopeptide repeat-containing protein At2g17525, mitochondrial [Sesamum indicum]	XP_011091766	5.46308e-90	76.5217	290.041
CDS_1105_Unigene_2495	FLUORESCENT IN BLUE chloroplastic	897	gi|747062167|ref|XP_011077578.1|PREDICTED: protein FLUORESCENT IN BLUE LIGHT, chloroplastic [Sesamum indicum]	XP_011077578	1.92424e-159	83.1715	459.914
CDS_1106_Unigene_2495	FLUORESCENT IN BLUE chloroplastic	453	gi|747062167|ref|XP_011077578.1|PREDICTED: protein FLUORESCENT IN BLUE LIGHT, chloroplastic [Sesamum indicum]	XP_011077578	8.25077e-53	98.8889	181.415
CDS_1107_Unigene_2497	PREDICTED: uncharacterized protein LOC105156409	1134	gi|747049562|ref|XP_011070830.1|PREDICTED: uncharacterized protein LOC105156409 [Sesamum indicum]	XP_011070830	0	84.8806	552.362
CDS_1108_Unigene_2498	PREDICTED: uncharacterized protein LOC105171186	1239	gi|747086067|ref|XP_011090519.1|PREDICTED: uncharacterized protein LOC105171186 [Sesamum indicum]	XP_011090519	5.63965e-114	58.7174	355.14
CDS_1109_Unigene_2499	exocyst complex component EXO70A1-like	303	gi|747103865|ref|XP_011100141.1|PREDICTED: exocyst complex component EXO70A1-like [Sesamum indicum]	XP_011100141	5.16962e-35	85.1485	136.732
CDS_1110_Unigene_2501	transcription factor bHLH30-like	438	gi|747104347|ref|XP_011100403.1|PREDICTED: transcription factor bHLH30-like [Sesamum indicum]	XP_011100403	4.80895e-52	86.4865	177.948
CDS_1111_Unigene_2502	double-stranded RNA-binding 3-like isoform X1	1545	gi|747092756|ref|XP_011094157.1|PREDICTED: double-stranded RNA-binding protein 3-like isoform X1 [Sesamum indicum]	XP_011094157	2.34645e-90	64.2659	298.13
CDS_1112_Unigene_2504	MLP 423	348	gi|848893072|ref|XP_012846588.1|PREDICTED: MLP-like protein 423 [Erythranthe guttata] gi|604317967|gb|EYU29709.1| hypothetical protein MIMGU_mgv1a015595mg [Erythranthe guttata]	XP_012846588, EYU29709	1.32275e-27	68.9655	110.153
CDS_1113_Unigene_2507	nuclease HARBI1	1551	gi|747062990|ref|XP_011078028.1|PREDICTED: putative nuclease HARBI1 [Sesamum indicum]	XP_011078028	0	82.6884	712.605
CDS_1114_Unigene_2512	single-stranded DNA-bindig mitochondrial	714	gi|747045638|ref|XP_011095185.1|PREDICTED: single-stranded DNA-bindig protein WHY2, mitochondrial [Sesamum indicum]	XP_011095185	1.99946e-116	80.083	345.51
CDS_1115_Unigene_2513	single-stranded DNA-bindig mitochondrial	588	gi|747045638|ref|XP_011095185.1|PREDICTED: single-stranded DNA-bindig protein WHY2, mitochondrial [Sesamum indicum]	XP_011095185	2.13519e-107	87.8947	320.472
CDS_1116_Unigene_2514	zinc finger CONSTANS-LIKE 6	1035	gi|747053560|ref|XP_011072947.1|PREDICTED: zinc finger protein CONSTANS-LIKE 6 [Sesamum indicum]	XP_011072947	2.16086e-87	66.5625	280.796
CDS_1117_Unigene_2515	zinc finger CONSTANS-LIKE 6	1155	gi|747053560|ref|XP_011072947.1|PREDICTED: zinc finger protein CONSTANS-LIKE 6 [Sesamum indicum]	XP_011072947	4.47184e-119	67.1795	363.614
CDS_1118_Unigene_2516	---NA---	300	No Blast Hit
CDS_1119_Unigene_2517	PREDICTED: uncharacterized protein LOC105178309	723	gi|747103737|ref|XP_011100069.1|PREDICTED: uncharacterized protein LOC105178309 [Sesamum indicum]	XP_011100069	1.44779e-102	85.0962	308.916
CDS_1120_Unigene_2519	KOW-like protein	357	gi|976925765|gb|KVI09656.1|KOW-like protein [Cynara cardunculus var. scolymus]	KVI09656	6.35974e-11	76.9231	56.225
CDS_1121_Unigene_2524	receptor-like serine threonine- kinase NCRK isoform X2	594	gi|747083782|ref|XP_011089270.1|PREDICTED: receptor-like serine/threonine-protein kinase NCRK isoform X2 [Sesamum indicum]	XP_011089270	1.38054e-79	73.3032	260.766
CDS_1122_Unigene_2525	receptor-like serine threonine- kinase NCRK isoform X2	429	gi|747083782|ref|XP_011089270.1|PREDICTED: receptor-like serine/threonine-protein kinase NCRK isoform X2 [Sesamum indicum]	XP_011089270	1.49091e-63	92.562	216.083
CDS_1123_Unigene_2530	S-norcoclaurine synthase-like	609	gi|747075203|ref|XP_011084628.1|PREDICTED: S-norcoclaurine synthase-like [Sesamum indicum]	XP_011084628	2.08784e-75	86.9565	236.498
CDS_1124_Unigene_2531	PREDICTED: uncharacterized protein LOC105162245	963	gi|747042437|ref|XP_011078544.1|PREDICTED: uncharacterized protein LOC105162245 [Sesamum indicum]	XP_011078544	1.10104e-120	75.8333	364.77
CDS_1125_Unigene_2531	PREDICTED: uncharacterized protein LOC105162245	993	gi|747042437|ref|XP_011078544.1|PREDICTED: uncharacterized protein LOC105162245 [Sesamum indicum]	XP_011078544	1.01717e-120	75.8333	365.54
CDS_1126_Unigene_2532	dolichyl-diphosphooligosaccharide-- glycosyltransferase subunit 1B	1395	gi|747074648|ref|XP_011084322.1|PREDICTED: dolichyl-diphosphooligosaccharide--protein glycosyltransferase subunit 1B [Sesamum indicum]	XP_011084322	0	92.2374	731.095
CDS_1127_Unigene_2533	dolichyl-diphosphooligosaccharide-- glycosyltransferase subunit 1B	1395	gi|747074648|ref|XP_011084322.1|PREDICTED: dolichyl-diphosphooligosaccharide--protein glycosyltransferase subunit 1B [Sesamum indicum]	XP_011084322	0	92.2374	731.095
CDS_1128_Unigene_2535	MYB-related transcription factor	852	gi|510794322|gb|AGN52127.1|MYB-related transcription factor [Salvia miltiorrhiza] gi|510794542|gb|AGN52237.1| MYB-related transcription factor [Salvia miltiorrhiza]	AGN52127, AGN52237	3.62976e-123	77.3649	366.311
CDS_1129_Unigene_2537	mitogen-activated kinase kinase kinase 3-like	483	gi|747084236|ref|XP_011089517.1|PREDICTED: mitogen-activated protein kinase kinase kinase 3-like [Sesamum indicum]	XP_011089517	4.91327e-55	73.5849	191.045
CDS_1130_Unigene_2539	transcription factor TCP20-like	894	gi|747050354|ref|XP_011071244.1|PREDICTED: transcription factor TCP20-like [Sesamum indicum]	XP_011071244	1.24081e-88	75	278.485
CDS_1131_Unigene_2540	germin 2-3	699	gi|747057884|ref|XP_011075263.1|PREDICTED: putative germin-like protein 2-3 [Sesamum indicum]	XP_011075263	8.92944e-68	73.5849	220.32
CDS_1132_Unigene_2541	NF-X1-type zinc finger NFXL1	390	gi|747043340|ref|XP_011083338.1|PREDICTED: NF-X1-type zinc finger protein NFXL1 [Sesamum indicum]	XP_011083338	1.343e-15	65.7895	83.9593
CDS_1133_Unigene_2543	pentatricopeptide repeat-containing mitochondrial	468	gi|747056747|ref|XP_011074647.1|PREDICTED: pentatricopeptide repeat-containing protein At5g64320, mitochondrial [Sesamum indicum]	XP_011074647	3.15663e-79	86.5385	260.766
CDS_1134_Unigene_2547	RING-H2 finger ATL70-like	342	gi|747074761|ref|XP_011084385.1|PREDICTED: RING-H2 finger protein ATL70-like [Sesamum indicum]	XP_011084385	1.5638e-32	81.0127	123.25
CDS_1135_Unigene_2549	PREDICTED: uncharacterized protein LOC105959392	579	gi|848876971|ref|XP_012838934.1|PREDICTED: uncharacterized protein LOC105959392 [Erythranthe guttata] gi|604331686|gb|EYU36544.1| hypothetical protein MIMGU_mgv1a014415mg [Erythranthe guttata]	XP_012838934, EYU36544	2.12248e-90	86.0963	275.404
CDS_1136_Unigene_2550	peptidyl-tRNA hydrolase mitochondrial-like isoform X1	696	gi|747068700|ref|XP_011081117.1|PREDICTED: peptidyl-tRNA hydrolase ICT1, mitochondrial-like isoform X1 [Sesamum indicum]	XP_011081117	1.3616e-80	84.7826	253.832
CDS_1137_Unigene_2552	PREDICTED: uncharacterized protein LOC101512006	342	gi|502141268|ref|XP_004504505.1|PREDICTED: uncharacterized protein LOC101512006 [Cicer arietinum]	XP_004504505	2.59851e-27	71.6667	110.923
CDS_1138_Unigene_2553	PREDICTED: uncharacterized protein LOC105164242	1188	gi|747068768|ref|XP_011081157.1|PREDICTED: uncharacterized protein LOC105164242 [Sesamum indicum]	XP_011081157	8.02201e-59	55.0117	209.92
CDS_1139_Unigene_2557	pentatricopeptide repeat-containing At4g13650-like	387	gi|747087736|ref|XP_011091421.1|PREDICTED: pentatricopeptide repeat-containing protein At4g13650-like [Sesamum indicum]	XP_011091421	1.00773e-42	68.5315	159.073
CDS_1140_Unigene_2558	probable polygalacturonase isoform X1	837	gi|747103092|ref|XP_011099733.1|PREDICTED: probable polygalacturonase isoform X1 [Sesamum indicum] gi|747103094|ref|XP_011099735.1| PREDICTED: probable polygalacturonase isoform X2 [Sesamum indicum]	XP_011099733, XP_011099735	1.29745e-171	93.8849	496.508
CDS_1141_Unigene_2559	PREDICTED: uncharacterized protein LOC105176031 isoform X1	471	gi|747098037|ref|XP_011097007.1|PREDICTED: uncharacterized protein LOC105176031 isoform X1 [Sesamum indicum]	XP_011097007	1.61052e-99	95.5696	295.819
CDS_1142_Unigene_2560	U-box domain-containing 44	2442	gi|747046577|ref|XP_011100348.1|PREDICTED: U-box domain-containing protein 44 [Sesamum indicum]	XP_011100348	0	92.6199	1402.5
CDS_1143_Unigene_2561	suppressor of disruption of TFIIS-like	795	gi|747084194|ref|XP_011089496.1|PREDICTED: suppressor of disruption of TFIIS-like [Sesamum indicum]	XP_011089496	5.99037e-153	89.3939	440.269
CDS_1144_Unigene_2564	PREDICTED: uncharacterized protein LOC105161253	432	gi|747061440|ref|XP_011077189.1|PREDICTED: uncharacterized protein LOC105161253 [Sesamum indicum]	XP_011077189	4.18279e-38	85.8824	137.117
CDS_1145_Unigene_2565	hypothetical protein M569_09746, partial	303	gi|527196003|gb|EPS65032.1|hypothetical protein M569_09746, partial [Genlisea aurea]	EPS65032	1.10256e-43	89.0244	149.443
CDS_1146_Unigene_2568	transcription factor DIVARICATA	774	gi|747048890|ref|XP_011070471.1|PREDICTED: transcription factor DIVARICATA [Sesamum indicum] gi|747048892|ref|XP_011070472.1| PREDICTED: transcription factor DIVARICATA [Sesamum indicum]	XP_011070471, XP_011070472	8.95994e-118	73.3108	351.673
CDS_1147_Unigene_2570	eukaryotic translation initiation factor 2D	1839	gi|848913912|ref|XP_012854963.1|PREDICTED: eukaryotic translation initiation factor 2D [Erythranthe guttata] gi|848913915|ref|XP_012854964.1| PREDICTED: eukaryotic translation initiation factor 2D [Erythranthe guttata] gi|604303229|gb|EYU22702.1| hypothetical protein MIMGU_mgv1a003060mg [Erythranthe guttata]	XP_012854963, XP_012854964, EYU22702	0	87.725	954.51
CDS_1148_Unigene_2573	PREDICTED: uncharacterized protein LOC105155212	624	gi|747108147|ref|XP_011069384.1|PREDICTED: uncharacterized protein LOC105155212 [Sesamum indicum]	XP_011069384	1.05281e-109	85.0242	325.865
CDS_1149_Unigene_2576	thylakoid lumenal 15 kDa chloroplastic	696	gi|848926032|ref|XP_012858851.1|PREDICTED: thylakoid lumenal 15 kDa protein 1, chloroplastic [Erythranthe guttata] gi|604300093|gb|EYU19936.1| hypothetical protein MIMGU_mgv1a013220mg [Erythranthe guttata]	XP_012858851, EYU19936	1.02052e-100	83.0435	304.679
CDS_1150_Unigene_2577	alkaline neutral invertase CINV2-like	468	gi|747045448|ref|XP_011094039.1|PREDICTED: alkaline/neutral invertase CINV2-like [Sesamum indicum]	XP_011094039	6.00322e-103	98.0769	319.701
CDS_1151_Unigene_2578	NAC domain-containing 89-like	1008	gi|747083164|ref|XP_011088938.1|PREDICTED: NAC domain-containing protein 89-like [Sesamum indicum]	XP_011088938	7.18888e-108	75.1462	334.724
CDS_1152_Unigene_2579	ATPase family AAA domain-containing 3	1872	gi|747102899|ref|XP_011099629.1|PREDICTED: ATPase family AAA domain-containing protein 3 [Sesamum indicum]	XP_011099629	0	92.429	1013.45
CDS_1153_Unigene_2580	2-C-methyl-D-erythritol 2,4-cyclodiphosphate synthase	708	gi|374639357|gb|AEZ55667.1|2-C-methyl-D-erythritol 2,4-cyclodiphosphate synthase [Salvia miltiorrhiza]	AEZ55667	6.07038e-137	90.7173	397.127
CDS_1154_Unigene_2582	PREDICTED: uncharacterized protein LOC105161825	861	gi|747062834|ref|XP_011077946.1|PREDICTED: uncharacterized protein LOC105161825 [Sesamum indicum]	XP_011077946	1.95706e-133	81.1644	392.504
CDS_1155_Unigene_2584	SPX domain-containing 4	858	gi|747077254|ref|XP_011085739.1|PREDICTED: SPX domain-containing protein 4 [Sesamum indicum]	XP_011085739	6.41172e-139	87.5445	406.757
CDS_1156_Unigene_2585	probable L-ascorbate peroxidase chloroplastic isoform X2	1119	gi|848913609|ref|XP_012854862.1|PREDICTED: probable L-ascorbate peroxidase 6, chloroplastic isoform X2 [Erythranthe guttata] gi|848913612|ref|XP_012854863.1| PREDICTED: probable L-ascorbate peroxidase 6, chloroplastic isoform X2 [Erythranthe guttata] gi|604303507|gb|EYU22980.1| hypothetical protein MIMGU_mgv1a006830mg [Erythranthe guttata] gi|604303508|gb|EYU22981.1| hypothetical protein MIMGU_mg…	XP_012854862, XP_012854863, EYU22980, EYU22981	0	95.6522	595.504
CDS_1157_Unigene_2586	60S ribosomal L18a	603	gi|747071859|ref|XP_011082821.1|PREDICTED: 60S ribosomal protein L18a-like protein [Sesamum indicum]	XP_011082821	3.96137e-35	80.315	132.88
CDS_1158_Unigene_2587	PREDICTED: caldesmon	741	gi|747106519|ref|XP_011101552.1|PREDICTED: caldesmon [Sesamum indicum]	XP_011101552	3.54232e-63	84.8168	208.379
CDS_1159_Unigene_2589	pentatricopeptide repeat-containing At3g47530	1023	gi|747080018|ref|XP_011087244.1|PREDICTED: pentatricopeptide repeat-containing protein At3g47530 [Sesamum indicum]	XP_011087244	0	87.6471	552.362
CDS_1160_Unigene_2590	pentatricopeptide repeat-containing At3g47530	366	gi|747080018|ref|XP_011087244.1|PREDICTED: pentatricopeptide repeat-containing protein At3g47530 [Sesamum indicum]	XP_011087244	5.15872e-58	86.0656	200.29
CDS_1161_Unigene_2592	---NA---	369	No Blast Hit
CDS_1162_Unigene_2593	RNA polymerase-associated LEO1-like	834	gi|747089656|ref|XP_011092474.1|PREDICTED: RNA polymerase-associated protein LEO1-like [Sesamum indicum] gi|747089658|ref|XP_011092475.1| PREDICTED: RNA polymerase-associated protein LEO1-like [Sesamum indicum]	XP_011092474, XP_011092475	1.21088e-43	60.4317	166.007
CDS_1163_Unigene_2594	RNA polymerase-associated LEO1-like	615	gi|747089656|ref|XP_011092474.1|PREDICTED: RNA polymerase-associated protein LEO1-like [Sesamum indicum] gi|747089658|ref|XP_011092475.1| PREDICTED: RNA polymerase-associated protein LEO1-like [Sesamum indicum]	XP_011092474, XP_011092475	5.86186e-14	53.7572	80.1073
CDS_1164_Unigene_2595	F-box At4g18380-like	1077	gi|747067343|ref|XP_011080388.1|PREDICTED: F-box protein At4g18380-like [Sesamum indicum]	XP_011080388	3.1793e-146	82.7485	431.024
CDS_1165_Unigene_2596	pre-mRNA-processing-splicing factor 8	540	gi|848906961|ref|XP_012852685.1|PREDICTED: pre-mRNA-processing-splicing factor 8 [Erythranthe guttata]	XP_012852685	4.76688e-81	97.973	275.018
CDS_1166_Unigene_2597	ubiquitin-related modifier 1 homolog 1-like	300	gi|747046100|ref|XP_011097669.1|PREDICTED: ubiquitin-related modifier 1 homolog 1-like [Sesamum indicum]	XP_011097669	1.11208e-49	96.4706	164.466
CDS_1167_Unigene_2598	ubiquitin-related modifier 1 homolog 1-like	312	gi|747046100|ref|XP_011097669.1|PREDICTED: ubiquitin-related modifier 1 homolog 1-like [Sesamum indicum]	XP_011097669	5.84608e-54	93.6842	175.637
CDS_1168_Unigene_2599	hypothetical protein MIMGU_mgv1a019635mg, partial	456	gi|604301893|gb|EYU21479.1|hypothetical protein MIMGU_mgv1a019635mg, partial [Erythranthe guttata]	EYU21479	2.98193e-86	97.0803	270.781
CDS_1169_Unigene_2599	probable E3 ubiquitin ligase complex SCF subunit sconB	1026	gi|747052539|ref|XP_011072392.1|PREDICTED: probable E3 ubiquitin ligase complex SCF subunit sconB [Sesamum indicum]	XP_011072392	0	86.5672	552.747
CDS_1170_Unigene_2601	fructose-1,6- chloroplastic	1254	gi|747089616|ref|XP_011092455.1|PREDICTED: fructose-1,6-bisphosphatase, chloroplastic [Sesamum indicum]	XP_011092455	0	90.0744	667.152
CDS_1171_Unigene_2603	vacuolar sorting-associated 2 homolog 2	660	gi|848858513|ref|XP_012830180.1|PREDICTED: vacuolar protein sorting-associated protein 2 homolog 2 [Erythranthe guttata] gi|604344454|gb|EYU43208.1| hypothetical protein MIMGU_mgv1a013530mg [Erythranthe guttata]	XP_012830180, EYU43208	1.8239e-128	99.0868	374.4
CDS_1172_Unigene_2605	probable transcription factor GLK2	393	gi|747077994|ref|XP_011086148.1|PREDICTED: probable transcription factor GLK2 [Sesamum indicum]	XP_011086148	1.57082e-21	78.4483	98.9821
CDS_1173_Unigene_2606	probable transcription factor GLK2	915	gi|747077994|ref|XP_011086148.1|PREDICTED: probable transcription factor GLK2 [Sesamum indicum]	XP_011086148	4.50443e-134	79.0909	401.364
CDS_1174_Unigene_2608	PREDICTED: uncharacterized protein LOC105167853	489	gi|747077710|ref|XP_011085989.1|PREDICTED: uncharacterized protein LOC105167853 [Sesamum indicum]	XP_011085989	1.3721e-62	86.2275	202.601
CDS_1175_Unigene_2609	unnamed protein product	318	gi|661883516|emb|CDP12860.1|unnamed protein product [Coffea canephora]	CDP12860	1.4873e-31	92.3077	117.857
CDS_1176_Unigene_2614	---NA---	306	No Blast Hit
CDS_1177_Unigene_2615	transcription factor TCP4-like	396	gi|747079606|ref|XP_011087013.1|PREDICTED: transcription factor TCP4-like [Sesamum indicum]	XP_011087013	6.09383e-14	58.1395	77.7962
CDS_1178_Unigene_2619	L-tryptophan--pyruvate aminotransferase 1-like	780	gi|747078872|ref|XP_011086614.1|PREDICTED: L-tryptophan--pyruvate aminotransferase 1-like [Sesamum indicum]	XP_011086614	4.13084e-134	84.585	397.127
CDS_1179_Unigene_2621	exocyst complex component EXO70B1-like	651	gi|747053027|ref|XP_011072656.1|PREDICTED: exocyst complex component EXO70B1-like [Sesamum indicum]	XP_011072656	8.58897e-57	72.2222	199.904
CDS_1180_Unigene_2624	RADIALIS-like 3	300	gi|747073426|ref|XP_011083673.1|PREDICTED: protein RADIALIS-like 3 [Sesamum indicum]	XP_011083673	3.12132e-55	91.1765	178.718
CDS_1181_Unigene_2625	basic helix-loop-helix transcription factor	312	gi|844572689|gb|AKN09557.1|basic helix-loop-helix transcription factor [Salvia miltiorrhiza]	AKN09557	1.25519e-38	95.9459	140.198
CDS_1182_Unigene_2626	GATA transcription factor 8-like	894	gi|747061038|ref|XP_011076972.1|PREDICTED: GATA transcription factor 8-like [Sesamum indicum] gi|747061040|ref|XP_011076974.1| PREDICTED: GATA transcription factor 8-like [Sesamum indicum]	XP_011076972, XP_011076974	4.6405e-109	68.5801	332.413
CDS_1183_Unigene_2633	probable arabinose 5-phosphate isomerase isoform X1	1140	gi|747051855|ref|XP_011072023.1|PREDICTED: probable arabinose 5-phosphate isomerase isoform X1 [Sesamum indicum]	XP_011072023	0	95.3488	633.254
CDS_1184_Unigene_2641	E3 ubiquitin- ligase RGLG2-like	453	gi|747096441|ref|XP_011096142.1|PREDICTED: E3 ubiquitin-protein ligase RGLG2-like [Sesamum indicum]	XP_011096142	1.94225e-51	74.6667	180.644
CDS_1185_Unigene_2642	E3 ubiquitin- ligase RGLG2-like	318	gi|747096441|ref|XP_011096142.1|PREDICTED: E3 ubiquitin-protein ligase RGLG2-like [Sesamum indicum]	XP_011096142	2.48914e-56	93.3962	191.43
CDS_1186_Unigene_2642	E3 ubiquitin- ligase RGLG2-like	741	gi|747096441|ref|XP_011096142.1|PREDICTED: E3 ubiquitin-protein ligase RGLG2-like [Sesamum indicum]	XP_011096142	2.21418e-134	93.6652	397.897
CDS_1187_Unigene_2643	PREDICTED: uncharacterized protein LOC105175992	342	gi|747097928|ref|XP_011096949.1|PREDICTED: uncharacterized protein LOC105175992 [Sesamum indicum]	XP_011096949	3.4378e-29	66.9492	114.39
CDS_1188_Unigene_2646	mRNA turnover 4 homolog	690	gi|747081025|ref|XP_011087782.1|PREDICTED: mRNA turnover protein 4 homolog [Sesamum indicum]	XP_011087782	5.12056e-140	95.6332	404.445
CDS_1189_Unigene_2648	PREDICTED: uncharacterized protein LOC105968500	471	gi|848897029|ref|XP_012848589.1|PREDICTED: uncharacterized protein LOC105968500 [Erythranthe guttata] gi|604315153|gb|EYU27859.1| hypothetical protein MIMGU_mgv1a015281mg [Erythranthe guttata]	XP_012848589, EYU27859	2.67019e-66	85.5072	211.46
CDS_1190_Unigene_2648	PREDICTED: uncharacterized protein LOC105968500	381	gi|848897029|ref|XP_012848589.1|PREDICTED: uncharacterized protein LOC105968500 [Erythranthe guttata] gi|604315153|gb|EYU27859.1| hypothetical protein MIMGU_mgv1a015281mg [Erythranthe guttata]	XP_012848589, EYU27859	9.41909e-14	77.193	74.3294
CDS_1191_Unigene_2649	Histone H1 H5	423	gi|976917491|gb|KVI02943.1|Histone H1/H5 [Cynara cardunculus var. scolymus]	KVI02943	3.35672e-29	98.3871	117.087
CDS_1192_Unigene_2650	histone H1	525	gi|802537610|ref|XP_012065526.1|PREDICTED: histone H1 [Jatropha curcas] gi|643741208|gb|KDP46712.1| hypothetical protein JCGZ_06500 [Jatropha curcas]	XP_012065526, KDP46712	9.04842e-36	98.5915	135.576
CDS_1193_Unigene_2651	lysosomal beta glucosidase-like	1881	gi|747083303|ref|XP_011089012.1|PREDICTED: lysosomal beta glucosidase-like [Sesamum indicum]	XP_011089012	0	94.6429	1054.66
CDS_1194_Unigene_2653	PREDICTED: uncharacterized protein LOC104212369	729	gi|698526134|ref|XP_009759897.1|PREDICTED: uncharacterized protein LOC104212369 [Nicotiana sylvestris]	XP_009759897	1.78994e-122	85.1528	360.918
CDS_1195_Unigene_2654	PREDICTED: uncharacterized protein LOC104212369	729	gi|698526134|ref|XP_009759897.1|PREDICTED: uncharacterized protein LOC104212369 [Nicotiana sylvestris]	XP_009759897	1.78994e-122	85.1528	360.918
CDS_1196_Unigene_2656	translation initiation factor eIF-2B subunit gamma	1383	gi|747067533|ref|XP_011080493.1|PREDICTED: translation initiation factor eIF-2B subunit gamma [Sesamum indicum]	XP_011080493	0	94.1176	798.89
CDS_1197_Unigene_2657	cytochrome P450 CYP92B28	1509	gi|745791013|gb|AJD25215.1|cytochrome P450 CYP92B28 [Salvia miltiorrhiza]	AJD25215	0	81.9106	668.307
CDS_1198_Unigene_2658	PREDICTED: reticulocalbin-2	1140	gi|848878394|ref|XP_012839624.1|PREDICTED: reticulocalbin-2 [Erythranthe guttata] gi|848878397|ref|XP_012839625.1| PREDICTED: reticulocalbin-2 [Erythranthe guttata] gi|604330561|gb|EYU35555.1| hypothetical protein MIMGU_mgv1a008053mg [Erythranthe guttata] gi|604330562|gb|EYU35556.1| hypothetical protein MIMGU_mgv1a008053mg [Erythranthe guttata]	XP_012839624, XP_012839625, EYU35555, EYU35556	1.69496e-180	83.558	519.62
CDS_1199_Unigene_2661	PREDICTED: uncharacterized protein LOC105168414	1728	gi|747044000|ref|XP_011086788.1|PREDICTED: uncharacterized protein LOC105168414 [Sesamum indicum]	XP_011086788	0	78.4348	787.719
CDS_1200_Unigene_2662	PREDICTED: uncharacterized protein LOC105168414	1656	gi|747044000|ref|XP_011086788.1|PREDICTED: uncharacterized protein LOC105168414 [Sesamum indicum]	XP_011086788	0	81.8512	799.66
CDS_1201_Unigene_2665	probable BOI-related E3 ubiquitin- ligase 2	1044	gi|747056315|ref|XP_011074416.1|PREDICTED: probable BOI-related E3 ubiquitin-protein ligase 2 [Sesamum indicum]	XP_011074416	7.16104e-173	91.6427	497.278
CDS_1202_Unigene_2666	hypothetical protein MIMGU_mgv1a016129mg	348	gi|604336372|gb|EYU40157.1|hypothetical protein MIMGU_mgv1a016129mg [Erythranthe guttata]	EYU40157	8.24458e-31	64.9254	117.857
CDS_1203_Unigene_2667	DNA-directed RNA polymerase V subunit 7-like	531	gi|747087173|ref|XP_011091118.1|PREDICTED: DNA-directed RNA polymerase V subunit 7-like [Sesamum indicum] gi|747087175|ref|XP_011091119.1| PREDICTED: DNA-directed RNA polymerase V subunit 7-like [Sesamum indicum] gi|747087177|ref|XP_011091120.1| PREDICTED: DNA-directed RNA polymerase V subunit 7-like [Sesamum indicum] gi|747087179|ref|XP_011091121.1| PREDICTED: DNA-directed RNA polymerase V subun…	XP_011091118, XP_011091119, XP_011091120, XP_011091121, XP_011091122, XP_011091123	9.24823e-104	94.3182	308.145
CDS_1204_Unigene_2668	pentatricopeptide repeat-containing At3g62890-like	342	gi|848900003|ref|XP_012850148.1|PREDICTED: pentatricopeptide repeat-containing protein At3g62890-like [Erythranthe guttata]	XP_012850148	1.88342e-55	89.4737	193.741
CDS_1205_Unigene_2669	pentatricopeptide repeat-containing At3g49142	1143	gi|747080953|ref|XP_011087742.1|PREDICTED: putative pentatricopeptide repeat-containing protein At3g49142 [Sesamum indicum]	XP_011087742	0	91.5789	678.322
CDS_1206_Unigene_2671	probable ADP,ATP carrier At5g56450	735	gi|747040793|ref|XP_011098831.1|PREDICTED: probable ADP,ATP carrier protein At5g56450 [Sesamum indicum]	XP_011098831	1.541e-129	93.0556	382.489
CDS_1207_Unigene_2672	squamosa promoter-binding 6	786	gi|747042447|ref|XP_011078637.1|PREDICTED: squamosa promoter-binding-like protein 6 [Sesamum indicum]	XP_011078637	1.5158e-62	59.0361	215.312
CDS_1208_Unigene_2672	squamosa promoter-binding partial	441	gi|747049720|ref|XP_011070914.1|PREDICTED: squamosa promoter-binding-like protein 6, partial [Sesamum indicum]	XP_011070914	1.07542e-21	52.9101	98.9821
CDS_1209_Unigene_2673	squamosa promoter-binding partial	1173	gi|747049720|ref|XP_011070914.1|PREDICTED: squamosa promoter-binding-like protein 6, partial [Sesamum indicum]	XP_011070914	2.79884e-103	65.861	322.013
CDS_1210_Unigene_2678	ROOT PRIMORDIUM DEFECTIVE 1	1218	gi|747066285|ref|XP_011079822.1|PREDICTED: protein ROOT PRIMORDIUM DEFECTIVE 1 [Sesamum indicum] gi|747066287|ref|XP_011079823.1| PREDICTED: protein ROOT PRIMORDIUM DEFECTIVE 1 [Sesamum indicum]	XP_011079822, XP_011079823	0	88.2793	643.269
CDS_1211_Unigene_2682	dynamin-related 4C-like	321	gi|747068746|ref|XP_011081144.1|PREDICTED: dynamin-related protein 4C-like [Sesamum indicum]	XP_011081144	7.24356e-33	72.381	131.339
CDS_1212_Unigene_2682	hypothetical protein MIMGU_mgv1a001638mg	2085	gi|604304116|gb|EYU23466.1|hypothetical protein MIMGU_mgv1a001638mg [Erythranthe guttata]	EYU23466	0	82.6923	931.013
CDS_1213_Unigene_2685	PREDICTED: uncharacterized protein LOC105160840	1047	gi|747060422|ref|XP_011076640.1|PREDICTED: uncharacterized protein LOC105160840 [Sesamum indicum]	XP_011076640	0	86.3248	546.969
CDS_1214_Unigene_2685	PREDICTED: uncharacterized protein LOC105167009	357	gi|747075636|ref|XP_011084862.1|PREDICTED: uncharacterized protein LOC105167009 [Sesamum indicum]	XP_011084862	2.08864e-51	83.8983	180.644
CDS_1215_Unigene_2688	PREDICTED: uncharacterized protein LOC105178241	1878	gi|747103558|ref|XP_011099972.1|PREDICTED: uncharacterized protein LOC105178241 [Sesamum indicum] gi|747103560|ref|XP_011099973.1| PREDICTED: uncharacterized protein LOC105178241 [Sesamum indicum] gi|747103562|ref|XP_011099974.1| PREDICTED: uncharacterized protein LOC105178241 [Sesamum indicum] gi|747103564|ref|XP_011099975.1| PREDICTED: uncharacterized protein LOC105178241 [Sesamum indicum]	XP_011099972, XP_011099973, XP_011099974, XP_011099975	0	84.5411	865.914
CDS_1216_Unigene_2688	PREDICTED: uncharacterized protein LOC105178241	357	gi|747103558|ref|XP_011099972.1|PREDICTED: uncharacterized protein LOC105178241 [Sesamum indicum] gi|747103560|ref|XP_011099973.1| PREDICTED: uncharacterized protein LOC105178241 [Sesamum indicum] gi|747103562|ref|XP_011099974.1| PREDICTED: uncharacterized protein LOC105178241 [Sesamum indicum] gi|747103564|ref|XP_011099975.1| PREDICTED: uncharacterized protein LOC105178241 [Sesamum indicum]	XP_011099972, XP_011099973, XP_011099974, XP_011099975	2.51444e-10	77.9221	67.3958
CDS_1217_Unigene_2689	DNA ligase 1	1068	gi|747040893|ref|XP_011069587.1|PREDICTED: DNA ligase 1 [Sesamum indicum]	XP_011069587	2.72089e-86	91.5254	276.944
CDS_1218_Unigene_2690	brain acid soluble 1	813	gi|747105324|ref|XP_011100936.1|PREDICTED: brain acid soluble protein 1 [Sesamum indicum]	XP_011100936	2.99155e-24	47.5	109.383
CDS_1219_Unigene_2691	probable receptor kinase At1g67000	708	gi|747103817|ref|XP_011100114.1|PREDICTED: probable receptor-like protein kinase At1g67000 [Sesamum indicum]	XP_011100114	4.01368e-101	81.3043	320.087
CDS_1220_Unigene_2693	hypothetical protein MIMGU_mgv1a003289mg	1728	gi|604302448|gb|EYU22024.1|hypothetical protein MIMGU_mgv1a003289mg [Erythranthe guttata]	EYU22024	0	85.3616	856.67
CDS_1221_Unigene_2694	glucan endo-1,3-beta-glucosidase 2-like	1551	gi|747098813|ref|XP_011097437.1|PREDICTED: glucan endo-1,3-beta-glucosidase 2-like [Sesamum indicum]	XP_011097437	1.30962e-174	74.3802	514.612
CDS_1222_Unigene_2697	PREDICTED: frataxin, mitochondrial	579	gi|747064866|ref|XP_011079038.1|PREDICTED: frataxin, mitochondrial [Sesamum indicum]	XP_011079038	7.66875e-49	92.6829	169.088
CDS_1223_Unigene_2698	PREDICTED: protein GPR107-like	1317	gi|747047429|ref|XP_011069685.1|PREDICTED: protein GPR107-like [Sesamum indicum]	XP_011069685	0	92.25	697.967
CDS_1224_Unigene_2699	cytochrome P450 CYP78A114	1578	gi|745790963|gb|AJD25190.1|cytochrome P450 CYP78A114 [Salvia miltiorrhiza]	AJD25190	0	85.3132	668.692
CDS_1225_Unigene_2700	receptor kinase HSL1	2952	gi|747056102|ref|XP_011074306.1|PREDICTED: receptor-like protein kinase HSL1 [Sesamum indicum]	XP_011074306	0	85.7143	1328.54
CDS_1226_Unigene_2701	PREDICTED: mitoferrin-like	948	gi|747062061|ref|XP_011077521.1|PREDICTED: mitoferrin-like [Sesamum indicum]	XP_011077521	9.93917e-158	90.3974	456.833
CDS_1227_Unigene_2702	probable WRKY transcription factor 75	516	gi|747050350|ref|XP_011071242.1|PREDICTED: probable WRKY transcription factor 75 [Sesamum indicum]	XP_011071242	7.87278e-63	68.3333	204.142
CDS_1228_Unigene_2703	gamma-secretase subunit APH1-like	753	gi|848920219|ref|XP_012857044.1|PREDICTED: gamma-secretase subunit APH1-like [Erythranthe guttata] gi|604301362|gb|EYU21028.1| hypothetical protein MIMGU_mgv1a012457mg [Erythranthe guttata]	XP_012857044, EYU21028	2.25781e-121	90.7631	358.992
CDS_1229_Unigene_2704	gamma-secretase subunit APH1-like	753	gi|848920219|ref|XP_012857044.1|PREDICTED: gamma-secretase subunit APH1-like [Erythranthe guttata] gi|604301362|gb|EYU21028.1| hypothetical protein MIMGU_mgv1a012457mg [Erythranthe guttata]	XP_012857044, EYU21028	2.25781e-121	90.7631	358.992
CDS_1230_Unigene_2705	alcohol dehydrogenase-like 6	1266	gi|747051978|ref|XP_011072086.1|PREDICTED: alcohol dehydrogenase-like 6 [Sesamum indicum]	XP_011072086	0	95.6873	700.664
CDS_1231_Unigene_2706	peptide methionine sulfoxide reductase chloroplastic	594	gi|747071847|ref|XP_011082814.1|PREDICTED: peptide methionine sulfoxide reductase B1, chloroplastic [Sesamum indicum]	XP_011082814	2.33514e-95	86.5	288.5
CDS_1232_Unigene_2709	---NA---	330	No Blast Hit
CDS_1233_Unigene_2711	receptor like kinase	1482	gi|747087761|ref|XP_011091433.1|PREDICTED: receptor like protein kinase S.2 [Sesamum indicum]	XP_011091433	0	89.243	796.964
CDS_1234_Unigene_2712	receptor like kinase	414	gi|747087761|ref|XP_011091433.1|PREDICTED: receptor like protein kinase S.2 [Sesamum indicum]	XP_011091433	3.23934e-63	85.1064	218.009
CDS_1235_Unigene_2714	PREDICTED: uncharacterized protein LOC105166786 isoform X1	1521	gi|747075098|ref|XP_011084570.1|PREDICTED: uncharacterized protein LOC105166786 isoform X1 [Sesamum indicum] gi|747075100|ref|XP_011084571.1| PREDICTED: uncharacterized protein LOC105166786 isoform X2 [Sesamum indicum]	XP_011084570, XP_011084571	0	86.722	750.74
CDS_1236_Unigene_2716	transmembrane 87B	1665	gi|848924117|ref|XP_012858244.1|PREDICTED: transmembrane protein 87B [Erythranthe guttata] gi|604300281|gb|EYU20124.1| hypothetical protein MIMGU_mgv1a004348mg [Erythranthe guttata]	XP_012858244, EYU20124	0	88.9513	863.988
CDS_1237_Unigene_2719	N-alpha-acetyltransferase 10	474	gi|747077670|ref|XP_011085967.1|PREDICTED: N-alpha-acetyltransferase 10 [Sesamum indicum]	XP_011085967	1.04397e-77	89.172	240.35
CDS_1238_Unigene_2721	F-box SKIP2	1632	gi|747101905|ref|XP_011099097.1|PREDICTED: F-box protein SKIP2 [Sesamum indicum]	XP_011099097	0	79.925	749.969
CDS_1239_Unigene_2724	PREDICTED: uncharacterized protein LOC105976103	678	gi|848919596|ref|XP_012856847.1|PREDICTED: uncharacterized protein LOC105976103 [Erythranthe guttata] gi|604301957|gb|EYU21543.1| hypothetical protein MIMGU_mgv1a013195mg [Erythranthe guttata]	XP_012856847, EYU21543	5.06255e-88	84.2391	271.937
CDS_1240_Unigene_2725	intron-binding aquarius	4602	gi|747088455|ref|XP_011091817.1|PREDICTED: intron-binding protein aquarius [Sesamum indicum]	XP_011091817	0	92.8618	2696
CDS_1241_Unigene_2728	Werner Syndrome-like exonuclease	627	gi|747048144|ref|XP_011070071.1|PREDICTED: Werner Syndrome-like exonuclease [Sesamum indicum]	XP_011070071	2.44373e-108	84.878	322.398
CDS_1242_Unigene_2729	PREDICTED: uncharacterized protein LOC105958917	1077	gi|848875809|ref|XP_012838372.1|PREDICTED: uncharacterized protein LOC105958917 [Erythranthe guttata]	XP_012838372	5.12935e-121	80.7339	365.54
CDS_1243_Unigene_2730	chaperone dnaJ mitochondrial	1341	gi|747044098|ref|XP_011087248.1|PREDICTED: chaperone protein dnaJ 1, mitochondrial [Sesamum indicum]	XP_011087248	0	92.1114	756.903
CDS_1244_Unigene_2731	pentatricopeptide repeat-containing chloroplastic	1194	gi|747087714|ref|XP_011091407.1|PREDICTED: pentatricopeptide repeat-containing protein At3g26630, chloroplastic [Sesamum indicum]	XP_011091407	0	84.5387	609.372
CDS_1245_Unigene_2734	bifunctional fucokinase fucose pyrophosphorylase	3213	gi|747045442|ref|XP_011094013.1|PREDICTED: bifunctional fucokinase/fucose pyrophosphorylase [Sesamum indicum]	XP_011094013	0	89.1612	1661.35
CDS_1246_Unigene_2736	hypothetical protein MIMGU_mgv1a020592mg, partial	1062	gi|604318749|gb|EYU30241.1|hypothetical protein MIMGU_mgv1a020592mg, partial [Erythranthe guttata]	EYU30241	0	92.6346	632.098
CDS_1247_Unigene_2737	PREDICTED: uncharacterized protein LOC105966039	834	gi|848891866|ref|XP_012846034.1|PREDICTED: uncharacterized protein LOC105966039 [Erythranthe guttata]	XP_012846034	4.268e-94	83.3333	291.582
CDS_1248_Unigene_2739	ABC transporter C family member 10	624	gi|747059362|ref|XP_011076059.1|PREDICTED: ABC transporter C family member 10 [Sesamum indicum] gi|747059364|ref|XP_011076060.1| PREDICTED: ABC transporter C family member 10 [Sesamum indicum] gi|747059366|ref|XP_011076061.1| PREDICTED: ABC transporter C family member 10 [Sesamum indicum] gi|747059368|ref|XP_011076062.1| PREDICTED: ABC transporter C family member 10 [Sesamum indicum] gi|747059370…	XP_011076059, XP_011076060, XP_011076061, XP_011076062, XP_011076063	1.25559e-73	81.25	253.832
CDS_1249_Unigene_2740	aldehyde dehydrogenase family 2 member C4	1533	gi|848912768|ref|XP_012854573.1|PREDICTED: aldehyde dehydrogenase family 2 member C4 [Erythranthe guttata] gi|604303596|gb|EYU23020.1| hypothetical protein MIMGU_mgv1a004994mg [Erythranthe guttata]	XP_012854573, EYU23020	0	90.0204	789.26
CDS_1250_Unigene_2741	pentatricopeptide repeat-containing mitochondrial-like	2187	gi|747080589|ref|XP_011087551.1|PREDICTED: pentatricopeptide repeat-containing protein At5g64320, mitochondrial-like [Sesamum indicum]	XP_011087551	0	80.7163	951.814
CDS_1251_Unigene_2742	dehydration-responsive element-binding 3	660	gi|747052567|ref|XP_011072408.1|PREDICTED: dehydration-responsive element-binding protein 3 [Sesamum indicum]	XP_011072408	4.47467e-69	80.4348	223.016
CDS_1252_Unigene_2743	hypothetical protein VITISV_032969	510	gi|147827062|emb|CAN70877.1|hypothetical protein VITISV_032969 [Vitis vinifera] gi|302143516|emb|CBI22077.3| unnamed protein product [Vitis vinifera]	CAN70877, CBI22077	1.04848e-33	73	130.568
CDS_1253_Unigene_2744	HMG1 2	459	gi|747097984|ref|XP_011096978.1|PREDICTED: HMG1/2-like protein [Sesamum indicum]	XP_011096978	1.48996e-38	83.6066	140.198
CDS_1254_Unigene_2745	HMG1 2	459	gi|747097984|ref|XP_011096978.1|PREDICTED: HMG1/2-like protein [Sesamum indicum]	XP_011096978	1.48996e-38	83.6066	140.198
CDS_1255_Unigene_2746	ribulose-1,5 bisphosphate carboxylase oxygenase large subunit N- chloroplastic	1605	gi|747058401|ref|XP_011075538.1|PREDICTED: ribulose-1,5 bisphosphate carboxylase/oxygenase large subunit N-methyltransferase, chloroplastic [Sesamum indicum]	XP_011075538	0	91.2779	847.81
CDS_1256_Unigene_2747	phosphate transporter PHO1 homolog 1	939	gi|747049614|ref|XP_011070857.1|PREDICTED: phosphate transporter PHO1 homolog 1 [Sesamum indicum]	XP_011070857	6.95676e-176	95.2077	519.62
CDS_1257_Unigene_2749	uncharacterized membrane At3g27390	573	gi|747076684|ref|XP_011085423.1|PREDICTED: uncharacterized membrane protein At3g27390 [Sesamum indicum]	XP_011085423	1.45462e-83	81.6327	270.396
CDS_1258_Unigene_2751	---NA---	327	No Blast Hit
CDS_1259_Unigene_2752	TIC chloroplastic	840	gi|747073904|ref|XP_011083929.1|PREDICTED: protein TIC 22, chloroplastic [Sesamum indicum]	XP_011083929	6.2507e-148	93.1559	428.713
CDS_1260_Unigene_2753	lysosomal Pro-X carboxypeptidase-like	1482	gi|747085078|ref|XP_011089978.1|PREDICTED: lysosomal Pro-X carboxypeptidase-like [Sesamum indicum]	XP_011089978	0	87.315	742.651
CDS_1261_Unigene_2755	aspartate-semialdehyde dehydrogenase	639	gi|747049052|ref|XP_011070557.1|PREDICTED: aspartate-semialdehyde dehydrogenase [Sesamum indicum]	XP_011070557	4.75319e-101	92.0904	310.457
CDS_1262_Unigene_2755	aspartate-semialdehyde dehydrogenase	1158	gi|747049052|ref|XP_011070557.1|PREDICTED: aspartate-semialdehyde dehydrogenase [Sesamum indicum]	XP_011070557	0	94.5799	664.455
CDS_1263_Unigene_2756	PREDICTED: uncharacterized protein LOC105178545	1059	gi|747104232|ref|XP_011100341.1|PREDICTED: uncharacterized protein LOC105178545 [Sesamum indicum]	XP_011100341	8.44509e-151	78.7535	441.81
CDS_1264_Unigene_2757	unnamed protein product	828	gi|661876371|emb|CDP19531.1|unnamed protein product [Coffea canephora]	CDP19531	1.16178e-117	79.7794	351.673
CDS_1265_Unigene_2758	phospho ECPP44-like	678	gi|747056902|ref|XP_011074729.1|PREDICTED: phosphoprotein ECPP44-like [Sesamum indicum]	XP_011074729	1.09418e-15	67.907	82.8037
CDS_1266_Unigene_2760	replication factor C subunit 2	1026	gi|747047084|ref|XP_011102316.1|PREDICTED: LOW QUALITY PROTEIN: replication factor C subunit 2 [Sesamum indicum]	XP_011102316	0	94.8864	633.254
CDS_1267_Unigene_2761	inactive disease susceptibility LOV1	2079	gi|747087566|ref|XP_011091330.1|PREDICTED: putative inactive disease susceptibility protein LOV1 [Sesamum indicum]	XP_011091330	0	83.8661	939.873
CDS_1268_Unigene_2762	inactive disease susceptibility LOV1	657	gi|747087566|ref|XP_011091330.1|PREDICTED: putative inactive disease susceptibility protein LOV1 [Sesamum indicum]	XP_011091330	1.84294e-60	79.0816	214.927
CDS_1269_Unigene_2763	magnesium-chelatase subunit chloroplastic-like	1275	gi|747096945|ref|XP_011096413.1|PREDICTED: magnesium-chelatase subunit ChlI, chloroplastic-like [Sesamum indicum]	XP_011096413	0	96.8912	654.44
CDS_1270_Unigene_2764	transcription elongation factor SPT6	4722	gi|747048134|ref|XP_011070064.1|PREDICTED: transcription elongation factor SPT6 [Sesamum indicum]	XP_011070064	0	94.9322	2417.88
CDS_1271_Unigene_2765	translocase subunit chloroplastic isoform X1	3144	gi|747065647|ref|XP_011079470.1|PREDICTED: protein translocase subunit SecA, chloroplastic isoform X1 [Sesamum indicum]	XP_011079470	0	94.0763	1761.5
CDS_1272_Unigene_2766	PREDICTED: uncharacterized protein LOC105948977	1206	gi|848857007|ref|XP_012827697.1|PREDICTED: uncharacterized protein LOC105948977 [Erythranthe guttata] gi|604345417|gb|EYU43999.1| hypothetical protein MIMGU_mgv1a008330mg [Erythranthe guttata]	XP_012827697, EYU43999	2.98136e-151	75.3316	446.047
CDS_1273_Unigene_2767	replication A 70 kDa DNA-binding subunit A isoform X1	1908	gi|747092097|ref|XP_011093800.1|PREDICTED: replication protein A 70 kDa DNA-binding subunit A isoform X1 [Sesamum indicum]	XP_011093800	0	90.6103	1062.75
CDS_1274_Unigene_2769	RHO guanyl-nucleotide exchange factor 11	327	gi|590629063|ref|XP_007026886.1|RHO guanyl-nucleotide exchange factor 11 [Theobroma cacao] gi|508715491|gb|EOY07388.1| RHO guanyl-nucleotide exchange factor 11 [Theobroma cacao]	XP_007026886, EOY07388	1.08792e-52	87.5	172.94
CDS_1275_Unigene_2773	rho GDP-dissociation inhibitor 1-like	681	gi|848882665|ref|XP_012841661.1|PREDICTED: rho GDP-dissociation inhibitor 1-like [Erythranthe guttata] gi|848882667|ref|XP_012841662.1| PREDICTED: rho GDP-dissociation inhibitor 1-like [Erythranthe guttata]	XP_012841661, XP_012841662	2.3209e-117	92.268	347.051
CDS_1276_Unigene_2775	cytokinin riboside 5 -monophosphate phosphoribohydrolase LOG5	675	gi|848872538|ref|XP_012836829.1|PREDICTED: cytokinin riboside 5'-monophosphate phosphoribohydrolase LOG5 [Erythranthe guttata] gi|604333661|gb|EYU38012.1| hypothetical protein MIMGU_mgv1a026823mg [Erythranthe guttata]	XP_012836829, EYU38012	1.1837e-108	92.823	325.094
CDS_1277_Unigene_2777	FAM10 family At4g22670	942	gi|747040910|ref|XP_011069663.1|PREDICTED: FAM10 family protein At4g22670 [Sesamum indicum]	XP_011069663	2.88618e-112	85.4772	343.584
CDS_1278_Unigene_2778	serine carboxypeptidase-like 31	645	gi|848898215|ref|XP_012849216.1|PREDICTED: serine carboxypeptidase-like 31 [Erythranthe guttata] gi|848898217|ref|XP_012849217.1| PREDICTED: serine carboxypeptidase-like 31 [Erythranthe guttata] gi|604315239|gb|EYU27945.1| hypothetical protein MIMGU_mgv1a005674mg [Erythranthe guttata]	XP_012849216, XP_012849217, EYU27945	1.1335e-105	83.5616	325.094
CDS_1279_Unigene_2780	PREDICTED: uncharacterized protein LOC105175329 isoform X2	834	gi|747096263|ref|XP_011096044.1|PREDICTED: uncharacterized protein LOC105175329 isoform X2 [Sesamum indicum] gi|747096265|ref|XP_011096045.1| PREDICTED: uncharacterized protein LOC105175329 isoform X2 [Sesamum indicum] gi|747096267|ref|XP_011096046.1| PREDICTED: uncharacterized protein LOC105175329 isoform X2 [Sesamum indicum]	XP_011096044, XP_011096045, XP_011096046	7.07526e-164	87.7256	468.774
CDS_1280_Unigene_2782	ribonucleases P MRP subunit POP1	2457	gi|747055251|ref|XP_011073863.1|PREDICTED: ribonucleases P/MRP protein subunit POP1 [Sesamum indicum]	XP_011073863	0	76.2424	942.954
CDS_1281_Unigene_2784	indole-3-acetic acid-amido synthetase	942	gi|747066072|ref|XP_011079705.1|PREDICTED: putative indole-3-acetic acid-amido synthetase GH3.9 [Sesamum indicum]	XP_011079705	0	90.6752	526.168
CDS_1282_Unigene_2785	SWI SNF-related matrix-associated actin-dependent regulator of chromatin subfamily A 1 isoform X2	456	gi|848877298|ref|XP_012839087.1|PREDICTED: SWI/SNF-related matrix-associated actin-dependent regulator of chromatin subfamily A-like protein 1 isoform X2 [Erythranthe guttata]	XP_012839087	2.71931e-49	78.6667	179.104
CDS_1283_Unigene_2788	PREDICTED: protein OSB1, mitochondrial-like	837	gi|747073655|ref|XP_011083794.1|PREDICTED: protein OSB1, mitochondrial-like [Sesamum indicum] gi|747073657|ref|XP_011083795.1| PREDICTED: protein OSB1, mitochondrial-like [Sesamum indicum]	XP_011083794, XP_011083795	2.75761e-99	71.8045	304.679
CDS_1284_Unigene_2792	hypothetical protein MIMGU_mgv1a002249mg	462	gi|604315132|gb|EYU27838.1|hypothetical protein MIMGU_mgv1a002249mg [Erythranthe guttata]	EYU27838	1.30616e-36	64.0523	143.665
CDS_1285_Unigene_2794	hypothetical protein SETIT_018284mg	336	gi|944265898|gb|KQL30138.1|hypothetical protein SETIT_018284mg [Setaria italica]	KQL30138	8.85026e-52	88.6792	174.481
CDS_1286_Unigene_2795	pentatricopeptide repeat-containing mitochondrial	1803	gi|747064924|ref|XP_011079070.1|PREDICTED: pentatricopeptide repeat-containing protein At1g80270, mitochondrial [Sesamum indicum]	XP_011079070	0	70.9516	635.565
CDS_1287_Unigene_2798	PREDICTED: uncharacterized protein LOC105156436 isoform X1	561	gi|747049618|ref|XP_011070859.1|PREDICTED: uncharacterized protein LOC105156436 isoform X1 [Sesamum indicum]	XP_011070859	7.43983e-69	70.4301	220.32
CDS_1288_Unigene_2799	PREDICTED: uncharacterized protein LOC105156436 isoform X1	561	gi|747049618|ref|XP_011070859.1|PREDICTED: uncharacterized protein LOC105156436 isoform X1 [Sesamum indicum]	XP_011070859	7.43983e-69	70.4301	220.32
CDS_1289_Unigene_2800	PREDICTED: uncharacterized protein LOC105952050	714	gi|848860313|ref|XP_012831009.1|PREDICTED: uncharacterized protein LOC105952050 [Erythranthe guttata]	XP_012831009	2.16355e-44	64.977	160.614
CDS_1290_Unigene_2802	auxin transport BIG	432	gi|848856166|ref|XP_012855310.1|PREDICTED: LOW QUALITY PROTEIN: auxin transport protein BIG [Erythranthe guttata]	XP_012855310	1.38548e-55	82.6389	200.675
CDS_1291_Unigene_2807	PREDICTED: uncharacterized protein LOC105160881	726	gi|747060507|ref|XP_011076686.1|PREDICTED: uncharacterized protein LOC105160881 [Sesamum indicum]	XP_011076686	1.50143e-87	80.8411	271.166
CDS_1292_Unigene_2808	hypothetical protein MIMGU_mgv1a026403mg, partial	300	gi|604326939|gb|EYU32914.1|hypothetical protein MIMGU_mgv1a026403mg, partial [Erythranthe guttata]	EYU32914	4.1617e-48	89.899	171.014
CDS_1293_Unigene_2808	potassium transporter 10-like isoform X2	1134	gi|747053919|ref|XP_011073142.1|PREDICTED: potassium transporter 10-like isoform X2 [Sesamum indicum]	XP_011073142	0	89.9471	625.165
CDS_1294_Unigene_2809	---NA---	324	No Blast Hit
CDS_1295_Unigene_2809	guanine nucleotide-binding subunit gamma 2-like	300	gi|747087096|ref|XP_011091078.1|PREDICTED: guanine nucleotide-binding protein subunit gamma 2-like [Sesamum indicum]	XP_011091078	2.57854e-37	90.9091	132.88
CDS_1296_Unigene_2810	serine carboxypeptidase-like	1539	gi|747085031|ref|XP_011089952.1|PREDICTED: serine carboxypeptidase-like [Sesamum indicum]	XP_011089952	0	88.9328	845.499
CDS_1297_Unigene_2811	ATP-dependent zinc metalloprotease FTSH mitochondrial-like	2490	gi|747084771|ref|XP_011089809.1|PREDICTED: ATP-dependent zinc metalloprotease FTSH 10, mitochondrial-like [Sesamum indicum]	XP_011089809	0	88.7681	1225.69
CDS_1298_Unigene_2812	PREDICTED: uncharacterized protein At4g15970-like	501	gi|747070854|ref|XP_011082269.1|PREDICTED: uncharacterized protein At4g15970-like [Sesamum indicum]	XP_011082269	7.29117e-96	90.8537	295.819
CDS_1299_Unigene_2812	PREDICTED: uncharacterized protein At4g15970-like	738	gi|848873643|ref|XP_012837376.1|PREDICTED: uncharacterized protein At4g15970-like [Erythranthe guttata] gi|604333086|gb|EYU37477.1| hypothetical protein MIMGU_mgv1a007746mg [Erythranthe guttata]	XP_012837376, EYU37477	1.31563e-69	69.4444	231.106
CDS_1300_Unigene_2813	PREDICTED: uncharacterized protein At4g15970-like	1179	gi|747070854|ref|XP_011082269.1|PREDICTED: uncharacterized protein At4g15970-like [Sesamum indicum]	XP_011082269	1.29476e-179	80.3235	518.85
CDS_1301_Unigene_2817	probable phosphatase 2C 14	1302	gi|747050183|ref|XP_011071154.1|PREDICTED: probable protein phosphatase 2C 14 [Sesamum indicum]	XP_011071154	2.31559e-153	76.6749	455.292
CDS_1302_Unigene_2818	nudix hydrolase mitochondrial	726	gi|747077760|ref|XP_011086019.1|PREDICTED: nudix hydrolase 15, mitochondrial [Sesamum indicum]	XP_011086019	6.37992e-114	84.7737	339.347
CDS_1303_Unigene_2819	clathrin light chain 2-like	993	gi|848898291|ref|XP_012849257.1|PREDICTED: clathrin light chain 2-like [Erythranthe guttata] gi|604315219|gb|EYU27925.1| hypothetical protein MIMGU_mgv1a010215mg [Erythranthe guttata]	XP_012849257, EYU27925	1.91848e-119	89.6825	359.762
CDS_1304_Unigene_2820	prostaglandin E synthase 2-like	1014	gi|848877517|ref|XP_012839191.1|PREDICTED: prostaglandin E synthase 2-like [Erythranthe guttata]	XP_012839191	4.21343e-160	83.2836	464.151
CDS_1305_Unigene_2823	MAR-binding filament 1-1	699	gi|747042901|ref|XP_011080889.1|PREDICTED: MAR-binding filament-like protein 1-1 [Sesamum indicum]	XP_011080889	5.2747e-63	72.0339	220.705
CDS_1306_Unigene_2829	ENHANCED DISEASE RESISTANCE 2-like	633	gi|747070381|ref|XP_011082010.1|PREDICTED: protein ENHANCED DISEASE RESISTANCE 2-like [Sesamum indicum]	XP_011082010	1.47525e-117	89.7196	349.362
CDS_1307_Unigene_2830	ENHANCED DISEASE RESISTANCE 2-like	312	gi|747040413|ref|XP_011079981.1|PREDICTED: protein ENHANCED DISEASE RESISTANCE 2-like [Sesamum indicum]	XP_011079981	1.65646e-18	73.1343	88.1965
CDS_1308_Unigene_2831	benzil reductase ((S)-benzoin forming) IRC24	1008	gi|747097496|ref|XP_011096715.1|PREDICTED: benzil reductase ((S)-benzoin forming) IRC24 [Sesamum indicum]	XP_011096715	8.62038e-176	89.3103	502.286
CDS_1309_Unigene_2832	PREDICTED: uncharacterized protein LOC105174061	528	gi|747093074|ref|XP_011094328.1|PREDICTED: uncharacterized protein LOC105174061 [Sesamum indicum]	XP_011094328	8.93621e-46	75.4601	159.844
CDS_1310_Unigene_2834	PREDICTED: uncharacterized protein LOC105163010	465	gi|747065717|ref|XP_011079510.1|PREDICTED: uncharacterized protein LOC105163010 [Sesamum indicum]	XP_011079510	8.24325e-75	93.0233	231.876
CDS_1311_Unigene_2835	probable ubiquitin-conjugating enzyme E2 24	2667	gi|747077857|ref|XP_011086073.1|PREDICTED: probable ubiquitin-conjugating enzyme E2 24 [Sesamum indicum]	XP_011086073	0	80.8343	1170.61
CDS_1312_Unigene_2836	PREDICTED: uncharacterized protein LOC105157351 isoform X1	2625	gi|747051932|ref|XP_011072061.1|PREDICTED: uncharacterized protein LOC105157351 isoform X1 [Sesamum indicum]	XP_011072061	0	78.3186	989.949
CDS_1313_Unigene_2837	PREDICTED: uncharacterized protein LOC105157351 isoform X2	786	gi|747051934|ref|XP_011072062.1|PREDICTED: uncharacterized protein LOC105157351 isoform X2 [Sesamum indicum]	XP_011072062	1.82968e-66	79.0076	235.343
CDS_1314_Unigene_2841	PREDICTED: uncharacterized protein LOC105177194	666	gi|747100889|ref|XP_011098551.1|PREDICTED: uncharacterized protein LOC105177194 [Sesamum indicum] gi|747100891|ref|XP_011098552.1| PREDICTED: uncharacterized protein LOC105177194 [Sesamum indicum] gi|747100893|ref|XP_011098553.1| PREDICTED: uncharacterized protein LOC105177194 [Sesamum indicum]	XP_011098551, XP_011098552, XP_011098553	2.10134e-137	93.4579	400.593
CDS_1315_Unigene_2842	PREDICTED: uncharacterized protein LOC105177194	930	gi|747100889|ref|XP_011098551.1|PREDICTED: uncharacterized protein LOC105177194 [Sesamum indicum] gi|747100891|ref|XP_011098552.1| PREDICTED: uncharacterized protein LOC105177194 [Sesamum indicum] gi|747100893|ref|XP_011098553.1| PREDICTED: uncharacterized protein LOC105177194 [Sesamum indicum]	XP_011098551, XP_011098552, XP_011098553	1.72896e-168	87.2549	483.411
CDS_1316_Unigene_2844	PREDICTED: protein sym-1-like	753	gi|848876641|ref|XP_012838776.1|PREDICTED: protein sym-1-like [Erythranthe guttata] gi|604331509|gb|EYU36367.1| hypothetical protein MIMGU_mgv1a012153mg [Erythranthe guttata]	XP_012838776, EYU36367	3.1544e-117	80.3089	348.591
CDS_1317_Unigene_2847	2-oxoisovalerate dehydrogenase subunit alpha mitochondrial isoform X1	1617	gi|848886023|ref|XP_012843255.1|PREDICTED: 2-oxoisovalerate dehydrogenase subunit alpha 1, mitochondrial isoform X1 [Erythranthe guttata] gi|604322054|gb|EYU32472.1| hypothetical protein MIMGU_mgv1a005821mg [Erythranthe guttata]	XP_012843255, EYU32472	0	83.2645	748.429
CDS_1318_Unigene_2848	polyadenylate-binding 1 isoform X1	648	gi|747060086|ref|XP_011076455.1|PREDICTED: polyadenylate-binding protein 1 isoform X1 [Sesamum indicum]	XP_011076455	2.82587e-97	95.4023	295.049
CDS_1319_Unigene_2849	L-ascorbate peroxidase peroxisomal	840	gi|743899769|ref|XP_011043177.1|PREDICTED: L-ascorbate peroxidase 3, peroxisomal [Populus euphratica]	XP_011043177	4.50125e-136	87.0629	399.053
CDS_1320_Unigene_2850	nucleolar GTP-binding 1-like	2025	gi|747078656|ref|XP_011086497.1|PREDICTED: nucleolar GTP-binding protein 1-like [Sesamum indicum] gi|747078658|ref|XP_011086498.1| PREDICTED: nucleolar GTP-binding protein 1-like [Sesamum indicum] gi|747078660|ref|XP_011086499.1| PREDICTED: nucleolar GTP-binding protein 1-like [Sesamum indicum]	XP_011086497, XP_011086498, XP_011086499	0	94.109	1103.2
CDS_1321_Unigene_2852	PREDICTED: uncharacterized protein LOC105176365	606	gi|747098833|ref|XP_011097448.1|PREDICTED: uncharacterized protein LOC105176365 [Sesamum indicum]	XP_011097448	2.33406e-41	60.5381	154.836
CDS_1322_Unigene_2855	PREDICTED: protein SYM1	690	gi|848873964|ref|XP_012837537.1|PREDICTED: protein SYM1 [Erythranthe guttata] gi|604332858|gb|EYU37350.1| hypothetical protein MIMGU_mgv1a013039mg [Erythranthe guttata]	XP_012837537, EYU37350	9.64988e-108	84.2593	322.783
CDS_1323_Unigene_2856	hypothetical protein MIMGU_mgv1a020462mg, partial	300	gi|604302256|gb|EYU21842.1|hypothetical protein MIMGU_mgv1a020462mg, partial [Erythranthe guttata]	EYU21842	2.3226e-10	63.4409	67.3958
CDS_1324_Unigene_2857	PREDICTED: LOW QUALITY PROTEIN: protein sym-1-like	909	gi|747051954|ref|XP_011072073.1|PREDICTED: LOW QUALITY PROTEIN: protein sym-1-like [Sesamum indicum]	XP_011072073	1.27144e-95	95.7831	296.975
CDS_1325_Unigene_2859	AF249917_1ADP-glucose pyrophosphorylase large subunit	1584	gi|7671234|gb|AAF66436.1|AF249917_1ADP-glucose pyrophosphorylase large subunit [Perilla frutescens]	AAF66436	0	95.0664	991.875
CDS_1326_Unigene_2860	AF249917_1ADP-glucose pyrophosphorylase large subunit	1584	gi|7671234|gb|AAF66436.1|AF249917_1ADP-glucose pyrophosphorylase large subunit [Perilla frutescens]	AAF66436	0	95.0664	991.875
CDS_1327_Unigene_2861	F-box At5g62060	759	gi|747100921|ref|XP_011098568.1|PREDICTED: putative F-box protein At5g62060 [Sesamum indicum]	XP_011098568	2.13615e-21	45.1613	101.679
CDS_1328_Unigene_2864	E3 SUMO- ligase pli1 isoform X1	336	gi|747041496|ref|XP_011073310.1|PREDICTED: E3 SUMO-protein ligase pli1 isoform X1 [Sesamum indicum]	XP_011073310	1.85635e-25	70.7965	111.309
CDS_1329_Unigene_2866	PREDICTED: uncharacterized protein LOC105157319	774	gi|747051838|ref|XP_011072014.1|PREDICTED: uncharacterized protein LOC105157319 [Sesamum indicum]	XP_011072014	3.19805e-112	91.5	335.88
CDS_1330_Unigene_2870	3-hydroxyisobutyryl- hydrolase 5	1158	gi|747072002|ref|XP_011082898.1|PREDICTED: 3-hydroxyisobutyryl-CoA hydrolase-like protein 5 [Sesamum indicum]	XP_011082898	0	91.6883	687.952
CDS_1331_Unigene_2873	PREDICTED: uncharacterized protein LOC105175681	1716	gi|747045886|ref|XP_011096519.1|PREDICTED: uncharacterized protein LOC105175681 [Sesamum indicum]	XP_011096519	0	88.3978	895.96
CDS_1332_Unigene_2874	IQ-DOMAIN 1	441	gi|747100332|ref|XP_011098253.1|PREDICTED: protein IQ-DOMAIN 1 [Sesamum indicum]	XP_011098253	1.95779e-58	80.7407	195.282
CDS_1333_Unigene_2887	---NA---	360	No Blast Hit
CDS_1334_Unigene_2891	PREDICTED: uncharacterized protein LOC105163317	660	gi|747066487|ref|XP_011079926.1|PREDICTED: uncharacterized protein LOC105163317 [Sesamum indicum]	XP_011079926	4.44311e-85	77.2093	263.848
CDS_1335_Unigene_2893	---NA---	972	No Blast Hit
CDS_1336_Unigene_2896	mitochondrial import inner membrane translocase subunit TIM50	444	gi|747095313|ref|XP_011095527.1|PREDICTED: mitochondrial import inner membrane translocase subunit TIM50 [Sesamum indicum]	XP_011095527	1.08223e-31	81.5789	126.716
CDS_1337_Unigene_2898	PREDICTED: uncharacterized protein LOC105954344	330	gi|848865542|ref|XP_012833474.1|PREDICTED: uncharacterized protein LOC105954344 [Erythranthe guttata]	XP_012833474	6.03715e-18	60.5505	86.2705
CDS_1338_Unigene_2904	KRTCAP2 homolog	411	gi|848909691|ref|XP_012853581.1|PREDICTED: protein KRTCAP2 homolog [Erythranthe guttata] gi|604304614|gb|EYU23865.1| hypothetical protein MIMGU_mgv1a016555mg [Erythranthe guttata]	XP_012853581, EYU23865	5.441e-39	89.7196	139.428
CDS_1339_Unigene_2905	hypothetical protein VITISV_006598	336	gi|147780658|emb|CAN69110.1|hypothetical protein VITISV_006598 [Vitis vinifera]	CAN69110	3.02546e-52	90.2913	173.326
CDS_1340_Unigene_2910	PREDICTED: uncharacterized protein LOC105167235	1776	gi|747076209|ref|XP_011085165.1|PREDICTED: uncharacterized protein LOC105167235 [Sesamum indicum]	XP_011085165	0	84.6018	845.114
CDS_1341_Unigene_2911	hypothetical protein CICLE_v10002591mg	438	gi|567882709|ref|XP_006433913.1|hypothetical protein CICLE_v10002591mg [Citrus clementina] gi|557536035|gb|ESR47153.1| hypothetical protein CICLE_v10002591mg [Citrus clementina] gi|641862377|gb|KDO81064.1| hypothetical protein CISIN_1g029725mg [Citrus sinensis]	XP_006433913, ESR47153, KDO81064	2.88126e-14	95.122	76.6406
CDS_1342_Unigene_2914	---NA---	375	No Blast Hit
CDS_1343_Unigene_2915	lachrymatory-factor synthase	360	gi|747069906|ref|XP_011081762.1|PREDICTED: lachrymatory-factor synthase [Sesamum indicum]	XP_011081762	1.48247e-48	79.8319	164.851
CDS_1344_Unigene_2917	pentatricopeptide repeat-containing At3g12770	774	gi|848906210|ref|XP_012852438.1|PREDICTED: pentatricopeptide repeat-containing protein At3g12770 [Erythranthe guttata]	XP_012852438	2.73186e-91	74.0426	296.59
CDS_1345_Unigene_2918	60S acidic ribosomal	450	gi|706002512|gb|AIW62441.1|60S acidic ribosomal protein [Scytodes thoracica]	AIW62441	1.5124e-74	88	237.654
CDS_1346_Unigene_2920	phospholipid:diacylglycerol acyltransferase 1-like	2115	gi|747052867|ref|XP_011072566.1|PREDICTED: phospholipid:diacylglycerol acyltransferase 1-like [Sesamum indicum] gi|747052869|ref|XP_011072567.1| PREDICTED: phospholipid:diacylglycerol acyltransferase 1-like [Sesamum indicum] gi|747052871|ref|XP_011072568.1| PREDICTED: phospholipid:diacylglycerol acyltransferase 1-like [Sesamum indicum]	XP_011072566, XP_011072567, XP_011072568	0	94.5774	1172.15
CDS_1347_Unigene_2921	Ocs element-binding	486	gi|255543765|ref|XP_002512945.1|Ocs element-binding factor, putative [Ricinus communis] gi|223547956|gb|EEF49448.1| Ocs element-binding factor, putative [Ricinus communis]	XP_002512945, EEF49448	2.82579e-39	75.2	142.51
CDS_1348_Unigene_2922	PREDICTED: uncharacterized protein C17orf53	699	gi|747043519|ref|XP_011084189.1|PREDICTED: uncharacterized protein C17orf53 [Sesamum indicum]	XP_011084189	4.89585e-60	63.4981	207.223
CDS_1349_Unigene_2925	serine threonine- kinase CCR4	1431	gi|747045918|ref|XP_011096697.1|PREDICTED: serine/threonine-protein kinase-like protein CCR4 [Sesamum indicum]	XP_011096697	0	81.3025	650.203
CDS_1350_Unigene_2926	unnamed protein product	426	gi|296089469|emb|CBI39288.3|unnamed protein product [Vitis vinifera]	CBI39288	2.50624e-49	72.4138	178.333
CDS_1351_Unigene_2928	probable serine threonine kinase IRE4 isoform X1	3357	gi|747073493|ref|XP_011083708.1|PREDICTED: probable serine/threonine protein kinase IRE4 isoform X1 [Sesamum indicum]	XP_011083708	0	86.7837	1574.3
CDS_1352_Unigene_2930	ninja-family AFP1-like	603	gi|747106929|ref|XP_011101763.1|PREDICTED: ninja-family protein AFP1-like [Sesamum indicum]	XP_011101763	3.97605e-55	67.0886	192.971
CDS_1353_Unigene_2931	hypothetical protein GLYMA_04G200400	516	gi|947115551|gb|KRH63853.1|hypothetical protein GLYMA_04G200400 [Glycine max]	KRH63853	5.44708e-78	88.9535	257.684
CDS_1354_Unigene_2935	PREDICTED: pheophytinase, chloroplastic	1560	gi|747088393|ref|XP_011091783.1|PREDICTED: pheophytinase, chloroplastic [Sesamum indicum] gi|747088395|ref|XP_011091784.1| PREDICTED: pheophytinase, chloroplastic [Sesamum indicum]	XP_011091783, XP_011091784	0	82.2736	738.028
CDS_1355_Unigene_2936	PREDICTED: uncharacterized protein LOC105959504	606	gi|848877255|ref|XP_012839067.1|PREDICTED: uncharacterized protein LOC105959504 [Erythranthe guttata] gi|604331836|gb|EYU36694.1| hypothetical protein MIMGU_mgv1a012462mg [Erythranthe guttata]	XP_012839067, EYU36694	8.23922e-92	83.9779	281.567
CDS_1356_Unigene_2943	germin 5-1	657	gi|747089175|ref|XP_011092215.1|PREDICTED: germin-like protein 5-1 [Sesamum indicum]	XP_011092215	1.64408e-122	92.891	358.992
CDS_1357_Unigene_2945	apolipo (a)-like isoform X4	447	gi|795361637|ref|XP_011933448.1|PREDICTED: apolipoprotein(a)-like isoform X4 [Cercocebus atys]	XP_011933448	9.46993e-64	92.5926	207.223
CDS_1358_Unigene_2947	PREDICTED: uncharacterized protein LOC105158947	369	gi|747055848|ref|XP_011074172.1|PREDICTED: uncharacterized protein LOC105158947 [Sesamum indicum]	XP_011074172	1.28443e-13	60.1942	76.2554
CDS_1359_Unigene_2948	PREDICTED: uncharacterized protein LOC105973958	729	gi|848912410|ref|XP_012854458.1|PREDICTED: uncharacterized protein LOC105973958 [Erythranthe guttata] gi|848912422|ref|XP_012854461.1| PREDICTED: uncharacterized protein LOC105973959 [Erythranthe guttata] gi|604303784|gb|EYU23185.1| hypothetical protein MIMGU_mgv11b022576mg [Erythranthe guttata]	XP_012854458, XP_012854461, EYU23185	5.08642e-108	80.2469	328.946
CDS_1360_Unigene_2954	---NA---	342	No Blast Hit
CDS_1361_Unigene_2958	probable membrane-associated kinase regulator 4	840	gi|747093932|ref|XP_011094789.1|PREDICTED: probable membrane-associated kinase regulator 4 [Sesamum indicum]	XP_011094789	4.76544e-44	55.5882	164.851
CDS_1362_Unigene_2959	CURVATURE THYLAKOID chloroplastic-like isoform X2	480	gi|747045311|ref|XP_011093330.1|PREDICTED: protein CURVATURE THYLAKOID 1A, chloroplastic-like isoform X2 [Sesamum indicum]	XP_011093330	6.81048e-80	89.726	245.743
CDS_1363_Unigene_2959	eukaryotic translation initiation factor 1A	438	gi|586691718|ref|XP_006843145.1|PREDICTED: eukaryotic translation initiation factor 1A [Amborella trichopoda] gi|548845369|gb|ERN04820.1| hypothetical protein AMTR_s00146p00027250 [Amborella trichopoda]	XP_006843145, ERN04820	3.41453e-72	98.6207	225.328
CDS_1364_Unigene_2960	R2R3-MYB transcription factor MYB4	330	gi|452182220|gb|AGG09847.1|R2R3-MYB transcription factor MYB4 [Salvia miltiorrhiza] gi|452182222|gb|AGG09848.1| R2R3-MYB transcription factor MYB4 [Salvia miltiorrhiza]	AGG09847, AGG09848	8.39757e-32	75.5319	122.865
CDS_1365_Unigene_2962	glucan endo-1,3-beta- acidic isoform PR-Q -like	1023	gi|747073616|ref|XP_011083774.1|PREDICTED: glucan endo-1,3-beta-glucosidase, acidic isoform PR-Q'-like [Sesamum indicum]	XP_011083774	1.10723e-139	82.7586	412.535
CDS_1366_Unigene_2963	glyceraldehyde-3-phosphate cytosolic	1080	gi|747079095|ref|XP_011086733.1|PREDICTED: glyceraldehyde-3-phosphate dehydrogenase, cytosolic [Sesamum indicum]	XP_011086733	0	98.5163	623.624
CDS_1367_Unigene_2968	chorismate mutase 2	753	gi|848917134|ref|XP_012856027.1|PREDICTED: chorismate mutase 2 [Erythranthe guttata] gi|604302399|gb|EYU21975.1| hypothetical protein MIMGU_mgv1a011849mg [Erythranthe guttata]	XP_012856027, EYU21975	8.86135e-111	78.9272	332.413
CDS_1368_Unigene_2973	lipase-like PAD4	429	gi|848922082|ref|XP_012857619.1|PREDICTED: lipase-like PAD4 [Erythranthe guttata]	XP_012857619	2.87143e-34	84.1379	135.961
CDS_1369_Unigene_2974	PREDICTED: uncharacterized protein LOC105158774	1230	gi|747055398|ref|XP_011073937.1|PREDICTED: uncharacterized protein LOC105158774 [Sesamum indicum]	XP_011073937	0	80.344	551.977
CDS_1370_Unigene_2981	calcium-binding KIC-like	360	gi|747090634|ref|XP_011093013.1|PREDICTED: calcium-binding protein KIC-like [Sesamum indicum]	XP_011093013	1.5196e-59	87.2881	191.045
CDS_1371_Unigene_2982	ribosomal L1 domain-containing 1	1302	gi|747072759|ref|XP_011083306.1|PREDICTED: ribosomal L1 domain-containing protein 1 [Sesamum indicum]	XP_011083306	1.15358e-133	79.1444	405.986
CDS_1372_Unigene_2991	basic 7S globulin-like	756	gi|747071365|ref|XP_011082548.1|PREDICTED: basic 7S globulin-like [Sesamum indicum]	XP_011082548	1.81191e-97	87.5	304.294
CDS_1373_Unigene_2991	basic 7S globulin-like	933	gi|848872184|ref|XP_012836654.1|PREDICTED: basic 7S globulin-like [Erythranthe guttata] gi|604333835|gb|EYU38145.1| hypothetical protein MIMGU_mgv1a006647mg [Erythranthe guttata]	XP_012836654, EYU38145	3.65675e-132	85.8065	395.586
CDS_1374_Unigene_2996	ethylene response factor 10	732	gi|300079016|gb|ADJ67439.1|ethylene response factor 10 [Actinidia deliciosa]	ADJ67439	1.90347e-63	74.7475	209.534
CDS_1375_Unigene_3000	leucine-rich repeat extensin 1	1011	gi|848925643|ref|XP_012858720.1|PREDICTED: leucine-rich repeat extensin-like protein 1 [Erythranthe guttata] gi|604300139|gb|EYU19982.1| hypothetical protein MIMGU_mgv1a024988mg [Erythranthe guttata]	XP_012858720, EYU19982	2.22146e-73	88.4354	241.506
CDS_1376_Unigene_3006	hypothetical protein M569_06909, partial	840	gi|527200429|gb|EPS67865.1|hypothetical protein M569_06909, partial [Genlisea aurea]	EPS67865	3.21643e-42	81.2903	158.688
CDS_1377_Unigene_3009	PREDICTED: uncharacterized protein LOC105160203	972	gi|747058853|ref|XP_011075777.1|PREDICTED: uncharacterized protein LOC105160203 [Sesamum indicum]	XP_011075777	2.257e-149	82.1656	436.032
CDS_1378_Unigene_3013	PREDICTED: uncharacterized protein LOC105170805	507	gi|747085165|ref|XP_011090027.1|PREDICTED: uncharacterized protein LOC105170805 [Sesamum indicum]	XP_011090027	9.82753e-30	75.2475	118.242
CDS_1379_Unigene_3015	PREDICTED: squidulin	348	gi|747104982|ref|XP_011100749.1|PREDICTED: squidulin [Sesamum indicum]	XP_011100749	2.03212e-19	65.0943	88.9669
CDS_1380_Unigene_3018	phospholipid:diacylglycerol acyltransferase 1-like	1986	gi|747052867|ref|XP_011072566.1|PREDICTED: phospholipid:diacylglycerol acyltransferase 1-like [Sesamum indicum] gi|747052869|ref|XP_011072567.1| PREDICTED: phospholipid:diacylglycerol acyltransferase 1-like [Sesamum indicum] gi|747052871|ref|XP_011072568.1| PREDICTED: phospholipid:diacylglycerol acyltransferase 1-like [Sesamum indicum]	XP_011072566, XP_011072567, XP_011072568	0	92.3077	1169.84
CDS_1381_Unigene_3020	PREDICTED: cyclin-U4-1	660	gi|747043797|ref|XP_011085729.1|PREDICTED: cyclin-U4-1 [Sesamum indicum]	XP_011085729	1.03613e-123	93	362.073
CDS_1382_Unigene_3024	PREDICTED: uncharacterized protein LOC105164999	339	gi|747070686|ref|XP_011082175.1|PREDICTED: uncharacterized protein LOC105164999 [Sesamum indicum]	XP_011082175	1.15618e-33	64.2857	128.642
CDS_1383_Unigene_3027	homeobox-leucine zipper ATHB-40-like	576	gi|747102825|ref|XP_011099589.1|PREDICTED: homeobox-leucine zipper protein ATHB-40-like [Sesamum indicum]	XP_011099589	1.37267e-46	82.0513	164.081
CDS_1384_Unigene_3028	PREDICTED: uncharacterized protein LOC105967562	795	gi|848895155|ref|XP_012847618.1|PREDICTED: uncharacterized protein LOC105967562 [Erythranthe guttata] gi|604316643|gb|EYU28835.1| hypothetical protein MIMGU_mgv1a012374mg [Erythranthe guttata]	XP_012847618, EYU28835	1.29736e-116	77.7358	347.436
CDS_1385_Unigene_3030	PREDICTED: cyclin-U1-1	666	gi|747064828|ref|XP_011079017.1|PREDICTED: cyclin-U1-1 [Sesamum indicum]	XP_011079017	7.51346e-106	85.9091	317.005
CDS_1386_Unigene_3035	PREDICTED: derlin-1	714	gi|747091819|ref|XP_011093654.1|PREDICTED: derlin-1 [Sesamum indicum]	XP_011093654	4.05421e-143	91.6667	413.305
CDS_1387_Unigene_3037	pathogen-related -like	684	gi|747047303|ref|XP_011069614.1|PREDICTED: pathogen-related protein-like [Sesamum indicum]	XP_011069614	1.28566e-117	83.0435	347.821
CDS_1388_Unigene_3042	PREDICTED: uncharacterized protein LOC105179157	453	gi|747105564|ref|XP_011101059.1|PREDICTED: uncharacterized protein LOC105179157 [Sesamum indicum]	XP_011101059	5.31965e-36	68.5897	133.65
CDS_1389_Unigene_3044	WAT1-related At1g43650-like	702	gi|747046854|ref|XP_011101550.1|PREDICTED: WAT1-related protein At1g43650-like [Sesamum indicum]	XP_011101550	4.01654e-106	79.3388	322.783
CDS_1390_Unigene_3045	WAT1-related At1g43650-like	384	gi|848933747|ref|XP_012829510.1|PREDICTED: WAT1-related protein At1g43650-like [Erythranthe guttata] gi|604297174|gb|EYU17438.1| hypothetical protein MIMGU_mgv1a024727mg [Erythranthe guttata]	XP_012829510, EYU17438	4.22415e-41	84.7619	150.599
CDS_1391_Unigene_3046	transcription initiation factor TFIID subunit 10	315	gi|747070405|ref|XP_011082024.1|PREDICTED: transcription initiation factor TFIID subunit 10 [Sesamum indicum]	XP_011082024	3.6836e-38	98.7952	136.732
CDS_1392_Unigene_3051	PREDICTED: uncharacterized protein At3g28850	1116	gi|747093064|ref|XP_011094322.1|PREDICTED: uncharacterized protein At3g28850 [Sesamum indicum]	XP_011094322	5.61259e-125	70.3704	379.022
CDS_1393_Unigene_3053	hypothetical protein MIMGU_mgv1a026943mg	336	gi|604345691|gb|EYU44188.1|hypothetical protein MIMGU_mgv1a026943mg [Erythranthe guttata]	EYU44188	1.50365e-45	83.4783	156.762
CDS_1394_Unigene_3054	cytochrome b561 and DOMON domain-containing At4g17280	966	gi|747096091|ref|XP_011095949.1|PREDICTED: cytochrome b561 and DOMON domain-containing protein At4g17280 [Sesamum indicum]	XP_011095949	5.12518e-170	90.7534	491.115
CDS_1395_Unigene_3056	probable ATP-dependent RNA helicase DDX11 isoform X2	2442	gi|747052463|ref|XP_011072352.1|PREDICTED: probable ATP-dependent RNA helicase DDX11 isoform X2 [Sesamum indicum]	XP_011072352	0	84.1596	1122.84
CDS_1396_Unigene_3057	probable ATP-dependent RNA helicase DDX11	339	gi|848918171|ref|XP_012856368.1|PREDICTED: probable ATP-dependent RNA helicase DDX11 [Erythranthe guttata]	XP_012856368	5.44897e-40	87.6404	152.525
CDS_1397_Unigene_3058	cornichon homolog 1 isoform X2	594	gi|848921625|ref|XP_012857484.1|PREDICTED: protein cornichon homolog 1 isoform X2 [Erythranthe guttata] gi|604301000|gb|EYU20720.1| hypothetical protein MIMGU_mgv1a015466mg [Erythranthe guttata]	XP_012857484, EYU20720	2.07171e-81	89.7959	251.136
CDS_1398_Unigene_3060	transcription factor TCP5	813	gi|848911107|ref|XP_012854041.1|PREDICTED: transcription factor TCP5 [Erythranthe guttata]	XP_012854041	8.85543e-56	80.5369	192.586
CDS_1399_Unigene_3063	Transmembrane emp24 domain-containing A	699	gi|703142287|ref|XP_010107717.1|Transmembrane emp24 domain-containing protein A [Morus notabilis] gi|587929601|gb|EXC16752.1| Transmembrane emp24 domain-containing protein A [Morus notabilis]	XP_010107717, EXC16752	6.2995e-93	77.2093	284.648
CDS_1400_Unigene_3066	probable acyl-activating enzyme peroxisomal	1659	gi|747055708|ref|XP_011074098.1|PREDICTED: probable acyl-activating enzyme 1, peroxisomal [Sesamum indicum]	XP_011074098	0	88.2671	911.753
CDS_1401_Unigene_3075	wall-associated receptor kinase 5-like	375	gi|848913732|ref|XP_012854906.1|PREDICTED: wall-associated receptor kinase 5-like [Erythranthe guttata]	XP_012854906	1.17535e-54	84.6774	187.963
CDS_1402_Unigene_3076	PREDICTED: uncharacterized protein LOC105174187	633	gi|747093418|ref|XP_011094512.1|PREDICTED: uncharacterized protein LOC105174187 [Sesamum indicum]	XP_011094512	1.18521e-96	80.3922	292.738
CDS_1403_Unigene_3080	hypothetical protein MIMGU_mgv1a023487mg	411	gi|604304073|gb|EYU23423.1|hypothetical protein MIMGU_mgv1a023487mg [Erythranthe guttata]	EYU23423	2.00611e-81	93.4307	256.529
CDS_1404_Unigene_3082	PREDICTED: uncharacterized protein LOC105174770	318	gi|747094812|ref|XP_011095260.1|PREDICTED: uncharacterized protein LOC105174770 [Sesamum indicum]	XP_011095260	2.08811e-30	80.2198	115.546
CDS_1406_Unigene_3086	extracellular ribonuclease LE-like	654	gi|848895145|ref|XP_012847613.1|PREDICTED: extracellular ribonuclease LE-like [Erythranthe guttata] gi|604316568|gb|EYU28760.1| hypothetical protein MIMGU_mgv1a013386mg [Erythranthe guttata]	XP_012847613, EYU28760	2.9285e-123	92.5373	361.303
CDS_1407_Unigene_3095	PREDICTED: uncharacterized protein LOC105962815 isoform X3	492	gi|848884677|ref|XP_012842602.1|PREDICTED: uncharacterized protein LOC105962815 isoform X3 [Erythranthe guttata]	XP_012842602	3.46625e-93	95.122	309.686
CDS_1408_Unigene_3097	AP2-like ethylene-responsive transcription factor AIL5 isoform X2	1206	gi|747047873|ref|XP_011069922.1|PREDICTED: AP2-like ethylene-responsive transcription factor AIL5 isoform X2 [Sesamum indicum]	XP_011069922	1.21447e-136	69.3833	412.92
CDS_1409_Unigene_3102	U2 small nuclear ribonucleo B	699	gi|848852295|ref|XP_012839164.1|PREDICTED: U2 small nuclear ribonucleoprotein B'' [Erythranthe guttata] gi|604347450|gb|EYU45687.1| hypothetical protein MIMGU_mgv1a013079mg [Erythranthe guttata]	XP_012839164, EYU45687	2.87516e-123	91.3793	362.073
CDS_1410_Unigene_3104	---NA---	300	No Blast Hit
CDS_1411_Unigene_3106	---NA---	714	No Blast Hit
CDS_1412_Unigene_3107	hypothetical protein VITISV_041406	405	gi|147854093|emb|CAN83392.1|hypothetical protein VITISV_041406 [Vitis vinifera]	CAN83392	3.08273e-15	48.5294	83.1889
CDS_1413_Unigene_3109	PREDICTED: uncharacterized protein LOC105973645	597	gi|848911377|ref|XP_012854132.1|PREDICTED: uncharacterized protein LOC105973645 [Erythranthe guttata] gi|604304064|gb|EYU23414.1| hypothetical protein MIMGU_mgv1a020543mg [Erythranthe guttata]	XP_012854132, EYU23414	1.91832e-40	68.9655	147.902
CDS_1414_Unigene_3110	hypothetical protein MIMGU_mgv1a009592mg	615	gi|604343829|gb|EYU42663.1|hypothetical protein MIMGU_mgv1a009592mg [Erythranthe guttata]	EYU42663	5.78984e-118	91.9598	351.288
CDS_1415_Unigene_3112	CASP 5B2 isoform X1	471	gi|747094152|ref|XP_011094907.1|PREDICTED: CASP-like protein 5B2 isoform X1 [Sesamum indicum]	XP_011094907	1.10619e-80	94.8718	247.669
CDS_1416_Unigene_3115	PREDICTED: uncharacterized protein LOC105167000	1437	gi|747075616|ref|XP_011084851.1|PREDICTED: uncharacterized protein LOC105167000 [Sesamum indicum]	XP_011084851	1.70547e-54	49.8982	199.904
CDS_1417_Unigene_3116	unnamed protein product	351	gi|661876960|emb|CDP19133.1|unnamed protein product [Coffea canephora]	CDP19133	6.77245e-27	100	107.071
CDS_1418_Unigene_3123	aluminum-activated malate transporter 2-like	1308	gi|747083202|ref|XP_011088959.1|PREDICTED: aluminum-activated malate transporter 2-like [Sesamum indicum]	XP_011088959	3.15299e-169	74.1497	496.123
CDS_1419_Unigene_3126	chlorophyllase- chloroplastic	933	gi|747086355|ref|XP_011090675.1|PREDICTED: chlorophyllase-2, chloroplastic [Sesamum indicum]	XP_011090675	4.10718e-166	85.7605	477.633
CDS_1420_Unigene_3128	POLAR LOCALIZATION DURING ASYMMETRIC DIVISION AND REDISTRIBUTION-like	993	gi|747070826|ref|XP_011082253.1|PREDICTED: protein POLAR LOCALIZATION DURING ASYMMETRIC DIVISION AND REDISTRIBUTION-like [Sesamum indicum]	XP_011082253	7.52865e-66	61.9835	223.787
CDS_1421_Unigene_3129	POLAR LOCALIZATION DURING ASYMMETRIC DIVISION AND REDISTRIBUTION-like	684	gi|747070826|ref|XP_011082253.1|PREDICTED: protein POLAR LOCALIZATION DURING ASYMMETRIC DIVISION AND REDISTRIBUTION-like [Sesamum indicum]	XP_011082253	2.88824e-36	59.6491	142.124
CDS_1422_Unigene_3131	PREDICTED: uncharacterized protein LOC105160078, partial	1290	gi|747058600|ref|XP_011075644.1|PREDICTED: uncharacterized protein LOC105160078, partial [Sesamum indicum]	XP_011075644	0	90	662.529
CDS_1423_Unigene_3133	methylsterol monooxygenase 1-1-like	627	gi|747091011|ref|XP_011093218.1|PREDICTED: methylsterol monooxygenase 1-1-like [Sesamum indicum]	XP_011093218	3.18866e-98	79.902	299.286
CDS_1424_Unigene_3135	inactive rhomboid 1	987	gi|848905443|ref|XP_012852189.1|PREDICTED: inactive rhomboid protein 1 [Erythranthe guttata] gi|604306012|gb|EYU25069.1| hypothetical protein MIMGU_mgv1a009697mg [Erythranthe guttata]	XP_012852189, EYU25069	5.37955e-147	84.0841	430.639
CDS_1425_Unigene_3136	lysM domain receptor-like kinase 3	1323	gi|747085191|ref|XP_011090041.1|PREDICTED: lysM domain receptor-like kinase 3 [Sesamum indicum]	XP_011090041	0	90.9091	528.48
CDS_1426_Unigene_3137	probable auxin efflux carrier component 6	489	gi|747056996|ref|XP_011074781.1|PREDICTED: probable auxin efflux carrier component 6 [Sesamum indicum]	XP_011074781	4.42814e-75	95.0617	244.973
CDS_1427_Unigene_3137	probable auxin efflux carrier component 6	1284	gi|747056996|ref|XP_011074781.1|PREDICTED: probable auxin efflux carrier component 6 [Sesamum indicum]	XP_011074781	0	90.8046	706.442
CDS_1428_Unigene_3139	elongation of fatty acids 3-like	756	gi|747056574|ref|XP_011074550.1|PREDICTED: elongation of fatty acids protein 3-like [Sesamum indicum]	XP_011074550	1.61035e-87	82.9365	273.863
CDS_1429_Unigene_3140	bifunctional nitrilase nitrile hydratase NIT4A	594	gi|747083162|ref|XP_011088937.1|PREDICTED: bifunctional nitrilase/nitrile hydratase NIT4A [Sesamum indicum]	XP_011088937	9.33212e-48	92.1053	172.17
CDS_1430_Unigene_3141	bifunctional nitrilase nitrile hydratase NIT4A	1269	gi|747083162|ref|XP_011088937.1|PREDICTED: bifunctional nitrilase/nitrile hydratase NIT4A [Sesamum indicum]	XP_011088937	0	95.7865	644.425
CDS_1431_Unigene_3142	lactosylceramide 4-alpha-galactosyltransferase-like	1296	gi|747077903|ref|XP_011086099.1|PREDICTED: lactosylceramide 4-alpha-galactosyltransferase-like [Sesamum indicum]	XP_011086099	0	84.1981	533.487
CDS_1432_Unigene_3144	pentatricopeptide repeat-containing At4g18520-like isoform X1	1872	gi|747073943|ref|XP_011083951.1|PREDICTED: pentatricopeptide repeat-containing protein At4g18520-like isoform X1 [Sesamum indicum] gi|747073945|ref|XP_011083952.1| PREDICTED: pentatricopeptide repeat-containing protein At4g18520-like isoform X1 [Sesamum indicum]	XP_011083951, XP_011083952	0	86.0353	966.452
CDS_1433_Unigene_3145	pentatricopeptide repeat-containing At4g18520-like isoform X1	1794	gi|747073943|ref|XP_011083951.1|PREDICTED: pentatricopeptide repeat-containing protein At4g18520-like isoform X1 [Sesamum indicum] gi|747073945|ref|XP_011083952.1| PREDICTED: pentatricopeptide repeat-containing protein At4g18520-like isoform X1 [Sesamum indicum]	XP_011083951, XP_011083952	0	82.825	917.916
CDS_1434_Unigene_3146	PREDICTED: laccase-17-like	606	gi|747062276|ref|XP_011077639.1|PREDICTED: laccase-17-like [Sesamum indicum]	XP_011077639	1.88199e-112	94.0594	345.51
CDS_1435_Unigene_3146	PREDICTED: laccase-17-like	1026	gi|747062276|ref|XP_011077639.1|PREDICTED: laccase-17-like [Sesamum indicum]	XP_011077639	0	89.8844	557.37
CDS_1436_Unigene_3147	exocyst complex component SEC10-like	2514	gi|747089728|ref|XP_011092514.1|PREDICTED: exocyst complex component SEC10-like [Sesamum indicum]	XP_011092514	0	96.5812	1464.51
CDS_1437_Unigene_3148	pentatricopeptide repeat-containing chloroplastic	1353	gi|747100909|ref|XP_011098561.1|PREDICTED: pentatricopeptide repeat-containing protein At5g39980, chloroplastic [Sesamum indicum]	XP_011098561	0	92.809	803.512
CDS_1438_Unigene_3150	hypothetical protein MIMGU_mgv1a006855mg	939	gi|604312945|gb|EYU26415.1|hypothetical protein MIMGU_mgv1a006855mg [Erythranthe guttata]	EYU26415	6.81675e-173	92.6045	499.204
CDS_1439_Unigene_3150	Ketoacyl-ACP Synthase I	645	gi|762060309|gb|AJQ20626.1|Ketoacyl-ACP Synthase I [Salvia miltiorrhiza]	AJQ20626	1.12452e-73	83.5294	243.432
CDS_1440_Unigene_3151	ankyrin repeat-containing At5g02620-like	1599	gi|747068744|ref|XP_011081143.1|PREDICTED: ankyrin repeat-containing protein At5g02620-like [Sesamum indicum]	XP_011081143	1.36126e-98	57.764	319.316
CDS_1441_Unigene_3152	prolyl endopeptidase-like	2394	gi|747046466|ref|XP_011099789.1|PREDICTED: prolyl endopeptidase-like [Sesamum indicum]	XP_011099789	0	93.6141	1356.27
CDS_1442_Unigene_3154	peroxisomal (S)-2-hydroxy-acid oxidase	1128	gi|747097257|ref|XP_011096586.1|PREDICTED: peroxisomal (S)-2-hydroxy-acid oxidase [Sesamum indicum] gi|747097259|ref|XP_011096587.1| PREDICTED: peroxisomal (S)-2-hydroxy-acid oxidase [Sesamum indicum] gi|747097261|ref|XP_011096588.1| PREDICTED: peroxisomal (S)-2-hydroxy-acid oxidase [Sesamum indicum]	XP_011096586, XP_011096587, XP_011096588	0	93.3333	650.588
CDS_1443_Unigene_3155	omega-3 fatty acid desaturase	1320	gi|1754795|gb|AAB39387.1|omega-3 fatty acid desaturase [Perilla frutescens]	AAB39387	0	92.9385	758.444
CDS_1444_Unigene_3155	omega-3 fatty acid desaturase	381	gi|1754795|gb|AAB39387.1|omega-3 fatty acid desaturase [Perilla frutescens]	AAB39387	1.09066e-35	84.375	137.887
CDS_1445_Unigene_3157	cation calcium exchanger 4	1881	gi|747052919|ref|XP_011072595.1|PREDICTED: cation/calcium exchanger 4 [Sesamum indicum]	XP_011072595	0	87.36	909.442
CDS_1446_Unigene_3158	---NA---	306	No Blast Hit
CDS_1447_Unigene_3158	histone-lysine N-methyltransferase ATXR2	1446	gi|747104138|ref|XP_011100291.1|PREDICTED: histone-lysine N-methyltransferase ATXR2 [Sesamum indicum]	XP_011100291	0	89.8925	744.577
CDS_1448_Unigene_3159	---NA---	306	No Blast Hit
CDS_1449_Unigene_3159	histone-lysine N-methyltransferase ATXR2	405	gi|848905947|ref|XP_012852354.1|PREDICTED: histone-lysine N-methyltransferase ATXR2 [Erythranthe guttata]	XP_012852354	1.37003e-75	92.5373	244.202
CDS_1450_Unigene_3160	4-hydroxy-4-methyl-2-oxoglutarate aldolase 2	501	gi|729321083|ref|XP_010533431.1|PREDICTED: putative 4-hydroxy-4-methyl-2-oxoglutarate aldolase 2 [Tarenaya hassleriana] gi|729321087|ref|XP_010533433.1| PREDICTED: putative 4-hydroxy-4-methyl-2-oxoglutarate aldolase 2 [Tarenaya hassleriana]	XP_010533431, XP_010533433	1.03409e-109	96.988	322.398
CDS_1451_Unigene_3163	dnaJ P58IPK homolog	1434	gi|747093723|ref|XP_011094680.1|PREDICTED: dnaJ protein P58IPK homolog [Sesamum indicum]	XP_011094680	0	91.5718	663.685
CDS_1452_Unigene_3164	hypothetical protein MIMGU_mgv1a023077mg	1356	gi|604297469|gb|EYU17682.1|hypothetical protein MIMGU_mgv1a023077mg [Erythranthe guttata]	EYU17682	5.80385e-132	64.3805	401.364
CDS_1453_Unigene_3164	hypothetical protein MIMGU_mgv1a022408mg	312	gi|604297468|gb|EYU17681.1|hypothetical protein MIMGU_mgv1a022408mg [Erythranthe guttata]	EYU17681	3.03257e-29	68.2692	114.005
CDS_1454_Unigene_3165	probable anion transporter chloroplastic isoform X1	1509	gi|747063941|ref|XP_011078539.1|PREDICTED: probable anion transporter 6, chloroplastic isoform X1 [Sesamum indicum]	XP_011078539	0	87.4	704.131
CDS_1455_Unigene_3166	probable anion transporter chloroplastic isoform X1	1575	gi|747063941|ref|XP_011078539.1|PREDICTED: probable anion transporter 6, chloroplastic isoform X1 [Sesamum indicum]	XP_011078539	0	87.8788	755.362
CDS_1456_Unigene_3167	aspartic ase nepenthesin-1-like	1368	gi|747083198|ref|XP_011088957.1|PREDICTED: aspartic proteinase nepenthesin-1-like [Sesamum indicum]	XP_011088957	0	86.9159	640.188
CDS_1457_Unigene_3168	sucrose synthase	2418	gi|747092266|ref|XP_011093886.1|PREDICTED: sucrose synthase [Sesamum indicum] gi|747092268|ref|XP_011093887.1| PREDICTED: sucrose synthase [Sesamum indicum] gi|747092270|ref|XP_011093888.1| PREDICTED: sucrose synthase [Sesamum indicum] gi|747092272|ref|XP_011093889.1| PREDICTED: sucrose synthase [Sesamum indicum] gi|747092274|ref|XP_011093890.1| PREDICTED: sucrose synthase [Sesamum indicum]	XP_011093886, XP_011093887, XP_011093888, XP_011093889, XP_011093890	0	97.0186	1592.4
CDS_1458_Unigene_3169	ferruginol synthase-like	1380	gi|848903739|ref|XP_012851609.1|PREDICTED: ferruginol synthase-like [Erythranthe guttata]	XP_012851609	0	81.4655	622.083
CDS_1459_Unigene_3171	PREDICTED: nicotinamidase-like	597	gi|747042863|ref|XP_011080698.1|PREDICTED: nicotinamidase-like [Sesamum indicum]	XP_011080698	1.27946e-107	88.8325	319.701
CDS_1460_Unigene_3172	probable E3 ubiquitin- ligase LUL4 isoform X1	918	gi|747088804|ref|XP_011092014.1|PREDICTED: probable E3 ubiquitin-protein ligase LUL4 isoform X1 [Sesamum indicum]	XP_011092014	1.70406e-144	84.0678	425.631
CDS_1461_Unigene_3173	pentatricopeptide repeat-containing mitochondrial-like	1278	gi|848883384|ref|XP_012841992.1|PREDICTED: pentatricopeptide repeat-containing protein At1g61870, mitochondrial-like [Erythranthe guttata] gi|604328234|gb|EYU33902.1| hypothetical protein MIMGU_mgv1a007612mg [Erythranthe guttata]	XP_012841992, EYU33902	0	86.398	618.231
CDS_1462_Unigene_3175	ankyrin repeat domain-containing chloroplastic	1047	gi|747043027|ref|XP_011081481.1|PREDICTED: ankyrin repeat domain-containing protein, chloroplastic [Sesamum indicum]	XP_011081481	9.18961e-103	67.9558	323.168
CDS_1463_Unigene_3176	PREDICTED: uncharacterized protein LOC105174906 isoform X2	492	gi|747095195|ref|XP_011095461.1|PREDICTED: uncharacterized protein LOC105174906 isoform X2 [Sesamum indicum]	XP_011095461	3.0309e-19	59.6491	90.1225
CDS_1465_Unigene_3178	hypothetical protein MIMGU_mgv1a0247051mg, partial	312	gi|604306979|gb|EYU25626.1|hypothetical protein MIMGU_mgv1a0247051mg, partial [Erythranthe guttata]	EYU25626	1.90279e-53	92.3077	187.578
CDS_1466_Unigene_3179	phospholipase D p1	645	gi|747088974|ref|XP_011092104.1|PREDICTED: phospholipase D p1 [Sesamum indicum]	XP_011092104	4.0471e-76	77.6256	259.225
CDS_1467_Unigene_3185	nuclease HARBI1	1314	gi|747081987|ref|XP_011088293.1|PREDICTED: putative nuclease HARBI1 [Sesamum indicum]	XP_011088293	0	93.401	640.188
CDS_1468_Unigene_3187	60S ribosomal L6-like	693	gi|747045823|ref|XP_011096185.1|PREDICTED: 60S ribosomal protein L6-like [Sesamum indicum]	XP_011096185	5.25738e-126	91.7391	369.007
CDS_1469_Unigene_3189	IQ-DOMAIN 14-like	966	gi|747087018|ref|XP_011091033.1|PREDICTED: protein IQ-DOMAIN 14-like [Sesamum indicum]	XP_011091033	6.6544e-173	85.1852	498.819
CDS_1470_Unigene_3190	myosin heavy muscle	699	gi|747072036|ref|XP_011082917.1|PREDICTED: myosin heavy chain, muscle [Sesamum indicum] gi|747072038|ref|XP_011082918.1| PREDICTED: myosin heavy chain, muscle [Sesamum indicum]	XP_011082917, XP_011082918	8.99801e-26	57.3883	112.849
CDS_1471_Unigene_3191	33 kDa chloroplastic	978	gi|747092918|ref|XP_011094245.1|PREDICTED: 33 kDa ribonucleoprotein, chloroplastic [Sesamum indicum]	XP_011094245	9.36795e-107	80.1471	327.405
CDS_1472_Unigene_3193	unnamed protein product	315	gi|661898047|emb|CDO98014.1|unnamed protein product [Coffea canephora]	CDO98014	1.68615e-24	98.2143	105.145
CDS_1473_Unigene_3193	malonate-- ligase isoform X1	1785	gi|747052525|ref|XP_011072385.1|PREDICTED: malonate--CoA ligase isoform X1 [Sesamum indicum]	XP_011072385	0	86.1157	980.704
CDS_1474_Unigene_3196	pyruvate decarboxylase 1	1818	gi|848862853|ref|XP_012832203.1|PREDICTED: pyruvate decarboxylase 1 [Erythranthe guttata] gi|604342904|gb|EYU41928.1| hypothetical protein MIMGU_mgv1a003147mg [Erythranthe guttata]	XP_012832203, EYU41928	0	95.7025	1126.69
CDS_1475_Unigene_3197	PREDICTED: uncharacterized protein LOC105159499	987	gi|747057179|ref|XP_011074880.1|PREDICTED: uncharacterized protein LOC105159499 [Sesamum indicum] gi|747057181|ref|XP_011074881.1| PREDICTED: uncharacterized protein LOC105159499 [Sesamum indicum]	XP_011074880, XP_011074881	2.18512e-129	76.0252	385.185
CDS_1476_Unigene_3198	anthocyanidin 3-O-glucosyltransferase 5-like	1428	gi|747098400|ref|XP_011097210.1|PREDICTED: anthocyanidin 3-O-glucosyltransferase 5-like [Sesamum indicum]	XP_011097210	0	80.9322	602.823
CDS_1477_Unigene_3200	superoxide dismutase	459	gi|844289602|gb|AKN08991.1|superoxide dismutase [Luffa aegyptiaca]	AKN08991	8.08172e-85	95.3947	258.07
CDS_1478_Unigene_3203	trichome birefringence-like 43	1062	gi|747071807|ref|XP_011082791.1|PREDICTED: protein trichome birefringence-like 43 [Sesamum indicum]	XP_011082791	0	87.5354	587.415
CDS_1479_Unigene_3204	unnamed protein product	393	gi|661881575|emb|CDP14735.1|unnamed protein product [Coffea canephora]	CDP14735	4.45351e-35	76.2887	130.183
CDS_1480_Unigene_3205	upstream activation factor subunit UAF30	303	gi|747095179|ref|XP_011095453.1|PREDICTED: upstream activation factor subunit UAF30 [Sesamum indicum]	XP_011095453	6.15398e-52	92	170.244
CDS_1481_Unigene_3206	PREDICTED: uncharacterized protein LOC105961976	516	gi|848882723|ref|XP_012841688.1|PREDICTED: uncharacterized protein LOC105961976 [Erythranthe guttata] gi|604327886|gb|EYU33554.1| hypothetical protein MIMGU_mgv1a014008mg [Erythranthe guttata]	XP_012841688, EYU33554	2.3832e-54	67	182.956
CDS_1482_Unigene_3207	superoxide dismutase [Mn] mitochondrial-like	681	gi|747060333|ref|XP_011076593.1|PREDICTED: superoxide dismutase [Mn], mitochondrial-like [Sesamum indicum]	XP_011076593	4.11023e-141	92.4444	407.142
CDS_1483_Unigene_3208	PREDICTED: uncharacterized protein At4g08330, chloroplastic-like	537	gi|747078425|ref|XP_011086373.1|PREDICTED: uncharacterized protein At4g08330, chloroplastic-like [Sesamum indicum]	XP_011086373	3.84771e-57	74.5223	189.119
CDS_1484_Unigene_3209	probable VAMP At1g33475	783	gi|848905473|ref|XP_012852199.1|PREDICTED: probable VAMP-like protein At1g33475 [Erythranthe guttata] gi|604306182|gb|EYU25239.1| hypothetical protein MIMGU_mgv1a012241mg [Erythranthe guttata]	XP_012852199, EYU25239	2.47536e-89	72.0307	278.1
CDS_1485_Unigene_3211	tetraspanin-10 isoform X2	801	gi|747041307|ref|XP_011072336.1|PREDICTED: tetraspanin-10 isoform X2 [Sesamum indicum]	XP_011072336	3.9682e-143	95.8647	415.231
CDS_1486_Unigene_3212	calcium-binding PBP1-like	342	gi|697149191|ref|XP_009628799.1|PREDICTED: calcium-binding protein PBP1-like [Nicotiana tomentosiformis]	XP_009628799	3.44018e-47	90.2655	159.458
CDS_1487_Unigene_3213	CROWDED NUCLEI 4	2757	gi|848855906|ref|XP_012854207.1|PREDICTED: protein CROWDED NUCLEI 4 [Erythranthe guttata] gi|604346033|gb|EYU44530.1| hypothetical protein MIMGU_mgv1a000959mg [Erythranthe guttata]	XP_012854207, EYU44530	0	83.9093	1082.78
CDS_1488_Unigene_3215	PREDICTED: uncharacterized protein LOC105157949	642	gi|747053285|ref|XP_011072799.1|PREDICTED: uncharacterized protein LOC105157949 [Sesamum indicum]	XP_011072799	6.41191e-32	63.1579	127.487
CDS_1489_Unigene_3216	PREDICTED: uncharacterized protein LOC105157949	666	gi|747053285|ref|XP_011072799.1|PREDICTED: uncharacterized protein LOC105157949 [Sesamum indicum]	XP_011072799	2.55776e-43	65.1042	157.918
CDS_1490_Unigene_3217	PREDICTED: uncharacterized protein LOC105951690 isoform X2	1395	gi|848859395|ref|XP_012830595.1|PREDICTED: uncharacterized protein LOC105951690 isoform X2 [Erythranthe guttata]	XP_012830595	2.21412e-157	81.2834	471.47
CDS_1491_Unigene_3218	filaggrin-like isoform X1	351	gi|848859391|ref|XP_012830594.1|PREDICTED: filaggrin-like isoform X1 [Erythranthe guttata] gi|604344289|gb|EYU43071.1| hypothetical protein MIMGU_mgv1a003504mg [Erythranthe guttata]	XP_012830594, EYU43071	4.43909e-19	68.3673	92.4337
CDS_1492_Unigene_3219	flowering time control FPA	2541	gi|698575346|ref|XP_009775910.1|PREDICTED: flowering time control protein FPA [Nicotiana sylvestris]	XP_009775910	0	64.7368	733.791
CDS_1493_Unigene_3221	chlorophyll a-b binding chloroplastic	900	gi|747100538|ref|XP_011098362.1|PREDICTED: chlorophyll a-b binding protein 13, chloroplastic [Sesamum indicum]	XP_011098362	1.45644e-177	99.1935	504.212
CDS_1494_Unigene_3224	histone-lysine N- H3 lysine-79 specific-like isoform X1	678	gi|747055006|ref|XP_011073740.1|PREDICTED: histone-lysine N-methyltransferase, H3 lysine-79 specific-like isoform X1 [Sesamum indicum]	XP_011073740	7.13247e-51	73.0942	176.407
CDS_1495_Unigene_3227	UBA and UBX domain-containing At4g15410-like	978	gi|747078109|ref|XP_011086208.1|PREDICTED: UBA and UBX domain-containing protein At4g15410-like [Sesamum indicum]	XP_011086208	1.14122e-145	89.5082	425.631
CDS_1496_Unigene_3234	hypothetical protein MIMGU_mgv1a020662mg	423	gi|604322409|gb|EYU32795.1|hypothetical protein MIMGU_mgv1a020662mg [Erythranthe guttata]	EYU32795	1.7732e-25	67.9245	104.375
CDS_1497_Unigene_3235	ethylene response sensor 1	1620	gi|747065916|ref|XP_011079619.1|PREDICTED: ethylene response sensor 1 [Sesamum indicum] gi|747065918|ref|XP_011079620.1| PREDICTED: ethylene response sensor 1 [Sesamum indicum]	XP_011079619, XP_011079620	0	93.0147	926.006
CDS_1498_Unigene_3238	PREDICTED: uncharacterized protein LOC105966237	687	gi|848892353|ref|XP_012846258.1|PREDICTED: uncharacterized protein LOC105966237 [Erythranthe guttata] gi|604318501|gb|EYU29993.1| hypothetical protein MIMGU_mgv1a013811mg [Erythranthe guttata]	XP_012846258, EYU29993	1.50941e-97	80.7692	295.819
CDS_1499_Unigene_3239	PREDICTED: uncharacterized protein LOC105158809	381	gi|747055497|ref|XP_011073989.1|PREDICTED: uncharacterized protein LOC105158809 [Sesamum indicum]	XP_011073989	3.75636e-24	78.2258	100.908
CDS_1500_Unigene_3241	pentatricopeptide repeat-containing mitochondrial	321	gi|848857017|ref|XP_012827726.1|PREDICTED: putative pentatricopeptide repeat-containing protein At3g16890, mitochondrial [Erythranthe guttata] gi|848857019|ref|XP_012827732.1| PREDICTED: putative pentatricopeptide repeat-containing protein At3g16890, mitochondrial [Erythranthe guttata]	XP_012827726, XP_012827732	9.88494e-25	67.2897	108.612
CDS_1501_Unigene_3243	cytochrome P450 76C1-like	336	gi|747069188|ref|XP_011081377.1|PREDICTED: cytochrome P450 76C1-like [Sesamum indicum]	XP_011081377	8.91535e-28	83.9286	115.931
CDS_1502_Unigene_3247	adenine phosphoribosyltransferase 4	549	gi|747068878|ref|XP_011081216.1|PREDICTED: adenine phosphoribosyltransferase 4 [Sesamum indicum]	XP_011081216	5.71605e-114	95.6044	334.724
CDS_1504_Unigene_3250	PREDICTED: uncharacterized protein LOC105168214	372	gi|747043947|ref|XP_011086500.1|PREDICTED: uncharacterized protein LOC105168214 [Sesamum indicum]	XP_011086500	6.81754e-63	88.4298	199.904
CDS_1505_Unigene_3252	PREDICTED: histone H2A.1	579	gi|747088914|ref|XP_011092071.1|PREDICTED: histone H2A.1 [Sesamum indicum]	XP_011092071	6.85363e-55	92.4138	183.341
CDS_1506_Unigene_3259	hypothetical protein M569_16468	315	gi|527184452|gb|EPS58348.1|hypothetical protein M569_16468 [Genlisea aurea]	EPS58348	8.56093e-35	95.6522	126.716
CDS_1507_Unigene_3270	methylthioribose kinase	1260	gi|747089757|ref|XP_011092530.1|PREDICTED: methylthioribose kinase [Sesamum indicum] gi|747089759|ref|XP_011092532.1| PREDICTED: methylthioribose kinase [Sesamum indicum] gi|747089761|ref|XP_011092533.1| PREDICTED: methylthioribose kinase [Sesamum indicum] gi|747089763|ref|XP_011092534.1| PREDICTED: methylthioribose kinase [Sesamum indicum]	XP_011092530, XP_011092532, XP_011092533, XP_011092534	0	95.4654	763.837
CDS_1508_Unigene_3275	late blight resistance homolog R1A-10	2712	gi|747051758|ref|XP_011071970.1|PREDICTED: putative late blight resistance protein homolog R1A-10 [Sesamum indicum]	XP_011071970	0	64.9044	676.781
CDS_1509_Unigene_3276	auxin efflux carrier component 7-like	360	gi|747049186|ref|XP_011070630.1|PREDICTED: auxin efflux carrier component 7-like [Sesamum indicum]	XP_011070630	6.40592e-69	96.6667	230.335
CDS_1510_Unigene_3277	nucleolar GTP-binding 1-like	315	gi|747078656|ref|XP_011086497.1|PREDICTED: nucleolar GTP-binding protein 1-like [Sesamum indicum] gi|747078658|ref|XP_011086498.1| PREDICTED: nucleolar GTP-binding protein 1-like [Sesamum indicum] gi|747078660|ref|XP_011086499.1| PREDICTED: nucleolar GTP-binding protein 1-like [Sesamum indicum]	XP_011086497, XP_011086498, XP_011086499	8.58836e-23	89.7196	102.834
CDS_1511_Unigene_3282	hypothetical protein MIMGU_mgv1a014389mg	588	gi|604341893|gb|EYU41112.1|hypothetical protein MIMGU_mgv1a014389mg [Erythranthe guttata]	EYU41112	1.03076e-39	67.2727	145.976
CDS_1512_Unigene_3295	valine--tRNA ligase	3297	gi|747093729|ref|XP_011094683.1|PREDICTED: valine--tRNA ligase [Sesamum indicum]	XP_011094683	0	90.1639	1767.67
CDS_1513_Unigene_3297	PREDICTED: uncharacterized protein LOC105177716	432	gi|747102200|ref|XP_011099256.1|PREDICTED: uncharacterized protein LOC105177716 [Sesamum indicum]	XP_011099256	7.08347e-46	68.2635	158.688
CDS_1514_Unigene_3306	PREDICTED: LOW QUALITY PROTEIN: uncharacterized protein LOC105178172	429	gi|747103367|ref|XP_011099873.1|PREDICTED: LOW QUALITY PROTEIN: uncharacterized protein LOC105178172 [Sesamum indicum]	XP_011099873	2.04292e-22	66.9643	103.219
CDS_1515_Unigene_3307	probably inactive leucine-rich repeat receptor kinase At5g48380	1851	gi|747084361|ref|XP_011089586.1|PREDICTED: probably inactive leucine-rich repeat receptor-like protein kinase At5g48380 [Sesamum indicum] gi|747084363|ref|XP_011089587.1| PREDICTED: probably inactive leucine-rich repeat receptor-like protein kinase At5g48380 [Sesamum indicum]	XP_011089586, XP_011089587	0	87.7759	923.309
CDS_1516_Unigene_3308	G-type lectin S-receptor-like serine threonine- kinase SD3-1	2448	gi|747083546|ref|XP_011089143.1|PREDICTED: G-type lectin S-receptor-like serine/threonine-protein kinase SD3-1 [Sesamum indicum]	XP_011089143	0	79.7281	1036.94
CDS_1517_Unigene_3309	hypothetical protein MIMGU_mgv1a016307mg	417	gi|604301959|gb|EYU21545.1|hypothetical protein MIMGU_mgv1a016307mg [Erythranthe guttata]	EYU21545	6.5292e-37	71.2	134.42
CDS_1518_Unigene_3310	Golgi to ER traffic 4 homolog	975	gi|747042491|ref|XP_011078849.1|PREDICTED: Golgi to ER traffic protein 4 homolog [Sesamum indicum] gi|747042493|ref|XP_011078857.1| PREDICTED: Golgi to ER traffic protein 4 homolog [Sesamum indicum] gi|747042495|ref|XP_011078864.1| PREDICTED: Golgi to ER traffic protein 4 homolog [Sesamum indicum] gi|747042497|ref|XP_011078872.1| PREDICTED: Golgi to ER traffic protein 4 homolog [Sesamum indicum] …	XP_011078849, XP_011078857, XP_011078864, XP_011078872, XP_011078881, XP_011078889, XP_011078898	0	90.4908	546.199
CDS_1519_Unigene_3321	PREDICTED: uncharacterized protein LOC100249288 isoform X1	354	gi|731385296|ref|XP_002283165.2|PREDICTED: uncharacterized protein LOC100249288 isoform X1 [Vitis vinifera]	XP_002283165	8.33294e-44	90.9091	150.984
CDS_1520_Unigene_3324	PREDICTED: protein TOPLESS	333	gi|747054351|ref|XP_011073378.1|PREDICTED: protein TOPLESS [Sesamum indicum]	XP_011073378	1.79043e-53	96.3964	191.43
CDS_1521_Unigene_3325	PREDICTED: uncharacterized protein LOC105178281	432	gi|747103666|ref|XP_011100031.1|PREDICTED: uncharacterized protein LOC105178281 [Sesamum indicum]	XP_011100031	7.47023e-23	65.8333	98.5969
CDS_1522_Unigene_3331	hypothetical protein MIMGU_mgv1a001595mg	405	gi|604304055|gb|EYU23405.1|hypothetical protein MIMGU_mgv1a001595mg [Erythranthe guttata]	EYU23405	1.52178e-67	89.0511	229.565
CDS_1523_Unigene_3335	60S ribosomal L18a	453	gi|747097179|ref|XP_011096542.1|PREDICTED: 60S ribosomal protein L18a-like protein [Sesamum indicum]	XP_011096542	7.79409e-38	72.9927	138.272
CDS_1524_Unigene_3346	late embryogenesis	705	gi|209571719|gb|AAU29064.3|late embryogenesis-like protein [Salvia miltiorrhiza]	AAU29064	2.97604e-57	79.8701	191.43
CDS_1525_Unigene_3348	PREDICTED: uncharacterized protein LOC104113822	369	gi|697136653|ref|XP_009622409.1|PREDICTED: uncharacterized protein LOC104113822 [Nicotiana tomentosiformis]	XP_009622409	6.09396e-12	57.5221	71.633
CDS_1526_Unigene_3352	kynurenine--oxoglutarate transaminase 1-like	1185	gi|747057147|ref|XP_011074863.1|PREDICTED: kynurenine--oxoglutarate transaminase 1-like [Sesamum indicum]	XP_011074863	0	95.6633	738.028
CDS_1527_Unigene_3355	PREDICTED: uncharacterized protein LOC105157832	360	gi|747052985|ref|XP_011072631.1|PREDICTED: uncharacterized protein LOC105157832 [Sesamum indicum]	XP_011072631	1.21695e-41	73.0769	147.902
CDS_1528_Unigene_3355	PREDICTED: uncharacterized protein LOC105157832	309	gi|747052985|ref|XP_011072631.1|PREDICTED: uncharacterized protein LOC105157832 [Sesamum indicum]	XP_011072631	1.16342e-30	70.5357	118.627
CDS_1529_Unigene_3362	zinc finger NUTCRACKER	408	gi|747104039|ref|XP_011100239.1|PREDICTED: zinc finger protein NUTCRACKER [Sesamum indicum]	XP_011100239	3.15188e-24	61.3139	106.686
CDS_1530_Unigene_3363	hypothetical protein MIMGU_mgv1a025004mg	498	gi|604313807|gb|EYU26858.1|hypothetical protein MIMGU_mgv1a025004mg [Erythranthe guttata]	EYU26858	3.89087e-40	71.9424	156.377
CDS_1531_Unigene_3369	PREDICTED: protein YLS3-like	648	gi|747091351|ref|XP_011093401.1|PREDICTED: protein YLS3-like [Sesamum indicum]	XP_011093401	3.70244e-59	84.9206	196.823
CDS_1532_Unigene_3373	---NA---	369	No Blast Hit
CDS_1533_Unigene_3374	rhodanese-like domain-containing chloroplastic	687	gi|848848412|ref|XP_012846165.1|PREDICTED: rhodanese-like domain-containing protein 4A, chloroplastic [Erythranthe guttata] gi|604347919|gb|EYU46074.1| hypothetical protein MIMGU_mgv1a008760mg [Erythranthe guttata]	XP_012846165, EYU46074	5.29498e-80	76.1905	256.529
CDS_1534_Unigene_3375	rhodanese-like domain-containing chloroplastic	1077	gi|848848412|ref|XP_012846165.1|PREDICTED: rhodanese-like domain-containing protein 4A, chloroplastic [Erythranthe guttata] gi|604347919|gb|EYU46074.1| hypothetical protein MIMGU_mgv1a008760mg [Erythranthe guttata]	XP_012846165, EYU46074	1.63159e-133	76.3533	398.667
CDS_1535_Unigene_3376	alkaline neutral invertase CINV1-like	1917	gi|747107495|ref|XP_011102049.1|PREDICTED: alkaline/neutral invertase CINV1-like [Sesamum indicum] gi|747107497|ref|XP_011102050.1| PREDICTED: alkaline/neutral invertase CINV1-like [Sesamum indicum]	XP_011102049, XP_011102050	0	84.1782	1035.79
CDS_1536_Unigene_3383	acyl-coenzyme A thioesterase 13 isoform X2	462	gi|747072583|ref|XP_011083209.1|PREDICTED: acyl-coenzyme A thioesterase 13 isoform X2 [Sesamum indicum]	XP_011083209	1.37513e-85	89.5425	259.996
CDS_1537_Unigene_3386	hypothetical protein VITISV_033894	354	gi|147774647|emb|CAN72147.1|hypothetical protein VITISV_033894 [Vitis vinifera]	CAN72147	2.15931e-69	96.6102	224.172
CDS_1538_Unigene_3387	---NA---	327	No Blast Hit
CDS_1539_Unigene_3391	PREDICTED: uncharacterized protein LOC105166244	657	gi|747073736|ref|XP_011083838.1|PREDICTED: uncharacterized protein LOC105166244 [Sesamum indicum]	XP_011083838	6.05443e-54	61.7391	184.882
CDS_1540_Unigene_3397	elongator complex 3	1752	gi|848912869|ref|XP_012854609.1|PREDICTED: elongator complex protein 3 [Erythranthe guttata]	XP_012854609	0	98.0427	1098.58
CDS_1541_Unigene_3398	translocon-associated subunit beta-like	582	gi|848906843|ref|XP_012852645.1|PREDICTED: translocon-associated protein subunit beta-like [Erythranthe guttata] gi|604305331|gb|EYU24475.1| hypothetical protein MIMGU_mgv1a014286mg [Erythranthe guttata]	XP_012852645, EYU24475	2.90265e-90	81.3472	275.404
CDS_1542_Unigene_3413	plastoglobulin- chloroplastic	1140	gi|747070995|ref|XP_011082345.1|PREDICTED: plastoglobulin-1, chloroplastic [Sesamum indicum]	XP_011082345	4.83062e-146	81.9444	431.024
CDS_1543_Unigene_3414	PREDICTED: uncharacterized protein LOC105158774	954	gi|747055398|ref|XP_011073937.1|PREDICTED: uncharacterized protein LOC105158774 [Sesamum indicum]	XP_011073937	1.09617e-158	84	467.233
CDS_1544_Unigene_3416	metal tolerance B isoform X1	1047	gi|747084230|ref|XP_011089514.1|PREDICTED: metal tolerance protein B isoform X1 [Sesamum indicum]	XP_011089514	4.0298e-106	68.5714	328.561
CDS_1545_Unigene_3417	dolichyl-diphosphooligosaccharide-- glycosyltransferase subunit 2	2115	gi|747066755|ref|XP_011080069.1|PREDICTED: dolichyl-diphosphooligosaccharide--protein glycosyltransferase subunit 2 [Sesamum indicum] gi|747066757|ref|XP_011080070.1| PREDICTED: dolichyl-diphosphooligosaccharide--protein glycosyltransferase subunit 2 [Sesamum indicum]	XP_011080069, XP_011080070	0	91.3767	1017.3
CDS_1546_Unigene_3418	Catalase isozyme 1	462	gi|703135840|ref|XP_010105996.1|Catalase isozyme 1 [Morus notabilis] gi|587966557|gb|EXC51646.1| Catalase isozyme 1 [Morus notabilis]	XP_010105996, EXC51646	2.60866e-77	92.1053	246.128
CDS_1547_Unigene_3419	PREDICTED: lichenase-like	432	gi|848854067|ref|XP_012846541.1|PREDICTED: lichenase-like [Erythranthe guttata] gi|604346699|gb|EYU45079.1| hypothetical protein MIMGU_mgv1a009451mg [Erythranthe guttata]	XP_012846541, EYU45079	5.40746e-34	64.7887	132.494
CDS_1548_Unigene_3420	PREDICTED: protein SRG1-like	1062	gi|747081303|ref|XP_011087931.1|PREDICTED: protein SRG1-like [Sesamum indicum]	XP_011087931	0	87.0423	573.163
CDS_1549_Unigene_3420	PREDICTED: protein SRG1-like	372	gi|747081303|ref|XP_011087931.1|PREDICTED: protein SRG1-like [Sesamum indicum]	XP_011087931	1.69094e-59	87.4016	199.134
CDS_1550_Unigene_3421	hypothetical protein MIMGU_mgv1a0109562mg, partial	447	gi|604298489|gb|EYU18533.1|hypothetical protein MIMGU_mgv1a0109562mg, partial [Erythranthe guttata]	EYU18533	1.21646e-54	79.1946	183.341
CDS_1551_Unigene_3421	PREDICTED: pinin	786	gi|747081049|ref|XP_011087796.1|PREDICTED: pinin [Sesamum indicum]	XP_011087796	1.22846e-126	83.8346	378.637
CDS_1552_Unigene_3422	PREDICTED: pinin	1233	gi|747081049|ref|XP_011087796.1|PREDICTED: pinin [Sesamum indicum]	XP_011087796	0	87.0283	587.03
CDS_1553_Unigene_3425	---NA---	420	No Blast Hit
CDS_1554_Unigene_3427	unnamed protein product	843	gi|661890437|emb|CDP05934.1|unnamed protein product [Coffea canephora]	CDP05934	1.03857e-54	86.0465	190.66
CDS_1555_Unigene_3436	HEADING DATE 3A-like	519	gi|747075312|ref|XP_011084685.1|PREDICTED: protein HEADING DATE 3A-like [Sesamum indicum]	XP_011084685	1.03407e-109	98.2249	323.168
CDS_1556_Unigene_3443	ethylene-responsive transcription factor TINY-like	621	gi|848922808|ref|XP_012857828.1|PREDICTED: ethylene-responsive transcription factor TINY-like [Erythranthe guttata]	XP_012857828	1.71047e-64	75.2874	211.46
CDS_1557_Unigene_3448	NLP2-like isoform X3	2814	gi|848873392|ref|XP_012837255.1|PREDICTED: protein NLP2-like isoform X3 [Erythranthe guttata]	XP_012837255	0	76.6129	1182.55
CDS_1558_Unigene_3450	transcription factor IIIB 60 kDa subunit	657	gi|848916691|ref|XP_012855878.1|PREDICTED: transcription factor IIIB 60 kDa subunit [Erythranthe guttata] gi|604302447|gb|EYU22023.1| hypothetical protein MIMGU_mgv1a014156mg [Erythranthe guttata]	XP_012855878, EYU22023	1.85275e-21	60.5911	98.5969
CDS_1559_Unigene_3451	PREDICTED: uncharacterized protein LOC105163758	495	gi|747067570|ref|XP_011080512.1|PREDICTED: uncharacterized protein LOC105163758 [Sesamum indicum]	XP_011080512	3.42664e-33	80.5556	129.798
CDS_1560_Unigene_3453	centrosome-associated CEP250	2238	gi|747069495|ref|XP_011081543.1|PREDICTED: centrosome-associated protein CEP250 [Sesamum indicum]	XP_011081543	0	80.1299	788.489
CDS_1561_Unigene_3460	PREDICTED: LOW QUALITY PROTEIN: uncharacterized protein LOC105949551	1374	gi|848929982|ref|XP_012828303.1|PREDICTED: LOW QUALITY PROTEIN: uncharacterized protein LOC105949551 [Erythranthe guttata]	XP_012828303	0	91.0088	746.503
CDS_1562_Unigene_3461	glutamate receptor -like	309	gi|848919698|ref|XP_012856881.1|PREDICTED: glutamate receptor 2.7-like [Erythranthe guttata]	XP_012856881	2.87976e-12	71.5789	73.1738
CDS_1563_Unigene_3464	PREDICTED: uncharacterized protein LOC105173958	2100	gi|747092838|ref|XP_011094202.1|PREDICTED: uncharacterized protein LOC105173958 [Sesamum indicum]	XP_011094202	0	86.2411	956.051
CDS_1564_Unigene_3465	hypothetical protein MIMGU_mgv1a018055mg	747	gi|604302720|gb|EYU22277.1|hypothetical protein MIMGU_mgv1a018055mg [Erythranthe guttata]	EYU22277	1.95847e-106	76.9565	323.168
CDS_1565_Unigene_3470	PREDICTED: uncharacterized protein LOC105161154 isoform X1	315	gi|747042176|ref|XP_011077062.1|PREDICTED: uncharacterized protein LOC105161154 isoform X1 [Sesamum indicum]	XP_011077062	5.19108e-33	85.2632	131.724
CDS_1566_Unigene_3471	PREDICTED: uncharacterized protein LOC105161154 isoform X1	453	gi|747042176|ref|XP_011077062.1|PREDICTED: uncharacterized protein LOC105161154 isoform X1 [Sesamum indicum]	XP_011077062	1.19117e-50	76.9737	182.57
CDS_1567_Unigene_3472	---NA---	345	No Blast Hit
CDS_1568_Unigene_3477	abscisic acid receptor PYL4	453	gi|747094460|ref|XP_011095066.1|PREDICTED: abscisic acid receptor PYL4 [Sesamum indicum]	XP_011095066	1.54049e-55	86.5546	185.267
CDS_1569_Unigene_3481	equilibrative nucleotide transporter 8	1218	gi|747063693|ref|XP_011078404.1|PREDICTED: equilibrative nucleotide transporter 8 [Sesamum indicum]	XP_011078404	1.28985e-164	80.1527	479.559
CDS_1570_Unigene_3482	PREDICTED: uncharacterized protein LOC106330525	336	gi|922438059|ref|XP_013624431.1|PREDICTED: uncharacterized protein LOC106330525 [Brassica oleracea var. oleracea]	XP_013624431	1.21962e-17	73.913	66.6254
CDS_1571_Unigene_3482	---NA---	306	No Blast Hit
CDS_1572_Unigene_3486	probable LRR receptor-like serine threonine- kinase At4g26540	3222	gi|747095426|ref|XP_011095588.1|PREDICTED: probable LRR receptor-like serine/threonine-protein kinase At4g26540 [Sesamum indicum]	XP_011095588	0	91.3168	1641.32
CDS_1573_Unigene_3489	probable fructose-bisphosphate aldolase chloroplastic	426	gi|747041992|ref|XP_011076095.1|PREDICTED: probable fructose-bisphosphate aldolase 3, chloroplastic [Sesamum indicum]	XP_011076095	4.60777e-75	91.5493	240.736
CDS_1574_Unigene_3496	cytochrome P450 71D11-like	351	gi|747099449|ref|XP_011097779.1|PREDICTED: cytochrome P450 71D11-like [Sesamum indicum]	XP_011097779	6.17413e-28	78.3133	99.3673
CDS_1575_Unigene_3508	late blight resistance homolog R1B-16	303	gi|848910381|ref|XP_012853808.1|PREDICTED: putative late blight resistance protein homolog R1B-16 [Erythranthe guttata]	XP_012853808	6.052e-07	62.2222	57.3806
CDS_1576_Unigene_3509	late blight resistance homolog R1C-3	306	gi|848910211|ref|XP_012853759.1|PREDICTED: putative late blight resistance protein homolog R1C-3 [Erythranthe guttata]	XP_012853759	1.97516e-13	69.6629	75.485
CDS_1577_Unigene_3510	magnesium-chelatase subunit chloroplastic	2286	gi|747067327|ref|XP_011080379.1|PREDICTED: magnesium-chelatase subunit ChlD, chloroplastic [Sesamum indicum]	XP_011080379	0	94.452	1209.51
CDS_1578_Unigene_3513	PREDICTED: uncharacterized protein LOC105167518	2337	gi|747076982|ref|XP_011085587.1|PREDICTED: uncharacterized protein LOC105167518 [Sesamum indicum]	XP_011085587	0	92.9397	1397.49
CDS_1579_Unigene_3515	F-box LRR-repeat 3	588	gi|848862917|ref|XP_012832233.1|PREDICTED: F-box/LRR-repeat protein 3 [Erythranthe guttata] gi|604342950|gb|EYU41974.1| hypothetical protein MIMGU_mgv1a002488mg [Erythranthe guttata]	XP_012832233, EYU41974	3.08434e-94	90.7216	300.442
CDS_1580_Unigene_3520	OTU domain-containing At3g57810	585	gi|747062203|ref|XP_011077599.1|PREDICTED: OTU domain-containing protein At3g57810 [Sesamum indicum]	XP_011077599	1.37706e-77	77.1277	244.202
CDS_1581_Unigene_3521	OTU domain-containing At3g57810	675	gi|747062203|ref|XP_011077599.1|PREDICTED: OTU domain-containing protein At3g57810 [Sesamum indicum]	XP_011077599	1.15831e-118	85.9031	350.132
CDS_1582_Unigene_3530	---NA---	393	No Blast Hit
CDS_1583_Unigene_3537	hypothetical protein MIMGU_mgv1a026845mg, partial	363	gi|604303624|gb|EYU23048.1|hypothetical protein MIMGU_mgv1a026845mg, partial [Erythranthe guttata]	EYU23048	7.81046e-59	87.6033	197.978
CDS_1584_Unigene_3538	hypothetical protein M569_08842, partial	462	gi|527197427|gb|EPS65933.1|hypothetical protein M569_08842, partial [Genlisea aurea]	EPS65933	5.46628e-90	94.1558	289.656
CDS_1585_Unigene_3541	PREDICTED: uncharacterized protein LOC105172057	540	gi|747088240|ref|XP_011091698.1|PREDICTED: uncharacterized protein LOC105172057 [Sesamum indicum]	XP_011091698	5.58709e-59	68.9474	207.223
CDS_1586_Unigene_3546	PREDICTED: uncharacterized protein LOC105177640	519	gi|747046372|ref|XP_011099168.1|PREDICTED: uncharacterized protein LOC105177640 [Sesamum indicum]	XP_011099168	3.39919e-19	51.1905	90.1225
CDS_1587_Unigene_3549	PREDICTED: kirola-like	462	gi|848912447|ref|XP_012854468.1|PREDICTED: kirola-like [Erythranthe guttata] gi|604303754|gb|EYU23173.1| hypothetical protein MIMGU_mgv1a020758mg [Erythranthe guttata]	XP_012854468, EYU23173	4.73344e-74	88.8158	230.72
CDS_1588_Unigene_3551	PREDICTED: uncharacterized protein LOC105163499	528	gi|747066934|ref|XP_011080165.1|PREDICTED: uncharacterized protein LOC105163499 [Sesamum indicum]	XP_011080165	1.39921e-50	71.1111	172.555
CDS_1589_Unigene_3556	bifunctional epoxide hydrolase 2-like	939	gi|848898497|ref|XP_012849368.1|PREDICTED: bifunctional epoxide hydrolase 2-like [Erythranthe guttata] gi|604315225|gb|EYU27931.1| hypothetical protein MIMGU_mgv11b008623mg [Erythranthe guttata]	XP_012849368, EYU27931	2.24761e-169	87.7814	485.723
CDS_1590_Unigene_3561	clathrin assembly At5g57200	978	gi|747092643|ref|XP_011094096.1|PREDICTED: putative clathrin assembly protein At5g57200 [Sesamum indicum]	XP_011094096	5.00169e-85	72.4359	279.641
CDS_1591_Unigene_3566	hypothetical protein MIMGU_mgv1a000313mg	336	gi|604306018|gb|EYU25075.1|hypothetical protein MIMGU_mgv1a000313mg [Erythranthe guttata]	EYU25075	3.76687e-44	84.8214	165.236
CDS_1592_Unigene_3571	hydrophobic OSR8-like	318	gi|848878904|ref|XP_012839859.1|PREDICTED: hydrophobic protein OSR8-like [Erythranthe guttata] gi|604330236|gb|EYU35348.1| hypothetical protein MIMGU_mgv1a017511mg [Erythranthe guttata]	XP_012839859, EYU35348	4.5086e-24	89.8305	98.2117
CDS_1593_Unigene_3573	B-box zinc finger 20-like	414	gi|747057383|ref|XP_011074989.1|PREDICTED: B-box zinc finger protein 20-like [Sesamum indicum]	XP_011074989	1.74652e-29	64.7482	120.168
CDS_1595_Unigene_3597	pentatricopeptide repeat-containing At1g20230-like	858	gi|848855533|ref|XP_012852768.1|PREDICTED: pentatricopeptide repeat-containing protein At1g20230-like [Erythranthe guttata] gi|604345828|gb|EYU44325.1| hypothetical protein MIMGU_mgv1a002336mg [Erythranthe guttata]	XP_012852768, EYU44325	1.28817e-165	88.7719	488.804
CDS_1596_Unigene_3598	pentatricopeptide repeat-containing chloroplastic-like	300	gi|645239783|ref|XP_008226293.1|PREDICTED: pentatricopeptide repeat-containing protein At2g29760, chloroplastic-like [Prunus mume]	XP_008226293	3.9847e-38	86.8687	145.206
CDS_1597_Unigene_3599	apoptosis-inducing factor homolog B	1089	gi|747083210|ref|XP_011088963.1|PREDICTED: apoptosis-inducing factor homolog B [Sesamum indicum]	XP_011088963	0	87.9056	555.058
CDS_1598_Unigene_3602	PREDICTED: uncharacterized protein LOC105168709	450	gi|747079839|ref|XP_011087146.1|PREDICTED: uncharacterized protein LOC105168709 [Sesamum indicum]	XP_011087146	1.11929e-42	69.7987	151.754
CDS_1599_Unigene_3604	PREDICTED: uncharacterized protein LOC105175754	1248	gi|747097322|ref|XP_011096621.1|PREDICTED: uncharacterized protein LOC105175754 [Sesamum indicum]	XP_011096621	4.17734e-92	59.5339	298.901
CDS_1600_Unigene_3606	probable linoleate 9S-lipoxygenase 5 isoform X1	2652	gi|747086465|ref|XP_011090733.1|PREDICTED: probable linoleate 9S-lipoxygenase 5 isoform X1 [Sesamum indicum]	XP_011090733	0	88.8009	1413.28
CDS_1601_Unigene_3609	beta-carotene hydroxylase chloroplastic isoform X1	1068	gi|747074892|ref|XP_011084458.1|PREDICTED: beta-carotene hydroxylase 2, chloroplastic isoform X1 [Sesamum indicum]	XP_011084458	2.73472e-154	87.0968	449.129
CDS_1602_Unigene_3614	ethylene-responsive transcription factor ERF011-like	318	gi|747047527|ref|XP_011069739.1|PREDICTED: ethylene-responsive transcription factor ERF011-like [Sesamum indicum]	XP_011069739	1.83672e-41	82.6531	145.591
CDS_1603_Unigene_3615	probable isoaspartyl peptidase L-asparaginase 2	390	gi|697156194|ref|XP_009586844.1|PREDICTED: probable isoaspartyl peptidase/L-asparaginase 2 [Nicotiana tomentosiformis]	XP_009586844	1.52115e-79	97.6923	249.595
CDS_1604_Unigene_3622	receptor-like serine threonine- kinase At4g25390	2100	gi|747059751|ref|XP_011076272.1|PREDICTED: receptor-like serine/threonine-protein kinase At4g25390 [Sesamum indicum]	XP_011076272	0	89.9557	962.985
CDS_1605_Unigene_3627	APO mitochondrial-like	1200	gi|848903690|ref|XP_012851590.1|PREDICTED: APO protein 3, mitochondrial-like [Erythranthe guttata] gi|604306575|gb|EYU25371.1| hypothetical protein MIMGU_mgv1a007845mg [Erythranthe guttata]	XP_012851590, EYU25371	0	80.0499	540.036
CDS_1606_Unigene_3632	PREDICTED: uncharacterized protein LOC105155371	399	gi|747047169|ref|XP_011069541.1|PREDICTED: uncharacterized protein LOC105155371 [Sesamum indicum]	XP_011069541	1.60193e-32	79.8077	122.479
CDS_1607_Unigene_3636	PREDICTED: uncharacterized protein At5g48480	642	gi|747084425|ref|XP_011089621.1|PREDICTED: uncharacterized protein At5g48480 [Sesamum indicum]	XP_011089621	8.81054e-65	88.1579	209.92
CDS_1608_Unigene_3637	hypothetical protein MIMGU_mgv1a001002mg	351	gi|604334414|gb|EYU38498.1|hypothetical protein MIMGU_mgv1a001002mg [Erythranthe guttata]	EYU38498	2.37293e-27	94.1176	117.087
CDS_1609_Unigene_3639	PREDICTED: uncharacterized protein LOC105164370	846	gi|747069061|ref|XP_011081311.1|PREDICTED: uncharacterized protein LOC105164370 [Sesamum indicum]	XP_011081311	8.9709e-171	98.2206	486.878
CDS_1610_Unigene_3640	PREDICTED: uncharacterized protein LOC105164370	525	gi|747069061|ref|XP_011081311.1|PREDICTED: uncharacterized protein LOC105164370 [Sesamum indicum]	XP_011081311	7.69079e-89	97.7011	273.863
CDS_1611_Unigene_3640	PREDICTED: uncharacterized protein LOC105164370	342	gi|747069061|ref|XP_011081311.1|PREDICTED: uncharacterized protein LOC105164370 [Sesamum indicum]	XP_011081311	1.20005e-67	98.1818	217.238
CDS_1612_Unigene_3647	spermidine hydroxycinnamoyl transferase-like	351	gi|747062358|ref|XP_011077685.1|PREDICTED: spermidine hydroxycinnamoyl transferase-like [Sesamum indicum]	XP_011077685	1.12905e-41	77.193	154.066
CDS_1613_Unigene_3648	PREDICTED: uncharacterized protein LOC105973069	579	gi|848909534|ref|XP_012853527.1|PREDICTED: uncharacterized protein LOC105973069 [Erythranthe guttata]	XP_012853527	8.18525e-70	73.0964	223.016
CDS_1614_Unigene_3653	transcription repressor OFP13	315	gi|225464408|ref|XP_002269135.1|PREDICTED: transcription repressor OFP13 [Vitis vinifera] gi|296084462|emb|CBI25021.3| unnamed protein product [Vitis vinifera]	XP_002269135, CBI25021	6.07194e-10	58.427	63.5438
CDS_1615_Unigene_3658	pentatricopeptide repeat-containing At1g56570 isoform X2	321	gi|747080508|ref|XP_011087505.1|PREDICTED: putative pentatricopeptide repeat-containing protein At1g56570 isoform X2 [Sesamum indicum]	XP_011087505	1.22497e-56	92.5234	195.667
CDS_1616_Unigene_3659	3 beta-hydroxysteroid- dehydrogenase partial	342	gi|562745700|gb|AHB33643.1|3 beta-hydroxysteroid- dehydrogenase/decarboxylase, partial [Lavandula angustifolia]	AHB33643	2.79781e-38	89.2857	142.895
CDS_1617_Unigene_3661	A-kinase anchor 17B	987	gi|747056194|ref|XP_011074353.1|PREDICTED: A-kinase anchor protein 17B [Sesamum indicum]	XP_011074353	6.22265e-173	87.1642	496.508
CDS_1618_Unigene_3662	trafficking particle complex subunit 8	318	gi|747092912|ref|XP_011094242.1|PREDICTED: trafficking protein particle complex subunit 8 [Sesamum indicum]	XP_011094242	2.26325e-41	93.3962	157.147
CDS_1619_Unigene_3665	triphosphate tunel metalloenzyme 3	513	gi|747074185|ref|XP_011084074.1|PREDICTED: triphosphate tunel metalloenzyme 3 [Sesamum indicum]	XP_011084074	6.90181e-90	91.716	273.478
CDS_1620_Unigene_3673	ER membrane complex subunit 4	543	gi|747040425|ref|XP_011080604.1|PREDICTED: ER membrane protein complex subunit 4 [Sesamum indicum]	XP_011080604	2.04122e-107	95	317.775
CDS_1621_Unigene_3683	---NA---	402	No Blast Hit
CDS_1622_Unigene_3685	E3 ubiquitin- ligase SINAT2 isoform X2	315	gi|747057581|ref|XP_011075097.1|PREDICTED: E3 ubiquitin-protein ligase SINAT2 isoform X2 [Sesamum indicum] gi|747057583|ref|XP_011075098.1| PREDICTED: E3 ubiquitin-protein ligase SINAT2 isoform X2 [Sesamum indicum]	XP_011075097, XP_011075098	3.17758e-56	90.6542	187.963
[truncated: 38,791 more rows]

## Sheet: COLD
Sequence name	Sequence desc.	Sequence length	Hit desc.	Hit ACC	E-Value	Similarity	Bit-Score	Alignment length	Positives
[truncated: 32,732 more rows]

## Sheet: FLOOD
Sequence name	Sequence desc.	Sequence length	Hit desc.	Hit ACC	E-Value	Similarity	Bit-Score
[truncated: 34,650 more rows]

## Sheet: DROUGHT
Sequence name	Sequence desc.	Sequence length	Hit desc.	Hit ACC	E-Value	Similarity	Bit-Score
[truncated: 36,502 more rows]

[truncated: 1 more sheets: SALT]
