# Supplementary material for: Ocimum metabolomics in response to abiotic stresses: Cold, flood, drought and salinity
Source: PLoS One. 2019 Feb 6;14(2):e0210903. doi: 10.1371/journal.pone.0210903 (PMC6364901; doi:10.1371/journal.pone.0210903)
Supplement: S2 Dataset — (XLSX) [file pone.0210903.s002.xlsx]

## Sheet: Combined
ID	Control_Seq_ID	Cold_Seq_ID	Sequence_Description	Control_baseMean	Cold_baseMean	foldChange	log2FoldChange	pval	Significance	padj	Significance	Regulation
XP_011097507	CDS_31334_Unigene_48881	CDS_30586_Unigene_50394	TRANSPARENT TESTA 12	284.401	439546	1545.51	10.5939	0.579234	No	3.91261	No	Up
XP_010100462	CDS_4612_Unigene_9874	CDS_32161_Unigene_54481	Quinone oxidoreductase	2224.04	426470	191.755	7.58312	0.67245	No	6.88877	No	Up
XP_012833123	CDS_14477_Unigene_25466	CDS_8799_Unigene_17224	chitinase 5-like	16085	323599	20.118	4.33042	0.757749	No	10.2009	No	Up
AAU05357	CDS_2126_Unigene_4797	CDS_29957_Unigene_48921	dehydration protein	12204.1	320254	26.2416	4.71378	0.733558	No	10.2576	No	Up
XP_011100202	CDS_11795_Unigene_21642	CDS_26240_Unigene_42898	phosphoenolpyruvate carboxylase 1-like	96.4784	273386	2833.65	11.4684	0.384834	No	9.3378	No	Up
AHF20213	CDS_24832_Unigene_39779	CDS_4105_Unigene_8782	pathogenesis-related 10	7485.88	235318	31.4349	4.97429	0.637183	No	9.75305	No	Up
XP_011094842	CDS_10219_Unigene_19322	CDS_16137_Unigene_28496	heat shock cognate 70 kDa 2	27860.4	226883	8.14357	3.02566	0.775898	No	9.24526	No	Up
AAX83110	CDS_11927_Unigene_21850	CDS_29974_Unigene_48946	alcohol dehydrogenase	4526.93	219120	48.4036	5.59704	0.57465	No	8.81701	No	Up
KQL28625	CDS_21231_Unigene_34831	CDS_14930_Unigene_26691	hypothetical protein SETIT_017023mg	995.825	207036	207.904	7.69977	0.434611	No	8.084	No	Up
XP_011095243	CDS_11832_Unigene_21705	CDS_19864_Unigene_33912	NAC domain-containing 72-like	125.002	187214	1497.69	10.5485	0.276869	No	7.77277	No	Up
NP_001291338	CDS_29025_Unigene_45563	CDS_18023_Unigene_31207	inositol-3-phosphate synthase	1484.09	176463	118.903	6.89364	0.421876	No	7.73301	No	Up
XP_012845287	CDS_40156_Unigene_63618	CDS_31132_Unigene_51764	cell division control 48-like	3604.1	172294	47.8051	5.57909	0.498527	No	7.23598	No	Up
XP_011069841	CDS_10293_Unigene_19440	CDS_30583_Unigene_50393	PREDICTED: tetraspanin-8-like	1109.08	169671	152.983	7.25723	0.388263	No	6.75482	No	Up
XP_012857431	CDS_23139_Unigene_37441	CDS_3300_Unigene_7065	methyltransferase DDB_G0268948	687.094	166096	241.737	7.91729	0.346674	No	6.36737	No	Up
XP_006424799	CDS_3459_Unigene_7598	CDS_30020_Unigene_48997	hypothetical protein CICLE_v10027981mg	2164.47	164693	76.0893	6.24962	0.438842	No	5.99497	No	Up
AJD25199	CDS_40270_Unigene_63766	CDS_30019_Unigene_48996	cytochrome P450 CYP81Q43	1193.81	153607	128.669	7.00752	0.370986	No	6.04183	No	Up
ABA12225	CDS_7396_Unigene_14735	CDS_13195_Unigene_24035	translation elongation factor 1A-9	71383.1	150221	2.10444	1.07344	0.906792	No	5.69266	No	Up
XP_011075350	CDS_37301_Unigene_57256	CDS_31151_Unigene_51783	calcium-transporting ATPase plasma membrane-type-like	7144.43	147324	20.6208	4.36603	0.550536	No	6.24218	No	Up
XP_011095154	CDS_26676_Unigene_42344	CDS_26218_Unigene_42862	mannan endo-1,4-beta-mannosidase 6 isoform X1	592.293	144806	244.484	7.9336	0.304104	No	5.94424	No	Up
XP_011097155	CDS_570_Unigene_1272	CDS_30511_Unigene_50305	2-hydroxyacyl- lyase	2316.32	140042	60.4588	5.91788	0.412898	No	5.68899	No	Up
CDP07462	CDS_38831_Unigene_59831	CDS_29625_Unigene_47794	unnamed protein product	7854.18	139180	17.7205	4.14735	0.556123	No	5.58464	No	Up
XP_011096969	CDS_20603_Unigene_33919	CDS_31686_Unigene_53171	uncharacterized transporter -like isoform X1	2859.12	137373	48.0474	5.58639	0.431324	No	5.37971	No	Up
XP_011081026	CDS_226_Unigene_494	CDS_30503_Unigene_50292	probable (S)-N-methylcoclaurine 3 -hydroxylase isozyme 2	3703.93	130588	35.2567	5.13982	0.452138	No	5.22706	No	Up
XP_011097458	CDS_23513_Unigene_37968	CDS_22928_Unigene_38230	probable mannitol dehydrogenase	453.029	115781	255.572	7.99759	0.242145	No	5.03428	No	Up
XP_012848794	CDS_4746_Unigene_10133	CDS_29544_Unigene_47697	cysteine ase RD19a-like	26730.4	114942	4.30006	2.10436	0.749387	No	4.83631	No	Up
XP_004137196	CDS_29236_Unigene_45922	CDS_18407_Unigene_31761	PREDICTED: 14-3-3-like protein	12684	111312	8.77577	3.13353	0.613577	No	4.65352	No	Up
XP_011078891	CDS_9783_Unigene_18636	CDS_20654_Unigene_34993	probable galactinol--sucrose galactosyltransferase 2	987.435	110027	111.427	6.79995	0.292078	No	4.4831	No	Up
XP_011100362	CDS_21419_Unigene_35143	CDS_7351_Unigene_14687	NRT1 PTR FAMILY	3418.69	107582	31.4687	4.97585	0.416503	No	4.42335	No	Up
AGW24628	CDS_22484_Unigene_36626	CDS_19216_Unigene_32978	glyceraldehyde 3-phosphate dehydrogenase	57128.6	103727	1.81568	0.860506	0.902687	No	4.28847	No	Up
XP_012837152	CDS_14122_Unigene_24933	CDS_13779_Unigene_24944	peptidyl-prolyl cis-trans isomerase 1	57772.1	101313	1.75367	0.810379	0.907521	No	4.19315	No	Up
XP_012084444	CDS_39844_Unigene_62673	CDS_31695_Unigene_53181	fructose-bisphosphate aldolase chloroplastic	55901.2	101180	1.80997	0.855969	0.901556	No	4.06636	No	Up
XP_011075574	CDS_6556_Unigene_13187	CDS_24121_Unigene_39882	PREDICTED: uncharacterized protein LOC105160017	58307.3	93826.5	1.60917	0.686318	0.918949	No	3.9803	No	Up
XP_012854243	CDS_5042_Unigene_10698	CDS_8209_Unigene_16308	reticulon B2	12489.3	92375.8	7.39638	2.88682	0.607199	No	3.93639	No	Up
ACN94267	CDS_11636_Unigene_21373	CDS_31103_Unigene_51726	chloroplast ribulose-1,5-bisphosphate carboxylase oxygenase activase	11375.2	92018.2	8.08936	3.01603	0.589476	No	3.82224	No	Up
XP_011085527	CDS_20920_Unigene_34355	CDS_28949_Unigene_46864	oxygen-evolving enhancer chloroplastic-like	157815	91688.1	0.580984	-0.78343	0.939806	No	3.76134	No	Down
XP_011091372	CDS_21693_Unigene_35511	CDS_22267_Unigene_37246	beta-amylase chloroplastic	1654.39	91018.2	55.016	5.78178	0.312483	No	3.68946	No	Up
XP_011090738	CDS_2468_Unigene_5729	CDS_31077_Unigene_51692	sugar transport 13	367.457	88016.8	239.53	7.90406	0.18608	No	3.65885	No	Up
KOM56109	CDS_34474_Unigene_53470	CDS_27493_Unigene_44771	hypothetical protein LR48_Vigan10g200100	541187	87248	0.161216	-2.63294	0.910515	No	3.59688	No	Down
BAG31952	CDS_1803_Unigene_4264	CDS_29474_Unigene_47608	UGT73A13	41.1082	84887.8	2064.99	11.0119	0.0863129	No	3.53709	No	Up
XP_012829629	CDS_14745_Unigene_25836	CDS_15271_Unigene_27214	pathogen-related -like	1062.1	83604.1	78.7158	6.29858	0.260018	No	3.48179	No	Up
XP_012845809	CDS_40225_Unigene_63707	CDS_30588_Unigene_50396	photosystem I reaction center subunit chloroplastic	197746	83231	0.420898	-1.24846	0.913757	No	3.46217	No	Down
XP_012843499	CDS_20941_Unigene_34388	CDS_18382_Unigene_31728	60S acidic ribosomal P1-like	2810.46	82806.6	29.4638	4.88087	0.364187	No	3.39518	No	Up
XP_011097724	CDS_30362_Unigene_47526	CDS_26213_Unigene_42850	heat shock cognate 80-like	33650	79689.6	2.36819	1.24379	0.826802	No	3.44375	No	Up
XP_011088408	CDS_38846_Unigene_59852	CDS_7139_Unigene_14322	PREDICTED: uncharacterized protein LOC105169648	1109.92	78944.6	71.1264	6.15231	0.257946	No	3.38573	No	Up
XP_011095065	CDS_3994_Unigene_8705	CDS_15875_Unigene_28102	ferritin- chloroplastic	7099.97	78581.1	11.0678	3.4683	0.501832	No	3.40386	No	Up
XP_011097606	CDS_12276_Unigene_22304	CDS_1441_Unigene_3080	60S ribosomal L30-like	30259	76874.2	2.54054	1.34514	0.80725	No	3.33565	No	Up
CAH59440	CDS_3961_Unigene_8624	CDS_31562_Unigene_52996	major latex 1	16509.5	76367.6	4.62566	2.20966	0.670729	No	3.28625	No	Up
XP_011095236	CDS_40210_Unigene_63688	CDS_30531_Unigene_50327	stem-specific TSJT1-like	2982.44	76310.4	25.5866	4.67731	0.365955	No	3.24461	No	Up
XP_011099420	CDS_15876_Unigene_27422	CDS_30574_Unigene_50384	homeobox-leucine zipper HAT22-like	2934.62	75799	25.8292	4.69093	0.363325	No	3.21159	No	Up
XP_011069652	CDS_39847_Unigene_62678	CDS_14709_Unigene_26354	PREDICTED: protein YLS3	420.31	75584.5	179.83	7.49049	0.177166	No	3.18747	No	Up
XP_012832084	CDS_16337_Unigene_28135	CDS_8922_Unigene_17420	PREDICTED: uncharacterized protein LOC105953016	179.534	74319.8	413.96	8.69335	0.127903	No	3.19871	No	Up
AJD25200	CDS_2292_Unigene_5195	CDS_30532_Unigene_50329	cytochrome P450 CYP82D70	16.7788	73877.5	4403.02	12.1043	0.0534059	No	3.16564	No	Up
XP_011069730	CDS_5483_Unigene_11455	CDS_29621_Unigene_47788	low-temperature-induced cysteine ase-like	19638.8	72904.9	3.71229	1.89231	0.71357	No	3.12138	No	Up
ACT34765	CDS_22554_Unigene_36685	CDS_22986_Unigene_38309	galactinol synthase	54444.8	72466.2	1.331	0.412514	0.944734	No	3.15819	No	Up
XP_009600693	CDS_23638_Unigene_38142	CDS_884_Unigene_1627	60S ribosomal L34-like	13250.3	72251.7	5.45285	2.44701	0.626517	No	3.10224	No	Up
XP_011085932	CDS_15344_Unigene_26643	CDS_31748_Unigene_53260	isocitrate dehydrogenase [NADP]	8426.34	71571.1	8.49373	3.0864	0.53381	No	3.07681	No	Up
XP_011071661	CDS_40238_Unigene_63724	CDS_12531_Unigene_22992	PREDICTED: uncharacterized protein LOC105157064	3683.8	71438.8	19.3927	4.27744	0.39179	No	3.02431	No	Up
XP_011074053	CDS_14107_Unigene_24910	CDS_12812_Unigene_23378	bZIP transcription factor 60	2568	71012	27.6526	4.78934	0.341045	No	2.97606	No	Up
XP_011083719	CDS_1696_Unigene_3919	CDS_17437_Unigene_30374	formin-1 isoform X2	6778.65	70845.2	10.4512	3.3856	0.49276	No	2.96008	No	Up
XP_011089536	CDS_30361_Unigene_47525	CDS_26214_Unigene_42851	heat shock cognate 80	24127.1	69892.8	2.89685	1.53449	0.766199	No	2.93122	No	Up
XP_011083633	CDS_38300_Unigene_58623	CDS_28958_Unigene_46881	elongation factor 2-like	44280.2	69878.5	1.5781	0.658186	0.90719	No	2.92114	No	Up
XP_011069859	CDS_23459_Unigene_37892	CDS_18247_Unigene_31523	probable alpha,alpha-trehalose-phosphate synthase [UDP-forming] 11	953.877	68669.8	71.9902	6.16973	0.230246	No	2.93189	No	Up
XP_011076162	CDS_29560_Unigene_46345	CDS_4633_Unigene_9774	oxalate-- ligase	700.517	68259.8	97.442	6.60647	0.203596	No	2.91382	No	Up
XP_011071086	CDS_38456_Unigene_58863	CDS_31607_Unigene_53084	probable nucleoredoxin 1	3718.19	67687.6	18.2044	4.18622	0.390709	No	2.88904	No	Up
AAG43519	CDS_39166_Unigene_60759	CDS_12642_Unigene_23146	AF210699_1granule-bound starch synthase	3072.21	67109.5	21.8441	4.44917	0.362216	No	2.85914	No	Up
XP_011099603	CDS_36014_Unigene_55523	CDS_1752_Unigene_3661	succinate dehydrogenase [ubiquinone] flavo mitochondrial	2897.71	66501.6	22.9497	4.52041	0.353535	No	2.81835	No	Up
XP_007222560	CDS_26006_Unigene_41361	CDS_22532_Unigene_37684	hypothetical protein PRUPE_ppa008371mg	29760.6	66250.1	2.2261	1.15452	0.823639	No	2.8113	No	Up
XP_011095955	CDS_18563_Unigene_31155	CDS_15910_Unigene_28154	tonoplast dicarboxylate transporter	576.353	66233.4	114.918	6.84446	0.185989	No	2.80996	No	Up
XP_011094426	CDS_31619_Unigene_49300	CDS_26562_Unigene_43382	PREDICTED: enolase	24764.7	65705.4	2.65318	1.40772	0.780631	No	2.7929	No	Up
XP_011075386	CDS_10941_Unigene_20381	CDS_1700_Unigene_3576	probable calcium-binding CML36	3873.4	64755.3	16.718	4.06333	0.395604	No	2.81411	No	Up
CBJ23826	CDS_27335_Unigene_43269	CDS_24942_Unigene_40972	phenylalanine ammonia-lyase	7453.16	63664.7	8.54197	3.09457	0.511841	No	2.78061	No	Up
XP_011095716	CDS_15502_Unigene_26870	CDS_1589_Unigene_3359	phosphoglycerate cytosolic-like	3635.14	63034.1	17.3402	4.11605	0.385002	No	2.74876	No	Up
XP_011076085	CDS_40172_Unigene_63640	CDS_29977_Unigene_48949	UDP-glycosyltransferase 88A1-like	7322.29	62947.1	8.59664	3.10377	0.508627	No	2.78166	No	Up
XP_011080157	CDS_33765_Unigene_52515	CDS_28309_Unigene_45950	26S proteasome regulatory subunit 4 homolog A	14199.9	62231.9	4.38255	2.13177	0.653709	No	2.77603	No	Up
XP_011098101	CDS_39019_Unigene_60561	CDS_31687_Unigene_53172	chlorophyll a-b binding chloroplastic	204480	59755	0.29223	-1.77483	0.870803	No	2.74161	No	Down
XP_012849446	CDS_38663_Unigene_59600	CDS_15471_Unigene_27524	formate mitochondrial	2881.77	59095.8	20.5068	4.35803	0.348453	No	2.71551	No	Up
XP_011074844	CDS_19637_Unigene_32631	CDS_20048_Unigene_34190	photosystem II 22 kDa chloroplastic	12067.3	57816.8	4.79118	2.26038	0.622162	No	2.69996	No	Up
XP_012853764	CDS_40487_Unigene_64148	CDS_1560_Unigene_3304	cytochrome P450 81D11-like isoform X2	268.462	57325.8	213.534	7.73832	0.126307	No	2.67566	No	Up
XP_012852995	CDS_28081_Unigene_44340	CDS_21458_Unigene_36107	NRT1 PTR FAMILY -like	30.2019	56901.4	1884.03	10.8796	0.0498092	Yes	2.65121	No	Up
XP_009792138	CDS_38786_Unigene_59768	CDS_31636_Unigene_53114	40S ribosomal S16-like	4020.21	56602.2	14.0794	3.81552	0.400083	No	2.63643	No	Up
XP_011092083	CDS_39544_Unigene_61779	CDS_31279_Unigene_51978	REF SRPP At3g05500	2360.78	56552.2	23.9548	4.58224	0.319084	No	2.61612	No	Up
XP_009763188	CDS_34478_Unigene_53476	CDS_32200_Unigene_54521	aquaporin PIP1-2	14257.8	56291.1	3.94809	1.98115	0.66508	No	2.59303	No	Up
XP_011090854	CDS_9197_Unigene_17768	CDS_1621_Unigene_3430	inactive beta-amylase 9	568.803	55357.8	97.3233	6.60471	0.171619	No	2.57126	No	Up
XP_012839202	CDS_14685_Unigene_25763	CDS_31594_Unigene_53067	PREDICTED: expansin-A11-like	2178.73	55190.9	25.3317	4.66287	0.307493	No	2.56098	No	Up
XP_012852252	CDS_26510_Unigene_42095	CDS_20698_Unigene_35073	S-adenosylmethionine decarboxylase proenzyme	1629.23	54927.5	33.7139	5.07527	0.27084	No	2.53492	No	Up
XP_011084568	CDS_12784_Unigene_23012	CDS_10163_Unigene_19336	PREDICTED: uncharacterized protein LOC105166783	1684.6	54524.6	32.3666	5.01643	0.274498	No	2.53195	No	Up
XP_012838654	CDS_15587_Unigene_27002	CDS_15345_Unigene_27350	L-ascorbate peroxidase cytosolic	23410.7	54467.4	2.3266	1.21823	0.795795	No	2.51304	No	Up
XP_011089543	CDS_21555_Unigene_35363	CDS_30553_Unigene_50353	root phototropism 2-like	16179	54411.4	3.36309	1.74979	0.700911	No	2.50763	No	Up
XP_012851449	CDS_11370_Unigene_21018	CDS_31819_Unigene_53364	probable acyl-activating enzyme peroxisomal	6129.31	53433.9	8.71777	3.12396	0.479217	No	2.49546	No	Up
XP_011073627	CDS_40276_Unigene_63777	CDS_31667_Unigene_53148	probable calcium-binding CML18	2729.92	52814.1	19.3464	4.27399	0.338175	No	2.48879	No	Up
XP_011071212	CDS_26542_Unigene_42142	CDS_19158_Unigene_32894	proteasome subunit beta type-5-like	4473.24	52803.4	11.8043	3.56124	0.419428	No	2.47021	No	Up
XP_011093397	CDS_19472_Unigene_32394	CDS_23406_Unigene_38857	ubiquitin-conjugating enzyme E2 28	13710.8	51650.7	3.76715	1.91347	0.666023	No	2.45891	No	Up
XP_012842987	CDS_39546_Unigene_61781	CDS_18975_Unigene_32617	60S ribosomal L27	7735.05	51611.4	6.67241	2.73821	0.53028	No	2.43395	No	Up
A0PDV5	CDS_39024_Unigene_60574	CDS_30541_Unigene_50341	RAS_PLESU ame: Full=Rosmarinate synthase Short= ame: Full=Hydroxycinnamoyl transferase Short= 1	2938.82	51564.9	17.5462	4.13308	0.349056	No	2.41847	No	Up
XP_011082052	CDS_6266_Unigene_12704	CDS_29986_Unigene_48956	UDP-glycosyltransferase 74F2-like	130.036	51033.3	392.455	8.61638	0.0854285	No	2.39844	No	Up
XP_012839299	CDS_39302_Unigene_61008	CDS_32413_Unigene_54781	probable pyridoxal 5 -phosphate synthase subunit PDX1	1083.07	50227.5	46.3749	5.53527	0.221759	No	2.37925	No	Up
XP_011083657	CDS_39013_Unigene_60531	CDS_31899_Unigene_53492	50S ribosomal chloroplastic	19736.1	50057.1	2.53632	1.34274	0.765376	No	2.38064	No	Up
XP_011091509	CDS_35609_Unigene_55025	CDS_24957_Unigene_40994	phosphatase 2C 37-like	39.4303	49923.6	1266.12	10.3062	0.0490117	Yes	2.37334	No	Up
XP_012849408	CDS_30153_Unigene_47209	CDS_9575_Unigene_18427	homeobox-leucine zipper HAT5	5533.66	49827	9.00435	3.17062	0.461837	No	2.3606	No	Up
XP_011094323	CDS_12638_Unigene_22842	CDS_30233_Unigene_49308	PREDICTED: uncharacterized protein LOC105174057	244.971	49782.9	203.22	7.6669	0.111998	No	2.34433	No	Up
XP_012847613	CDS_1406_Unigene_3086	CDS_1391_Unigene_3007	extracellular ribonuclease LE-like	1337.27	49748.4	37.2013	5.21728	0.243687	No	2.35169	No	Up
AJI44436	CDS_19145_Unigene_31955	CDS_14878_Unigene_26604	oxoglutarate-dependent dioxygenase 2	7621.79	48441.9	6.35572	2.66805	0.53192	No	2.34197	No	Up
AAS77402	CDS_39292_Unigene_60994	CDS_31608_Unigene_53087	quercetin 3-O-glucoside-6 -O-malonyltransferase	731.558	47295.3	64.6501	6.01458	0.181775	No	2.32478	No	Up
XP_011093803	CDS_27958_Unigene_44181	CDS_26108_Unigene_42672	40S ribosomal S3-3-like	11652.9	46972.2	4.03095	2.01112	0.637467	No	2.31149	No	Up
XP_011083076	CDS_33839_Unigene_52626	CDS_27147_Unigene_44253	ATP-dependent Clp protease ATP-binding subunit clpA homolog chloroplastic	17086.7	46950.8	2.74779	1.45827	0.737962	No	2.29694	No	Up
XP_012827391	CDS_23198_Unigene_37526	CDS_19884_Unigene_33940	translationally-controlled tumor homolog	29355.4	46543.1	1.5855	0.664941	0.885159	No	2.27897	No	Up
XP_012851984	CDS_38904_Unigene_59988	CDS_31123_Unigene_51754	probable carboxylesterase 120	173.661	46450.2	267.476	8.06327	0.0914612	No	2.26172	No	Up
XP_011087536	CDS_31542_Unigene_49177	CDS_21366_Unigene_35980	S-adenosylmethionine synthase 1	16073.3	46238	2.8767	1.52441	0.724172	No	2.26825	No	Up
AGZ90153	CDS_334_Unigene_714	CDS_13196_Unigene_24036	elongation factor 1- partial	30.2019	45872	1518.85	10.5688	0.0397708	Yes	2.24932	No	Up
ADM48810	CDS_19995_Unigene_33117	CDS_16253_Unigene_28663	hydroxyphenylpyruvate reductase	2487.46	45869.7	18.4403	4.20479	0.32213	No	2.23405	No	Up
XP_011080275	CDS_2393_Unigene_5482	CDS_24718_Unigene_40677	ADP,ATP carrier mitochondrial-like	2007.59	45403.6	22.616	4.49927	0.290896	No	2.24965	No	Up
ADO16243	CDS_25114_Unigene_40189	CDS_27059_Unigene_44121	cinnamate 4-hydroxylase	4328.94	45248.6	10.4526	3.38579	0.417246	No	2.23443	No	Up
XP_011087985	CDS_34127_Unigene_52993	CDS_23878_Unigene_39544	heat shock 70 kDa mitochondrial	8680.54	45105.6	5.19618	2.37745	0.569107	No	2.21649	No	Up
XP_011100749	CDS_1379_Unigene_3015	CDS_31131_Unigene_51763	PREDICTED: squidulin	311.248	44806.4	143.957	7.1695	0.11835	No	2.19947	No	Up
XP_011085900	CDS_14382_Unigene_25313	CDS_2130_Unigene_4275	glutamate decarboxylase	6823.12	44568	6.53191	2.70751	0.513621	No	2.19389	No	Up
XP_012853000	CDS_31597_Unigene_49264	CDS_27392_Unigene_44627	PREDICTED: laccase-15-like	692.966	44459.6	64.1583	6.00356	0.173717	No	2.1993	No	Up
AJM89728	CDS_30926_Unigene_48338	CDS_26758_Unigene_43691	UDP-glucosyltransferase	272.656	44428.6	162.947	7.34826	0.110542	No	2.18509	No	Up
XP_011071010	CDS_18683_Unigene_31300	CDS_3866_Unigene_8315	F-box kelch-repeat SKIP11-like isoform X1	302.019	43926.7	145.444	7.18432	0.115492	No	2.18578	No	Up
XP_011073635	CDS_40287_Unigene_63791	CDS_30727_Unigene_50575	serine mitochondrial	57309.8	43911.2	0.766208	-0.384192	0.94375	No	2.18542	No	Down
XP_011100304	CDS_20033_Unigene_33172	CDS_8792_Unigene_17216	aconitate cytoplasmic	7774.48	43850.5	5.64031	2.49577	0.545488	No	2.17597	No	Up
XP_011095020	CDS_39298_Unigene_61002	CDS_30133_Unigene_49152	trihelix transcription factor GT-3b	67.9543	43732.4	643.556	9.32992	0.0558552	No	2.16085	No	Up
XP_011087429	CDS_20513_Unigene_33786	CDS_14493_Unigene_26013	zinc finger A20 and AN1 domain-containing stress-associated 5-like	1866.65	43716.9	23.42	4.54967	0.280059	No	2.14821	No	Up
XP_011081655	CDS_2085_Unigene_4709	CDS_31137_Unigene_51769	PREDICTED: uncharacterized protein LOC105164653 isoform X2	786.089	43629.9	55.5025	5.79448	0.183703	No	2.13691	No	Up
XP_012855315	CDS_12667_Unigene_22886	CDS_29467_Unigene_47602	GDSL esterase lipase At3g26430 isoform X2	594.81	43503.6	73.1386	6.19256	0.160136	No	2.11984	No	Up
ADG46022	CDS_4898_Unigene_10433	CDS_1618_Unigene_3421	progesterone 5-beta-reductase	1404.39	43494	30.9701	4.9528	0.243749	No	2.10601	No	Up
XP_012854342	CDS_15032_Unigene_26206	CDS_4_Unigene_9	UDP-glycosyltransferase 83A1-like	1078.88	43411.8	40.2378	5.33048	0.21422	No	2.09112	No	Up
XP_012446433	CDS_38500_Unigene_58950	CDS_31878_Unigene_53451	cytochrome c	3288.65	43221.1	13.1425	3.71617	0.367745	No	2.08902	No	Up
XP_011096597	CDS_2114_Unigene_4759	CDS_6519_Unigene_13109	ornithine mitochondrial	6407	42980.3	6.70833	2.74595	0.502177	No	2.09327	No	Up
XP_011079994	CDS_2124_Unigene_4792	CDS_8053_Unigene_16005	photosystem II reaction center W chloroplastic	23540.7	42869.5	1.82108	0.864791	0.843202	No	2.08866	No	Up
CDP14595	CDS_21500_Unigene_35271	CDS_20805_Unigene_35197	unnamed protein product	28092.8	42776.5	1.52268	0.606616	0.891864	No	2.07545	No	Up
XP_011078238	CDS_17956_Unigene_30335	CDS_19672_Unigene_33643	PREDICTED: profilin-3-like	14945.8	42643	2.85318	1.51257	0.718527	No	2.06659	No	Up
XP_011100333	CDS_9067_Unigene_17554	CDS_16048_Unigene_28366	malonyl-coenzyme:anthocyanin 5-O-glucoside-6 -O-malonyltransferase-like	4175.42	42488	10.1758	3.34706	0.412393	No	2.06773	No	Up
EPS66568	CDS_33227_Unigene_51710	CDS_27726_Unigene_45067	hypothetical protein M569_08207, partial	9526.19	42302.1	4.44061	2.15076	0.59979	No	2.05555	No	Up
XP_011073043	CDS_11994_Unigene_21949	CDS_31598_Unigene_53071	probable LRR receptor-like serine threonine- kinase At1g74360	262.589	41764.5	159.049	7.31333	0.105115	No	2.04195	No	Up
EYU42616	CDS_37206_Unigene_57143	CDS_20331_Unigene_34556	hypothetical protein MIMGU_mgv1a016253mg	51974.2	41764.5	0.803563	-0.315518	0.952133	No	2.0301	No	Down
XP_011075977	CDS_3470_Unigene_7610	CDS_30069_Unigene_49062	MATE efflux family 5-like	683.738	41579.7	60.8124	5.92629	0.169194	No	2.01683	No	Up
XP_011087560	CDS_39798_Unigene_62606	CDS_30802_Unigene_50688	aspartic ase-like isoform X1	36489.8	41557.1	1.13887	0.187601	0.966873	No	2.00395	No	Up
XP_011098919	CDS_13688_Unigene_24267	CDS_16765_Unigene_29417	60S ribosomal L7a	29579.4	41439.1	1.40094	0.486398	0.912943	No	1.99013	No	Up
AKA27923	CDS_9982_Unigene_18944	CDS_6018_Unigene_12183	WRKY protein	605.716	41359.2	68.2815	6.09342	0.15899	No	1.98121	No	Up
XP_009779341	CDS_10192_Unigene_19289	CDS_8994_Unigene_17527	PREDICTED: uncharacterized protein LOC104228562 isoform X1	234.904	41284.1	175.749	7.45737	0.0988397	No	1.96809	No	Up
XP_011070460	CDS_12108_Unigene_22097	CDS_32234_Unigene_54558	glyceraldehyde-3-phosphate dehydrogenase chloroplastic	55336.6	41162.5	0.743857	-0.426903	0.935787	No	1.96234	No	Down
CAD30341	CDS_12530_Unigene_22696	CDS_14875_Unigene_26599	tyrosine aminotransferase	3411.98	41005.2	12.018	3.58713	0.375364	No	1.95476	No	Up
XP_012837177	CDS_15414_Unigene_26760	CDS_8997_Unigene_17530	PREDICTED: uncharacterized protein LOC105957762	1607.41	40534.4	25.2171	4.65633	0.258586	No	1.94651	No	Up
EYU17631	CDS_10866_Unigene_20288	CDS_4182_Unigene_8919	hypothetical protein MIMGU_mgv1a006064mg	4211.49	40349.6	9.58084	3.26015	0.416228	No	1.93521	No	Up
XP_011086191	CDS_9457_Unigene_18190	CDS_2790_Unigene_5973	5 -adenylylsulfate reductase chloroplastic-like	733.236	40324.6	54.9954	5.78124	0.173842	No	1.93482	No	Up
XP_011091783	CDS_1354_Unigene_2935	CDS_18380_Unigene_31724	PREDICTED: pheophytinase, chloroplastic	4054.61	39880	9.83572	3.29803	0.409181	No	1.92586	No	Up
XP_012852785	CDS_19704_Unigene_32715	CDS_9728_Unigene_18664	nudix hydrolase mitochondrial-like	3815.51	39705.9	10.4065	3.37941	0.397434	No	1.93142	No	Up
XP_011077695	CDS_40199_Unigene_63676	CDS_30538_Unigene_50334	60S acidic ribosomal P3	10147.8	39545	3.89689	1.96232	0.625536	No	1.92096	No	Up
XP_011075501	CDS_22067_Unigene_36069	CDS_2835_Unigene_6040	PREDICTED: uncharacterized protein LOC105159964	74.6659	39462.8	528.525	9.04583	0.0539035	No	1.91812	No	Up
XP_011072689	CDS_13992_Unigene_24721	CDS_32334_Unigene_54683	alanine aminotransferase 2	2097.36	39331.7	18.753	4.22905	0.295264	No	1.9065	No	Up
XP_011096124	CDS_10435_Unigene_19661	CDS_29526_Unigene_47674	oxygen-evolving enhancer chloroplastic	109440	39262.5	0.358758	-1.47892	0.827908	No	1.91472	No	Down
XP_012842745	CDS_39306_Unigene_61014	CDS_31206_Unigene_51865	PREDICTED: peroxiredoxin-2B	3999.24	39042	9.76236	3.28723	0.40741	No	1.91708	No	Up
XP_012827346	CDS_40258_Unigene_63746	CDS_30013_Unigene_48988	3-isopropylmalate dehydratase small subunit 3-like	3095.7	38804.8	12.5351	3.6479	0.359177	No	1.90473	No	Up
XP_011041493	CDS_37377_Unigene_57336	CDS_12232_Unigene_22516	probable glutathione S-transferase isoform X2	1583.92	38802.4	24.4977	4.61457	0.255906	No	1.8951	No	Up
XP_011088260	CDS_40021_Unigene_62966	CDS_29588_Unigene_47740	ferredoxin--nitrite chloroplastic	5373.43	38257.7	7.1198	2.83184	0.47145	No	1.8908	No	Up
AEQ61905	CDS_23021_Unigene_37305	CDS_29975_Unigene_48947	NAC domain-containing 1	361.584	38143.3	105.489	6.72095	0.118951	No	1.88384	No	Up
XP_011077218	CDS_17496_Unigene_29711	CDS_16231_Unigene_28631	triosephosphate cytosolic	12463.3	38006.2	3.04944	1.60855	0.688501	No	1.88505	No	Up
XP_011074293	CDS_11357_Unigene_20997	CDS_377_Unigene_656	phosphoenolpyruvate carboxykinase [ATP]-like	24489.6	38000.2	1.55169	0.633841	0.881434	No	1.88154	No	Up
XP_011078940	CDS_1672_Unigene_3861	CDS_629_Unigene_1137	probable mitochondrial chaperone BCS1-B isoform X1	41.9471	37636.7	897.241	9.80935	0.0387034	Yes	1.87728	No	Up
XP_012832833	CDS_19837_Unigene_32898	CDS_1968_Unigene_4035	PREDICTED: uncharacterized protein LOC105953688	4499.25	37434	8.32007	3.05659	0.434052	No	1.86705	No	Up
XP_011087929	CDS_6615_Unigene_13297	CDS_31703_Unigene_53192	feruloyl ortho-hydroxylase 1-like	1088.11	37343.4	34.3196	5.10096	0.210173	No	1.87372	No	Up
XP_011070330	CDS_5823_Unigene_12005	CDS_5461_Unigene_11152	PREDICTED: uncharacterized protein LOC105156013	6515.23	37319.6	5.72806	2.51805	0.519003	No	1.86553	No	Up
XP_011073690	CDS_8089_Unigene_15955	CDS_413_Unigene_726	calcium-transporting ATPase plasma membrane-type-like	766.793	37220.7	48.5407	5.60112	0.17495	No	1.86731	No	Up
XP_012070441	CDS_1083_Unigene_2438	CDS_2664_Unigene_5689	PREDICTED: uncharacterized protein LOC105632622	6209.85	36937	5.94813	2.57244	0.508417	No	1.86169	No	Up
XP_011075874	CDS_22121_Unigene_36140	CDS_15698_Unigene_27850	NAC domain-containing 45	3162.81	36687.9	11.5998	3.53602	0.364884	No	1.85431	No	Up
XP_011075382	CDS_15636_Unigene_27072	CDS_3043_Unigene_6441	EARLY RESPONSIVE TO DEHYDRATION 15-like	468.13	36511.4	77.9943	6.2853	0.134369	No	1.84924	No	Up
XP_011098909	CDS_38507_Unigene_58969	CDS_32156_Unigene_54476	peroxisomal trans-2-enoyl- reductase	2900.22	36178.9	12.4745	3.64091	0.349612	No	1.8431	No	Up
XP_011095399	CDS_6073_Unigene_12406	CDS_1844_Unigene_3858	translation factor SUI1 homolog	2458.1	36038.2	14.661	3.87391	0.321177	No	1.83742	No	Up
XP_011082207	CDS_39058_Unigene_60615	CDS_32280_Unigene_54622	ATP synthase subunit b chloroplastic	33678.5	35950	1.06745	0.0941649	0.981851	No	1.82823	No	Up
XP_011085268	CDS_34483_Unigene_53482	CDS_27499_Unigene_44779	chlorophyll a-b binding chloroplastic-like	405556	35770	0.0882001	-3.50308	0.841598	No	1.81901	No	Down
AGH13205	CDS_18497_Unigene_31063	CDS_5978_Unigene_12116	lipoxygenase	10081.6	35621	3.53328	1.82101	0.639979	No	1.80893	No	Up
XP_011070244	CDS_22823_Unigene_37047	CDS_17032_Unigene_29821	PREDICTED: uncharacterized protein LOC105155953	22855.3	35575.7	1.55656	0.638365	0.87765	No	1.81806	No	Up
AGL46979	CDS_31790_Unigene_49549	CDS_22876_Unigene_38129	cytochrome P450 reductase	10011.1	35366	3.53267	1.82076	0.639205	No	1.81027	No	Up
XP_011082302	CDS_2017_Unigene_4602	CDS_8187_Unigene_16244	PREDICTED: B2 protein	5084.83	35348.1	6.95167	2.79736	0.465535	No	1.80817	No	Up
XP_011088948	CDS_24265_Unigene_39013	CDS_31098_Unigene_51722	V-type proton ATPase subunit E	6188.88	35202.7	5.68805	2.50793	0.512707	No	1.80833	No	Up
XP_012836945	CDS_40043_Unigene_63004	CDS_30326_Unigene_49497	PREDICTED: protein CYPRO4	1277.71	34630.5	27.1036	4.76041	0.227754	No	1.80269	No	Up
XP_012852991	CDS_18083_Unigene_30506	CDS_568_Unigene_1038	NUCLEAR FUSION DEFECTIVE 4-like	2652.74	34317	12.9365	3.69337	0.335751	No	1.79508	No	Up
XP_011088289	CDS_13870_Unigene_24548	CDS_20457_Unigene_34727	polyadenylate-binding RBP47	380.88	34270.5	89.9773	6.49149	0.1183	No	1.78723	No	Up
NP_001291326	CDS_13830_Unigene_24481	CDS_13209_Unigene_24055	catalase isozyme 1	15883.7	34168	2.15114	1.1051	0.780293	No	1.78241	No	Up
XP_012851132	CDS_3899_Unigene_8505	CDS_10565_Unigene_19926	PREDICTED: uncharacterized protein At5g39570-like	2906.94	34152.5	11.7486	3.55442	0.352408	No	1.7775	No	Up
XP_011079130	CDS_3979_Unigene_8668	CDS_31638_Unigene_53117	UDP-glycosyltransferase 74E1-like	53.6923	34058.4	634.325	9.30908	0.0408638	Yes	1.76872	No	Up
XP_011075955	CDS_2168_Unigene_4888	CDS_2926_Unigene_6194	luminal-binding 5	4668.71	33912.9	7.26387	2.86074	0.449844	No	1.77893	No	Up
XP_011088837	CDS_11389_Unigene_21053	CDS_2795_Unigene_5982	histone deacetylase HDT1-like isoform X1	5412.02	33676.9	6.22262	2.63752	0.484925	No	1.77003	No	Up
XP_011091477	CDS_5561_Unigene_11576	CDS_8551_Unigene_16843	ankyrin repeat-containing At3g12360	3354.09	33632.8	10.0274	3.32588	0.380499	No	1.76749	No	Up
XP_011092677	CDS_13724_Unigene_24329	CDS_593_Unigene_1090	PREDICTED: uncharacterized protein LOC105172797	1112.44	33419.5	30.0417	4.90889	0.211129	No	1.75903	No	Up
XP_012855332	CDS_38277_Unigene_58597	CDS_31087_Unigene_51711	2-methylene-furan-3-one reductase-like isoform X1	89.7668	33280	370.738	8.53426	0.0531796	No	1.75241	No	Up
AIU99502	CDS_29675_Unigene_46503	CDS_22339_Unigene_37345	Pyruvate Dehydrogenase alpha subunit	3092.34	33137	10.7158	3.42167	0.365577	No	1.74416	No	Up
XP_011083755	CDS_2798_Unigene_6387	CDS_31729_Unigene_53227	TRANSPARENT TESTA 12	1520.16	33051.1	21.7418	4.4424	0.250166	No	1.73933	No	Up
AJD25229	CDS_7713_Unigene_15301	CDS_8140_Unigene_16157	cytochrome P450 CYP98A75	5481.65	32921.2	6.00571	2.58634	0.490525	No	1.73269	No	Up
XP_011097181	CDS_16902_Unigene_28915	CDS_734_Unigene_1320	40S ribosomal S7	5750.95	32718.6	5.68925	2.50824	0.503025	No	1.73661	No	Up
EYU46714	CDS_2137_Unigene_4835	CDS_4848_Unigene_10140	hypothetical protein MIMGU_mgv1a016569mg	15257.8	32630.4	2.1386	1.09666	0.77855	No	1.72883	No	Up
XP_011098686	CDS_6121_Unigene_12486	CDS_26650_Unigene_43539	14-3-3 C	3577.25	32288.3	9.026	3.17409	0.396293	No	1.72412	No	Up
XP_006288773	CDS_21396_Unigene_35090	CDS_5990_Unigene_12133	hypothetical protein CARUB_v10002094mg, partial	15999.5	32281.1	2.01764	1.01267	0.795375	No	1.72242	No	Up
KHG06731	CDS_39413_Unigene_61606	CDS_30522_Unigene_50317	hypothetical protein F383_00427	11874.4	32042.7	2.69847	1.43214	0.706983	No	1.71371	No	Up
XP_011077651	CDS_33561_Unigene_52203	CDS_21625_Unigene_36333	CBL-interacting serine threonine- kinase 14-like	3300.4	32022.5	9.7026	3.27837	0.380482	No	1.70595	No	Up
CDP13175	CDS_36570_Unigene_56279	CDS_28376_Unigene_46046	unnamed protein product	10092.5	32003.4	3.17101	1.66494	0.659148	No	1.70326	No	Up
XP_011088645	CDS_30801_Unigene_48146	CDS_5165_Unigene_10671	24-methylenesterol C-methyltransferase 2-like	8932.22	31974.8	3.57971	1.83984	0.624069	No	1.70363	No	Up
XP_011100459	CDS_15095_Unigene_26263	CDS_741_Unigene_1333	anthocyanidin 3-O-glucosyltransferase 2-like	1078.88	31898.5	29.5663	4.88588	0.207301	No	1.70502	No	Up
XP_011079676	CDS_3082_Unigene_6922	CDS_29531_Unigene_47679	ABC transporter C family member 4	3399.39	31838.9	9.36605	3.22744	0.386855	No	1.6977	No	Up
XP_011093886	CDS_1457_Unigene_3168	CDS_6565_Unigene_13217	sucrose synthase	9936.43	31821	3.20246	1.67918	0.655668	No	1.69636	No	Up
KHG00455	CDS_21460_Unigene_35210	CDS_14630_Unigene_26234	ADP,ATP carrier mitochondrial	7092.42	31704.2	4.47015	2.16032	0.561508	No	1.69532	No	Up
XP_011092802	CDS_2362_Unigene_5391	CDS_8483_Unigene_16739	PREDICTED: syntaxin-112-like	387.591	31557.6	81.4198	6.34731	0.11689	No	1.69034	No	Up
XP_011076799	CDS_11637_Unigene_21374	CDS_16341_Unigene_28795	ribulose bisphosphate carboxylase oxygenase chloroplastic isoform X1	2446.36	31520.6	12.8847	3.68759	0.325086	No	1.69565	No	Up
XP_012842447	CDS_9706_Unigene_18519	CDS_30606_Unigene_50418	phosphoenolpyruvate carboxylase kinase 1-like	2066.31	31512.3	15.2505	3.93078	0.296619	No	1.68926	No	Up
AGC73980	CDS_19388_Unigene_32286	CDS_15497_Unigene_27579	jasmonate ZIM-domain 1	3903.6	31065.3	7.95812	2.99243	0.41803	No	1.69826	No	Up
XP_011084426	CDS_1787_Unigene_4216	CDS_31220_Unigene_51886	60S ribosomal L36-2-like	6123.44	30934.2	5.05177	2.33679	0.526254	No	1.69618	No	Up
XP_011086491	CDS_5063_Unigene_10727	CDS_9852_Unigene_18853	UDP-glycosyltransferase 74B1	2625.89	30699.4	11.691	3.54733	0.339103	No	1.69265	No	Up
XP_011085432	CDS_27056_Unigene_42828	CDS_31092_Unigene_51716	2,3-bisphosphoglycerate-independent phosphoglycerate mutase	12239.3	30550.4	2.49608	1.31967	0.726198	No	1.69271	No	Up
XP_011079289	CDS_37461_Unigene_57472	CDS_29152_Unigene_47140	plasma membrane ATPase 4-like	953.038	30513.4	32.017	5.00077	0.193094	No	1.68615	No	Up
XP_011073469	CDS_9089_Unigene_17599	CDS_10746_Unigene_20215	ATP sulfurylase chloroplastic-like	4647.74	30489.6	6.56009	2.71371	0.459624	No	1.67853	No	Up
XP_012841353	CDS_6330_Unigene_12818	CDS_2118_Unigene_4260	vacuolar amino acid transporter 1	18.4567	30480	1651.43	10.6895	0.0208565	Yes	1.67487	No	Up
XP_011089578	CDS_37969_Unigene_58174	CDS_29469_Unigene_47603	60S ribosomal L5-like	21093.5	30469.3	1.44449	0.530557	0.89325	No	1.67774	No	Up
XP_011070816	CDS_12022_Unigene_21987	CDS_32157_Unigene_54477	NRT1 PTR FAMILY -like	281.885	30462.2	108.066	6.75577	0.0966748	No	1.6762	No	Up
XP_012838814	CDS_30706_Unigene_48014	CDS_17713_Unigene_30815	probable inactive poly [ADP-ribose] polymerase SRO3	1143.48	29868.6	26.1208	4.70713	0.213973	No	1.67836	No	Up
XP_011073454	CDS_25659_Unigene_40878	CDS_24939_Unigene_40967	40S ribosomal S3a-like	21739.5	29769.6	1.36938	0.453522	0.90839	No	1.67317	No	Up
XP_011070265	CDS_38761_Unigene_59732	CDS_1900_Unigene_3942	bax inhibitor 1-like	3011.8	29712.4	9.86532	3.30237	0.367363	No	1.66608	No	Up
XP_011098390	CDS_2013_Unigene_4592	CDS_29472_Unigene_47606	glutathione S-transferase F9-like	4831.47	29712.4	6.14977	2.62053	0.471916	No	1.66142	No	Up
EYU24942	CDS_14523_Unigene_25536	CDS_29516_Unigene_47663	hypothetical protein MIMGU_mgv1a013374mg	11512	29704.1	2.58028	1.36753	0.713594	No	1.65807	No	Up
XP_011100405	CDS_26968_Unigene_42723	CDS_4765_Unigene_9999	trichome birefringence-like 39	802.868	29675.5	36.9618	5.20796	0.174876	No	1.65465	No	Up
XP_011078092	CDS_11556_Unigene_21272	CDS_31211_Unigene_51873	cysteine ase 3-like	50012.7	29507.4	0.589998	-0.761218	0.874127	No	1.6547	No	Down
XP_011101230	CDS_40216_Unigene_63696	CDS_7667_Unigene_15240	ethylene-responsive transcription factor ABR1-like	98.1563	29496.7	300.507	8.23126	0.0521715	No	1.64858	No	Up
XP_011086481	CDS_38519_Unigene_59002	CDS_29696_Unigene_47898	metalloendo ase 1-like	2015.98	29470.4	14.6184	3.86972	0.294813	No	1.64448	No	Up
XP_011087584	CDS_39425_Unigene_61619	CDS_31049_Unigene_51590	DEAD-box ATP-dependent RNA helicase chloroplastic	22664	29234.4	1.2899	0.367264	0.925647	No	1.63989	No	Up
XP_011077504	CDS_19878_Unigene_32966	CDS_8921_Unigene_17416	probable WRKY transcription factor 33	958.072	29157	30.4329	4.92756	0.19335	No	1.63456	No	Up
XP_006476761	CDS_6112_Unigene_12467	CDS_29987_Unigene_48958	PREDICTED: uncharacterized protein LOC102614927	387.591	29131.9	75.1614	6.23192	0.114645	No	1.6301	No	Up
XP_011096037	CDS_10072_Unigene_19077	CDS_738_Unigene_1328	WRKY transcription factor 6	557.058	29109.3	52.2554	5.70751	0.141404	No	1.62616	No	Up
XP_011089397	CDS_36448_Unigene_56095	CDS_18896_Unigene_32490	calcium-transporting ATPase endoplasmic reticulum-type-like	5219.9	28736.2	5.50512	2.46077	0.495406	No	1.62598	No	Up
XP_011097626	CDS_40257_Unigene_63745	CDS_32284_Unigene_54627	nitrate reductase [NADH] 2	8911.25	28700.4	3.2207	1.68737	0.643511	No	1.62515	No	Up
CDP15277	CDS_2854_Unigene_6487	CDS_8895_Unigene_17366	unnamed protein product	4774.42	28627.7	5.99606	2.58401	0.473568	No	1.63317	No	Up
XP_011074091	CDS_13829_Unigene_24480	CDS_13208_Unigene_24054	catalase isozyme 3 isoform X2	7380.18	28569.3	3.87109	1.95274	0.589636	No	1.63786	No	Up
XP_004290838	CDS_39477_Unigene_61678	CDS_31177_Unigene_51814	seleno K	2591.49	28541.9	11.0137	3.46123	0.340724	No	1.64187	No	Up
XP_011086733	CDS_1366_Unigene_2963	CDS_8265_Unigene_16440	glyceraldehyde-3-phosphate cytosolic	974.012	28516.9	29.2777	4.87173	0.195093	No	1.65137	No	Up
AKA27905	CDS_11891_Unigene_21786	CDS_14917_Unigene_26675	WRKY protein	375.846	28460.8	75.7247	6.24269	0.111998	No	1.65081	No	Up
XP_011078374	CDS_39812_Unigene_62628	CDS_2912_Unigene_6163	EIN3-binding F-box 1-like	4099.91	28437	6.936	2.7941	0.437829	No	1.64526	No	Up
XP_012855576	CDS_39833_Unigene_62655	CDS_31150_Unigene_51782	peptide methionine sulfoxide reductase-like	8985.07	28367.9	3.15722	1.65866	0.648298	No	1.656	No	Up
XP_012834490	CDS_8292_Unigene_16265	CDS_3855_Unigene_8286	MLO 6	321.315	28009.1	87.1702	6.44576	0.101749	No	1.65842	No	Up
XP_004294577	CDS_40478_Unigene_64135	CDS_30090_Unigene_49092	PREDICTED: uncharacterized protein LOC101294636	5258.49	27748	5.27681	2.39966	0.502132	No	1.65231	No	Up
XP_011079555	CDS_18200_Unigene_30665	CDS_7131_Unigene_14312	calvin cycle CP12- chloroplastic-like	10198.2	27700.4	2.7162	1.44159	0.691705	No	1.64775	No	Up
XP_011097704	CDS_22139_Unigene_36172	CDS_31587_Unigene_53057	probable amino acid permease 7	1252.54	27613.3	22.0459	4.46244	0.225873	No	1.64463	No	Up
XP_011094236	CDS_24835_Unigene_39789	CDS_26283_Unigene_42987	BEL1-like homeodomain 1	3030.26	27597.8	9.10742	3.18704	0.374043	No	1.6384	No	Up
XP_011079475	CDS_35302_Unigene_54629	CDS_13102_Unigene_23863	ABC transporter B family member 4-like	1174.52	27571.6	23.4748	4.55304	0.217569	No	1.6421	No	Up
XP_011081123	CDS_33241_Unigene_51726	CDS_28308_Unigene_45949	26S protease regulatory subunit 8 homolog A	5031.14	27475.1	5.46101	2.44917	0.492116	No	1.63597	No	Up
XP_011095494	CDS_16822_Unigene_28781	CDS_26574_Unigene_43402	40S ribosomal S8	21440	27469.1	1.28121	0.357505	0.926041	No	1.63227	No	Up
XP_011076913	CDS_4393_Unigene_9496	CDS_9054_Unigene_17611	pleiotropic drug resistance 2-like	18276.4	27380.9	1.49816	0.583191	0.877837	No	1.62821	No	Up
XP_011075789	CDS_5937_Unigene_12189	CDS_9227_Unigene_17895	target of Myb 1	3129.25	27214	8.69665	3.12046	0.381913	No	1.62684	No	Up
XP_012842836	CDS_39113_Unigene_60680	CDS_29569_Unigene_47721	enoyl- delta isomerase peroxisomal-like	156.043	27158	174.041	7.44329	0.0656348	No	1.63244	No	Up
XP_011084854	CDS_57_Unigene_120	CDS_32316_Unigene_54662	PREDICTED: uncharacterized protein LOC105167003 isoform X1	2325.55	27113.9	11.6591	3.54339	0.323438	No	1.63017	No	Up
KVI00086	CDS_14037_Unigene_24782	CDS_17724_Unigene_30840	Ribosomal partial	7560.55	27028.1	3.57488	1.8379	0.606847	No	1.63436	No	Up
XP_011087904	CDS_3445_Unigene_7573	CDS_10591_Unigene_19964	nitronate monooxygenase	679.543	26981.6	39.7055	5.31127	0.157457	No	1.63535	No	Up
XP_007205619	CDS_19029_Unigene_31776	CDS_29363_Unigene_47466	hypothetical protein PRUPE_ppa009116mg	2639.31	26938.7	10.2067	3.35145	0.347916	No	1.62997	No	Up
XP_011078178	CDS_37222_Unigene_57164	CDS_25384_Unigene_41614	serine threonine- kinase HT1-like	2970.69	26852.9	9.03925	3.1762	0.372084	No	1.62556	No	Up
XP_011086421	CDS_11326_Unigene_20965	CDS_29611_Unigene_47776	probable xyloglucan endotransglucosylase hydrolase 30	234.904	26733.7	113.807	6.83044	0.0832709	No	1.62152	No	Up
XP_011083825	CDS_33157_Unigene_51594	CDS_26300_Unigene_43011	26S proteasome non-ATPase regulatory subunit 14 homolog	2140.14	26725.3	12.4876	3.64243	0.309159	No	1.61627	No	Up
XP_011090063	CDS_40154_Unigene_63613	CDS_14450_Unigene_25951	probably inactive leucine-rich repeat receptor kinase At5g48380	4046.22	26701.5	6.59912	2.72227	0.441727	No	1.61091	No	Up
ADO16247	CDS_27282_Unigene_43209	CDS_21645_Unigene_36353	caffeic acid O-methyltransferase	1933.76	26675.3	13.7945	3.78602	0.291672	No	1.61014	No	Up
XP_012836921	CDS_4118_Unigene_8987	CDS_30731_Unigene_50580	scopoletin glucosyltransferase-like	91.4447	26531	290.132	8.18056	0.0471442	Yes	1.60599	No	Up
XP_011088204	CDS_40383_Unigene_63944	CDS_3_Unigene_8	limonoid UDP-glucosyltransferase-like	418.632	26486.9	63.2701	5.98345	0.117514	No	1.60039	No	Up
XP_011076700	CDS_28650_Unigene_45096	CDS_5794_Unigene_11750	zinc finger CCCH domain-containing 29-like	2132.59	26272.4	12.3195	3.62287	0.30938	No	1.59432	No	Up
XP_011081914	CDS_29784_Unigene_46647	CDS_5255_Unigene_10822	3-ketoacyl- synthase 11	2074.7	26081.6	12.5713	3.65206	0.304842	No	1.58885	No	Up
XP_011079131	CDS_14066_Unigene_24829	CDS_15317_Unigene_27302	40S ribosomal S2-4-like	6809.69	26053	3.82588	1.93579	0.583354	No	1.58493	No	Up
XP_012836230	CDS_6553_Unigene_13178	CDS_29692_Unigene_47891	cytochrome P450 83B1	2734.95	25809.9	9.43705	3.23834	0.358118	No	1.58215	No	Up
XP_011094611	CDS_23906_Unigene_38501	CDS_1539_Unigene_3278	PREDICTED: uncharacterized protein LOC105174266	1476.54	25768.2	17.4517	4.1253	0.249996	No	1.57956	No	Up
XP_006843145	CDS_1363_Unigene_2959	CDS_31579_Unigene_53050	eukaryotic translation initiation factor 1A	1831.41	25625.1	13.992	3.80653	0.284143	No	1.58222	No	Up
XP_012858801	CDS_21665_Unigene_35487	CDS_14675_Unigene_26308	mago nashi homolog	5386.85	25346.2	4.7052	2.23426	0.522146	No	1.58001	No	Up
XP_012842916	CDS_1984_Unigene_4553	CDS_4700_Unigene_9898	3-ketoacyl- thiolase peroxisomal isoform X1	3676.25	25289	6.87903	2.7822	0.425107	No	1.57776	No	Up
EPS67955	CDS_19572_Unigene_32556	CDS_22896_Unigene_38161	elongation factor 1 gamma partial	8015.26	25219.9	3.14648	1.65374	0.638256	No	1.57219	No	Up
XP_011073980	CDS_900_Unigene_2147	CDS_1632_Unigene_3456	cysteine chloroplastic chromoplastic isoform X1	22699.3	25088.7	1.10527	0.144394	0.968949	No	1.57045	No	Up
XP_011077932	CDS_1699_Unigene_3930	CDS_29573_Unigene_47724	PREDICTED: uncharacterized protein LOC105161815	1516.81	25072	16.5295	4.04697	0.254714	No	1.56697	No	Up
XP_011082955	CDS_2823_Unigene_6421	CDS_30097_Unigene_49098	citrate glyoxysomal	1208.08	24904	20.6146	4.36559	0.222174	No	1.56812	No	Up
XP_011091369	CDS_17623_Unigene_29878	CDS_32253_Unigene_54583	ammonium transporter 1 member 1-like	2239.98	24795.5	11.0695	3.46852	0.32158	No	1.56373	No	Up
XP_011083052	CDS_22163_Unigene_36217	CDS_30055_Unigene_49039	heterogeneous nuclear ribonucleo 1-like	3827.25	24793.1	6.47804	2.69556	0.437024	No	1.56075	No	Up
XP_011071716	CDS_13310_Unigene_23761	CDS_17872_Unigene_31016	NRT1 PTR FAMILY -like	2015.98	24724	12.264	3.61636	0.302352	No	1.56554	No	Up
CDP10827	CDS_14442_Unigene_25415	CDS_8798_Unigene_17224	unnamed protein product	709.745	24457	34.4588	5.1068	0.160339	No	1.56916	No	Up
XP_011080388	CDS_1164_Unigene_2595	CDS_9055_Unigene_17612	F-box At4g18380-like	2408.6	24355.7	10.1119	3.33799	0.336745	No	1.56363	No	Up
XP_011070010	CDS_20822_Unigene_34204	CDS_7990_Unigene_15892	TRANSPARENT TESTA 12-like	4061.32	24334.2	5.9917	2.58297	0.453988	No	1.56188	No	Up
XP_011071583	CDS_24323_Unigene_39078	CDS_22173_Unigene_37092	FRIGIDA 4a	3088.15	24256.7	7.85479	2.97357	0.389382	No	1.56078	No	Up
XP_011097593	CDS_16367_Unigene_28171	CDS_14436_Unigene_25928	ethylene-responsive transcription factor RAP2-4	4320.55	24248.4	5.61233	2.4886	0.470189	No	1.5608	No	Up
XP_011084659	CDS_34097_Unigene_52954	CDS_27952_Unigene_45426	basic leucine zipper and W2 domain-containing 2-like	8518.62	24226.9	2.844	1.50792	0.665883	No	1.55536	No	Up
XP_011088502	CDS_5212_Unigene_10975	CDS_31174_Unigene_51810	translocon-associated subunit alpha-like	563.769	24182.8	42.8949	5.42273	0.138824	No	1.5514	No	Up
XP_012855453	CDS_7466_Unigene_14847	CDS_31121_Unigene_51752	U-box domain-containing 19	252.522	24056.5	95.265	6.57387	0.0839302	No	1.54634	No	Up
XP_010256697	CDS_12297_Unigene_22336	CDS_12783_Unigene_23330	PREDICTED: uncharacterized protein LOC104597021	5095.74	24026.7	4.71506	2.23728	0.515496	No	1.54324	No	Up
XP_011097563	CDS_2463_Unigene_5720	CDS_5144_Unigene_10641	SENSITIVE TO PROTON RHIZOTOXICITY 1-like	1018.48	23956.4	23.5218	4.55592	0.20037	No	1.54051	No	Up
NP_001296176	CDS_39014_Unigene_60533	CDS_31277_Unigene_51975	chlorophyll a-b binding chloroplastic	219177	23943.2	0.109242	-3.19441	0.755934	No	1.53963	No	Down
XP_012827355	CDS_24215_Unigene_38934	CDS_13176_Unigene_24000	proteasome subunit alpha type-6	6871.78	23932.5	3.48273	1.80022	0.602426	No	1.53836	No	Up
XP_011072588	CDS_119_Unigene_288	CDS_31588_Unigene_53058	probable GTP diphosphokinase chloroplastic isoform X1	5500.11	23851.5	4.33655	2.11655	0.538008	No	1.54031	No	Up
XP_011096202	CDS_39315_Unigene_61027	CDS_6288_Unigene_12610	F-box At1g61340-like	59.5649	23760.9	398.907	8.63991	0.0337674	Yes	1.54093	No	Up
XP_012852795	CDS_14608_Unigene_25660	CDS_13491_Unigene_24497	proteasome subunit beta type-4	7060.54	23741.8	3.3626	1.74958	0.612254	No	1.53687	No	Up
XP_012832436	CDS_31176_Unigene_48689	CDS_18195_Unigene_31441	cysteine synthase	4483.31	23720.3	5.29081	2.40349	0.482956	No	1.53209	No	Up
XP_011095354	CDS_1094_Unigene_2470	CDS_25674_Unigene_42001	eukaryotic translation initiation factor 3 subunit I-like	528.534	23676.2	44.7961	5.4853	0.132951	No	1.52812	No	Up
XP_011094234	CDS_6141_Unigene_12515	CDS_12195_Unigene_22458	PREDICTED: uncharacterized protein LOC105173988	1859.94	23666.7	12.7245	3.66953	0.29012	No	1.53484	No	Up
XP_012075885	CDS_16246_Unigene_28009	CDS_17725_Unigene_30841	60S acidic ribosomal P2A-like	4678.78	23645.2	5.05372	2.33735	0.4948	No	1.52959	No	Up
XP_011073955	CDS_1917_Unigene_4453	CDS_7395_Unigene_14771	PREDICTED: protein ABCI7, chloroplastic	5475.78	23563	4.30313	2.10539	0.538859	No	1.5247	No	Up
XP_011086111	CDS_13323_Unigene_23779	CDS_15270_Unigene_27209	ZINC INDUCED FACILITATOR 1-like	1839.8	23505.8	12.7763	3.67539	0.288515	No	1.52078	No	Up
XP_011077012	CDS_19750_Unigene_32794	CDS_24117_Unigene_39877	probable aquaporin PIP2-5	3113.32	23453.3	7.53324	2.91327	0.39451	No	1.51865	No	Up
XP_011086063	CDS_17712_Unigene_30022	CDS_17498_Unigene_30485	eukaryotic translation initiation factor 3 subunit D-like	4974.93	23414	4.7064	2.23462	0.51306	No	1.51835	No	Up
XP_012830689	CDS_11598_Unigene_21321	CDS_9833_Unigene_18826	PREDICTED: uncharacterized protein LOC105951782	3628.43	23405.7	6.45064	2.68944	0.430916	No	1.51383	No	Up
XP_010094925	CDS_20057_Unigene_33203	CDS_153_Unigene_257	hypothetical protein L484_022675	1026.03	23385.4	22.7922	4.51047	0.201397	No	1.51063	No	Up
XP_011088575	CDS_39079_Unigene_60637	CDS_30641_Unigene_50461	dirigent 21-like	1000.02	23300.8	23.3003	4.54228	0.198209	No	1.51072	No	Up
XP_003594440	CDS_19236_Unigene_32087	CDS_18133_Unigene_31357	cofilin actin-depolymerizing factor	8158.71	23249.5	2.84965	1.51079	0.661658	No	1.5103	No	Up
EYU33519	CDS_5881_Unigene_12105	CDS_30030_Unigene_49010	hypothetical protein MIMGU_mgv1a005341mg	1200.53	23077.9	19.2231	4.26477	0.222274	No	1.50554	No	Up
XP_011078957	CDS_23140_Unigene_37442	CDS_10812_Unigene_20315	methyltransferase DDB_G0268948 isoform X2	986.596	23064.8	23.3781	4.54709	0.19658	No	1.50415	No	Up
XP_011092817	CDS_10449_Unigene_19685	CDS_5374_Unigene_11009	26S protease regulatory subunit S10B homolog B	2134.27	23033.8	10.7923	3.43194	0.316752	No	1.502	No	Up
XP_011077247	CDS_11547_Unigene_21262	CDS_5376_Unigene_11014	60S ribosomal L9-like	5944.75	22971.8	3.86422	1.95018	0.56726	No	1.5	No	Up
XP_011085569	CDS_31368_Unigene_48927	CDS_24755_Unigene_40728	6-phosphogluconate decarboxylating 3	3328.92	22965.8	6.89887	2.78636	0.412324	No	1.49743	No	Up
XP_012846434	CDS_20753_Unigene_34122	CDS_23053_Unigene_38415	probably inactive leucine-rich repeat receptor kinase At5g48380	2499.21	22798.9	9.12246	3.18942	0.349008	No	1.49873	No	Up
XP_004145734	CDS_34480_Unigene_53478	CDS_31102_Unigene_51725	chlorophyll a-b binding of LHCII type 1-like	241040	22772.7	0.094477	-3.40389	0.758535	No	1.49638	No	Down
XP_011098473	CDS_6887_Unigene_13766	CDS_3621_Unigene_7774	carbonic chloroplastic-like isoform X1	42749.1	22706	0.531144	-0.912824	0.836391	No	1.4935	No	Down
XP_011077644	CDS_38292_Unigene_58614	CDS_1986_Unigene_4065	oxysterol-binding -related 3A-like	4730.8	22651.1	4.78802	2.25943	0.504513	No	1.49283	No	Up
CDP05140	CDS_19219_Unigene_32048	CDS_17888_Unigene_31033	unnamed protein product	4052.09	22642.8	5.58793	2.48231	0.463054	No	1.49001	No	Up
AJQ20637	CDS_40050_Unigene_63014	CDS_30892_Unigene_50846	Dihydrolipoamide Dehydrogenase	7868.44	22636.8	2.87692	1.52452	0.656293	No	1.48544	No	Up
XP_011096067	CDS_26582_Unigene_42198	CDS_30087_Unigene_49089	calcium-dependent kinase-like	3456.44	22620.1	6.54434	2.71025	0.423103	No	1.48544	No	Up
XP_011075359	CDS_39995_Unigene_62912	CDS_31859_Unigene_53424	eukaryotic translation initiation factor 3 subunit E-like	6057.16	22566.5	3.72559	1.89747	0.576243	No	1.4932	No	Up
XP_011098447	CDS_26562_Unigene_42169	CDS_16279_Unigene_28703	glutaredoxin isoform X1	4927.95	22540.3	4.57397	2.19345	0.516667	No	1.48857	No	Up
XP_011077210	CDS_16868_Unigene_28853	CDS_29417_Unigene_47531	40S ribosomal S11-like	2414.48	22539.1	9.33498	3.22265	0.342723	No	1.48924	No	Up
XP_012833351	CDS_12051_Unigene_22012	CDS_27727_Unigene_45068	ATP synthase subunit mitochondrial	40.2692	22460.4	557.756	9.12349	0.0253115	Yes	1.48477	No	Up
XP_011097319	CDS_5837_Unigene_12033	CDS_7065_Unigene_14213	PREDICTED: uncharacterized protein LOC105176273	133.392	22379.4	167.772	7.39036	0.0543583	No	1.48754	No	Up
XP_011098833	CDS_21466_Unigene_35222	CDS_20896_Unigene_35359	lysine histidine transporter 1-like	1879.23	22360.3	11.8986	3.57273	0.294666	No	1.49188	No	Up
XP_011092430	CDS_7075_Unigene_14100	CDS_11687_Unigene_21634	EXORDIUM-like 2	569.642	22329.3	39.1989	5.29274	0.13847	No	1.4872	No	Up
AJD25171	CDS_26710_Unigene_42386	CDS_21858_Unigene_36642	cytochrome P450 CYP72A330	1557.92	22326.9	14.3313	3.8411	0.262396	No	1.48999	No	Up
XP_012843952	CDS_38282_Unigene_58601	CDS_29495_Unigene_47633	probable receptor kinase At5g24010	4922.91	22326.9	4.53531	2.1812	0.517969	No	1.49211	No	Up
XP_011074201	CDS_11555_Unigene_21271	CDS_30103_Unigene_49109	F-box At1g78280 isoform X1	1405.23	22298.3	15.8681	3.98806	0.246044	No	1.48957	No	Up
XP_010523479	CDS_24036_Unigene_38689	CDS_21608_Unigene_36309	eukaryotic translation initiation factor 5A-4-like	25232.9	22298.3	0.883701	-0.17837	0.964886	No	1.48785	No	Down
XP_011096228	CDS_2764_Unigene_6346	CDS_32160_Unigene_54480	ferrochelatase- chloroplastic isoform X1	650.18	22292.4	34.2864	5.09957	0.150726	No	1.48626	No	Up
ACK57535	CDS_28800_Unigene_45304	CDS_23546_Unigene_39060	1-deoxy-d-xylulose 5-phosphate reductoisomerase	8940.61	22272.1	2.49112	1.31679	0.701262	No	1.48386	No	Up
EYU20982	CDS_21325_Unigene_34976	CDS_32203_Unigene_54524	hypothetical protein MIMGU_mgv1a011603mg	509.238	22251.8	43.6963	5.44944	0.128784	No	1.48166	No	Up
XP_012831668	CDS_40157_Unigene_63627	CDS_4407_Unigene_9456	REF SRPP At1g67360	5138.52	22211.3	4.32251	2.11187	0.531033	No	1.48178	No	Up
XP_011077417	CDS_19729_Unigene_32754	CDS_13522_Unigene_24540	exocyst complex component EXO70A1-like	444.639	22188.7	49.9026	5.64104	0.117947	No	1.48057	No	Up
XP_012831588	CDS_5347_Unigene_11235	CDS_8814_Unigene_17247	PREDICTED: uncharacterized protein LOC105952571 isoform X2	4906.97	22096.9	4.50316	2.17094	0.518797	No	1.48326	No	Up
XP_011072585	CDS_24716_Unigene_39661	CDS_17638_Unigene_30696	epoxide hydrolase 3-like	724.846	21993.2	30.3418	4.92324	0.161535	No	1.48488	No	Up
XP_011087250	CDS_4804_Unigene_10249	CDS_30007_Unigene_48981	PREDICTED: uncharacterized protein LOC105168795	6709.02	21987.2	3.27726	1.71249	0.612695	No	1.48537	No	Up
XP_011077155	CDS_1037_Unigene_2339	CDS_5087_Unigene_10539	thioredoxin chloroplastic-like	5784.51	21932.4	3.79157	1.9228	0.568021	No	1.48825	No	Up
XP_011073234	CDS_21834_Unigene_35717	CDS_6281_Unigene_12603	probable serine incorporator	2161.95	21920.5	10.1392	3.34187	0.322379	No	1.48603	No	Up
XP_011082364	CDS_10345_Unigene_19518	CDS_27429_Unigene_44670	probable ADP-ribosylation factor GTPase-activating AGD9	5027.78	21913.3	4.35844	2.12381	0.527146	No	1.48227	No	Up
XP_011085290	CDS_12277_Unigene_22308	CDS_13132_Unigene_23918	60S ribosomal L32-1-like	2497.53	21854.9	8.7506	3.12938	0.352227	No	1.47897	No	Up
XP_011077976	CDS_35466_Unigene_54858	CDS_19909_Unigene_33987	PREDICTED: beta-galactosidase-like	680.382	21847.7	32.111	5.005	0.155034	No	1.47558	No	Up
XP_011074876	CDS_38233_Unigene_58546	CDS_29470_Unigene_47604	probable calcium-binding CML29	11574.9	21831.1	1.88607	0.915384	0.791972	No	1.47222	No	Up
XP_011089086	CDS_7474_Unigene_14865	CDS_1353_Unigene_2916	UDP-glycosyltransferase 87A1-like	180.373	21796.5	120.841	6.91697	0.0653594	No	1.46925	No	Up
XP_011084055	CDS_9688_Unigene_18494	CDS_31625_Unigene_53104	probable phosphatase 2C 27	1302.04	21459.2	16.4812	4.04275	0.235483	No	1.46816	No	Up
XP_012852679	CDS_8470_Unigene_16576	CDS_9528_Unigene_18357	CURVATURE THYLAKOID chloroplastic	13113.5	21372.1	1.62978	0.704678	0.839819	No	1.46385	No	Up
XP_011075410	CDS_13595_Unigene_24155	CDS_14045_Unigene_25341	haloacid dehalogenase-like hydrolase domain-containing 3	1691.31	21355.5	12.6266	3.65839	0.278133	No	1.46082	No	Up
XP_011070032	CDS_20192_Unigene_33356	CDS_21762_Unigene_36501	proteasome subunit alpha type-3	7422.96	21205.3	2.85671	1.51436	0.652778	No	1.45793	No	Up
XP_012846174	CDS_11968_Unigene_21916	CDS_14115_Unigene_25447	PREDICTED: uncharacterized protein LOC105966158	424.505	21192.2	49.9221	5.64161	0.113666	No	1.45546	No	Up
XP_011092140	CDS_27284_Unigene_43215	CDS_21870_Unigene_36664	PREDICTED: calreticulin	42682.9	21133.8	0.495134	-1.01411	0.816812	No	1.4543	No	Down
XP_012830506	CDS_38777_Unigene_59756	CDS_6186_Unigene_12461	transcription repressor OFP5	685.416	21044.4	30.703	4.94031	0.155597	No	1.4502	No	Up
XP_011082829	CDS_27044_Unigene_42816	CDS_32311_Unigene_54657	probable glutathione S-transferase	3976.59	21033.6	5.28937	2.4031	0.468543	No	1.44672	No	Up
XP_002302848	CDS_13719_Unigene_24320	CDS_15499_Unigene_27581	translation initiation factor eIF-1A family	2997.54	20953.8	6.99032	2.80536	0.397397	No	1.44652	No	Up
ADD14078	CDS_21589_Unigene_35416	CDS_8133_Unigene_16142	phenylcoumaran benzylic ether reductase	1176.2	20937.1	17.8007	4.15386	0.221206	No	1.45003	No	Up
XP_011071605	CDS_13204_Unigene_23598	CDS_20591_Unigene_34881	hypersensitive-induced response 1	4626.77	20842.9	4.50485	2.17148	0.511949	No	1.45027	No	Up
AEQ54920	CDS_7145_Unigene_14244	CDS_22985_Unigene_38308	galactinol synthase 2	304.536	20822.6	68.375	6.0954	0.0910044	No	1.4478	No	Up
XP_011080775	CDS_40263_Unigene_63754	CDS_32295_Unigene_54640	PREDICTED: uncharacterized protein LOC105163935	837.264	20733.2	24.7631	4.63012	0.177424	No	1.44661	No	Up
AII16854	CDS_39478_Unigene_61680	CDS_31647_Unigene_53128	ferredoxin	2623.37	20723.7	7.89964	2.98179	0.367687	No	1.44267	No	Up
XP_011100442	CDS_12468_Unigene_22612	CDS_1445_Unigene_3094	PREDICTED: uncharacterized protein LOC105178631	102.351	20697.5	202.221	7.65979	0.0440526	Yes	1.4397	No	Up
AFK44468	CDS_26385_Unigene_41918	CDS_18569_Unigene_32002	unknown	3229.09	20655.8	6.39678	2.67735	0.417138	No	1.43915	No	Up
XP_011074301	CDS_2301_Unigene_5224	CDS_30000_Unigene_48973	receptor kinase HAIKU2	4887.68	20589	4.21243	2.07465	0.529945	No	1.43524	No	Up
XP_011072596	CDS_40183_Unigene_63657	CDS_14241_Unigene_25620	aldehyde dehydrogenase family 7 member B4 isoform X1	4642.71	20549.7	4.42623	2.14608	0.515349	No	1.43269	No	Up
AJD25247	CDS_10602_Unigene_19880	CDS_9879_Unigene_18896	cytochrome P450 CYP714G14	3548.73	20432.9	5.7578	2.52552	0.442518	No	1.42961	No	Up
XP_011088814	CDS_11198_Unigene_20745	CDS_30058_Unigene_49043	aspartic ase 2	1181.23	20345.9	17.2243	4.10637	0.222538	No	1.42589	No	Up
AKA27868	CDS_14842_Unigene_25964	CDS_14916_Unigene_26674	WRKY protein	2052.05	20302.9	9.89397	3.30655	0.317311	No	1.4252	No	Up
XP_011072473	CDS_22588_Unigene_36737	CDS_22458_Unigene_37558	charged multivesicular body 1	4471.56	20111	4.49754	2.16914	0.508236	No	1.42151	No	Up
AGX93068	CDS_4932_Unigene_10508	CDS_30535_Unigene_50332	7-deoxyloganetic acid UDP-glucosyltransferase	183.728	20077.7	109.279	6.77187	0.0643403	No	1.42426	No	Up
XP_011097954	CDS_38860_Unigene_59886	CDS_30112_Unigene_49124	calcium-binding PBP1-like	655.214	20033.6	30.5756	4.93431	0.150969	No	1.42137	No	Up
XP_011089709	CDS_33834_Unigene_52616	CDS_31733_Unigene_53233	ru large subunit-binding subunit chloroplastic	48021.1	20028.8	0.417083	-1.26159	0.778983	No	1.42374	No	Down
XP_012841534	CDS_3063_Unigene_6873	CDS_1290_Unigene_2684	probable ADP-ribosylation factor GTPase-activating AGD13	2382.6	19979.9	8.38578	3.06794	0.349781	No	1.42039	No	Up
XP_006363518	CDS_2229_Unigene_5013	CDS_32185_Unigene_54506	histone -like	7129.33	19977.5	2.80216	1.48654	0.653762	No	1.4201	No	Up
EYU27541	CDS_39842_Unigene_62669	CDS_29564_Unigene_47716	hypothetical protein MIMGU_mgv1a014965mg	2656.93	19974	7.51768	2.91029	0.374226	No	1.41737	No	Up
XP_011075200	CDS_142_Unigene_373	CDS_5222_Unigene_10771	carboxyl-terminal-processing peptidase chloroplastic	472.325	19937	42.2104	5.39953	0.12125	No	1.42125	No	Up
XP_011018451	CDS_10066_Unigene_19068	CDS_6277_Unigene_12599	PREDICTED: phosphoribulokinase, chloroplastic-like	32145.8	19867.9	0.618056	-0.694191	0.864414	No	1.42064	No	Down
XP_012842178	CDS_11946_Unigene_21885	CDS_14731_Unigene_26399	probable cinnamyl alcohol dehydrogenase 1	571.32	19835.7	34.7191	5.11766	0.137737	No	1.43203	No	Up
AAR26386	CDS_87_Unigene_195	CDS_17937_Unigene_31099	putative acyltransferase	772.666	19815.4	25.6455	4.68064	0.168567	No	1.43334	No	Up
XP_011098459	CDS_521_Unigene_1183	CDS_2161_Unigene_4358	probable monodehydroascorbate cytoplasmic isoform 2	5838.2	19777.3	3.38757	1.76025	0.591815	No	1.43033	No	Up
XP_011086497	CDS_1320_Unigene_2850	CDS_9935_Unigene_18974	nucleolar GTP-binding 1-like	4245.89	19733.2	4.6476	2.21649	0.496623	No	1.4267	No	Up
XP_011079162	CDS_26691_Unigene_42358	CDS_10203_Unigene_19404	somatic embryogenesis receptor kinase 1-like	3229.09	19717.7	6.10627	2.61029	0.422955	No	1.42319	No	Up
XP_011097243	CDS_38699_Unigene_59648	CDS_631_Unigene_1141	cysteine ase COT44	254.2	19691.5	77.4646	6.27546	0.0797033	No	1.41964	No	Up
XP_012840877	CDS_7461_Unigene_14839	CDS_2057_Unigene_4166	probable inactive receptor kinase RLK902	109.063	19602.1	179.732	7.48971	0.0448755	Yes	1.42087	No	Up
XP_011070633	CDS_7251_Unigene_14458	CDS_3537_Unigene_7560	chaperone dnaJ 6	965.623	19572.3	20.2691	4.34121	0.195735	No	1.41864	No	Up
XP_011096860	CDS_32689_Unigene_50899	CDS_31186_Unigene_51829	vacuolar-sorting receptor 6	76.3438	19538.9	255.933	7.99962	0.0352068	Yes	1.41611	No	Up
XP_011092553	CDS_5206_Unigene_10964	CDS_7665_Unigene_15230	polyadenylate-binding 2-like	27065.1	19517.4	0.721129	-0.471671	0.90429	No	1.41301	No	Down
XP_011098453	CDS_29878_Unigene_46786	CDS_15372_Unigene_27384	ATP-dependent RNA helicase DB10	84.7332	19500.7	230.143	7.84639	0.0377438	Yes	1.41048	No	Up
XP_011098021	CDS_12648_Unigene_22863	CDS_31620_Unigene_53100	PREDICTED: extensin	1269.32	19484.1	15.35	3.94017	0.234702	No	1.40955	No	Up
XP_011095564	CDS_40442_Unigene_64062	CDS_30121_Unigene_49137	cellulose synthase E6	3824.74	19440	5.08269	2.34559	0.469785	No	1.4063	No	Up
EYU41555	CDS_24958_Unigene_39993	CDS_15265_Unigene_27202	hypothetical protein MIMGU_mgv1a002903mg	2414.48	19437.6	8.05043	3.00907	0.35528	No	1.40555	No	Up
AKA27869	CDS_6756_Unigene_13570	CDS_10574_Unigene_19939	WRKY protein	786.089	19400.6	24.6799	4.62527	0.17073	No	1.40304	No	Up
XP_011081868	CDS_5223_Unigene_10997	CDS_24899_Unigene_40910	60S ribosomal L11-like	5772.76	19387.5	3.35845	1.74779	0.592494	No	1.40108	No	Up
XP_011078048	CDS_5187_Unigene_10933	CDS_2404_Unigene_4964	calmodulin 1	2135.11	19364.9	9.06973	3.18106	0.329102	No	1.40132	No	Up
XP_011079948	CDS_22906_Unigene_37153	CDS_19334_Unigene_33170	auxin-induced 22D-like	4810.5	19338.6	4.02009	2.00723	0.536714	No	1.39868	No	Up
XP_011098942	CDS_6203_Unigene_12605	CDS_12866_Unigene_23465	GEM 5	30.2019	19320.8	639.719	9.3213	0.0187368	Yes	1.39682	No	Up
XP_012841365	CDS_20517_Unigene_33794	CDS_28622_Unigene_46420	tubulin alpha chain	3219.86	19249.2	5.97828	2.57973	0.425382	No	1.39608	No	Up
XP_012851188	CDS_5853_Unigene_12054	CDS_31567_Unigene_53018	PREDICTED: uncharacterized protein LOC105970915	40.2692	19168.2	476.001	8.89482	0.0226129	Yes	1.39249	No	Up
XP_011074161	CDS_19880_Unigene_32972	CDS_8759_Unigene_17170	ethylene-responsive transcription factor RAP2-13	1278.55	19125.3	14.9586	3.9029	0.236564	No	1.38906	No	Up
EYU37978	CDS_35957_Unigene_55453	CDS_26570_Unigene_43393	hypothetical protein MIMGU_mgv1a002825mg	7166.25	19088.3	2.66364	1.4134	0.666539	No	1.38571	No	Up
AKA27896	CDS_2787_Unigene_6373	CDS_30613_Unigene_50428	WRKY protein	176.178	19072.8	108.259	6.75834	0.0616419	No	1.38364	No	Up
XP_011095306	CDS_39261_Unigene_60929	CDS_5991_Unigene_12136	scarecrow 21	342.288	18979.9	55.4499	5.79311	0.0970674	No	1.38013	No	Up
XP_011098478	CDS_7472_Unigene_14861	CDS_17702_Unigene_30797	L-aspartate chloroplastic	157.721	18954.8	120.179	6.90904	0.0570448	No	1.38347	No	Up
NP_001306619	CDS_3010_Unigene_6771	CDS_5242_Unigene_10799	omega-3 fatty acid chloroplastic	3932.96	18897.6	4.80493	2.26452	0.482071	No	1.38197	No	Up
XP_011079505	CDS_34376_Unigene_53339	CDS_28200_Unigene_45782	shaggy-related kinase alpha-like	6657.01	18886.9	2.83714	1.50444	0.644602	No	1.38052	No	Up
XP_011098570	CDS_25813_Unigene_41090	CDS_16338_Unigene_28789	mitochondrial outer membrane porin of 34 kDa-like	9333.23	18836.8	2.01825	1.01311	0.760077	No	1.37714	No	Up
AEZ55667	CDS_1153_Unigene_2580	CDS_32545_Unigene_55020	2-C-methyl-D-erythritol 2,4-cyclodiphosphate synthase	4024.41	18816.5	4.67561	2.22515	0.489308	No	1.3758	No	Up
XP_012838533	CDS_36404_Unigene_56032	CDS_28192_Unigene_45772	proline--tRNA ligase	2629.25	18805.8	7.15256	2.83846	0.378273	No	1.37291	No	Up
XP_012835019	CDS_2290_Unigene_5192	CDS_31297_Unigene_52002	cathepsin B-like	9720.82	18793.9	1.93336	0.951114	0.774811	No	1.37175	No	Up
XP_007154598	CDS_32318_Unigene_50392	CDS_26129_Unigene_42702	40S ribosomal S15a	2625.05	18780.8	7.15445	2.83884	0.378046	No	1.37101	No	Up
XP_011080977	CDS_39718_Unigene_62172	CDS_30945_Unigene_50988	glutathione S-transferase T1-like	4589.01	18778.4	4.09203	2.03282	0.528088	No	1.36865	No	Up
XP_011074567	CDS_30512_Unigene_47712	CDS_22833_Unigene_38071	26S proteasome non-ATPase regulatory subunit 8 homolog A	2730.76	18643.7	6.8273	2.77132	0.388326	No	1.36782	No	Up
XP_011095404	CDS_10221_Unigene_19324	CDS_3815_Unigene_8201	aconitate cytoplasmic	190.44	18629.4	97.823	6.6121	0.0646665	No	1.36502	No	Up
AGQ04160	CDS_38681_Unigene_59627	CDS_31639_Unigene_53118	farnesyl diphosphate synthase	9885.26	18623.4	1.88396	0.91377	0.783261	No	1.36395	No	Up
XP_011080180	CDS_38422_Unigene_58798	CDS_29673_Unigene_47863	guanine nucleotide-binding -like NSN1	4952.28	18550.7	3.7459	1.90531	0.553645	No	1.36373	No	Up
XP_011098538	CDS_30557_Unigene_47783	CDS_25996_Unigene_42494	transport SEC13 homolog B-like	4228.27	18500.7	4.37547	2.12944	0.506539	No	1.36091	No	Up
XP_011089633	CDS_13249_Unigene_23663	CDS_11809_Unigene_21820	60S ribosomal L32-1-like	10677.2	18463.7	1.72926	0.790158	0.812632	No	1.35914	No	Up
EYU29383	CDS_2808_Unigene_6399	CDS_3290_Unigene_7044	hypothetical protein MIMGU_mgv1a014049mg	16161.4	18419.6	1.13973	0.188693	0.955606	No	1.35639	No	Up
XP_011077634	CDS_40196_Unigene_63673	CDS_31088_Unigene_51712	PREDICTED: uncharacterized protein LOC105161595	439.606	18399.4	41.8542	5.3873	0.115089	No	1.35347	No	Up
XP_011087965	CDS_7346_Unigene_14645	CDS_1239_Unigene_2556	coiled-coil-helix-coiled-coil-helix domain-containing mitochondrial	3083.95	18385.1	5.96152	2.57568	0.420491	No	1.35965	No	Up
XP_012839799	CDS_23551_Unigene_38030	CDS_20762_Unigene_35141	ankyrin repeat domain-containing 2-like	14254.5	18374.3	1.28902	0.366277	0.914079	No	1.35778	No	Up
XP_015082738	CDS_6591_Unigene_13251	CDS_6210_Unigene_12497	photosystem I reaction center subunit chloroplastic	25732	18338.6	0.712674	-0.488685	0.898891	No	1.35657	No	Down
XP_012068779	CDS_34384_Unigene_53346	CDS_24958_Unigene_40996	26S protease regulatory subunit 7 isoform X1	3741.68	18335	4.9002	2.29284	0.472981	No	1.35662	No	Up
XP_011080755	CDS_27394_Unigene_43356	CDS_1851_Unigene_3869	exocyst complex component EXO70B1	234.904	18332.6	78.043	6.2862	0.0745495	No	1.35432	No	Up
XP_011086107	CDS_16786_Unigene_28744	CDS_20418_Unigene_34667	stem-specific TSJT1-like	119.13	18305.2	153.658	7.26357	0.0465194	Yes	1.35925	No	Up
EYU44131	CDS_26586_Unigene_42205	CDS_26841_Unigene_43809	hypothetical protein MIMGU_mgv1a002982mg	12611.8	18189.6	1.44226	0.528335	0.875163	No	1.35615	No	Up
XP_009778199	CDS_16925_Unigene_28948	CDS_32210_Unigene_54530	remorin-like isoform X1	24086.9	18189.6	0.755165	-0.405136	0.915148	No	1.35382	No	Down
XP_009610196	CDS_3387_Unigene_7473	CDS_24381_Unigene_40239	calcium-binding CAST-like	359.906	18186	50.5298	5.65906	0.100167	No	1.35545	No	Up
XP_012857055	CDS_40394_Unigene_63963	CDS_32521_Unigene_54968	bifunctional epoxide hydrolase 2-like	2281.08	18180	7.96991	2.99456	0.349288	No	1.35503	No	Up
XP_011080642	CDS_28689_Unigene_45149	CDS_23403_Unigene_38853	ubiquitin-conjugating enzyme E2-17 kDa	5945.58	18172.9	3.05653	1.6119	0.616386	No	1.35529	No	Up
XP_011073689	CDS_8407_Unigene_16459	CDS_8290_Unigene_16480	60S ribosomal L26-1	6890.23	18138.3	2.63247	1.39642	0.66605	No	1.35655	No	Up
XP_012843492	CDS_20940_Unigene_34387	CDS_32352_Unigene_54710	60S acidic ribosomal P1-like	4945.57	18057.3	3.6512	1.86837	0.558703	No	1.35567	No	Up
XP_011087922	CDS_2965_Unigene_6699	CDS_30204_Unigene_49254	bifunctional riboflavin biosynthesis RIBA chloroplastic-like	2437.97	17942.8	7.35975	2.87966	0.365874	No	1.35317	No	Up
XP_011071828	CDS_3084_Unigene_6925	CDS_64_Unigene_100	aldehyde dehydrogenase family 2 member mitochondrial	13843.4	17925	1.29484	0.372772	0.911945	No	1.35362	No	Up
XP_011072999	CDS_419_Unigene_941	CDS_31181_Unigene_51822	ERAD-associated E3 ubiquitin- ligase component HRD3A	1980.74	17904.7	9.03938	3.17622	0.320297	No	1.35272	No	Up
XP_011078777	CDS_40152_Unigene_63609	CDS_30229_Unigene_49299	T-complex 1 subunit theta-like	7069.77	17837.9	2.52313	1.33521	0.679064	No	1.35307	No	Up
KVI10647	CDS_38716_Unigene_59666	CDS_4511_Unigene_9586	cytochrome eukaryote	540.279	17835.6	33.0118	5.04491	0.13283	No	1.35402	No	Up
EYU29614	CDS_35388_Unigene_54755	CDS_27648_Unigene_44967	hypothetical protein MIMGU_mgv1a020128mg, partial	3198.89	17733	5.5435	2.4708	0.435265	No	1.35658	No	Up
XP_012836654	CDS_1373_Unigene_2991	CDS_3764_Unigene_8099	basic 7S globulin-like	108.224	17709.2	163.635	7.35434	0.0430506	Yes	1.35431	No	Up
XP_011096876	CDS_22928_Unigene_37184	CDS_32477_Unigene_54881	CTP synthase-like isoform X2	2396.02	17659.1	7.3702	2.8817	0.363658	No	1.35181	No	Up
XP_012848114	CDS_15179_Unigene_26375	CDS_19963_Unigene_34093	glutamate--glyoxylate aminotransferase 2	18911.4	17636.5	0.932583	-0.100695	0.979045	No	1.35007	No	Down
XP_011086346	CDS_39072_Unigene_60630	CDS_32356_Unigene_54713	phosphoglycerate chloroplastic	359.906	17612.7	48.9368	5.61285	0.100031	No	1.3477	No	Up
XP_011098941	CDS_16548_Unigene_28392	CDS_18623_Unigene_32084	translocon-associated subunit beta	5739.2	17562.6	3.06011	1.61358	0.612675	No	1.34462	No	Up
XP_012841967	CDS_40339_Unigene_63875	CDS_4624_Unigene_9761	light-induced chloroplastic-like	2947.2	17549.5	5.95462	2.57401	0.415257	No	1.34318	No	Up
XP_011084569	CDS_4894_Unigene_10426	CDS_30144_Unigene_49167	PREDICTED: uncharacterized protein LOC105166784	1546.17	17548.3	11.3495	3.50456	0.273534	No	1.34587	No	Up
XP_011076860	CDS_3004_Unigene_6763	CDS_31719_Unigene_53215	apoptosis-inducing factor homolog A-like	835.587	17442.2	20.8742	4.38365	0.180148	No	1.34603	No	Up
XP_011096493	CDS_35172_Unigene_54435	CDS_15373_Unigene_27386	CTD small phosphatase 2 isoform X3	536.084	17427.9	32.5096	5.0228	0.132283	No	1.3457	No	Up
XP_011089241	CDS_22301_Unigene_36382	CDS_22231_Unigene_37198	ABC transporter F family member 1	2296.19	17385	7.57125	2.92053	0.355623	No	1.3428	No	Up
EYU29853	CDS_20922_Unigene_34358	CDS_24341_Unigene_40192	hypothetical protein MIMGU_mgv1a004772mg	931.226	17317	18.596	4.21692	0.194381	No	1.34151	No	Up
KVH90269	CDS_28105_Unigene_44379	CDS_15972_Unigene_28249	ELK-like protein	618.301	17256.3	27.9092	4.80267	0.146291	No	1.33966	No	Up
XP_011099090	CDS_596_Unigene_1324	CDS_15090_Unigene_26921	oxidoreductase TDA3	1364.12	17244.3	12.6414	3.66008	0.252576	No	1.33885	No	Up
XP_012856635	CDS_39990_Unigene_62907	CDS_32140_Unigene_54423	NUCLEAR FUSION DEFECTIVE 4	3789.5	17240.8	4.54961	2.18574	0.487132	No	1.33725	No	Up
XP_009607143	CDS_15701_Unigene_27163	CDS_19999_Unigene_34142	STAY- chloroplastic-like	1755.07	17178.8	9.7881	3.29103	0.299371	No	1.34289	No	Up
XP_011095301	CDS_33379_Unigene_51978	CDS_27518_Unigene_44804	60S ribosomal L8-1	4804.62	17156.1	3.57075	1.83623	0.560316	No	1.34274	No	Up
XP_011088480	CDS_27874_Unigene_44077	CDS_13434_Unigene_24411	GATA transcription factor 5-like	1133.41	17138.2	15.1209	3.91848	0.222965	No	1.34069	No	Up
XP_011084317	CDS_5094_Unigene_10766	CDS_7481_Unigene_14928	PREDICTED: uncharacterized protein LOC105166600	794.478	17089.4	21.5102	4.42695	0.174501	No	1.33918	No	Up
XP_003553190	CDS_23059_Unigene_37360	CDS_22283_Unigene_37271	26S protease regulatory subunit 6B homolog	7761.89	17047.7	2.19633	1.13509	0.723689	No	1.33636	No	Up
XP_006421924	CDS_31166_Unigene_48658	CDS_32201_Unigene_54522	hypothetical protein CICLE_v10004755mg	17715.1	17013.1	0.960372	-0.0583351	0.988338	No	1.33378	No	Down
AJW67342	CDS_16185_Unigene_27912	CDS_32251_Unigene_54581	monoacylglycerol acyltransferase	156.043	17008.3	108.997	6.76815	0.0551583	No	1.33105	No	Up
XP_012828794	CDS_11410_Unigene_21085	CDS_29657_Unigene_47834	PREDICTED: protein YLS9-like	474.002	16983.3	35.8295	5.16308	0.121481	No	1.32935	No	Up
XP_011097406	CDS_38679_Unigene_59623	CDS_31651_Unigene_53133	altered inheritance of mitochondria 32	4998.42	16963	3.39368	1.76285	0.575426	No	1.32725	No	Up
XP_011078396	CDS_5317_Unigene_11188	CDS_8426_Unigene_16656	cucumber peeling cupredoxin	791.962	16948.7	21.4009	4.4196	0.174341	No	1.3288	No	Up
XP_011097339	CDS_20444_Unigene_33701	CDS_19147_Unigene_32872	succinate dehydrogenase [ubiquinone] iron-sulfur subunit mitochondrial-like	666.12	16907	25.3813	4.66569	0.154487	No	1.32694	No	Up
XP_011071084	CDS_5200_Unigene_10954	CDS_8593_Unigene_16911	carbonic anhydrase 2-like	1523.52	16892.7	11.0879	3.47092	0.273638	No	1.32856	No	Up
XP_011073435	CDS_24416_Unigene_39211	CDS_14708_Unigene_26352	PREDICTED: uncharacterized protein LOC105158387	963.945	16809.3	17.438	4.12416	0.200214	No	1.32676	No	Up
XP_011094622	CDS_18390_Unigene_30919	CDS_16545_Unigene_29096	UDP-glycosyltransferase 86A1-like	857.399	16791.4	19.5841	4.29161	0.184569	No	1.32548	No	Up
XP_011098902	CDS_13875_Unigene_24554	CDS_31067_Unigene_51680	nuclear transport factor 2-like	2432.09	16781.8	6.90016	2.78663	0.373375	No	1.3264	No	Up
XP_011085413	CDS_9799_Unigene_18661	CDS_6207_Unigene_12492	long chain acyl- synthetase 8	5099.09	16767.5	3.28834	1.71736	0.584491	No	1.32438	No	Up
XP_011102056	CDS_36577_Unigene_56290	CDS_27352_Unigene_44560	PREDICTED: adenosylhomocysteinase	2559.61	16744.9	6.54196	2.70972	0.386109	No	1.32293	No	Up
XP_012844785	CDS_15408_Unigene_26755	CDS_25246_Unigene_41399	PREDICTED: uncharacterized protein LOC105964827	553.702	16743.7	30.2396	4.91837	0.135736	No	1.32023	No	Up
XP_011081684	CDS_19399_Unigene_32297	CDS_1522_Unigene_3247	glycine dehydrogenase (decarboxylating) mitochondrial	32445.3	16707.9	0.514958	-0.957474	0.809941	No	1.31794	No	Down
XP_011087666	CDS_10890_Unigene_20319	CDS_23120_Unigene_38481	stromal 70 kDa heat shock-related chloroplastic-like	19502.1	16690.1	0.855811	-0.224637	0.951213	No	1.31572	No	Down
XP_011085551	CDS_11426_Unigene_21105	CDS_32271_Unigene_54611	PREDICTED: cyclin-B1-2-like	2833.95	16662.6	5.87966	2.55573	0.412608	No	1.31318	No	Up
XP_011101440	CDS_22391_Unigene_36503	CDS_32267_Unigene_54606	U-box domain-containing 17 isoform X1	875.017	16653.1	19.0318	4.25034	0.187492	No	1.31611	No	Up
XP_004496978	CDS_3363_Unigene_7433	CDS_5169_Unigene_10674	PREDICTED: uncharacterized protein LOC101492975	139.264	16623.3	119.365	6.89924	0.0505912	No	1.31368	No	Up
XP_011088268	CDS_39193_Unigene_60802	CDS_30093_Unigene_49095	calmodulin 1	2984.96	16622.1	5.56863	2.47732	0.426655	No	1.31274	No	Up
XP_011092839	CDS_29873_Unigene_46781	CDS_16362_Unigene_28834	squalene synthase-like	3045.36	16611.4	5.45466	2.44749	0.432127	No	1.31379	No	Up
XP_011090363	CDS_16248_Unigene_28011	CDS_7366_Unigene_14726	60S acidic ribosomal P2B-like	6588.21	16600.7	2.51975	1.33328	0.67346	No	1.31271	No	Up
XP_012851444	CDS_2493_Unigene_5793	CDS_29778_Unigene_48067	probable metal-nicotianamine transporter YSL7	6172.94	16525.6	2.6771	1.42067	0.652117	No	1.31521	No	Up
XP_011097324	CDS_20881_Unigene_34291	CDS_6026_Unigene_12194	glucose-6-phosphate 1- cytoplasmic isoform-like	5895.25	16516	2.80158	1.48624	0.636504	No	1.31276	No	Up
XP_011082759	CDS_1007_Unigene_2304	CDS_1430_Unigene_3062	phosphoenolpyruvate carboxylase-like	1235.76	16511.3	13.3612	3.73998	0.238713	No	1.31126	No	Up
XP_011096185	CDS_1468_Unigene_3187	CDS_8170_Unigene_16206	60S ribosomal L6-like	13085.8	16508.9	1.26159	0.335238	0.919056	No	1.30871	No	Up
XP_011088542	CDS_3720_Unigene_8051	CDS_31460_Unigene_52379	PREDICTED: amidophosphoribosyltransferase, chloroplastic	3158.62	16507.7	5.22624	2.38577	0.443072	No	1.30651	No	Up
KJB39134	CDS_1941_Unigene_4484	CDS_10521_Unigene_19876	hypothetical protein B456_007G025200, partial	5214.03	16353.9	3.13653	1.64917	0.597592	No	1.30492	No	Up
XP_011092409	CDS_20598_Unigene_33915	CDS_27638_Unigene_44949	BRASSINOSTEROID INSENSITIVE 1-associated receptor kinase 1-like	406.048	16314.6	40.179	5.32837	0.108958	No	1.30297	No	Up
XP_011093940	CDS_37221_Unigene_57163	CDS_25385_Unigene_41615	serine threonine- kinase HT1-like	427.861	16303.9	38.1055	5.25193	0.113132	No	1.30023	No	Up
XP_011080727	CDS_3924_Unigene_8552	CDS_10500_Unigene_19857	probable serine threonine- kinase WNK4 isoform X1	263.428	16281.2	61.8052	5.94966	0.0797841	No	1.29998	No	Up
XP_006363442	CDS_298_Unigene_641	CDS_22935_Unigene_38237	ethylene-responsive transcription factor ABR1-like	90.6058	16269.3	179.561	7.48833	0.0369074	Yes	1.29864	No	Up
XP_011101860	CDS_40248_Unigene_63735	CDS_31663_Unigene_53144	nucleoside diphosphate kinase 1-like	14360.2	16207.3	1.12863	0.174571	0.957393	No	1.297	No	Up
XP_012851935	CDS_19483_Unigene_32408	CDS_16956_Unigene_29702	PREDICTED: uncharacterized protein LOC105971628	221.481	16181.1	73.0587	6.19098	0.0703421	No	1.29518	No	Up
XP_012093127	CDS_3188_Unigene_7104	CDS_2808_Unigene_5997	ABC transporter F family member 4	3200.57	16152.5	5.04676	2.33536	0.450381	No	1.30021	No	Up
XP_012855011	CDS_13300_Unigene_23738	CDS_15367_Unigene_27378	PREDICTED: protein AIG1-like	5642.73	16135.8	2.85957	1.5158	0.627405	No	1.29766	No	Up
XP_011083793	CDS_1715_Unigene_3995	CDS_31064_Unigene_51678	probable disease resistance At4g33300	3783.63	16125.1	4.2618	2.09146	0.499149	No	1.2985	No	Up
XP_011100010	CDS_31471_Unigene_49090	CDS_26656_Unigene_43544	14-3-3 1-like	4746.74	16100	3.39181	1.76206	0.570367	No	1.29669	No	Up
XP_011091183	CDS_8974_Unigene_17414	CDS_14171_Unigene_25522	1-aminocyclopropane-1-carboxylate oxidase homolog 1-like isoform X1	738.269	16060.7	21.7545	4.44324	0.167374	No	1.29649	No	Up
XP_011083108	CDS_3205_Unigene_7137	CDS_31948_Unigene_53590	E3 ubiquitin- ligase AIP2	1153.55	16050	13.9136	3.79842	0.229244	No	1.29419	No	Up
XP_012830636	CDS_38696_Unigene_59644	CDS_30536_Unigene_50333	sigma factor binding chloroplastic-like	156.043	16007.1	102.581	6.68062	0.0544691	No	1.29408	No	Up
XP_012842685	CDS_27220_Unigene_43117	CDS_21338_Unigene_35939	40S ribosomal S15-1-like	3736.65	15990.4	4.27933	2.09739	0.497038	No	1.29493	No	Up
XP_006451568	CDS_24673_Unigene_39603	CDS_17258_Unigene_30130	vacuolar sorting-associated 2 homolog 1	1381.74	15961.8	11.5519	3.53006	0.260159	No	1.29871	No	Up
XP_011078586	CDS_25706_Unigene_40951	CDS_16057_Unigene_28380	transmembrane 9 superfamily member 11	3389.33	15930.8	4.70028	2.23275	0.469082	No	1.29628	No	Up
XP_011089809	CDS_1297_Unigene_2811	CDS_30369_Unigene_49599	ATP-dependent zinc metalloprotease FTSH mitochondrial-like	5722.43	15914.1	2.781	1.47561	0.635683	No	1.29551	No	Up
XP_011096345	CDS_2495_Unigene_5798	CDS_31198_Unigene_51848	MACPF domain-containing NSL1	765.954	15906.9	20.7675	4.37625	0.172098	No	1.29524	No	Up
XP_012837249	CDS_35298_Unigene_54620	CDS_27671_Unigene_44999	ubiquitin domain-containing DSK2b-like isoform X2	2067.15	15891.4	7.68759	2.94253	0.342142	No	1.29465	No	Up
XP_011089707	CDS_12917_Unigene_23186	CDS_8954_Unigene_17463	PREDICTED: uncharacterized protein LOC105170581	14062.4	15890.2	1.12998	0.176304	0.956749	No	1.29353	No	Up
XP_011069984	CDS_9547_Unigene_18295	CDS_14097_Unigene_25423	40S ribosomal S2-4-like	4807.98	15877.1	3.30225	1.72345	0.577739	No	1.2921	No	Up
XP_011098348	CDS_39119_Unigene_60692	CDS_11640_Unigene_21557	mpv17 isoform X2	7643.6	15845	2.07297	1.0517	0.739053	No	1.29682	No	Up
XP_011089012	CDS_1193_Unigene_2651	CDS_22_Unigene_47	lysosomal beta glucosidase-like	17862.8	15796.1	0.884302	-0.177388	0.960979	No	1.29756	No	Down
XP_011074733	CDS_38733_Unigene_59689	CDS_31094_Unigene_51718	ATP-dependent zinc metalloprotease chloroplastic-like	25237.9	15778.2	0.625179	-0.677659	0.856347	No	1.29997	No	Down
XP_011098994	CDS_32636_Unigene_50830	CDS_21760_Unigene_36499	pentatricopeptide repeat-containing At3g46610-like	654.375	15777	24.11	4.59156	0.153968	No	1.29858	No	Up
XP_011092923	CDS_35818_Unigene_55275	CDS_30699_Unigene_50543	PREDICTED: uncharacterized protein LOC105172991 isoform X2	3430.44	15755.6	4.59287	2.1994	0.474615	No	1.29774	No	Up
XP_012844295	CDS_24315_Unigene_39067	CDS_11815_Unigene_21823	cinnamoyl- reductase 1-like	268.462	15731.7	58.5995	5.87282	0.0806883	No	1.29729	No	Up
XP_011098022	CDS_16702_Unigene_28627	CDS_4751_Unigene_9978	riboflavin synthase	3083.95	15709.1	5.09381	2.34875	0.444824	No	1.29476	No	Up
XP_011100795	CDS_38489_Unigene_58929	CDS_30533_Unigene_50330	acetate butyrate-- ligase peroxisomal	1716.48	15686.4	9.13873	3.19199	0.303365	No	1.2956	No	Up
XP_011083421	CDS_2242_Unigene_5044	CDS_1803_Unigene_3779	thioredoxin chloroplastic	37866.5	15670.9	0.413847	-1.27283	0.756922	No	1.2936	No	Down
XP_006597283	CDS_24750_Unigene_39697	CDS_22469_Unigene_37574	60S ribosomal L23a isoform X2	13463.3	15655.4	1.16282	0.217626	0.946593	No	1.29301	No	Up
XP_011075226	CDS_554_Unigene_1253	CDS_7443_Unigene_14849	PREDICTED: uncharacterized protein LOC105159742	273.495	15617.3	57.1026	5.83548	0.0817521	No	1.29161	No	Up
XP_011096548	CDS_38803_Unigene_59790	CDS_30131_Unigene_49150	la-related 6A	5680.48	15588.7	2.74425	1.45641	0.638438	No	1.2905	No	Up
XP_011072470	CDS_38691_Unigene_59639	CDS_32379_Unigene_54745	60S ribosomal L28-1-like	9304.71	15547	1.67087	0.740599	0.816241	No	1.29318	No	Up
XP_011005809	CDS_14969_Unigene_26121	CDS_18660_Unigene_32147	probable WRKY transcription factor 7 isoform X2	1555.4	15533.8	9.98705	3.32006	0.284533	No	1.29132	No	Up
XP_011089458	CDS_2655_Unigene_6136	CDS_31281_Unigene_51981	probable phosphatase 2C 4	57.887	15521.9	268.142	8.06685	0.0261711	Yes	1.28952	No	Up
XP_011101471	CDS_5276_Unigene_11115	CDS_1199_Unigene_2428	embryonic DC-8	115.774	15492.1	133.813	7.06408	0.0434521	Yes	1.28757	No	Up
CDP03348	CDS_12301_Unigene_22340	CDS_7239_Unigene_14491	unnamed protein product	2778.58	15477.8	5.57041	2.47778	0.41885	No	1.2876	No	Up
XP_009631121	CDS_32528_Unigene_50676	CDS_13701_Unigene_24819	mitochondrial chaperone BCS1-like	446.317	15429	34.5695	5.11143	0.116957	No	1.28514	No	Up
XP_011089721	CDS_20197_Unigene_33360	CDS_9813_Unigene_18785	mitochondrial dicarboxylate tricarboxylate transporter DTC	2703.07	15408.7	5.70043	2.51107	0.412242	No	1.28313	No	Up
XP_012851715	CDS_2902_Unigene_6578	CDS_29571_Unigene_47722	transcription factor TCP13-like	1766.81	15386	8.70836	3.1224	0.311364	No	1.2829	No	Up
XP_012844011	CDS_18148_Unigene_30592	CDS_17375_Unigene_30295	probable NADH dehydrogenase [ubiquinone] 1 alpha subcomplex subunit 12	2860.79	15378.9	5.37574	2.42646	0.427765	No	1.28091	No	Up
XP_011092795	CDS_17743_Unigene_30064	CDS_7335_Unigene_14670	NADH dehydrogenase [ubiquinone] iron-sulfur mitochondrial	7408.7	15361	2.07337	1.05198	0.73684	No	1.27983	No	Up
XP_012828469	CDS_17412_Unigene_29606	CDS_14999_Unigene_26793	beta carbonic anhydrase chloroplastic isoform X1	721.49	15338.4	21.2593	4.41002	0.165912	No	1.27795	No	Up
XP_012854609	CDS_1540_Unigene_3397	CDS_2831_Unigene_6036	elongator complex 3	2223.2	15303.8	6.88369	2.78318	0.363896	No	1.27748	No	Up
XP_011092323	CDS_12130_Unigene_22122	CDS_31792_Unigene_53318	nifU chloroplastic	1598.19	15274	9.55709	3.25657	0.29145	No	1.27799	No	Up
AGV54725	CDS_39206_Unigene_60817	CDS_30499_Unigene_50287	elongation factor 1-beta	11111	15269.2	1.37425	0.458644	0.886584	No	1.27647	No	Up
XP_012852974	CDS_16971_Unigene_29001	CDS_7830_Unigene_15498	PREDICTED: uncharacterized protein LOC105972556	71405.7	15268	0.213821	-2.22553	0.660184	No	1.27709	No	Down
XP_011075919	CDS_31632_Unigene_49325	CDS_26217_Unigene_42860	small G signaling modulator 1-like isoform X2	620.817	15232.3	24.5358	4.61682	0.148951	No	1.27721	No	Up
XP_011086887	CDS_38806_Unigene_59794	CDS_30761_Unigene_50618	PREDICTED: uncharacterized protein LOC105168483	3098.21	15220.4	4.91262	2.29649	0.451696	No	1.27972	No	Up
XP_011076341	CDS_30260_Unigene_47379	CDS_22594_Unigene_37758	trehalose-phosphate phosphatase A-like isoform X2	360.745	15173.9	42.0626	5.39446	0.100104	No	1.27733	No	Up
XP_011100209	CDS_19328_Unigene_32212	CDS_21584_Unigene_36277	ketol-acid chloroplastic	11350.1	15161.9	1.33585	0.417756	0.896611	No	1.27589	No	Up
XP_011082711	CDS_39200_Unigene_60810	CDS_31308_Unigene_52015	anthocyanidin 3-O-glucoside 2 -O-xylosyltransferase-like isoform X1	55.3702	15160.8	273.807	8.09702	0.0250545	Yes	1.27513	No	Up
AJD25208	CDS_26876_Unigene_42607	CDS_18320_Unigene_31633	cytochrome P450 CYP86A92	5516.05	15135.7	2.74394	1.45625	0.635914	No	1.27326	No	Up
XP_011072019	CDS_14801_Unigene_25920	CDS_2351_Unigene_4839	methylecgonone reductase-like	92.2837	15131	163.961	7.35721	0.036493	Yes	1.27363	No	Up
XP_011079853	CDS_38650_Unigene_59584	CDS_29545_Unigene_47698	chloroplast stem-loop binding of 41 kDa chloroplastic	32721.3	15115.5	0.461946	-1.1142	0.777645	No	1.27319	No	Down
EYU33043	CDS_20334_Unigene_33540	CDS_30790_Unigene_50670	hypothetical protein MIMGU_mgv1a012543mg	421.149	15113.1	35.8853	5.16532	0.112204	No	1.27472	No	Up
XP_011070022	CDS_11625_Unigene_21357	CDS_29476_Unigene_47610	membrane steroid-binding 2-like	2898.55	15048.7	5.19181	2.37624	0.435047	No	1.27243	No	Up
XP_009798066	CDS_1103_Unigene_2490	CDS_1173_Unigene_2345	probable mitochondrial chaperone bcs1	529.373	15038	28.4072	4.82818	0.132788	No	1.27342	No	Up
XP_011098772	CDS_635_Unigene_1438	CDS_30205_Unigene_49255	E3 ubiquitin- ligase RING1-like	386.752	15002.2	38.7902	5.27762	0.105397	No	1.27303	No	Up
XP_011076169	CDS_2903_Unigene_6582	CDS_29982_Unigene_48954	low-temperature-induced 65 kDa	709.745	14990.3	21.1207	4.40058	0.16459	No	1.27261	No	Up
EYU41823	CDS_29406_Unigene_46135	CDS_25948_Unigene_42422	hypothetical protein MIMGU_mgv1a015450mg	5838.2	14980.8	2.56599	1.35952	0.658513	No	1.27052	No	Up
XP_011081000	CDS_10189_Unigene_19284	CDS_20644_Unigene_34978	PREDICTED: protein P21-like	1162.77	14954.5	12.8611	3.68494	0.234878	No	1.27143	No	Up
XP_011085010	CDS_34089_Unigene_52944	CDS_10108_Unigene_19258	delta-1-pyrroline-5-carboxylate synthase	2255.92	14952.2	6.62798	2.72857	0.370623	No	1.27257	No	Up
AGN52031	CDS_39063_Unigene_60621	CDS_31618_Unigene_53098	MYB-related transcription factor	6263.54	14903.3	2.37937	1.25058	0.684945	No	1.27042	No	Up
XP_011091671	CDS_11317_Unigene_20952	CDS_30744_Unigene_50595	PREDICTED: uncharacterized protein LOC105172030	1778.56	14844.9	8.34658	3.06119	0.316631	No	1.26822	No	Up
XP_011088991	CDS_38682_Unigene_59628	CDS_30072_Unigene_49067	PREDICTED: uncharacterized protein LOC105170080	4182.97	14835.3	3.54661	1.82644	0.548008	No	1.26659	No	Up
XP_011076727	CDS_22576_Unigene_36717	CDS_21919_Unigene_36735	SNW SKI-interacting	6666.24	14813.9	2.22223	1.15201	0.709113	No	1.26566	No	Up
XP_012832282	CDS_26826_Unigene_42522	CDS_18514_Unigene_31922	vacuolar-sorting receptor 1-like	3921.22	14810.3	3.77697	1.91723	0.527759	No	1.26466	No	Up
XP_011079364	CDS_283_Unigene_604	CDS_3002_Unigene_6338	50S ribosomal chloroplastic	18600.2	14792.4	0.795284	-0.330458	0.925876	No	1.26404	No	Down
CDP16888	CDS_20677_Unigene_34034	CDS_17059_Unigene_29848	unnamed protein product	11799.7	14773.4	1.25201	0.324245	0.919321	No	1.26515	No	Up
XP_011073698	CDS_26700_Unigene_42369	CDS_8135_Unigene_16147	casein kinase II subunit alpha-like	7329.84	14761.4	2.01388	1.00998	0.744773	No	1.264	No	Up
XP_011073153	CDS_14058_Unigene_24817	CDS_19272_Unigene_33076	PREDICTED: uncharacterized protein LOC105158192	2686.29	14751.9	5.49155	2.45721	0.417652	No	1.26172	No	Up
XP_011101144	CDS_33160_Unigene_51597	CDS_25817_Unigene_42233	DEAD-box ATP-dependent RNA helicase 7-like	5750.11	14748.3	2.56488	1.35889	0.657387	No	1.25986	No	Up
XP_011076730	CDS_27551_Unigene_43588	CDS_19270_Unigene_33073	26S proteasome non-ATPase regulatory subunit 7 homolog A	3588.16	14694.7	4.09533	2.03398	0.501825	No	1.25796	No	Up
XP_011092641	CDS_451_Unigene_989	CDS_15647_Unigene_27784	ubiquinol oxidase mitochondrial-like	412.76	14682.8	35.5722	5.15268	0.110681	No	1.25979	No	Up
XP_012843850	CDS_40336_Unigene_63870	CDS_4893_Unigene_10217	phosphatidylinositol 4-kinase gamma 4	1552.88	14679.2	9.45287	3.24075	0.289452	No	1.26075	No	Up
XP_011087396	CDS_13155_Unigene_23527	CDS_30096_Unigene_49097	60S ribosomal L31	11208.3	14661.3	1.30808	0.387451	0.903292	No	1.25871	No	Up
XP_011078788	CDS_22820_Unigene_37040	CDS_23494_Unigene_38989	40S ribosomal S5	16444.9	14580.3	0.88661	-0.173628	0.960941	No	1.25834	No	Down
XP_011097445	CDS_30917_Unigene_48326	CDS_26468_Unigene_43247	eukaryotic translation initiation factor 5	3443.02	14568.3	4.23127	2.08109	0.491034	No	1.25908	No	Up
CDP01302	CDS_2046_Unigene_4651	CDS_30051_Unigene_49033	unnamed protein product	460.579	14566	31.6253	4.98301	0.120133	No	1.26014	No	Up
XP_011097661	CDS_39048_Unigene_60601	CDS_1828_Unigene_3824	photosystem II 10 kDa chloroplastic	70239.6	14561.2	0.207307	-2.27016	0.650869	No	1.2608	No	Down
AIK03054	CDS_14069_Unigene_24840	CDS_11171_Unigene_20873	glutamine synthetase	4986.67	14537.4	2.91524	1.54361	0.611523	No	1.25868	No	Up
XP_012843511	CDS_9604_Unigene_18363	CDS_9492_Unigene_18308	1-aminocyclopropane-1-carboxylate oxidase 5	5924.61	14494.4	2.44648	1.29071	0.67282	No	1.26038	No	Up
XP_011095852	CDS_35797_Unigene_55256	CDS_28717_Unigene_46543	uncharacterized WD repeat-containing -like isoform X1	5870.92	14474.2	2.4654	1.30182	0.669954	No	1.26198	No	Up
XP_012832286	CDS_6148_Unigene_12525	CDS_6996_Unigene_14103	serine threonine- kinase 2 19-like	2023.53	14445.6	7.1388	2.83568	0.349093	No	1.26069	No	Up
XP_011100245	CDS_12189_Unigene_22188	CDS_31069_Unigene_51682	26S proteasome non-ATPase regulatory subunit 2 homolog A-like	35.2356	14443.2	409.903	8.67914	0.017464	Yes	1.25955	No	Up
XP_011086328	CDS_38838_Unigene_59839	CDS_29756_Unigene_48015	PREDICTED: uncharacterized protein LOC105168091	3124.22	14391.9	4.60657	2.20369	0.464534	No	1.2593	No	Up
XP_012830096	CDS_3494_Unigene_7655	CDS_30505_Unigene_50295	PREDICTED: uncharacterized protein LOC105951248	864.95	14370.5	16.6142	4.05435	0.191691	No	1.26039	No	Up
CDP02656	CDS_2824_Unigene_6423	CDS_30677_Unigene_50512	unnamed protein product	4500.09	14364.5	3.19205	1.67448	0.579698	No	1.26403	No	Up
XP_012836360	CDS_9636_Unigene_18417	CDS_32360_Unigene_54717	NEDD8 ultimate buster 1	2029.4	14281.1	7.03709	2.81498	0.35128	No	1.26365	No	Up
XP_011077322	CDS_23905_Unigene_38499	CDS_7865_Unigene_15564	PREDICTED: uncharacterized protein LOC105161362	226.514	14270.3	62.9997	5.97727	0.070481	No	1.26402	No	Up
XP_011095174	CDS_9608_Unigene_18372	CDS_9810_Unigene_18782	acid phosphatase 1	290.274	14257.2	49.1165	5.61814	0.0849988	No	1.2621	No	Up
XP_011084913	CDS_39826_Unigene_62647	CDS_31143_Unigene_51776	disulfide-isomerase LQY1 isoform X1	3363.32	14242.9	4.23478	2.08229	0.488571	No	1.26317	No	Up
EYU20031	CDS_1849_Unigene_4342	CDS_31843_Unigene_53401	hypothetical protein MIMGU_mgv1a007363mg	190.44	14215.5	74.6457	6.22199	0.0617754	No	1.26269	No	Up
XP_011093390	CDS_8108_Unigene_15983	CDS_6438_Unigene_12928	homeobox-leucine zipper HOX11-like	285.24	14211.9	49.8244	5.63878	0.0838679	No	1.26199	No	Up
XP_011101032	CDS_22251_Unigene_36322	CDS_20671_Unigene_35029	abscisic acid receptor PYL8-like	1953.9	14207.2	7.2712	2.86219	0.343006	No	1.25979	No	Up
XP_011086344	CDS_14986_Unigene_26140	CDS_31778_Unigene_53297	peroxisomal 2,4-dienoyl- reductase-like	3060.46	14172.6	4.63087	2.21128	0.461462	No	1.25987	No	Up
XP_012858000	CDS_38692_Unigene_59640	CDS_30555_Unigene_50355	PREDICTED: uncharacterized protein LOC105977245	4471.56	14152.3	3.16497	1.66219	0.581246	No	1.25801	No	Up
XP_011076095	CDS_12670_Unigene_22889	CDS_9845_Unigene_18844	probable fructose-bisphosphate aldolase chloroplastic	6728.32	14142.8	2.10198	1.07175	0.726169	No	1.25723	No	Up
XP_011084487	CDS_1724_Unigene_4017	CDS_23680_Unigene_39237	RNA polymerase sigma factor chloroplastic mitochondrial-like	42.7861	14141.6	330.519	8.36859	0.0199361	Yes	1.25577	No	Up
XP_011089107	CDS_40004_Unigene_62935	CDS_29746_Unigene_47999	transmembrane 45B-like	327.188	14140.4	43.2181	5.43356	0.093014	No	1.25405	No	Up
XP_008368787	CDS_128_Unigene_314	CDS_31190_Unigene_51835	chlorophyll a-b binding chloroplastic-like	115767	14120.2	0.12197	-3.0354	0.634537	No	1.25484	No	Down
XP_012844792	CDS_28633_Unigene_45079	CDS_20865_Unigene_35292	carbonic anhydrase 2-like	2056.25	14017.6	6.8171	2.76916	0.356931	No	1.25539	No	Up
XP_012836111	CDS_23794_Unigene_38331	CDS_9638_Unigene_18530	probable cytosolic iron-sulfur assembly CIAO1 homolog	2692.17	13983.1	5.19399	2.37684	0.427391	No	1.25356	No	Up
XP_012086830	CDS_24521_Unigene_39353	CDS_18366_Unigene_31707	40S ribosomal S10	4073.9	13971.2	3.42943	1.77797	0.553417	No	1.25651	No	Up
XP_011070408	CDS_28992_Unigene_45521	CDS_14812_Unigene_26517	soluble inorganic pyrophosphatase	3607.45	13968.8	3.8722	1.95315	0.514353	No	1.255	No	Up
XP_011081017	CDS_23311_Unigene_37659	CDS_19487_Unigene_33403	60S ribosomal L24-like	9281.22	13960.4	1.50416	0.588958	0.850144	No	1.25348	No	Up
AGS47789	CDS_4284_Unigene_9320	CDS_13014_Unigene_23714	argonaute 2	1067.13	13959.2	13.0811	3.70941	0.225007	No	1.25276	No	Up
XP_011074395	CDS_36250_Unigene_55825	CDS_25914_Unigene_42375	polyadenylate-binding 8-like	1838.12	13953.3	7.59105	2.9243	0.331132	No	1.25102	No	Up
XP_011084408	CDS_16133_Unigene_27826	CDS_16478_Unigene_28990	membrane steroid-binding 1-like	2110.78	13953.3	6.61049	2.72476	0.363962	No	1.24895	No	Up
XP_011086521	CDS_7486_Unigene_14885	CDS_29990_Unigene_48961	DEAD-box ATP-dependent RNA helicase 21	1536.94	13947.3	9.07472	3.18185	0.292325	No	1.24736	No	Up
XP_011090346	CDS_19742_Unigene_32777	CDS_25331_Unigene_41540	60S ribosomal L10a-1	4605.79	13883	3.01424	1.59179	0.596143	No	1.24577	No	Up
XP_011089490	CDS_25139_Unigene_40219	CDS_1417_Unigene_3048	E3 ubiquitin- ligase RING1	1635.94	13826.9	8.45199	3.07929	0.306349	No	1.24373	No	Up
XP_011076664	CDS_13550_Unigene_24091	CDS_662_Unigene_1190	probable inactive receptor kinase At3g56050	2668.68	13803.1	5.17226	2.3708	0.427232	No	1.24611	No	Up
XP_011084586	CDS_1814_Unigene_4284	CDS_26839_Unigene_43804	40S ribosomal S4	13084.1	13741.1	1.05021	0.0706791	0.981177	No	1.2451	No	Up
XP_011094073	CDS_39641_Unigene_61954	CDS_30319_Unigene_49482	F-box At4g19940-like	1250.02	13736.3	10.9889	3.45797	0.253498	No	1.24374	No	Up
XP_011069394	CDS_27767_Unigene_43889	CDS_24076_Unigene_39803	proteasome subunit beta type-3-A	4565.52	13691	2.99879	1.58438	0.596728	No	1.24373	No	Up
XP_012850397	CDS_15888_Unigene_27445	CDS_25375_Unigene_41595	E3 ubiquitin- ligase RGLG2-like	644.308	13636.2	21.1641	4.40355	0.155585	No	1.2426	No	Up
XP_011075248	CDS_40298_Unigene_63808	CDS_32317_Unigene_54664	magnesium-chelatase subunit chloroplastic	75519.1	13616	0.180298	-2.47154	0.631376	No	1.24534	No	Down
XP_012836032	CDS_39620_Unigene_61904	CDS_31863_Unigene_53428	membrane magnesium transporter	2017.66	13592.1	6.73659	2.75202	0.356535	No	1.24471	No	Up
XP_011092429	CDS_9872_Unigene_18757	CDS_4778_Unigene_10027	7-deoxyloganetin glucosyltransferase-like	338.933	13589.7	40.0957	5.32537	0.0954831	No	1.24823	No	Up
XP_012855974	CDS_29691_Unigene_46522	CDS_19388_Unigene_33243	G patch domain-containing 4-like	1614.96	13587.3	8.4134	3.07269	0.305448	No	1.24696	No	Up
XP_014502622	CDS_14553_Unigene_25578	CDS_13331_Unigene_24255	V-type proton ATPase subunit c 2	3676.25	13580.2	3.69404	1.8852	0.526687	No	1.24672	No	Up
XP_011096233	CDS_81_Unigene_177	CDS_31961_Unigene_53620	transmembrane 184C-like	705.551	13579	19.246	4.26648	0.166696	No	1.24485	No	Up
XP_011095508	CDS_39350_Unigene_61128	CDS_30891_Unigene_50845	PREDICTED: uncharacterized protein LOC105174944	5871.76	13568.3	2.31077	1.20837	0.688534	No	1.24505	No	Up
XP_012835654	CDS_18028_Unigene_30448	CDS_5684_Unigene_11555	mitochondrial adenine nucleotide transporter ADNT1-like	1389.29	13543.2	9.74833	3.28516	0.274733	No	1.25298	No	Up
XP_011100620	CDS_20521_Unigene_33799	CDS_24515_Unigene_40390	probable choline kinase 1	3880.95	13533.7	3.48722	1.80208	0.545067	No	1.25299	No	Up
XP_011094094	CDS_26231_Unigene_41707	CDS_18246_Unigene_31518	TBC1 domain family member 5 homolog A-like	422.827	13471.7	31.8611	4.99372	0.113127	No	1.25114	No	Up
XP_011089772	CDS_5356_Unigene_11246	CDS_31662_Unigene_53143	uncharacterized aarF domain-containing kinase chloroplastic	2762.64	13459.8	4.87209	2.28454	0.441577	No	1.25095	No	Up
XP_011092816	CDS_13502_Unigene_24000	CDS_9737_Unigene_18676	PREDICTED: protein BPS1, chloroplastic-like	7624.31	13407.4	1.7585	0.814347	0.789511	No	1.24964	No	Up
XP_011083128	CDS_18636_Unigene_31238	CDS_11199_Unigene_20914	desumoylating isopeptidase 1-like	1118.31	13403.8	11.9857	3.58325	0.235451	No	1.25242	No	Up
XP_011081060	CDS_19139_Unigene_31946	CDS_31219_Unigene_51885	PGR5 chloroplastic	8899.5	13369.2	1.50224	0.587118	0.848875	No	1.25076	No	Up
XP_011087457	CDS_449_Unigene_985	CDS_14928_Unigene_26687	eukaryotic translation initiation factor 3 subunit G-like	455.546	13354.9	29.3163	4.87363	0.119837	No	1.24871	No	Up
XP_011085617	CDS_38535_Unigene_59035	CDS_30320_Unigene_49483	cytochrome b-c1 complex subunit 7	3885.14	13347.8	3.43559	1.78056	0.548731	No	1.2496	No	Up
XP_009628602	CDS_970_Unigene_2247	CDS_29651_Unigene_47828	phosphate chloroplastic	1750.87	13303.7	7.5983	2.92568	0.32577	No	1.24775	No	Up
XP_012835351	CDS_22976_Unigene_37258	CDS_250_Unigene_409	ATP-dependent Clp protease proteolytic subunit-related chloroplastic	1253.38	13300.1	10.6114	3.40754	0.256497	No	1.24998	No	Up
XP_011097545	CDS_24025_Unigene_38659	CDS_21400_Unigene_36023	phospho-2-dehydro-3-deoxyheptonate aldolase chloroplastic	12417.2	13288.2	1.07014	0.0978031	0.974273	No	1.25304	No	Up
XP_012829702	CDS_1786_Unigene_4214	CDS_32183_Unigene_54504	proteasome subunit alpha type-4	4685.49	13241.7	2.8261	1.49881	0.614553	No	1.25617	No	Up
XP_011079899	CDS_19838_Unigene_32902	CDS_31593_Unigene_53066	sulfate transporter	1926.21	13238.1	6.87261	2.78086	0.348837	No	1.25463	No	Up
XP_011093808	CDS_1032_Unigene_2336	CDS_29510_Unigene_47652	UDP-glucuronic acid decarboxylase 6-like	4989.19	13207.1	2.64714	1.40444	0.637468	No	1.25341	No	Up
XP_011081001	CDS_27123_Unigene_42941	CDS_22446_Unigene_37539	bifunctional aspartate aminotransferase and glutamate aspartate-prephenate aminotransferase	1215.63	13188	10.8487	3.43946	0.251484	No	1.25301	No	Up
XP_011081287	CDS_4879_Unigene_10405	CDS_30047_Unigene_49029	PREDICTED: uncharacterized protein LOC105164353	1877.55	13178.5	7.01898	2.81126	0.343281	No	1.25335	No	Up
XP_012835898	CDS_40289_Unigene_63796	CDS_31200_Unigene_51853	chloroplast stem-loop binding of 41 kDa chloroplastic	19836.8	13161.8	0.663505	-0.591821	0.866163	No	1.25828	No	Down
XP_011071386	CDS_39513_Unigene_61731	CDS_31167_Unigene_51803	PREDICTED: uncharacterized protein C167.05-like	20056.6	13161.8	0.656234	-0.607719	0.862831	No	1.25767	No	Down
XP_011071057	CDS_7008_Unigene_13974	CDS_7864_Unigene_15562	PREDICTED: uncharacterized protein At4g28440-like	633.401	13152.3	20.7645	4.37605	0.154456	No	1.25653	No	Up
XP_011097090	CDS_3771_Unigene_8197	CDS_31693_Unigene_53180	lipase-like PAD4	2398.54	13118.9	5.46954	2.45142	0.406573	No	1.25549	No	Up
XP_011096659	CDS_12102_Unigene_22090	CDS_11336_Unigene_21108	photosystem I reaction center subunit chloroplastic	42911.9	13118.9	0.305717	-1.70973	0.684066	No	1.25609	No	Down
XP_009758088	CDS_24022_Unigene_38653	CDS_25671_Unigene_41992	60S ribosomal L35	2624.21	13093.9	4.98964	2.31894	0.431953	No	1.25491	No	Up
EYU26690	CDS_39838_Unigene_62664	CDS_19755_Unigene_33760	hypothetical protein MIMGU_mgv1a025166mg	532.728	13092.7	24.5766	4.61922	0.135381	No	1.25318	No	Up
XP_011077437	CDS_9839_Unigene_18721	CDS_622_Unigene_1128	ABC transporter G family member 21	629.207	13085.5	20.7969	4.37829	0.153799	No	1.25235	No	Up
XP_003632230	CDS_36553_Unigene_56259	CDS_26600_Unigene_43460	calmodulin-7 isoform X1	14000.3	13076	0.933981	-0.0985347	0.977666	No	1.25074	No	Down
XP_012854142	CDS_8287_Unigene_16251	CDS_12146_Unigene_22356	dynamin-related 4C-like	5662.02	13020	2.29953	1.20134	0.687432	No	1.24891	No	Up
XP_011078578	CDS_7411_Unigene_14757	CDS_31766_Unigene_53285	PREDICTED: uncharacterized protein LOC105162272	582.226	12978.2	22.2907	4.47837	0.145106	No	1.24849	No	Up
AIT59734	CDS_38273_Unigene_58595	CDS_8643_Unigene_16996	acetyl- carboxylase	5256.81	12942.5	2.46204	1.29985	0.662041	No	1.24701	No	Up
XP_011094554	CDS_38678_Unigene_59622	CDS_31642_Unigene_53122	DEAD-box ATP-dependent RNA helicase 38	5047.92	12933	2.56204	1.35729	0.647584	No	1.24649	No	Up
XP_011093633	CDS_3011_Unigene_6773	CDS_32225_Unigene_54547	NADP-dependent malic enzyme	24978.7	12925.8	0.517473	-0.950443	0.794558	No	1.24513	No	Down
XP_011071326	CDS_16376_Unigene_28189	CDS_15104_Unigene_26945	pto-interacting 1 isoform X1	541.118	12904.3	23.8476	4.57577	0.137261	No	1.24444	No	Up
XP_011087434	CDS_14437_Unigene_25403	CDS_8815_Unigene_17248	PREDICTED: uncharacterized protein LOC105168923 isoform X1	4876.77	12882.9	2.64168	1.40146	0.636299	No	1.24385	No	Up
XP_011098541	CDS_2929_Unigene_6644	CDS_29597_Unigene_47753	probable galacturonosyltransferase-like 10	179.534	12845.9	71.5517	6.16091	0.0580216	No	1.24261	No	Up
ACA64046	CDS_7613_Unigene_15095	CDS_8141_Unigene_16157	cytochrome P450 monooxygenase CS3`H	174.5	12836.4	73.561	6.20087	0.0567326	No	1.24219	No	Up
XP_011087470	CDS_18468_Unigene_31028	CDS_9052_Unigene_17610	DEHYDRATION-INDUCED 19 homolog 3-like isoform X1	3447.21	12819.7	3.71886	1.89486	0.5192	No	1.24062	No	Up
XP_012857856	CDS_2719_Unigene_6275	CDS_31561_Unigene_52993	vacuolar-processing enzyme-like	16459.2	12817.3	0.778733	-0.360799	0.915912	No	1.23876	No	Down
XP_011073896	CDS_1962_Unigene_4522	CDS_30651_Unigene_50483	probable tRNA N6-adenosine threonylcarbamoyltransferase	4036.15	12795.9	3.17032	1.66463	0.571983	No	1.23805	No	Up
XP_012847251	CDS_11867_Unigene_21754	CDS_32297_Unigene_54642	basic leucine zipper 9	1211.43	12724.4	10.5036	3.39281	0.253612	No	1.2364	No	Up
NP_001234639	CDS_3282_Unigene_7275	CDS_30706_Unigene_50551	autophagy 8h	2409.44	12718.4	5.27856	2.40015	0.413089	No	1.23673	No	Up
XP_004303662	CDS_17560_Unigene_29781	CDS_10435_Unigene_19750	eukaryotic initiation factor 4A-8	3854.94	12669.5	3.28657	1.71658	0.558916	No	1.23576	No	Up
XP_011077321	CDS_716_Unigene_1737	CDS_2443_Unigene_5083	zinc finger 593	5647.76	12642.1	2.23843	1.16249	0.695387	No	1.23402	No	Up
ABV08820	CDS_39236_Unigene_60875	CDS_492_Unigene_887	acetoacetyl-coenzyme A thiolase	6573.95	12633.8	1.92179	0.942452	0.752614	No	1.23215	No	Up
AJD25218	CDS_5093_Unigene_10765	CDS_625_Unigene_1133	cytochrome P450 CYP94A48	1664.46	12611.1	7.57669	2.92157	0.320533	No	1.2353	No	Up
XP_011085144	CDS_34339_Unigene_53282	CDS_26733_Unigene_43657	plasma membrane-associated cation-binding 1	10541.3	12602.8	1.19556	0.257687	0.933007	No	1.23372	No	Up
XP_011098163	CDS_16261_Unigene_28027	CDS_7128_Unigene_14308	trifunctional UDP-glucose 4,6-dehydratase UDP-4-keto-6-deoxy-D-glucose 3,5-epimerase UDP-4-keto-L-rhamnose-reductase RHM1-like	3005.09	12593.2	4.19063	2.06717	0.479792	No	1.23186	No	Up
XP_011080273	CDS_7972_Unigene_15781	CDS_5457_Unigene_11143	probable copper-transporting ATPase HMA5 isoform X1	1066.3	12592	11.8091	3.56183	0.231364	No	1.23053	No	Up
XP_011078996	CDS_9884_Unigene_18773	CDS_5353_Unigene_10975	chitin elicitor receptor kinase 1-like	1510.1	12581.3	8.33147	3.05857	0.299111	No	1.22965	No	Up
XP_011091102	CDS_39158_Unigene_60747	CDS_2146_Unigene_4305	lysM domain receptor-like kinase 4	520.983	12565.8	24.1194	4.59212	0.133733	No	1.22836	No	Up
XP_011082239	CDS_12314_Unigene_22357	CDS_9774_Unigene_18726	ankyrin repeat-containing At5g02620-like	661.926	12522.9	18.9189	4.24176	0.161116	No	1.22673	No	Up
XP_011078143	CDS_39426_Unigene_61620	CDS_31269_Unigene_51965	light-regulated -like	97630.2	12519.3	0.128232	-2.96317	0.609762	No	1.23006	No	Down
XP_011073533	CDS_25262_Unigene_40371	CDS_5332_Unigene_10940	E3 ubiquitin- ligase XBAT34 isoform X1	795.317	12511	15.7308	3.97552	0.185586	No	1.22878	No	Up
XP_011085891	CDS_9187_Unigene_17758	CDS_32552_Unigene_55036	pre-mRNA-splicing factor 38B-like	114.096	12509.8	109.643	6.77666	0.0403328	Yes	1.2318	No	Up
XP_011072079	CDS_12075_Unigene_22041	CDS_5678_Unigene_11544	PREDICTED: miraculin	276.012	12505	45.3061	5.50163	0.0812176	No	1.23113	No	Up
EYU34960	CDS_4810_Unigene_10264	CDS_32408_Unigene_54774	hypothetical protein MIMGU_mgv1a026890mg	586.421	12500.3	21.3162	4.41388	0.146734	No	1.23045	No	Up
XP_009758369	CDS_2349_Unigene_5337	CDS_8052_Unigene_16004	PREDICTED: uncharacterized protein LOC104211068	306.214	12491.9	40.7947	5.35031	0.0881594	No	1.22915	No	Up
XP_011098721	CDS_4436_Unigene_9559	CDS_3185_Unigene_6791	ATP-dependent zinc metalloprotease FTSH mitochondrial-like	4474.08	12477.6	2.78887	1.47968	0.614496	No	1.22829	No	Up
XP_011085871	CDS_38349_Unigene_58700	CDS_18944_Unigene_32566	glutamine synthetase cytosolic isozyme	16361.9	12455	0.761218	-0.393618	0.907759	No	1.22693	No	Down
XP_011097631	CDS_18697_Unigene_31317	CDS_20282_Unigene_34480	UBP1-associated 2A-like	4229.95	12441.9	2.94137	1.55649	0.595508	No	1.22528	No	Up
XP_011069826	CDS_35420_Unigene_54803	CDS_22921_Unigene_38216	UDP-glucuronate 4-epimerase 1	2189.64	12424	5.67398	2.50436	0.390833	No	1.22363	No	Up
XP_011074187	CDS_20553_Unigene_33849	CDS_6942_Unigene_14011	14-3-3 7 isoform X1	5497.59	12418	2.25881	1.17556	0.690828	No	1.22219	No	Up
XP_011080957	CDS_39638_Unigene_61951	CDS_31287_Unigene_51988	PREDICTED: uncharacterized protein LOC105164093	1524.36	12368	8.11355	3.02033	0.302996	No	1.22049	No	Up
XP_011077219	CDS_38327_Unigene_58668	CDS_506_Unigene_912	zinc finger ZAT11-like	92.2837	12366.8	134.008	7.06618	0.0339609	Yes	1.22182	No	Up
XP_011093675	CDS_34319_Unigene_53250	CDS_28367_Unigene_46033	asparagine--tRNA cytoplasmic 3	4057.96	12363.2	3.04665	1.60722	0.582737	No	1.22034	No	Up
XP_011099493	CDS_1755_Unigene_4122	CDS_31805_Unigene_53340	ATP-dependent Clp protease proteolytic subunit chloroplastic	3951.42	12350.1	3.12548	1.64408	0.573826	No	1.21959	No	Up
CDP06782	CDS_31551_Unigene_49187	CDS_21365_Unigene_35979	unnamed protein product	3104.09	12253.5	3.94755	1.98096	0.495817	No	1.21921	No	Up
XP_011091975	CDS_29069_Unigene_45624	CDS_11989_Unigene_22092	phospholipid-transporting ATPase 1 isoform X1	536.923	12215.4	22.7507	4.50784	0.137452	No	1.22005	No	Up
XP_011073993	CDS_40274_Unigene_63771	CDS_32307_Unigene_54653	UDP-glycosyltransferase 74E2-like	608.233	12213	20.0795	4.32765	0.151555	No	1.21956	No	Up
XP_011101530	CDS_2452_Unigene_5692	CDS_10511_Unigene_19865	prohibitin- mitochondrial-like	6491.74	12208.2	1.88058	0.911178	0.758951	No	1.21831	No	Up
XP_011076215	CDS_39791_Unigene_62598	CDS_30016_Unigene_48993	DNA-directed RNA polymerases IV and V subunit 6A	5094.9	12195.1	2.39359	1.25918	0.668123	No	1.21692	No	Up
XP_011090277	CDS_18262_Unigene_30742	CDS_6084_Unigene_12292	E3 ubiquitin- ligase RHF2A	1740.81	12190.3	7.00271	2.80791	0.33523	No	1.21858	No	Up
XP_011069764	CDS_38854_Unigene_59869	CDS_30831_Unigene_50740	cytochrome P450 81E8-like isoform X1	1665.3	12180.8	7.31448	2.87076	0.324824	No	1.21901	No	Up
XP_011077249	CDS_16263_Unigene_28034	CDS_5908_Unigene_12002	probable receptor kinase At5g47070	227.353	12155.8	53.4665	5.74056	0.0695084	No	1.21856	No	Up
XP_011084145	CDS_16963_Unigene_28990	CDS_14929_Unigene_26689	probable UDP-N-acetylglucosamine--peptide N-acetylglucosaminyltransferase SEC	7648.64	12152.2	1.58881	0.667944	0.823518	No	1.21738	No	Up
XP_012835311	CDS_3069_Unigene_6891	CDS_31824_Unigene_53371	L-ascorbate oxidase homolog	52.0144	12143.9	233.471	7.8671	0.0213612	Yes	1.21693	No	Up
XP_011098362	CDS_1493_Unigene_3221	CDS_31289_Unigene_51990	chlorophyll a-b binding chloroplastic	223433	12117.6	0.0542339	-4.20466	0.679054	No	1.21635	No	Down
XP_011081667	CDS_29143_Unigene_45773	CDS_22964_Unigene_38277	eukaryotic initiation factor 4A-2	4552.1	12085.5	2.65492	1.40867	0.629631	No	1.21712	No	Up
XP_011072884	CDS_38936_Unigene_60062	CDS_31403_Unigene_52204	PREDICTED: uncharacterized protein LOC105157994	374.168	12074.7	32.2708	5.01216	0.10344	No	1.21789	No	Up
XP_011073327	CDS_19226_Unigene_32069	CDS_31585_Unigene_53055	CBL-interacting serine threonine- kinase 5-like	175.339	12068.8	68.8311	6.10499	0.0564063	No	1.21733	No	Up
AKN08991	CDS_1477_Unigene_3200	CDS_6067_Unigene_12263	superoxide dismutase	8921.31	12041.4	1.34973	0.432669	0.88599	No	1.21603	No	Up
XP_012843808	CDS_20917_Unigene_34349	CDS_13849_Unigene_25035	CURVATURE THYLAKOID chloroplastic-like	18652.2	12036.6	0.645317	-0.63192	0.854215	No	1.21466	No	Down
XP_011098827	CDS_38503_Unigene_58959	CDS_30161_Unigene_49187	cytosolic Fe-S cluster assembly factor NBP35-like	1202.2	12034.2	10.0101	3.32339	0.256684	No	1.21333	No	Up
XP_011072512	CDS_32405_Unigene_50493	CDS_22860_Unigene_38101	transmembrane 9 superfamily member 7	4473.24	12022.3	2.6876	1.42632	0.624815	No	1.21597	No	Up
XP_011079928	CDS_24096_Unigene_38769	CDS_18017_Unigene_31195	2-methyl-6-phytyl-1,4-hydroquinone chloroplastic isoform X1	8115.09	12018.7	1.48103	0.566603	0.850186	No	1.21553	No	Up
CDP06107	CDS_22799_Unigene_37004	CDS_21455_Unigene_36101	unnamed protein product	22145.6	12006.8	0.542176	-0.883168	0.803028	No	1.21386	No	Down
XP_012831534	CDS_40185_Unigene_63659	CDS_31062_Unigene_51676	PREDICTED: uncharacterized protein Os08g0359500-like	9787.94	12005.6	1.22657	0.294629	0.922436	No	1.21266	No	Up
XP_012851713	CDS_38861_Unigene_59887	CDS_30849_Unigene_50765	PREDICTED: alpha-amylase	188.762	12000.8	63.5765	5.99042	0.0598075	No	1.21363	No	Up
XP_010269973	CDS_39422_Unigene_61617	CDS_30515_Unigene_50309	glycine cleavage system H mitochondrial-like	25117.1	11998.4	0.4777	-1.06582	0.768994	No	1.21251	No	Down
XP_011083991	CDS_15705_Unigene_27167	CDS_19689_Unigene_33671	26S proteasome non-ATPase regulatory subunit 6 homolog	6643.58	11974.6	1.80243	0.849944	0.774204	No	1.21202	No	Up
XP_011087931	CDS_1548_Unigene_3420	CDS_31573_Unigene_53041	PREDICTED: protein SRG1-like	4200.58	11969.8	2.84956	1.51074	0.603535	No	1.21092	No	Up
XP_011084693	CDS_794_Unigene_1941	CDS_1685_Unigene_3550	sister chromatid cohesion 1 4-like isoform X3	3953.1	11961.5	3.02585	1.59734	0.582338	No	1.21121	No	Up
BAA76429	CDS_12867_Unigene_23128	CDS_29361_Unigene_47464	polyubiquitin	460.579	11957.9	25.9628	4.69837	0.122126	No	1.2114	No	Up
EPS67517	CDS_30455_Unigene_47636	CDS_26949_Unigene_43976	hypothetical protein M569_07260, partial	9767.81	11957.9	1.22422	0.291859	0.923084	No	1.21044	No	Up
XP_011085278	CDS_12953_Unigene_23257	CDS_6611_Unigene_13303	DNA-binding DDB_G0278111-like	2318.84	11955.5	5.15583	2.3662	0.413073	No	1.21299	No	Up
XP_011090005	CDS_5671_Unigene_11762	CDS_30710_Unigene_50557	pentatricopeptide repeat-containing chloroplastic	2160.28	11950.8	5.53205	2.46781	0.393461	No	1.21207	No	Up
XP_011101424	CDS_13004_Unigene_23318	CDS_1578_Unigene_3334	PREDICTED: uncharacterized protein LOC105179485	3338.99	11934.1	3.57416	1.8376	0.525489	No	1.21237	No	Up
XP_012853434	CDS_5934_Unigene_12179	CDS_29568_Unigene_47720	PREDICTED: uncharacterized protein LOC105972990 isoform X2	2408.6	11921	4.94933	2.30723	0.424436	No	1.21376	No	Up
XP_011089799	CDS_11241_Unigene_20827	CDS_10476_Unigene_19818	THO complex subunit 4A	6070.59	11881.6	1.95725	0.968825	0.742171	No	1.21489	No	Up
XP_011091388	CDS_4680_Unigene_10013	CDS_4406_Unigene_9454	GATA transcription factor 1	1653.56	11879.2	7.18406	2.8448	0.32626	No	1.21513	No	Up
XP_011077271	CDS_1815_Unigene_4285	CDS_31884_Unigene_53463	serine threonine- kinase chloroplastic	5034.49	11863.7	2.35649	1.23664	0.671992	No	1.21459	No	Up
XP_011094287	CDS_39993_Unigene_62910	CDS_30500_Unigene_50288	peptidyl-prolyl cis-trans isomerase CYP18-2	2174.54	11861.4	5.45466	2.44749	0.396501	No	1.21436	No	Up
XP_011074436	CDS_39994_Unigene_62911	CDS_32197_Unigene_54519	non-specific lipid-transfer -like	2770.19	11859	4.28093	2.09792	0.467185	No	1.21655	No	Up
XP_011069490	CDS_2638_Unigene_6096	CDS_6777_Unigene_13699	aldehyde dehydrogenase-like	1215.63	11847.1	9.74563	3.28476	0.260176	No	1.21518	No	Up
XP_011100393	CDS_38690_Unigene_59638	CDS_1516_Unigene_3235	gamma aminobutyrate transaminase chloroplastic isoform X1	6115.89	11818.5	1.93242	0.950407	0.746758	No	1.21354	No	Up
XP_011080382	CDS_12943_Unigene_23236	CDS_6690_Unigene_13520	scarecrow 3	93.1226	11807.7	126.798	6.98638	0.0337178	Yes	1.21282	No	Up
XP_011093958	CDS_12955_Unigene_23259	CDS_24452_Unigene_40310	auxin response factor 18-like	2079.74	11803	5.67521	2.50467	0.385168	No	1.21135	No	Up
XP_011076898	CDS_10005_Unigene_18977	CDS_11159_Unigene_20847	NAC domain-containing 78-like	1401.87	11799.4	8.41687	3.07328	0.289796	No	1.21064	No	Up
XP_011083425	CDS_19851_Unigene_32928	CDS_18616_Unigene_32074	probable S-acyltransferase 7	673.671	11754.1	17.4478	4.12497	0.165441	No	1.21086	No	Up
AGZ16405	CDS_33250_Unigene_51736	CDS_8916_Unigene_17408	MYB5	179.534	11749.3	65.4435	6.03218	0.0573012	No	1.20985	No	Up
XP_011094065	CDS_14112_Unigene_24918	CDS_1111_Unigene_2181	ethanolamine-phosphate cytidylyltransferase-like	3443.86	11745.7	3.41063	1.77004	0.539647	No	1.20883	No	Up
AJD25214	CDS_7837_Unigene_15521	CDS_30807_Unigene_50695	cytochrome P450 CYP92A73	3738.33	11739.8	3.14038	1.65094	0.567813	No	1.2079	No	Up
EPS72024	CDS_33447_Unigene_52072	CDS_23492_Unigene_38987	proteasome subunit alpha type	6519.42	11725.5	1.79855	0.846831	0.773967	No	1.2072	No	Up
ALT31515	CDS_32506_Unigene_50642	CDS_28259_Unigene_45884	actin-like protein	5360.84	11689.7	2.18058	1.12471	0.700097	No	1.20679	No	Up
XP_011101645	CDS_40191_Unigene_63667	CDS_5467_Unigene_11162	OTU domain-containing 6B-like	981.563	11685	11.9044	3.57343	0.222089	No	1.20581	No	Up
XP_011095277	CDS_26942_Unigene_42683	CDS_18039_Unigene_31229	zinc finger CONSTANS-LIKE 4-like	2399.38	11663.5	4.86106	2.28127	0.427318	No	1.20592	No	Up
XP_011101956	CDS_36882_Unigene_56676	CDS_28597_Unigene_46361	heat shock 90-1-like	28465.3	11659.9	0.409619	-1.28765	0.729467	No	1.20976	No	Down
XP_011092380	CDS_32608_Unigene_50789	CDS_25315_Unigene_41522	WD-40 repeat-containing MSI1	2586.46	11658.7	4.5076	2.17236	0.449676	No	1.20812	No	Up
XP_011071260	CDS_16666_Unigene_28568	CDS_14263_Unigene_25651	heat stress transcription factor C-1-like	724.007	11655.2	16.0981	4.00882	0.175418	No	1.2073	No	Up
KMZ63355	CDS_21201_Unigene_34795	CDS_19645_Unigene_33601	40S ribosomal S23	8500.16	11655.2	1.37117	0.455405	0.878953	No	1.20804	No	Up
XP_011091476	CDS_26697_Unigene_42365	CDS_10365_Unigene_19640	ubiquitin-conjugating enzyme E2 7	2833.95	11631.3	4.10428	2.03713	0.47833	No	1.20923	No	Up
XP_011094586	CDS_8727_Unigene_17014	CDS_9608_Unigene_18491	RING finger and CHY zinc finger domain-containing 1-like	3030.26	11624.2	3.83603	1.93961	0.499829	No	1.20798	No	Up
XP_011096175	CDS_30340_Unigene_47496	CDS_30045_Unigene_49026	G-type lectin S-receptor-like serine threonine- kinase At1g11330	1934.6	11620.6	6.00671	2.58657	0.368371	No	1.20697	No	Up
XP_011082767	CDS_23489_Unigene_37937	CDS_6070_Unigene_12267	tubby-like F-box 7	2443	11608.7	4.75181	2.24848	0.433479	No	1.20849	No	Up
XP_011085526	CDS_4830_Unigene_10315	CDS_31861_Unigene_53426	NASP-related sim3 isoform X2	2380.92	11549.1	4.85068	2.27819	0.426886	No	1.20909	No	Up
XP_011098502	CDS_39711_Unigene_62157	CDS_32371_Unigene_54731	UDP-glycosyltransferase 90A1-like	209.736	11539.5	55.0194	5.78187	0.0649137	No	1.20762	No	Up
XP_011092739	CDS_40312_Unigene_63827	CDS_29976_Unigene_48948	ribosome biogenesis regulatory homolog	4073.9	11539.5	2.83255	1.5021	0.602697	No	1.20624	No	Up
XP_011078758	CDS_40342_Unigene_63879	CDS_31828_Unigene_53378	sec-independent translocase chloroplastic-like	3159.46	11527.6	3.6486	1.86734	0.515378	No	1.20496	No	Up
XP_011089718	CDS_17084_Unigene_29167	CDS_16758_Unigene_29398	NHP2 1	4335.65	11518.1	2.65659	1.40958	0.625705	No	1.20487	No	Up
XP_012832203	CDS_1474_Unigene_3196	CDS_30125_Unigene_49142	pyruvate decarboxylase 1	1666.14	11516.9	6.91232	2.78917	0.332031	No	1.20368	No	Up
XP_011100652	CDS_16056_Unigene_27676	CDS_14592_Unigene_26162	ran-binding 1 homolog c-like	5378.46	11500.2	2.13819	1.09639	0.706503	No	1.20339	No	Up
XP_004489107	CDS_35874_Unigene_55361	CDS_25212_Unigene_41359	60S ribosomal L19-1	14434	11500.2	0.796743	-0.327813	0.921092	No	1.20198	No	Down
XP_011093720	CDS_39210_Unigene_60827	CDS_31314_Unigene_52024	thioredoxin-like chloroplastic	3751.75	11471.6	3.05766	1.61243	0.575103	No	1.20048	No	Up
XP_011081198	CDS_34631_Unigene_53706	CDS_27315_Unigene_44496	elongation factor G- chloroplastic	7724.14	11425.1	1.47914	0.56476	0.848848	No	1.19911	No	Up
XP_011087655	CDS_2561_Unigene_5942	CDS_161_Unigene_273	ras-related RABA2a-like	3036.97	11410.8	3.75729	1.90969	0.504744	No	1.19768	No	Up
XP_011075103	CDS_40392_Unigene_63961	CDS_30684_Unigene_50520	activator of 90 kDa heat shock ATPase homolog	3583.96	11379.8	3.1752	1.66685	0.561237	No	1.19704	No	Up
XP_012843794	CDS_16934_Unigene_28959	CDS_276_Unigene_450	delta(8)-fatty-acid desaturase-like	7397.79	11377.4	1.53795	0.621007	0.833478	No	1.1984	No	Up
XP_011077818	CDS_29359_Unigene_46092	CDS_13715_Unigene_24847	ubiquitin-conjugating enzyme E2 variant 1D-like	7232.52	11354.8	1.56996	0.650728	0.825353	No	1.19815	No	Up
XP_011084445	CDS_9926_Unigene_18842	CDS_31768_Unigene_53288	mediator of RNA polymerase II transcription subunit 36a-like	9358.4	11350	1.21281	0.278359	0.925638	No	1.19735	No	Up
XP_011075453	CDS_3683_Unigene_7972	CDS_4963_Unigene_10318	3-oxoacyl-[acyl-carrier- ] chloroplastic-like isoform X2	286.918	11321.4	39.4586	5.30227	0.0837894	No	1.19587	No	Up
XP_011097847	CDS_29884_Unigene_46793	CDS_25082_Unigene_41162	GDP-L-galactose phosphorylase 2-like	9981.74	11255.8	1.12764	0.173311	0.953332	No	1.19589	No	Up
XP_012847157	CDS_3074_Unigene_6905	CDS_31717_Unigene_53210	aspartate cytoplasmic	565.447	11253.5	19.9019	4.31483	0.145292	No	1.1946	No	Up
XP_011078388	CDS_2293_Unigene_5196	CDS_1125_Unigene_2209	calmodulin 3	690.45	11248.7	16.2918	4.02608	0.170434	No	1.19482	No	Up
XP_012837368	CDS_30230_Unigene_47335	CDS_27728_Unigene_45069	eukaryotic initiation factor 4A-3	5516.88	11238	2.03701	1.02645	0.723633	No	1.19625	No	Up
XP_012846526	CDS_19617_Unigene_32603	CDS_2540_Unigene_5333	heat stress transcription factor B-2b	272.656	11224.8	41.1685	5.36347	0.0803962	No	1.19574	No	Up
XP_011083442	CDS_17920_Unigene_30282	CDS_2277_Unigene_4671	ribonuclease P subunit p25	238.26	11223.7	47.1068	5.55786	0.0719869	No	1.19448	No	Up
XP_011101833	CDS_28085_Unigene_44346	CDS_18608_Unigene_32063	28 kDa chloroplastic-like	12931.5	11174.8	0.864155	-0.210638	0.948763	No	1.19559	No	Down
XP_012844486	CDS_7272_Unigene_14497	CDS_10741_Unigene_20206	chaperone dnaJ 49-like	2211.45	11171.2	5.05153	2.33672	0.411553	No	1.19488	No	Up
XP_011084353	CDS_39515_Unigene_61733	CDS_32315_Unigene_54660	peptidyl-prolyl cis-trans isomerase FKBP17- chloroplastic	6834.02	11156.9	1.63255	0.70713	0.809332	No	1.19429	No	Up
XP_011084005	CDS_2847_Unigene_6473	CDS_1881_Unigene_3918	RTF2 homolog	1874.2	11145	5.94654	2.57205	0.3664	No	1.19316	No	Up
NP_001234515	CDS_88_Unigene_196	CDS_28_Unigene_58	temperature-induced lipocalin	2937.14	11139	3.79248	1.92314	0.499309	No	1.19379	No	Up
XP_012831706	CDS_14661_Unigene_25737	CDS_31209_Unigene_51868	tryptophan synthase alpha chain	4306.29	11124.7	2.58337	1.36925	0.633268	No	1.19256	No	Up
XP_011098960	CDS_35238_Unigene_54543	CDS_28106_Unigene_45658	mitochondrial phosphate carrier mitochondrial	1421.17	11090.2	7.80355	2.96413	0.299597	No	1.191	No	Up
XP_011096836	CDS_18687_Unigene_31304	CDS_29970_Unigene_48942	allantoate deiminase	1069.65	11081.8	10.3602	3.37298	0.241369	No	1.19064	No	Up
XP_011085782	CDS_4249_Unigene_9257	CDS_5665_Unigene_11516	thioredoxin H2	4410.32	11080.6	2.51243	1.32908	0.643275	No	1.19088	No	Up
XP_011469541	CDS_22773_Unigene_36964	CDS_16813_Unigene_29495	ras-related RABH1b	1508.42	11046.1	7.32294	2.87242	0.313712	No	1.1898	No	Up
XP_011082572	CDS_31660_Unigene_49367	CDS_25766_Unigene_42140	40S ribosomal S18	7313.06	11019.8	1.50687	0.591554	0.840283	No	1.18852	No	Up
XP_011082327	CDS_26022_Unigene_41393	CDS_17466_Unigene_30417	cinnamoyl- reductase 1-like	1264.29	11016.3	8.71342	3.12324	0.274967	No	1.18723	No	Up
XP_011085046	CDS_10864_Unigene_20287	CDS_30650_Unigene_50482	UDP-glycosyltransferase 74F2-like	1277.71	11010.3	8.61721	3.10722	0.277239	No	1.18596	No	Up
XP_009111101	CDS_29469_Unigene_46222	CDS_25811_Unigene_42217	60S ribosomal L23-like	6366.73	11004.3	1.72841	0.789446	0.786355	No	1.18642	No	Up
XP_011083757	CDS_14544_Unigene_25569	CDS_1555_Unigene_3298	PREDICTED: uncharacterized protein LOC105166195	958.911	11003.1	11.4746	3.52037	0.222242	No	1.18575	No	Up
XP_011084175	CDS_39937_Unigene_62805	CDS_31148_Unigene_51779	PREDICTED: uncharacterized protein LOC105166496	95.6394	10972.1	114.724	6.84202	0.0338233	Yes	1.18438	No	Up
XP_012848902	CDS_29883_Unigene_46792	CDS_25080_Unigene_41160	GDP-L-galactose phosphorylase 2-like	15127	10941.2	0.723288	-0.467358	0.88723	No	1.18358	No	Down
XP_011074038	CDS_32555_Unigene_50709	CDS_23668_Unigene_39214	chaperone dnaJ 10-like	1614.96	10931.6	6.76896	2.75893	0.33137	No	1.18204	No	Up
XP_011084277	CDS_15301_Unigene_26581	CDS_8869_Unigene_17329	PREDICTED: LOW QUALITY PROTEIN: uncharacterized protein ycf45	2329.74	10931.6	4.6922	2.23026	0.430808	No	1.18094	No	Up
XP_011084999	CDS_20318_Unigene_33515	CDS_18646_Unigene_32127	serine threonine- phosphatase PP1 isozyme 3 isoform X1	1684.6	10924.5	6.48492	2.69709	0.341917	No	1.17958	No	Up
XP_012850627	CDS_40231_Unigene_63714	CDS_30847_Unigene_50759	cysteine ase inhibitor 6	3342.35	10907.8	3.26351	1.70642	0.547855	No	1.1786	No	Up
AFK24440	CDS_10790_Unigene_20165	CDS_12976_Unigene_23656	HSFA9	280.207	10898.2	38.8936	5.28146	0.0823469	No	1.17753	No	Up
XP_011087328	CDS_11161_Unigene_20704	CDS_9882_Unigene_18903	SNAP25 homologous SNAP33	1066.3	10897.1	10.2195	3.35326	0.242183	No	1.17676	No	Up
XP_012855075	CDS_21474_Unigene_35234	CDS_18119_Unigene_31340	PREDICTED: uncharacterized protein LOC105974508	6004.31	10894.7	1.81447	0.859552	0.766831	No	1.17598	No	Up
XP_011096194	CDS_11939_Unigene_21868	CDS_5349_Unigene_10971	cytochrome b-c1 complex subunit Rieske- mitochondrial-like	2437.13	10892.3	4.46931	2.16005	0.445102	No	1.17734	No	Up
XP_011100899	CDS_2775_Unigene_6356	CDS_3729_Unigene_8029	ABC transporter F family member 5	19697.5	10868.4	0.551767	-0.857869	0.802625	No	1.17645	No	Down
XP_011100146	CDS_6857_Unigene_13732	CDS_2497_Unigene_5212	PREDICTED: uncharacterized protein LOC105178379	1374.19	10866.1	7.90726	2.98318	0.294433	No	1.17515	No	Up
XP_011074023	CDS_29087_Unigene_45653	CDS_32523_Unigene_54971	guanosine nucleotide diphosphate dissociation inhibitor 2	10105.1	10789.8	1.06776	0.094587	0.973674	No	1.17364	No	Up
XP_011080480	CDS_10743_Unigene_20081	CDS_17735_Unigene_30858	PREDICTED: uncharacterized protein LOC105163702	1005.89	10773.1	10.71	3.42088	0.232351	No	1.17257	No	Up
XP_011090775	CDS_38670_Unigene_59609	CDS_30008_Unigene_48982	proteasome subunit beta type-1	4363.34	10763.6	2.46682	1.30265	0.647941	No	1.17134	No	Up
XP_011084091	CDS_24667_Unigene_39594	CDS_19591_Unigene_33524	nudix hydrolase chloroplastic	318.798	10751.6	33.7255	5.07577	0.0917218	No	1.17256	No	Up
XP_011097102	CDS_14581_Unigene_25609	CDS_7431_Unigene_14835	U-box domain-containing 5	3048.72	10737.3	3.52192	1.81636	0.520285	No	1.17604	No	Up
EYU32138	CDS_4842_Unigene_10338	CDS_10824_Unigene_20338	hypothetical protein MIMGU_mgv1a011211mg	2121.69	10699.2	5.04278	2.33422	0.407391	No	1.17489	No	Up
XP_011095677	CDS_11788_Unigene_21628	CDS_32332_Unigene_54680	WD repeat-containing 75	322.993	10692	33.103	5.04889	0.0927785	No	1.17687	No	Up
AEZ55670	CDS_10074_Unigene_19081	CDS_29972_Unigene_48944	4-hydroxy-3-methylbut-2-enyl diphosphate reductase 2	4811.33	10658.7	2.21532	1.14752	0.688068	No	1.17543	No	Up
XP_011087989	CDS_25171_Unigene_40267	CDS_17378_Unigene_30298	PREDICTED: uncharacterized protein LOC105169314	1875.88	10656.3	5.6807	2.50607	0.373703	No	1.17745	No	Up
XP_011100348	CDS_1142_Unigene_2560	CDS_8635_Unigene_16986	U-box domain-containing 44	2187.96	10651.5	4.86823	2.2834	0.417148	No	1.17686	No	Up
XP_011076597	CDS_9085_Unigene_17590	CDS_31820_Unigene_53365	PREDICTED: uncharacterized protein LOC105160806	766.793	10607.4	13.8335	3.79009	0.188366	No	1.17564	No	Up
XP_011084279	CDS_10077_Unigene_19089	CDS_6019_Unigene_12185	leucine--tRNA cytoplasmic	4720.73	10606.2	2.24673	1.16783	0.682336	No	1.17843	No	Up
CDO99431	CDS_16352_Unigene_28149	CDS_12591_Unigene_23076	unnamed protein product	516.788	10585.9	20.4841	4.35643	0.136887	No	1.17701	No	Up
XP_012849018	CDS_23882_Unigene_38466	CDS_21600_Unigene_36299	PREDICTED: uncharacterized protein LOC105968875	2036.11	10544.2	5.17861	2.37256	0.39822	No	1.1774	No	Up
XP_012840952	CDS_6326_Unigene_12811	CDS_16546_Unigene_29097	UDP-glycosyltransferase 86A1-like	3802.93	10538.3	2.7711	1.47046	0.603107	No	1.1762	No	Up
XP_007038068	CDS_39431_Unigene_61626	CDS_32506_Unigene_54938	Glutamate-1-semialdehyde 2,1-aminomutase 2	15017.9	10520.4	0.700523	-0.513496	0.87534	No	1.17557	No	Down
XP_011094470	CDS_11786_Unigene_21624	CDS_21172_Unigene_35711	PREDICTED: uncharacterized protein LOC105174162	716.457	10518	14.6806	3.87584	0.178822	No	1.17519	No	Up
XP_011073492	CDS_4919_Unigene_10479	CDS_4693_Unigene_9888	PREDICTED: uncharacterized protein LOC105158432	1100.69	10510.9	9.54931	3.2554	0.251491	No	1.17392	No	Up
EYU27028	CDS_10818_Unigene_20205	CDS_73_Unigene_113	hypothetical protein MIMGU_mgv1a010102mg	1359.93	10501.3	7.72198	2.94897	0.296089	No	1.17395	No	Up
XP_011093764	CDS_39381_Unigene_61348	CDS_31944_Unigene_53586	PREDICTED: uncharacterized protein LOC105173640 isoform X1	1421.17	10489.4	7.38083	2.88378	0.306293	No	1.1745	No	Up
XP_011077530	CDS_13472_Unigene_23958	CDS_30114_Unigene_49126	ammonium transporter 2	2091.48	10482.2	5.01187	2.32535	0.406969	No	1.17409	No	Up
XP_011070903	CDS_38924_Unigene_60033	CDS_32700_Unigene_55533	cytosolic sulfotransferase 12-like	11.7452	10465.6	891.05	9.79936	0.00593154	Yes	1.17704	No	Up
XP_011098317	CDS_1018_Unigene_2324	CDS_391_Unigene_683	vesicle-fusing ATPase	2577.23	10463.2	4.05985	2.02143	0.470938	No	1.1759	No	Up
XP_012843999	CDS_8751_Unigene_17055	CDS_30141_Unigene_49160	desiccation-related PCC27-45-like	1470.67	10446.5	7.10324	2.82848	0.314845	No	1.17451	No	Up
XP_011070523	CDS_9833_Unigene_18709	CDS_25797_Unigene_42199	annexin D5	10486.8	10442.9	0.995817	-0.00604776	1	No	1.17392	No	Down
XP_011080143	CDS_39402_Unigene_61578	CDS_30659_Unigene_50492	photosystem I reaction center subunit IV chloroplastic	49561.4	10437	0.210586	-2.24752	0.605186	No	1.174	No	Down
XP_011093037	CDS_30508_Unigene_47696	CDS_19709_Unigene_33710	SDE2 homolog isoform X1	2078.9	10433.4	5.0187	2.32731	0.406077	No	1.17331	No	Up
XP_011076352	CDS_28727_Unigene_45209	CDS_18785_Unigene_32330	glycerol-3-phosphate transporter 1	1171.16	10425	8.90143	3.15404	0.264742	No	1.17653	No	Up
XP_011082821	CDS_1157_Unigene_2586	CDS_32361_Unigene_54721	60S ribosomal L18a	2038.63	10417.9	5.11024	2.35339	0.40072	No	1.17572	No	Up
XP_012842594	CDS_2051_Unigene_4659	CDS_32228_Unigene_54552	30S ribosomal chloroplastic	20676.6	10416.7	0.503792	-0.989101	0.774331	No	1.17441	No	Down
XP_011102011	CDS_8085_Unigene_15950	CDS_16213_Unigene_28600	PREDICTED: uncharacterized protein LOC105180043	345.644	10409.5	30.1163	4.91247	0.0985172	No	1.17314	No	Up
XP_012855270	CDS_18777_Unigene_31428	CDS_18282_Unigene_31579	sphinganine C(4)-monooxygenase 1	3233.28	10404.8	3.21802	1.68617	0.548347	No	1.17329	No	Up
XP_011088934	CDS_18516_Unigene_31083	CDS_14596_Unigene_26168	photosystem I subunit O	151192	10402.4	0.0688026	-3.86139	0.60544	No	1.17251	No	Down
XP_011070488	CDS_22254_Unigene_36330	CDS_12788_Unigene_23339	tobamovirus multiplication 3	1502.55	10376.2	6.90572	2.78779	0.320873	No	1.17266	No	Up
XP_011079695	CDS_12925_Unigene_23199	CDS_25668_Unigene_41988	autophagy-related 18a-like	413.599	10349.9	25.0241	4.64525	0.11449	No	1.17278	No	Up
XP_012828915	CDS_22414_Unigene_36534	CDS_18266_Unigene_31550	3-isopropylmalate dehydratase large subunit isoform X2	7513.57	10347.6	1.37718	0.46172	0.873789	No	1.17149	No	Up
XP_011086940	CDS_3452_Unigene_7581	CDS_12389_Unigene_22778	cyclic pyranopterin monophosphate mitochondrial	357.389	10324.9	28.8898	4.85249	0.101437	No	1.17015	No	Up
XP_011077447	CDS_14490_Unigene_25488	CDS_19427_Unigene_33301	actin-depolymerizing factor 1-like	6205.66	10316.6	1.66244	0.733306	0.79879	No	1.17044	No	Up
XP_012858167	CDS_3333_Unigene_7386	CDS_29954_Unigene_48905	chalcone 4 -O-glucosyltransferase-like	1272.68	10314.2	8.10433	3.01869	0.28349	No	1.16913	No	Up
XP_011077490	CDS_39481_Unigene_61683	CDS_31170_Unigene_51807	ankyrin repeat-containing At3g12360-like	3106.6	10308.2	3.31816	1.73038	0.53678	No	1.17016	No	Up
CDO97258	CDS_40174_Unigene_63643	CDS_26172_Unigene_42779	unnamed protein product	2352.39	10305.8	4.381	2.13126	0.445428	No	1.16885	No	Up
XP_009791630	CDS_35314_Unigene_54647	CDS_25412_Unigene_41660	T-complex 1 subunit zeta-like isoform X1	3481.61	10302.3	2.95905	1.56513	0.577286	No	1.17347	No	Up
XP_012845172	CDS_788_Unigene_1920	CDS_31394_Unigene_52172	trafficking particle complex subunit 12	1563.79	10295.1	6.58344	2.71884	0.331739	No	1.17283	No	Up
XP_011073157	CDS_16778_Unigene_28732	CDS_19182_Unigene_32930	monoglyceride lipase-like	1510.94	10276	6.80111	2.76577	0.323544	No	1.17254	No	Up
XP_011086081	CDS_32278_Unigene_50326	CDS_23007_Unigene_38336	secretory carrier-associated membrane 2-like	666.959	10266.5	15.393	3.9442	0.169986	No	1.1726	No	Up
XP_011073524	CDS_15364_Unigene_26676	CDS_8006_Unigene_15923	inorganic phosphate transporter 1-4-like	1020.99	10264.1	10.0531	3.32956	0.23922	No	1.17447	No	Up
XP_011085826	CDS_2794_Unigene_6382	CDS_31116_Unigene_51745	PREDICTED: uncharacterized protein At4g28440	2262.63	10253.4	4.53163	2.18003	0.434525	No	1.17317	No	Up
XP_011101319	CDS_21381_Unigene_35063	CDS_13131_Unigene_23915	iron-sulfur cluster assembly 1-like	1993.33	10226	5.1301	2.35899	0.397631	No	1.17458	No	Up
XP_011070809	CDS_13186_Unigene_23575	CDS_26353_Unigene_43077	ethylene-responsive transcription factor ERF118-like	765.954	10212.9	13.3335	3.73698	0.190498	No	1.1733	No	Up
XP_012854160	CDS_39179_Unigene_60781	CDS_30057_Unigene_49041	ethylene-responsive transcription factor ERF061	806.224	10210.5	12.6646	3.66273	0.19855	No	1.17289	No	Up
XP_011092017	CDS_2218_Unigene_4989	CDS_20761_Unigene_35138	PREDICTED: LOW QUALITY PROTEIN: uncharacterized protein LOC105172331	258.394	10192.6	39.4459	5.3018	0.0774249	No	1.1732	No	Up
XP_011090028	CDS_30758_Unigene_48083	CDS_26170_Unigene_42777	calcium-dependent kinase 8-like	557.058	10184.3	18.2822	4.19237	0.147027	No	1.17329	No	Up
XP_011101434	CDS_35219_Unigene_54512	CDS_28575_Unigene_46322	transport Sec61 subunit alpha-like	13866.9	10179.5	0.734086	-0.445979	0.889953	No	1.17338	No	Down
XP_011076442	CDS_21666_Unigene_35490	CDS_19077_Unigene_32750	ras-related RABD2a isoform X2	3778.6	10153.3	2.68705	1.42602	0.611358	No	1.17203	No	Up
XP_011086217	CDS_899_Unigene_2144	CDS_5958_Unigene_12089	probable histone H2A variant 3	1926.21	10149.7	5.26925	2.3976	0.389241	No	1.17113	No	Up
XP_011087899	CDS_2760_Unigene_6341	CDS_32149_Unigene_54468	PREDICTED: uncharacterized protein LOC105169238	1939.63	10149.7	5.23278	2.38758	0.391202	No	1.17033	No	Up
XP_011086700	CDS_18558_Unigene_31143	CDS_26143_Unigene_42731	T-complex 1 subunit epsilon	9209.91	10135.4	1.10049	0.138141	0.961595	No	1.16913	No	Up
XP_011070978	CDS_10635_Unigene_19925	CDS_8045_Unigene_15991	serine threonine- kinase HT1	5454.8	10123.5	1.85588	0.892104	0.75412	No	1.16786	No	Up
XP_011093590	CDS_4559_Unigene_9785	CDS_6047_Unigene_12231	probable chlorophyll(ide) b reductase chloroplastic	5108.32	10116.3	1.98036	0.985762	0.7284	No	1.16757	No	Up
XP_011100629	CDS_2920_Unigene_6625	CDS_233_Unigene_381	PREDICTED: uncharacterized protein LOC105178778	2943.01	10112.7	3.43619	1.78081	0.522879	No	1.16858	No	Up
XP_011099498	CDS_40285_Unigene_63789	CDS_30127_Unigene_49144	probable inactive purple acid phosphatase 29 isoform X1	2568	10110.3	3.93705	1.97711	0.477351	No	1.16718	No	Up
AFY63474	CDS_5099_Unigene_10788	CDS_4664_Unigene_9838	geraniol dehydrogenase	663.603	10092.5	15.2086	3.92681	0.170191	No	1.16745	No	Up
XP_011080644	CDS_12770_Unigene_22990	CDS_14344_Unigene_25782	eukaryotic translation initiation factor 2 subunit beta	6965.74	10042.4	1.44169	0.527757	0.854648	No	1.16882	No	Up
XP_011091951	CDS_40026_Unigene_62972	CDS_30707_Unigene_50554	PREDICTED: uncharacterized protein LOC105172272	673.671	10036.4	14.8981	3.89706	0.172606	No	1.1705	No	Up
XP_011079310	CDS_16020_Unigene_27621	CDS_30079_Unigene_49076	PREDICTED: uncharacterized protein LOC105162855	1997.52	10025.7	5.01908	2.32742	0.401839	No	1.17354	No	Up
XP_011080780	CDS_35990_Unigene_55493	CDS_28873_Unigene_46770	ubiquitin-activating enzyme E1 1	220.642	10022.1	45.4227	5.50534	0.0678478	No	1.17261	No	Up
XP_012827959	CDS_8689_Unigene_16951	CDS_31814_Unigene_53354	probable pyridoxal 5 -phosphate synthase subunit PDX2	966.462	10001.9	10.349	3.37141	0.231299	No	1.17346	No	Up
XP_011097284	CDS_4774_Unigene_10194	CDS_29582_Unigene_47732	mitochondrial import receptor subunit TOM20 isoform X1	1719.83	9995.92	5.81215	2.53907	0.36072	No	1.17243	No	Up
XP_011095561	CDS_20820_Unigene_34202	CDS_18019_Unigene_31199	RPM1-interacting 4	4968.22	9994.73	2.01173	1.00844	0.72147	No	1.17187	No	Up
XP_009777048	CDS_38686_Unigene_59633	CDS_30056_Unigene_49040	PREDICTED: uncharacterized protein LOC104226710	24201	9979.23	0.412348	-1.27806	0.718862	No	1.17097	No	Down
XP_011079574	CDS_38339_Unigene_58686	CDS_30608_Unigene_50420	transmembrane 205	2405.25	9978.04	4.14845	2.05257	0.459201	No	1.17058	No	Up
XP_012832956	CDS_39988_Unigene_62904	CDS_31356_Unigene_52089	PREDICTED: uncharacterized protein LOC105953819	2098.19	9974.46	4.75383	2.24909	0.417237	No	1.16935	No	Up
XP_011079990	CDS_17801_Unigene_30141	CDS_2977_Unigene_6290	glutathione chloroplastic	390.108	9966.12	25.5471	4.67509	0.109903	No	1.16943	No	Up
XP_011097490	CDS_7775_Unigene_15408	CDS_12476_Unigene_22908	mitochondrial uncoupling 5	2402.73	9954.2	4.14287	2.05063	0.459385	No	1.16853	No	Up
XP_011074150	CDS_25228_Unigene_40328	CDS_20988_Unigene_35455	ATP synthase delta chloroplastic-like	33956.2	9945.86	0.292903	-1.77151	0.64633	No	1.16916	No	Down
AJD25175	CDS_38720_Unigene_59671	CDS_24794_Unigene_40788	cytochrome P450 CYP74B21	9913.78	9941.09	1.00275	0.00396834	0.997326	No	1.16807	No	Up
XP_011095396	CDS_15856_Unigene_27391	CDS_12823_Unigene_23390	NEP1-interacting -like 1	1848.19	9918.44	5.36657	2.424	0.381684	No	1.16689	No	Up
XP_011095446	CDS_17449_Unigene_29655	CDS_22827_Unigene_38059	small ubiquitin-related modifier 1 isoform X4	5104.96	9907.71	1.9408	0.956651	0.735156	No	1.16655	No	Up
XP_012858565	CDS_34544_Unigene_53591	CDS_26096_Unigene_42648	exocyst complex component EXO70A1-like	3909.47	9883.87	2.52819	1.3381	0.632059	No	1.16652	No	Up
XP_011091087	CDS_39921_Unigene_62778	CDS_29638_Unigene_47807	CBL-interacting serine threonine- kinase 7-like isoform X1	1916.14	9855.27	5.14328	2.36269	0.39302	No	1.16524	No	Up
XP_007039159	CDS_29566_Unigene_46354	CDS_28292_Unigene_45930	Ubiquitin supergroup,Ribosomal L40e	6464.05	9844.54	1.52297	0.606885	0.831956	No	1.16439	No	Up
XP_011082669	CDS_5664_Unigene_11748	CDS_3904_Unigene_8395	PREDICTED: thioredoxin	7625.15	9826.66	1.28872	0.365936	0.898897	No	1.16498	No	Up
XP_011071034	CDS_10900_Unigene_20339	CDS_8737_Unigene_17131	homeobox-leucine zipper HAT5-like	690.45	9821.89	14.2254	3.83039	0.177386	No	1.16495	No	Up
XP_011088497	CDS_32993_Unigene_51351	CDS_26421_Unigene_43166	arginine decarboxylase	2294.51	9819.51	4.27957	2.09747	0.447744	No	1.16377	No	Up
XP_007035686	CDS_40218_Unigene_63699	CDS_15320_Unigene_27307	MLP 423	57.887	9809.97	169.468	7.40487	0.0216175	Yes	1.16463	No	Up
XP_012832876	CDS_10661_Unigene_19964	CDS_118_Unigene_202	PREDICTED: uncharacterized protein LOC105953739	2851.57	9805.2	3.43853	1.78179	0.519678	No	1.16412	No	Up
XP_011074897	CDS_14304_Unigene_25192	CDS_21910_Unigene_36717	eukaryotic peptide chain release factor subunit 1-3-like	417.793	9801.63	23.4605	4.55216	0.116862	No	1.16491	No	Up
XP_011081634	CDS_38768_Unigene_59744	CDS_29686_Unigene_47884	ankyrin repeat-containing At3g12360-like	1168.65	9789.71	8.37696	3.06643	0.271087	No	1.16357	No	Up
XP_011071851	CDS_39710_Unigene_62154	CDS_31613_Unigene_53093	PREDICTED: uncharacterized protein DDB_G0284459-like isoform X1	265.945	9783.75	36.7887	5.20119	0.0797291	No	1.16245	No	Up
XP_011081408	CDS_8208_Unigene_16125	CDS_18895_Unigene_32489	methyl- -binding domain-containing 11	10355.9	9782.56	0.944636	-0.0821702	0.980029	No	1.16254	No	Down
XP_011088349	CDS_29581_Unigene_46378	CDS_18604_Unigene_32055	dolichyl-diphosphooligosaccharide-- glycosyltransferase 48 kDa subunit-like	4718.21	9751.56	2.06679	1.04739	0.709256	No	1.16126	No	Up
XP_011072518	CDS_6967_Unigene_13896	CDS_8023_Unigene_15953	probable phospholipid hydroperoxide glutathione peroxidase isoform X1	1218.98	9750.37	7.99877	2.99978	0.280652	No	1.16292	No	Up
XP_012838934	CDS_1135_Unigene_2549	CDS_23161_Unigene_38540	PREDICTED: uncharacterized protein LOC105959392	415.276	9734.88	23.4419	4.55102	0.116459	No	1.16196	No	Up
XP_011098653	CDS_40307_Unigene_63820	CDS_15316_Unigene_27299	DNA-binding ESCAROLA	283.563	9721.76	34.2844	5.09948	0.0842868	No	1.16303	No	Up
XP_011078912	CDS_35034_Unigene_54238	CDS_26212_Unigene_42845	transcription initiation factor IIB-2-like	1193.81	9714.61	8.13745	3.02458	0.276549	No	1.16614	No	Up
XP_011099137	CDS_20657_Unigene_33992	CDS_16381_Unigene_28852	heat shock factor HSF24	203.024	9711.04	47.832	5.5799	0.063351	No	1.16538	No	Up
XP_011091174	CDS_14242_Unigene_25086	CDS_10656_Unigene_20067	cellulose synthase partial	1638.45	9711.04	5.92695	2.56729	0.352527	No	1.16418	No	Up
AEQ54916	CDS_2761_Unigene_6342	CDS_1620_Unigene_3427	trehalose-6-phosphate synthase	4020.21	9709.84	2.41526	1.27218	0.648129	No	1.16287	No	Up
XP_002285583	CDS_39898_Unigene_62741	CDS_31207_Unigene_51866	glutamyl-tRNA reductase chloroplastic	13289.7	9695.54	0.729554	-0.454914	0.88632	No	1.16174	No	Down
XP_012838778	CDS_16832_Unigene_28794	CDS_15159_Unigene_27043	adenine phosphoribosyltransferase 1-like	3491.68	9683.62	2.77334	1.47163	0.595611	No	1.16089	No	Up
XP_012829548	CDS_13772_Unigene_24412	CDS_20043_Unigene_34184	SKP1 1A	4503.44	9671.7	2.14762	1.10274	0.693576	No	1.1625	No	Up
XP_011070052	CDS_38636_Unigene_59564	CDS_32138_Unigene_54410	splicing factor 3B subunit 1-like	4954.79	9633.56	1.94429	0.959244	0.732784	No	1.16127	No	Up
XP_012852457	CDS_22493_Unigene_36633	CDS_6432_Unigene_12911	eukaryotic translation initiation factor 6-2	526.017	9632.37	18.3119	4.19471	0.142455	No	1.16009	No	Up
XP_011083862	CDS_39115_Unigene_60684	CDS_31857_Unigene_53422	nucleolar 56-like	6291.23	9632.37	1.53108	0.614548	0.829001	No	1.15956	No	Up
XP_011099665	CDS_3028_Unigene_6802	CDS_32150_Unigene_54469	MACPF domain-containing At4g24290-like	2935.46	9628.79	3.28016	1.71377	0.534375	No	1.15853	No	Up
XP_011070652	CDS_2335_Unigene_5297	CDS_860_Unigene_1572	FAS-associated factor 2	1911.95	9619.25	5.03112	2.33088	0.396859	No	1.15765	No	Up
XP_011082380	CDS_19423_Unigene_32338	CDS_24068_Unigene_39787	serine arginine-rich splicing factor SR45a	555.38	9615.68	17.3137	4.11384	0.149152	No	1.15691	No	Up
EPS65864	CDS_39661_Unigene_62011	CDS_10009_Unigene_19108	hypothetical protein M569_08913	5906.99	9606.14	1.62623	0.701533	0.804514	No	1.1559	No	Up
XP_012830200	CDS_39565_Unigene_61815	CDS_30251_Unigene_49339	obg-like ATPase 1	5365.88	9604.95	1.79001	0.839965	0.765783	No	1.15497	No	Up
XP_011081771	CDS_31663_Unigene_49371	CDS_24426_Unigene_40275	monoglyceride lipase	166.95	9603.76	57.5249	5.84612	0.053581	No	1.15616	No	Up
XP_011092774	CDS_14878_Unigene_26008	CDS_16763_Unigene_29414	polyol transporter 5-like	1165.29	9603.76	8.24151	3.04291	0.272694	No	1.15706	No	Up
XP_011098527	CDS_10420_Unigene_19636	CDS_17114_Unigene_29931	ferredoxin-thioredoxin reductase catalytic chloroplastic isoform X1	8073.98	9597.8	1.18873	0.249423	0.930625	No	1.15687	No	Up
XP_012847088	CDS_39006_Unigene_60390	CDS_31428_Unigene_52284	early nodulin-93-like	524.339	9581.11	18.2727	4.19162	0.1423	No	1.15852	No	Up
XP_012858578	CDS_40369_Unigene_63926	CDS_31250_Unigene_51931	ethylene-responsive transcription factor 2-like	2380.08	9576.34	4.02354	2.00847	0.464865	No	1.15777	No	Up
XP_011072600	CDS_557_Unigene_1256	CDS_32471_Unigene_54874	disease resistance RGA2-like	677.865	9569.19	14.1167	3.81933	0.176292	No	1.15655	No	Up
EYU32407	CDS_10437_Unigene_19666	CDS_2288_Unigene_4692	hypothetical protein MIMGU_mgv1a020426mg	1833.09	9542.97	5.20595	2.38016	0.38626	No	1.15657	No	Up
XP_011100666	CDS_31834_Unigene_49606	CDS_29978_Unigene_48950	3-ketoacyl- synthase 1	2364.98	9522.7	4.02655	2.00954	0.464065	No	1.15638	No	Up
XP_012834816	CDS_40100_Unigene_63172	CDS_31193_Unigene_51840	GDT1 4	3028.58	9516.74	3.14231	1.65183	0.548516	No	1.15594	No	Up
XP_011076968	CDS_12024_Unigene_21988	CDS_24518_Unigene_40396	NRT1 PTR FAMILY isoform X1	2123.36	9467.87	4.4589	2.15669	0.4313	No	1.15571	No	Up
XP_011080341	CDS_28020_Unigene_44258	CDS_25534_Unigene_41793	PREDICTED: uncharacterized protein LOC105163623	1218.98	9452.38	7.75431	2.955	0.284477	No	1.15454	No	Up
XP_011100315	CDS_39497_Unigene_61710	CDS_29587_Unigene_47737	cysteine ase inhibitor 1-like	1838.12	9440.46	5.13592	2.36062	0.389026	No	1.15414	No	Up
XP_011085713	CDS_14008_Unigene_24746	CDS_32333_Unigene_54682	cyclic nucleotide-gated ion channel 2-like	25.1683	9435.69	374.904	8.55038	0.0104816	Yes	1.15341	No	Up
XP_011080922	CDS_20762_Unigene_34133	CDS_11907_Unigene_21964	homeobox BEL1 homolog	1917.82	9434.5	4.91938	2.29848	0.401428	No	1.15282	No	Up
XP_011082078	CDS_23391_Unigene_37786	CDS_2867_Unigene_6095	zinc finger 622	1053.71	9428.54	8.94793	3.16155	0.253807	No	1.15198	No	Up
XP_011076792	CDS_7155_Unigene_14259	CDS_3685_Unigene_7931	phosphatase 2C 37-like	119.969	9416.62	78.4923	6.29448	0.0402658	Yes	1.15076	No	Up
XP_011087949	CDS_40327_Unigene_63849	CDS_30507_Unigene_50299	magnesium-dependent phosphatase 1-like	2557.1	9416.62	3.68254	1.8807	0.492429	No	1.14963	No	Up
XP_011102231	CDS_19411_Unigene_32316	CDS_31302_Unigene_52011	IQ-DOMAIN 1-like	1156.06	9410.66	8.14027	3.02508	0.273401	No	1.15221	No	Up
XP_011090255	CDS_10444_Unigene_19674	CDS_16217_Unigene_28609	BTB POZ and MATH domain-containing 4	433.733	9393.97	21.6584	4.43686	0.121932	No	1.15228	No	Up
XP_012836481	CDS_22800_Unigene_37005	CDS_21454_Unigene_36100	peroxisomal (S)-2-hydroxy-acid oxidase GLO1-like	14948.3	9380.86	0.627555	-0.672187	0.834759	No	1.15154	No	Down
XP_012854236	CDS_5607_Unigene_11650	CDS_5269_Unigene_10840	U-box domain-containing 4 isoform X2	2965.66	9373.71	3.16075	1.66027	0.545041	No	1.15088	No	Up
XP_011098784	CDS_7488_Unigene_14891	CDS_3977_Unigene_8538	glycine-rich RNA-binding mitochondrial-like	2571.36	9370.13	3.64404	1.86554	0.495498	No	1.15021	No	Up
XP_011080114	CDS_6360_Unigene_12871	CDS_29712_Unigene_47935	PREDICTED: uncharacterized protein LOC105163461	166.95	9357.02	56.047	5.80857	0.0536435	No	1.14992	No	Up
XP_011091205	CDS_17980_Unigene_30369	CDS_26786_Unigene_43732	poly(A) RNA polymerase 1-like	3225.73	9348.68	2.89816	1.53513	0.576281	No	1.15032	No	Up
XP_012853689	CDS_39177_Unigene_60777	CDS_32182_Unigene_54503	photosystem I reaction center subunit chloroplastic	39978.1	9348.68	0.233845	-2.09638	0.604126	No	1.14941	No	Down
XP_011070462	CDS_12465_Unigene_22609	CDS_1568_Unigene_3314	transmembrane 53-B	201.346	9340.33	46.3894	5.53572	0.063116	No	1.14903	No	Up
XP_011083044	CDS_12764_Unigene_22983	CDS_17293_Unigene_30188	60S ribosomal L14-2	7011.88	9335.56	1.33139	0.412936	0.884575	No	1.1478	No	Up
XP_012831801	CDS_39595_Unigene_61858	CDS_717_Unigene_1295	PREDICTED: tankyrase-1	3868.36	9327.22	2.41115	1.26972	0.645698	No	1.14681	No	Up
XP_011099427	CDS_4917_Unigene_10474	CDS_12471_Unigene_22900	cysteine desulfurase mitochondrial	1292.81	9324.84	7.21284	2.85057	0.299675	No	1.14576	No	Up
XP_012845654	CDS_16720_Unigene_28658	CDS_8823_Unigene_17260	PREDICTED: protein DA1-like	990.791	9322.45	9.4091	3.23406	0.242759	No	1.14566	No	Up
XP_011089500	CDS_1998_Unigene_4572	CDS_29395_Unigene_47506	scarecrow 30	1208.92	9312.92	7.70353	2.94552	0.284514	No	1.14478	No	Up
XP_012843629	CDS_33837_Unigene_52623	CDS_18166_Unigene_31398	PREDICTED: synaptotagmin-5-like	4822.24	9308.15	1.93025	0.948791	0.733639	No	1.14363	No	Up
XP_011086544	CDS_29138_Unigene_45765	CDS_12899_Unigene_23512	spermidine synthase	9069.81	9296.23	1.02496	0.035574	0.988776	No	1.14553	No	Up
XP_011074084	CDS_19496_Unigene_32422	CDS_3832_Unigene_8237	HMG1 2	1798.69	9295.04	5.16766	2.36951	0.385713	No	1.14453	No	Up
XP_011072937	CDS_39657_Unigene_62001	CDS_32563_Unigene_55054	PREDICTED: uncharacterized protein LOC105158032	4342.37	9292.65	2.14	1.09761	0.69226	No	1.14339	No	Up
XP_011070018	CDS_10858_Unigene_20268	CDS_785_Unigene_1402	grpE mitochondrial	3650.24	9284.31	2.54348	1.3468	0.624753	No	1.14243	No	Up
XP_012844452	CDS_40381_Unigene_63942	CDS_30846_Unigene_50758	enoyl- delta isomerase peroxisomal	1976.55	9279.54	4.69482	2.23107	0.413621	No	1.14183	No	Up
XP_012831958	CDS_32791_Unigene_51084	CDS_24184_Unigene_39978	PREDICTED: protein GPR107-like	1989.13	9272.39	4.66152	2.2208	0.415685	No	1.141	No	Up
XP_011095097	CDS_40227_Unigene_63708	CDS_30113_Unigene_49125	chlorophyll a-b binding chloroplastic	192557	9261.66	0.0480984	-4.37787	0.625131	No	1.1398	No	Down
XP_011088460	CDS_11884_Unigene_21781	CDS_5517_Unigene_11275	PREDICTED: uncharacterized protein LOC105169683	1137.61	9256.89	8.13717	3.02453	0.271913	No	1.14105	No	Up
XP_009772093	CDS_35236_Unigene_54541	CDS_22136_Unigene_37026	PREDICTED: uncharacterized protein LOC104222551	855.721	9253.32	10.8135	3.43476	0.216227	No	1.1401	No	Up
EPS58636	CDS_12436_Unigene_22559	CDS_21052_Unigene_35532	hypothetical protein M569_16177	338.094	9234.25	27.3127	4.7715	0.0989629	No	1.13892	No	Up
XP_011098728	CDS_10888_Unigene_20314	CDS_13680_Unigene_24782	40S ribosomal S19-1	4204.78	9223.52	2.19358	1.13329	0.681936	No	1.13883	No	Up
XP_012833785	CDS_6737_Unigene_13538	CDS_32600_Unigene_55141	isocitrate dehydrogenase [NAD] regulatory subunit mitochondrial	2422.87	9218.75	3.8049	1.92786	0.479454	No	1.1376	No	Up
XP_012831010	CDS_30487_Unigene_47672	CDS_19714_Unigene_33714	40S ribosomal S25	4486.66	9218.75	2.0547	1.03893	0.707945	No	1.13661	No	Up
XP_011088683	CDS_22044_Unigene_36037	CDS_29539_Unigene_47689	PREDICTED: uncharacterized protein LOC105169840	925.353	9217.56	9.96112	3.31631	0.230816	No	1.1355	No	Up
XP_011075820	CDS_39682_Unigene_62056	CDS_29828_Unigene_48187	PREDICTED: uncharacterized protein LOC105160233	4964.86	9199.68	1.85296	0.88983	0.749472	No	1.13528	No	Up
XP_011075054	CDS_13174_Unigene_23554	CDS_29557_Unigene_47709	tubulin alpha-3 chain-like	2804.58	9197.29	3.27938	1.71342	0.530204	No	1.13406	No	Up
XP_012837232	CDS_22941_Unigene_37203	CDS_20617_Unigene_34905	lysine histidine transporter-like 8	2139.3	9192.53	4.29697	2.10332	0.439878	No	1.13314	No	Up
XP_011082345	CDS_1542_Unigene_3413	CDS_3315_Unigene_7101	plastoglobulin- chloroplastic	3819.7	9180.61	2.40349	1.26513	0.645719	No	1.13472	No	Up
XP_011085340	CDS_11276_Unigene_20892	CDS_8620_Unigene_16957	peroxisomal membrane 2	1100.69	9175.84	8.33642	3.05943	0.265912	No	1.13583	No	Up
XP_011098474	CDS_5781_Unigene_11936	CDS_3622_Unigene_7774	carbonic chloroplastic-like isoform X2	32941.1	9175.84	0.278553	-1.84398	0.628612	No	1.13515	No	Down
XP_012857243	CDS_25177_Unigene_40278	CDS_15370_Unigene_27380	adenylosuccinate chloroplastic-like	1295.33	9165.11	7.07552	2.82284	0.302521	No	1.13395	No	Up
XP_011096544	CDS_29282_Unigene_45991	CDS_24064_Unigene_39781	60S ribosomal L18a-like	11178.9	9142.46	0.817832	-0.290124	0.925484	No	1.13306	No	Down
XP_011087267	CDS_15843_Unigene_27370	CDS_16060_Unigene_28384	glycosyltransferase 5	2293.67	9141.27	3.98544	1.99474	0.463396	No	1.13235	No	Up
XP_011078818	CDS_2609_Unigene_6021	CDS_4216_Unigene_9005	trichome birefringence-like	1167.81	9137.7	7.82466	2.96803	0.279233	No	1.13195	No	Up
XP_011093161	CDS_26711_Unigene_42390	CDS_30911_Unigene_50882	acyl-coenzyme A thioesterase 13	573.837	9135.31	15.9197	3.99274	0.155878	No	1.1308	No	Up
XP_011100788	CDS_4344_Unigene_9393	CDS_2738_Unigene_5881	calmodulin-binding transcription activator 5-like isoform X1	3114.99	9111.47	2.92504	1.54846	0.570636	No	1.13025	No	Up
XP_011086629	CDS_13663_Unigene_24234	CDS_17_Unigene_39	PREDICTED: uncharacterized protein LOC105168301	84.7332	9110.28	107.517	6.74842	0.0296757	Yes	1.12937	No	Up
XP_012846829	CDS_24528_Unigene_39361	CDS_22545_Unigene_37701	C2 domain-containing At1g53590 isoform X2	1759.26	9109.09	5.17779	2.37234	0.383165	No	1.12817	No	Up
XP_011086175	CDS_4200_Unigene_9171	CDS_7347_Unigene_14682	vacuolar sorting-associated 28 homolog 2	1032.74	9091.21	8.80302	3.138	0.253722	No	1.12876	No	Up
XP_011097420	CDS_26955_Unigene_42706	CDS_5179_Unigene_10690	1-phosphatidylinositol-3-phosphate 5-kinase FAB1D	375.846	9090.02	24.1855	4.59607	0.10882	No	1.12779	No	Up
XP_012849417	CDS_643_Unigene_1475	CDS_31992_Unigene_53697	serine acetyltransferase mitochondrial-like	59.5649	9086.44	152.547	7.25311	0.0217946	Yes	1.12694	No	Up
XP_011085434	CDS_2770_Unigene_6352	CDS_31073_Unigene_51686	DEAD-box ATP-dependent RNA helicase 53-like	3755.11	9078.1	2.41753	1.27354	0.642591	No	1.12608	No	Up
XP_012841091	CDS_32049_Unigene_49937	CDS_18417_Unigene_31775	heptahelical transmembrane 2	1609.09	9056.64	5.62842	2.49273	0.359404	No	1.12711	No	Up
XP_012840277	CDS_39498_Unigene_61712	CDS_29589_Unigene_47741	PREDICTED: uncharacterized protein LOC105960631	1838.12	9045.91	4.92128	2.29903	0.397155	No	1.12651	No	Up
XP_012829753	CDS_23766_Unigene_38288	CDS_16840_Unigene_29518	PHLOEM PROTEIN 2-LIKE A1-like	4200.58	9042.34	2.15264	1.10611	0.688044	No	1.12603	No	Up
XP_012841143	CDS_12357_Unigene_22434	CDS_11883_Unigene_21932	cytochrome P450 71A1-like	203.863	9039.95	44.3433	5.47064	0.0640396	No	1.12574	No	Up
XP_011090208	CDS_8064_Unigene_15912	CDS_9693_Unigene_18608	elongation factor 1-beta-like isoform X1	3272.71	9039.95	2.76222	1.46583	0.591264	No	1.12514	No	Up
ABB45810	CDS_1985_Unigene_4554	CDS_4701_Unigene_9899	acetoacetyl- thiolase	2260.11	9028.03	3.99451	1.99802	0.46146	No	1.12401	No	Up
XP_011077573	CDS_2836_Unigene_6454	CDS_10835_Unigene_20352	glycerol-3-phosphate 2-O-acyltransferase 6-like	6869.26	9018.5	1.31288	0.392733	0.889396	No	1.12338	No	Up
XP_011099882	CDS_4391_Unigene_9489	CDS_3270_Unigene_6999	PREDICTED: uncharacterized protein LOC105178178	1890.14	9008.96	4.7663	2.25287	0.406206	No	1.1224	No	Up
XP_011085760	CDS_28733_Unigene_45222	CDS_17850_Unigene_30979	40S ribosomal S9-2-like	12790.5	9006.58	0.704161	-0.506023	0.871666	No	1.12139	No	Down
XP_011085352	CDS_39400_Unigene_61568	CDS_8468_Unigene_16717	protochlorophyllide reductase	26041.6	9006.58	0.345853	-1.53177	0.669356	No	1.12158	No	Down
XP_011079046	CDS_38296_Unigene_58619	CDS_7354_Unigene_14696	cytochrome b6-f complex iron-sulfur subunit chloroplastic-like	44000	8989.89	0.204316	-2.29113	0.582135	No	1.12108	No	Down
XP_011088570	CDS_38288_Unigene_58609	CDS_893_Unigene_1650	dirigent 21-like	30770.7	8988.7	0.292119	-1.77537	0.634806	No	1.12048	No	Down
XP_011080217	CDS_3315_Unigene_7340	CDS_3970_Unigene_8524	ATP-dependent Clp protease proteolytic subunit chloroplastic-like	7812.23	8977.97	1.14922	0.200655	0.943198	No	1.1205	No	Up
XP_011069986	CDS_3013_Unigene_6777	CDS_30426_Unigene_49742	14 kDa zinc-binding -like	7756.02	8963.67	1.1557	0.208772	0.940917	No	1.11943	No	Up
XP_011073079	CDS_39818_Unigene_62634	CDS_31616_Unigene_53096	gamma carbonic anhydrase-like mitochondrial	2296.19	8955.32	3.90009	1.96351	0.468517	No	1.11903	No	Up
XP_011073474	CDS_12120_Unigene_22111	CDS_10578_Unigene_19944	GDP-mannose 3,5-epimerase 2	10851.7	8945.79	0.824366	-0.278643	0.928014	No	1.11814	No	Down
XP_011088891	CDS_18608_Unigene_31215	CDS_25334_Unigene_41542	60S ribosomal L10a-1-like	7277.82	8943.4	1.22886	0.297317	0.9161	No	1.11725	No	Up
XP_011084521	CDS_7531_Unigene_14957	CDS_4549_Unigene_9648	phosphatase 2C 57	3140.16	8936.25	2.84579	1.50883	0.579137	No	1.11665	No	Up
XP_012848916	CDS_21254_Unigene_34864	CDS_16725_Unigene_29354	transmembrane emp24 domain-containing p24beta2-like isoform X1	3222.38	8936.25	2.77319	1.47154	0.588805	No	1.11567	No	Up
XP_012848086	CDS_36855_Unigene_56630	CDS_9276_Unigene_17973	PREDICTED: myosin-17-like	364.101	8921.95	24.504	4.61495	0.106399	No	1.1151	No	Up
XP_011085785	CDS_9765_Unigene_18614	CDS_8156_Unigene_16184	PREDICTED: uncharacterized protein LOC105167682	2176.22	8918.37	4.09811	2.03496	0.452014	No	1.11535	No	Up
XP_012089770	CDS_13172_Unigene_23550	CDS_12589_Unigene_23075	macrophage migration inhibitory factor homolog isoform X2	4276.09	8913.6	2.08452	1.05972	0.699948	No	1.11439	No	Up
XP_012828084	CDS_1070_Unigene_2415	CDS_2624_Unigene_5565	probable calcium-binding CML36	874.178	8907.64	10.1897	3.34905	0.223541	No	1.11379	No	Up
XP_012856540	CDS_15177_Unigene_26372	CDS_11838_Unigene_21862	PREDICTED: pectinesterase-like	6495.93	8904.07	1.37071	0.454928	0.871438	No	1.11307	No	Up
BAG31951	CDS_7995_Unigene_15807	CDS_91_Unigene_144	UGT73A7	119.13	8902.88	74.7326	6.22367	0.0399927	Yes	1.11524	No	Up
XP_011100325	CDS_39920_Unigene_62776	CDS_30742_Unigene_50593	G-type lectin S-receptor-like serine threonine- kinase At2g19130	1165.29	8898.11	7.63595	2.93281	0.282163	No	1.11432	No	Up
XP_011078825	CDS_3438_Unigene_7565	CDS_221_Unigene_361	11 kDa late embryogenesis abundant -like	228.192	8875.46	38.8947	5.2815	0.070875	No	1.11639	No	Up
XP_011092969	CDS_28321_Unigene_44674	CDS_23817_Unigene_39456	PREDICTED: uncharacterized protein LOC105173029	1252.54	8856.39	7.07074	2.82186	0.299412	No	1.11581	No	Up
XP_011099316	CDS_14955_Unigene_26099	CDS_2121_Unigene_4264	probable receptor kinase At5g24010	2564.65	8856.39	3.45326	1.78796	0.508636	No	1.11484	No	Up
EYU31736	CDS_33520_Unigene_52144	CDS_29024_Unigene_46962	hypothetical protein MIMGU_mgv1a023294mg	797.834	8854.01	11.0976	3.47217	0.207835	No	1.11375	No	Up
KQL25626	CDS_10748_Unigene_20095	CDS_218_Unigene_356	hypothetical protein SETIT_032292mg, partial	7911.23	8821.82	1.1151	0.157175	0.955098	No	1.11403	No	Up
XP_011078133	CDS_19346_Unigene_32238	CDS_32412_Unigene_54780	20 kDa chloroplastic-like	25224.5	8812.29	0.349355	-1.51724	0.669687	No	1.1141	No	Down
XP_011083661	CDS_20288_Unigene_33472	CDS_20354_Unigene_34583	proteasome subunit alpha type-1-B	2620.86	8811.09	3.36191	1.74928	0.517531	No	1.11414	No	Up
XP_002534120	CDS_15741_Unigene_27224	CDS_19927_Unigene_34023	ef-hand calcium binding	2642.67	8796.79	3.32875	1.73498	0.520872	No	1.11474	No	Up
XP_011092170	CDS_37936_Unigene_58110	CDS_30089_Unigene_49091	importin subunit alpha	4571.4	8777.72	1.92014	0.941211	0.732247	No	1.1137	No	Up
CDP01503	CDS_26132_Unigene_41546	CDS_19055_Unigene_32722	unnamed protein product	15373.6	8764.61	0.570107	-0.810695	0.800841	No	1.11285	No	Down
XP_011089949	CDS_3146_Unigene_7052	CDS_1891_Unigene_3929	neurofilament medium polypeptide	3328.08	8759.84	2.6321	1.39621	0.606953	No	1.11276	No	Up
XP_011070458	CDS_39567_Unigene_61816	CDS_29629_Unigene_47799	probable prefoldin subunit 5	3134.29	8749.11	2.79142	1.481	0.584568	No	1.11209	No	Up
XP_011086845	CDS_25447_Unigene_40635	CDS_22200_Unigene_37139	serine threonine- kinase PBS1	289.435	8720.5	30.1294	4.9131	0.0876118	No	1.1112	No	Up
XP_011101650	CDS_39192_Unigene_60801	CDS_14769_Unigene_26453	PREDICTED: uncharacterized protein LOC105179697	2907.77	8713.35	2.99657	1.58331	0.557873	No	1.11117	No	Up
XP_011077064	CDS_13633_Unigene_24202	CDS_8500_Unigene_16763	PREDICTED: uncharacterized protein LOC105161158	451.351	8709.78	19.2971	4.27031	0.12903	No	1.11178	No	Up
AJA39985	CDS_39854_Unigene_62684	CDS_29679_Unigene_47870	(E)-4-hydroxy-3-methylbut-2-enyl diphosphate synthase	11944.9	8699.05	0.728267	-0.457461	0.882349	No	1.11102	No	Down
XP_011074734	CDS_22200_Unigene_36267	CDS_8196_Unigene_16266	PREDICTED: uncharacterized protein LOC105159385	851.526	8695.47	10.2116	3.35214	0.221032	No	1.11142	No	Up
XP_011073704	CDS_38673_Unigene_59612	CDS_31635_Unigene_53113	eukaryotic translation initiation factor isoform 4E-2	3070.53	8683.55	2.82803	1.4998	0.579049	No	1.11112	No	Up
XP_012857784	CDS_25244_Unigene_40355	CDS_21110_Unigene_35613	eukaryotic translation initiation factor 3 subunit L-like	6935.54	8670.44	1.25015	0.322098	0.908501	No	1.11079	No	Up
XP_009620036	CDS_5026_Unigene_10676	CDS_9205_Unigene_17855	40S ribosomal S5	4896.91	8650.18	1.76646	0.820859	0.765642	No	1.10981	No	Up
XP_012857114	CDS_39348_Unigene_61119	CDS_27037_Unigene_44091	tRNA-specific adenosine deaminase 2-like	1903.56	8639.45	4.53857	2.18224	0.417004	No	1.10883	No	Up
XP_011096047	CDS_893_Unigene_2136	CDS_30219_Unigene_49281	PREDICTED: aminomethyltransferase, mitochondrial	28009.8	8639.45	0.308444	-1.69692	0.641318	No	1.10851	No	Down
XP_011097430	CDS_23973_Unigene_38585	CDS_14776_Unigene_26465	50S ribosomal chloroplastic-like	12827.4	8628.72	0.672677	-0.572013	0.854343	No	1.10748	No	Down
XP_011089586	CDS_1515_Unigene_3307	CDS_31145_Unigene_51777	probably inactive leucine-rich repeat receptor kinase At5g48380	1566.31	8625.15	5.50668	2.46118	0.360703	No	1.11027	No	Up
XP_011089489	CDS_37528_Unigene_57588	CDS_29257_Unigene_47323	pumilio homolog 2-like	356.55	8619.19	24.1738	4.59537	0.105472	No	1.11017	No	Up
XP_011099741	CDS_7297_Unigene_14548	CDS_2938_Unigene_6219	mitogen-activated kinase kinase kinase YODA-like	1797.85	8600.11	4.78355	2.25808	0.400719	No	1.10999	No	Up
XP_011092953	CDS_30800_Unigene_48146	CDS_5166_Unigene_10671	24-methylenesterol C-methyltransferase 2	2495.01	8600.11	3.44692	1.78531	0.506619	No	1.10892	No	Up
XP_011098193	CDS_243_Unigene_533	CDS_31203_Unigene_51859	PREDICTED: uncharacterized protein LOC105176924	1182.07	8594.15	7.27043	2.86204	0.290094	No	1.10989	No	Up
AJD25216	CDS_745_Unigene_1803	CDS_18912_Unigene_32512	cytochrome P450 CYP92B29	229.031	8578.66	37.4563	5.22714	0.0715381	No	1.10915	No	Up
XP_011070834	CDS_24733_Unigene_39678	CDS_21287_Unigene_35870	AP2 ERF and B3 domain-containing transcription factor RAV1-like	487.425	8559.59	17.5608	4.13429	0.138696	No	1.10861	No	Up
XP_011095871	CDS_470_Unigene_1021	CDS_574_Unigene_1053	ras-related RABB1c	1931.25	8527.4	4.41549	2.14258	0.424256	No	1.10838	No	Up
XP_011086595	CDS_21427_Unigene_35153	CDS_12152_Unigene_22365	ATP-citrate synthase alpha chain 1-like	2151.05	8519.06	3.96042	1.98565	0.458847	No	1.10792	No	Up
XP_012832650	CDS_17074_Unigene_29152	CDS_14793_Unigene_26486	proteasome subunit alpha type-5	6331.5	8499.99	1.34249	0.424914	0.878697	No	1.10813	No	Up
XP_012851832	CDS_39198_Unigene_60807	CDS_32444_Unigene_54829	PREDICTED: uncharacterized protein LOC105971525	1319.66	8496.41	6.43835	2.68669	0.318267	No	1.10725	No	Up
XP_011101414	CDS_2962_Unigene_6695	CDS_9275_Unigene_17972	U-box domain-containing 28-like	364.94	8488.07	23.2588	4.53971	0.108121	No	1.10714	No	Up
XP_011070282	CDS_13163_Unigene_23534	CDS_30556_Unigene_50356	beta-amylase chloroplastic	348.161	8483.3	24.366	4.6068	0.103768	No	1.1067	No	Up
AIU99509	CDS_5996_Unigene_12284	CDS_32312_Unigene_54658	Lipoate Synthase	2168.67	8454.69	3.89857	1.96294	0.463333	No	1.10651	No	Up
XP_011091519	CDS_22256_Unigene_36333	CDS_577_Unigene_1058	probable serine threonine- kinase NAK	364.94	8443.97	23.138	4.53219	0.108291	No	1.1067	No	Up
XP_011072423	CDS_9655_Unigene_18444	CDS_26118_Unigene_42687	serine threonine- kinase STE20-like isoform X1	3087.31	8421.32	2.72772	1.4477	0.590151	No	1.10636	No	Up
XP_011076681	CDS_38695_Unigene_59643	CDS_31710_Unigene_53200	pleckstrin homology domain-containing 1	1647.68	8418.93	5.10956	2.3532	0.379454	No	1.10614	No	Up
XP_011077604	CDS_11907_Unigene_21810	CDS_19581_Unigene_33512	fructose-1,6- chloroplastic	868.305	8396.29	9.66974	3.27348	0.22814	No	1.10548	No	Up
XP_011084636	CDS_39894_Unigene_62733	CDS_31241_Unigene_51916	PREDICTED: uncharacterized protein LOC105166843	4863.35	8390.33	1.72522	0.786777	0.773831	No	1.10539	No	Up
XP_011074709	CDS_17942_Unigene_30320	CDS_13450_Unigene_24436	zeaxanthin chloroplastic-like	51.1755	8387.94	163.905	7.35672	0.0188119	Yes	1.10479	No	Up
XP_011078550	CDS_33772_Unigene_52529	CDS_22911_Unigene_38186	probable flavin-containing monooxygenase 1	671.993	8379.6	12.4698	3.64036	0.184118	No	1.10512	No	Up
XP_011087378	CDS_22893_Unigene_37135	CDS_16230_Unigene_28628	PREDICTED: uncharacterized protein LOC105168886	2298.7	8378.41	3.64484	1.86586	0.485075	No	1.10415	No	Up
XP_011079930	CDS_714_Unigene_1734	CDS_2447_Unigene_5094	mitochondrial import inner membrane translocase subunit TIM23-1-like	1005.05	8377.21	8.3351	3.0592	0.257603	No	1.10328	No	Up
XP_011086690	CDS_24024_Unigene_38656	CDS_24643_Unigene_40555	proteasome subunit beta type-7-A	7093.26	8377.21	1.18101	0.240022	0.931174	No	1.1026	No	Up
XP_011087449	CDS_14239_Unigene_25083	CDS_19774_Unigene_33788	zinc finger A20 and AN1 domain-containing stress-associated 8-like isoform X2	1754.23	8372.45	4.77272	2.25481	0.398887	No	1.10176	No	Up
XP_011082962	CDS_20660_Unigene_33995	CDS_16933_Unigene_29655	heat stress transcription factor A-4b-like	883.406	8371.25	9.47611	3.24429	0.231738	No	1.10233	No	Up
XP_011082474	CDS_25165_Unigene_40258	CDS_31139_Unigene_51771	universal stress A	614.945	8370.06	13.6111	3.76671	0.170791	No	1.10197	No	Up
AIE89799	CDS_31540_Unigene_49176	CDS_21362_Unigene_35975	SQUAMOSA promoter binding -like partial	9244.31	8361.72	0.904526	-0.144765	0.962318	No	1.10117	No	Down
XP_011075414	CDS_38_Unigene_88	CDS_20279_Unigene_34476	ferredoxin-dependent glutamate chloroplastic	19376.2	8355.76	0.431238	-1.21344	0.717023	No	1.10243	No	Down
XP_011086639	CDS_3279_Unigene_7272	CDS_883_Unigene_1625	PREDICTED: uncharacterized protein LOC105168308	1356.57	8348.61	6.1542	2.62157	0.328076	No	1.1022	No	Up
XP_011078182	CDS_11324_Unigene_20962	CDS_7713_Unigene_15315	beta-amyrin 28-oxidase-like	1795.34	8346.22	4.64883	2.21687	0.406491	No	1.10138	No	Up
XP_011089706	CDS_12920_Unigene_23189	CDS_8794_Unigene_17218	YTH domain-containing family 1-like	151.01	8343.84	55.2537	5.788	0.0495807	Yes	1.10113	No	Up
XP_011079538	CDS_7072_Unigene_14097	CDS_9269_Unigene_17957	DEAD-box ATP-dependent RNA helicase 24 isoform X1	1625.87	8335.5	5.12679	2.35806	0.377559	No	1.10072	No	Up
XP_011081673	CDS_13407_Unigene_23876	CDS_7183_Unigene_14395	PREDICTED: uncharacterized protein LOC105164663 isoform X1	3323.89	8331.92	2.50668	1.32578	0.621871	No	1.0999	No	Up
XP_011072769	CDS_37584_Unigene_57665	CDS_29208_Unigene_47212	V-type proton ATPase catalytic subunit A	4109.14	8324.77	2.02592	1.01857	0.707051	No	1.09895	No	Up
XP_012846206	CDS_29240_Unigene_45925	CDS_16872_Unigene_29561	receptor kinase At4g00960	169.466	8315.23	49.0672	5.61669	0.0550009	No	1.09845	No	Up
XP_011086380	CDS_13462_Unigene_23945	CDS_15259_Unigene_27192	kinase chloroplastic	181.212	8309.27	45.854	5.51898	0.0584084	No	1.09783	No	Up
XP_011079888	CDS_21261_Unigene_34877	CDS_22919_Unigene_38212	phosphatase 2C 16-like	720.651	8296.16	11.512	3.52507	0.196188	No	1.09735	No	Up
XP_011100802	CDS_14985_Unigene_26138	CDS_6058_Unigene_12248	importin subunit alpha-1a-like	2932.94	8273.51	2.82089	1.49615	0.576005	No	1.09678	No	Up
XP_012857288	CDS_2691_Unigene_6226	CDS_4735_Unigene_9948	abscisic acid receptor PYR1	2079.74	8265.17	3.97414	1.99064	0.454979	No	1.09615	No	Up
AKN09595	CDS_16281_Unigene_28051	CDS_7270_Unigene_14540	basic helix-loop-helix transcription factor	1370.83	8253.25	6.02061	2.58991	0.332691	No	1.09588	No	Up
AGT63357	CDS_2197_Unigene_4948	CDS_2154_Unigene_4329	NAC transcription factor 1	4467.37	8249.67	1.84665	0.884912	0.744667	No	1.09565	No	Up
XP_012827408	CDS_38984_Unigene_60230	CDS_13778_Unigene_24943	cannabidiolic acid synthase-like	10.9063	8227.03	754.34	9.55907	0.00481837	Yes	1.09465	No	Up
XP_012837930	CDS_14191_Unigene_25024	CDS_14638_Unigene_26246	signal peptidase complex subunit 3B-like	2278.57	8223.45	3.60904	1.85162	0.486801	No	1.09513	No	Up
XP_012832392	CDS_15160_Unigene_26350	CDS_29996_Unigene_48969	stem-specific TSJT1	2029.4	8216.3	4.04863	2.01743	0.448392	No	1.09574	No	Up
XP_011077116	CDS_25586_Unigene_40785	CDS_14278_Unigene_25676	acyl-[acyl-carrier- ] chloroplastic	2483.27	8216.3	3.30866	1.72625	0.51703	No	1.09597	No	Up
XP_011075534	CDS_31853_Unigene_49646	CDS_14053_Unigene_25354	serine threonine- kinase HT1-like	367.457	8213.91	22.3534	4.48242	0.109889	No	1.09527	No	Up
XP_011085076	CDS_39107_Unigene_60670	CDS_1847_Unigene_3863	potassium transporter 4-like	2156.08	8209.15	3.80744	1.92882	0.468546	No	1.09537	No	Up
XP_011091010	CDS_1795_Unigene_4253	CDS_32480_Unigene_54884	ethylene-responsive transcription factor RAP2-3	8189.76	8209.15	1.00237	0.0034118	0.997417	No	1.09789	No	Up
XP_011094011	CDS_4137_Unigene_9031	CDS_142_Unigene_236	PREDICTED: uncharacterized protein At1g04910	2172.02	8199.61	3.7751	1.91652	0.471299	No	1.10021	No	Up
XP_011076172	CDS_39991_Unigene_62908	CDS_2581_Unigene_5441	transmembrane ascorbate ferrireductase 1	8220.8	8197.23	0.997133	-0.0041423	1	No	1.09916	No	Down
XP_011072106	CDS_27942_Unigene_44162	CDS_30670_Unigene_50504	U-box domain-containing 38-like	1828.89	8193.65	4.48011	2.16353	0.416084	No	1.09872	No	Up
XP_011088877	CDS_34249_Unigene_53149	CDS_27753_Unigene_45115	vacuolar sorting-associated 4-like	3379.26	8192.46	2.42434	1.27759	0.633706	No	1.0983	No	Up
EYU38796	CDS_7944_Unigene_15734	CDS_30716_Unigene_50565	hypothetical protein MIMGU_mgv1a001101mg	23110.3	8192.46	0.354493	-1.49617	0.666663	No	1.09787	No	Down
XP_012837166	CDS_10181_Unigene_19273	CDS_8117_Unigene_16116	glycine-rich 2	3214.83	8190.07	2.54759	1.34914	0.614245	No	1.09933	No	Up
XP_009406126	CDS_38546_Unigene_59073	CDS_6953_Unigene_14030	abscisic stress-ripening 2-like	1171.16	8178.15	6.98293	2.80383	0.294993	No	1.0986	No	Up
XP_011082387	CDS_28659_Unigene_45112	CDS_74_Unigene_116	probable NAD(P)H dehydrogenase (quinone) FQR1-like 3 isoform X1	609.072	8167.43	13.4096	3.7452	0.171098	No	1.09858	No	Up
XP_012837125	CDS_19326_Unigene_32207	CDS_22656_Unigene_37851	triosephosphate chloroplastic	12915.5	8166.23	0.632281	-0.661362	0.830988	No	1.09817	No	Down
XP_012858247	CDS_935_Unigene_2197	CDS_30150_Unigene_49176	alanine--tRNA ligase	11031.3	8163.85	0.740066	-0.434275	0.8863	No	1.0976	No	Down
EYU22024	CDS_1220_Unigene_2693	CDS_6039_Unigene_12212	hypothetical protein MIMGU_mgv1a003289mg	1270.16	8161.47	6.42555	2.68382	0.315053	No	1.09657	No	Up
XP_011094714	CDS_21839_Unigene_35727	CDS_13236_Unigene_24108	probable rRNA-processing EBP2 homolog	2193.83	8161.47	3.72018	1.89537	0.475821	No	1.09759	No	Up
XP_011080653	CDS_38908_Unigene_59995	CDS_29803_Unigene_48123	PREDICTED: uncharacterized protein LOC105163853	1367.48	8144.78	5.95607	2.57436	0.33429	No	1.09695	No	Up
XP_011073787	CDS_27617_Unigene_43699	CDS_1919_Unigene_3966	26S proteasome non-ATPase regulatory subunit 1 homolog A-like	2053.73	8143.59	3.96527	1.98742	0.454383	No	1.09596	No	Up
XP_011097594	CDS_9240_Unigene_17835	CDS_13034_Unigene_23750	acyl-coenzyme A oxidase peroxisomal	899.346	8140.01	9.05103	3.17808	0.238274	No	1.09794	No	Up
AEZ55669	CDS_28386_Unigene_44771	CDS_16755_Unigene_29386	4-hydroxy-3-methylbut-2-enyl diphosphate reductase 1	6847.45	8140.01	1.18877	0.249465	0.928031	No	1.09829	No	Up
XP_011078877	CDS_16172_Unigene_27888	CDS_18484_Unigene_31868	small nuclear ribonucleo Sm D3-like	1932.08	8131.67	4.20875	2.07339	0.434984	No	1.09905	No	Up
XP_012829252	CDS_17541_Unigene_29759	CDS_773_Unigene_1387	late blight resistance homolog R1A-10	5063.02	8128.09	1.60538	0.682919	0.802387	No	1.09821	No	Up
XP_011091593	CDS_38330_Unigene_58672	CDS_30675_Unigene_50510	peroxisomal membrane 11C	3648.56	8125.71	2.2271	1.15517	0.666976	No	1.09866	No	Up
XP_011090787	CDS_25119_Unigene_40197	CDS_26090_Unigene_42639	stem-specific TSJT1-like	8210.73	8124.52	0.9895	-0.0152285	0.997523	No	1.09798	No	Down
XP_011069393	CDS_11712_Unigene_21491	CDS_30800_Unigene_50684	geraniol 8-hydroxylase-like	887.601	8118.56	9.14663	3.19324	0.235977	No	1.09755	No	Up
XP_011097809	CDS_16650_Unigene_28536	CDS_31631_Unigene_53109	dnaJ homolog mitochondrial-like	1241.63	8118.56	6.5386	2.70898	0.310238	No	1.09668	No	Up
XP_011082988	CDS_33593_Unigene_52251	CDS_16890_Unigene_29592	shaggy-related kinase eta	6168.74	8109.02	1.31453	0.394551	0.886179	No	1.09617	No	Up
XP_011089572	CDS_14072_Unigene_24847	CDS_21433_Unigene_36065	peroxisomal membrane 13	4889.36	8097.1	1.65607	0.727761	0.789159	No	1.09748	No	Up
XP_011073815	CDS_11814_Unigene_21679	CDS_8365_Unigene_16573	disease resistance At1g50180	392.625	8087.56	20.5987	4.36448	0.117109	No	1.09744	No	Up
XP_011084789	CDS_2961_Unigene_6692	CDS_30223_Unigene_49290	ABC transporter I family member chloroplastic	3627.59	8085.18	2.2288	1.15627	0.666321	No	1.09732	No	Up
XP_011087472	CDS_31417_Unigene_49006	CDS_8036_Unigene_15977	chromodomain-helicase-DNA-binding 5-like	393.464	8083.99	20.5457	4.36076	0.117348	No	1.09644	No	Up
XP_011081286	CDS_34292_Unigene_53205	CDS_17704_Unigene_30800	peroxisomal acyl-coenzyme A oxidase 1-like	5072.25	8080.41	1.59306	0.671804	0.805361	No	1.09549	No	Up
XP_011080177	CDS_19647_Unigene_32647	CDS_21453_Unigene_36098	vesicle-associated membrane 721	7298.8	8057.76	1.10399	0.142721	0.958297	No	1.09746	No	Up
XP_012832069	CDS_7099_Unigene_14140	CDS_2265_Unigene_4651	universal stress A	1270.16	8050.61	6.33827	2.66409	0.317242	No	1.09685	No	Up
XP_009786222	CDS_39949_Unigene_62827	CDS_31304_Unigene_52013	cytochrome b5 isoform B	1411.94	8049.42	5.70097	2.51121	0.344841	No	1.09588	No	Up
XP_012848908	CDS_20635_Unigene_33956	CDS_13827_Unigene_24999	serine threonine- kinase	117.452	8042.27	68.4729	6.09746	0.0396885	Yes	1.09728	No	Up
XP_011080233	CDS_38899_Unigene_59973	CDS_31965_Unigene_53628	seleno O	2807.94	8036.31	2.86199	1.51702	0.568221	No	1.09682	No	Up
XP_011084484	CDS_16369_Unigene_28174	CDS_10666_Unigene_20085	mitochondrial carrier MTM1	914.447	8031.54	8.78295	3.13471	0.243135	No	1.09586	No	Up
EYU44607	CDS_40517_Unigene_64309	CDS_31232_Unigene_51901	hypothetical protein MIMGU_mgv11b021844mg	31.0409	8013.66	258.165	8.01215	0.0119301	Yes	1.09573	No	Up
XP_011086880	CDS_25989_Unigene_41329	CDS_31929_Unigene_53561	PREDICTED: LOW QUALITY PROTEIN: uncharacterized protein LOC105168479	358.228	8004.13	22.3436	4.48179	0.108358	No	1.09604	No	Up
XP_011094282	CDS_23223_Unigene_37563	CDS_13169_Unigene_23985	B3 domain-containing At2g36080-like isoform X2	1287.78	8000.55	6.21269	2.63522	0.321752	No	1.09539	No	Up
XP_011081511	CDS_14534_Unigene_25557	CDS_30080_Unigene_49077	calcium uptake mitochondrial	439.606	7991.01	18.1777	4.1841	0.129938	No	1.09467	No	Up
XP_011086055	CDS_40192_Unigene_63668	CDS_29699_Unigene_47900	30S ribosomal chloroplastic	12043	7982.67	0.662846	-0.593254	0.846264	No	1.09505	No	Down
XP_011089735	CDS_7007_Unigene_13971	CDS_1794_Unigene_3756	dual specificity phosphatase DSP8	4901.1	7980.29	1.62826	0.703335	0.795596	No	1.09478	No	Up
XP_011097646	CDS_39042_Unigene_60592	CDS_32154_Unigene_54473	30S ribosomal chloroplastic	12109.3	7980.29	0.659022	-0.601602	0.844238	No	1.09401	No	Down
XP_012835119	CDS_9325_Unigene_17966	CDS_31204_Unigene_51862	RNA-binding pno1-like	760.082	7976.71	10.4945	3.39157	0.208865	No	1.09346	No	Up
XP_011073073	CDS_2315_Unigene_5258	CDS_28327_Unigene_45983	acetolactate synthase chloroplastic	156.882	7973.13	50.8224	5.66739	0.0516449	No	1.09255	No	Up
XP_011074155	CDS_14688_Unigene_25768	CDS_32179_Unigene_54499	glucan 1,3-beta-glucosidase A-like	1365.8	7961.21	5.82898	2.54324	0.337902	No	1.09168	No	Up
XP_011101747	CDS_4769_Unigene_10188	CDS_8884_Unigene_17348	alcohol dehydrogenase 1	83.8942	7960.02	94.8816	6.56806	0.0292667	Yes	1.09163	No	Up
XP_011080031	CDS_2712_Unigene_6259	CDS_17483_Unigene_30452	autophagy-related 9	2323.03	7950.49	3.42246	1.77503	0.502289	No	1.09066	No	Up
XP_011088318	CDS_2728_Unigene_6290	CDS_30402_Unigene_49674	PREDICTED: uncharacterized protein LOC105169591	11261.1	7939.76	0.705059	-0.504184	0.867942	No	1.09039	No	Down
XP_011077339	CDS_39039_Unigene_60589	CDS_2017_Unigene_4104	PREDICTED: protein CHUP1, chloroplastic	6997.62	7933.8	1.13379	0.181148	0.9472	No	1.08968	No	Up
XP_011082986	CDS_37624_Unigene_57722	CDS_31596_Unigene_53069	aspartate mitochondrial isoform X1	3666.18	7930.22	2.16308	1.11308	0.677136	No	1.08878	No	Up
XP_011101109	CDS_10746_Unigene_20087	CDS_32511_Unigene_54948	PREDICTED: branchpoint-bridging protein	2314.64	7925.46	3.42405	1.7757	0.501858	No	1.08919	No	Up
XP_011089175	CDS_40367_Unigene_63923	CDS_32468_Unigene_54870	PREDICTED: uncharacterized protein LOC105170208	2472.36	7909.96	3.19935	1.67778	0.525869	No	1.08848	No	Up
XP_011070894	CDS_22933_Unigene_37196	CDS_29965_Unigene_48938	phosphatidylinositol 4-kinase gamma 5	1052.03	7908.77	7.5176	2.91027	0.274982	No	1.08761	No	Up
XP_011081365	CDS_13714_Unigene_24314	CDS_26462_Unigene_43238	ubiquitin carboxyl-terminal hydrolase 9	135.909	7907.58	58.183	5.86253	0.0453962	Yes	1.08747	No	Up
XP_011091181	CDS_39732_Unigene_62239	CDS_6862_Unigene_13853	PREDICTED: uncharacterized protein LOC105171687	2884.28	7907.58	2.74161	1.45502	0.583234	No	1.08652	No	Up
XP_011092411	CDS_18840_Unigene_31521	CDS_13231_Unigene_24097	sulfate transporter -like	367.457	7901.62	21.5035	4.4265	0.111324	No	1.08648	No	Up
XP_011092304	CDS_25933_Unigene_41251	CDS_20584_Unigene_34865	rop guanine nucleotide exchange factor 3	31.8798	7865.86	246.735	7.94682	0.0121722	Yes	1.08623	No	Up
XP_011070827	CDS_39635_Unigene_61944	CDS_31183_Unigene_51826	GDT1 4	2891.83	7851.55	2.71508	1.44099	0.586408	No	1.0871	No	Up
XP_011100908	CDS_12377_Unigene_22460	CDS_18038_Unigene_31226	iron-sulfur assembly chloroplastic	1101.53	7850.36	7.12677	2.83325	0.286558	No	1.08674	No	Up
XP_011081773	CDS_15030_Unigene_26200	CDS_32445_Unigene_54830	probably inactive leucine-rich repeat receptor kinase At2g25790 isoform X1	2988.31	7836.06	2.62223	1.3908	0.599672	No	1.086	No	Up
XP_014510693	CDS_20016_Unigene_33152	CDS_19900_Unigene_33966	SUMO-conjugating enzyme SCE1-like	902.702	7831.29	8.67539	3.11693	0.24349	No	1.0873	No	Up
XP_011070268	CDS_27273_Unigene_43196	CDS_28914_Unigene_46813	PREDICTED: uncharacterized protein LOC105155968	187.923	7827.71	41.6538	5.38038	0.0610474	No	1.0873	No	Up
XP_011096786	CDS_3503_Unigene_7669	CDS_31755_Unigene_53268	vesicle-associated membrane 721-like	2255.92	7821.75	3.46722	1.79378	0.496349	No	1.0866	No	Up
XP_011091761	CDS_4696_Unigene_10048	CDS_13516_Unigene_24533	elicitor-responsive 3-like	26.0072	7790.76	299.562	8.22671	0.0101155	Yes	1.08567	No	Up
XP_011080402	CDS_24139_Unigene_38834	CDS_2298_Unigene_4716	PREDICTED: uncharacterized protein LOC105163662 isoform X1	2947.2	7785.99	2.64182	1.40153	0.596308	No	1.08636	No	Up
XP_011086396	CDS_10681_Unigene_19985	CDS_25341_Unigene_41552	TWIN LOV 1	6661.2	7780.03	1.16796	0.223994	0.934639	No	1.08571	No	Up
XP_011088124	CDS_37003_Unigene_56868	CDS_27028_Unigene_44083	transport SEC31 homolog B	4277.77	7776.46	1.81788	0.862255	0.747921	No	1.08699	No	Up
XP_012828780	CDS_16556_Unigene_28409	CDS_20632_Unigene_34953	PREDICTED: protein YLS9	6281.16	7775.27	1.23787	0.307861	0.910345	No	1.08762	No	Up
XP_011080734	CDS_9118_Unigene_17643	CDS_24900_Unigene_40912	CBL-interacting serine threonine- kinase 11-like	231.548	7772.88	33.5692	5.06907	0.0738973	No	1.08939	No	Up
XP_011100492	CDS_32458_Unigene_50571	CDS_25038_Unigene_41093	WD repeat-containing 26-like isoform X1	1921.18	7763.35	4.04093	2.01469	0.443966	No	1.0885	No	Up
XP_011090168	CDS_31703_Unigene_49419	CDS_26782_Unigene_43728	signal peptide peptidase 1-like	2458.1	7758.58	3.15633	1.65825	0.529183	No	1.08819	No	Up
XP_011085773	CDS_5775_Unigene_11924	CDS_9860_Unigene_18859	FACT complex subunit SSRP1-like isoform X1	4887.68	7747.85	1.58518	0.664647	0.805604	No	1.08745	No	Up
XP_011075344	CDS_3592_Unigene_7819	CDS_31061_Unigene_51675	zeatin O-glucosyltransferase-like	122.486	7746.66	63.2455	5.98289	0.0414074	Yes	1.087	No	Up
XP_012835623	CDS_11315_Unigene_20950	CDS_23143_Unigene_38519	probable mitochondrial chaperone BCS1-A	364.94	7739.51	21.2076	4.40651	0.111458	No	1.0861	No	Up
XP_011083120	CDS_14068_Unigene_24839	CDS_11170_Unigene_20872	glutamine synthetase cytosolic isozyme 2	3000.9	7738.31	2.57867	1.36663	0.605254	No	1.08586	No	Up
XP_012828371	CDS_9153_Unigene_17702	CDS_2375_Unigene_4909	peroxidase N1-like	134.231	7732.36	57.6049	5.84812	0.0450339	Yes	1.08724	No	Up
XP_012839214	CDS_8796_Unigene_17142	CDS_14034_Unigene_25325	large proline-rich BAG6	4225.75	7731.16	1.82954	0.871477	0.744916	No	1.08638	No	Up
ACN94266	CDS_38647_Unigene_59579	CDS_6737_Unigene_13623	leucine-rich repeat	6393.58	7718.05	1.20716	0.271613	0.92073	No	1.08655	No	Up
XP_002308537	CDS_17626_Unigene_29884	CDS_16014_Unigene_28318	heat shock	86.4111	7713.28	89.2627	6.47999	0.0301048	Yes	1.08742	No	Up
XP_011089043	CDS_38847_Unigene_59854	CDS_32475_Unigene_54879	FK506-binding 2-like	6318.07	7709.71	1.22026	0.287191	0.916184	No	1.08769	No	Up
XP_011090165	CDS_17148_Unigene_29250	CDS_24247_Unigene_40054	serine--glyoxylate aminotransferase	10072.3	7701.36	0.764605	-0.387213	0.896868	No	1.08803	No	Down
XP_012858449	CDS_14622_Unigene_25678	CDS_10012_Unigene_19112	U-box domain-containing 44-like	1413.62	7690.64	5.44039	2.44371	0.3535	No	1.08726	No	Up
XP_011091252	CDS_39094_Unigene_60657	CDS_7544_Unigene_15028	PROTON GRADIENT REGULATION chloroplastic	1654.39	7688.25	4.64717	2.21635	0.399151	No	1.08643	No	Up
AFV59228	CDS_33782_Unigene_52544	CDS_2423_Unigene_5032	vacuolar invertase	916.125	7684.68	8.38824	3.06837	0.248821	No	1.08934	No	Up
XP_011087782	CDS_1188_Unigene_2646	CDS_3383_Unigene_7233	mRNA turnover 4 homolog	2844.01	7679.91	2.70038	1.43316	0.586816	No	1.08939	No	Up
AGC92176	CDS_14949_Unigene_26088	CDS_8431_Unigene_16661	cytochrome P450 oxidoreductase	6085.69	7670.37	1.2604	0.333876	0.902471	No	1.08858	No	Up
XP_011076603	CDS_8666_Unigene_16909	CDS_672_Unigene_1205	adenine guanine permease AZG1	223.998	7669.18	34.2378	5.09752	0.0719682	No	1.08827	No	Up
XP_011077844	CDS_26467_Unigene_42024	CDS_20309_Unigene_34522	40S ribosomal S14-3	10877.7	7665.6	0.704706	-0.504906	0.86666	No	1.08845	No	Down
XP_011097116	CDS_11962_Unigene_21908	CDS_4102_Unigene_8774	acidic leucine-rich nuclear phospho 32-related	1759.26	7654.88	4.35119	2.12141	0.419065	No	1.08939	No	Up
XP_011073340	CDS_39964_Unigene_62847	CDS_6099_Unigene_12316	40S ribosomal S12-like	4991.71	7645.34	1.53161	0.615048	0.819653	No	1.08999	No	Up
XP_012836659	CDS_38311_Unigene_58640	CDS_29026_Unigene_46963	probable disease resistance RF9	24591.1	7625.08	0.310075	-1.68931	0.630505	No	1.08941	No	Down
XP_011088677	CDS_36496_Unigene_56161	CDS_3140_Unigene_6694	probable alanine--tRNA chloroplastic isoform X2	1660.27	7609.58	4.58335	2.1964	0.402447	No	1.08956	No	Up
XP_012854201	CDS_2297_Unigene_5211	CDS_1222_Unigene_2508	plastidal glycolate glycerate translocator chloroplastic	10055.6	7608.39	0.756635	-0.402331	0.892654	No	1.0887	No	Down
XP_012831255	CDS_2038_Unigene_4632	CDS_11929_Unigene_22000	PREDICTED: uncharacterized protein LOC105952267	3956.45	7597.66	1.92032	0.941348	0.723624	No	1.08933	No	Up
AAL99201	CDS_20795_Unigene_34166	CDS_19238_Unigene_33010	p-coumaroyl shikimate 3 -hydroxylase isoform 2	3160.3	7586.93	2.4007	1.26346	0.632064	No	1.08918	No	Up
XP_011084280	CDS_39433_Unigene_61628	CDS_31058_Unigene_51671	probable dimethyladenosine transferase	1962.29	7579.78	3.86273	1.94962	0.456753	No	1.0895	No	Up
XP_011094421	CDS_14396_Unigene_25336	CDS_32490_Unigene_54904	histone deacetylase HDT1	276.012	7576.21	27.4488	4.77867	0.08731	No	1.0891	No	Up
XP_004251480	CDS_10616_Unigene_19897	CDS_7231_Unigene_14471	PREDICTED: histone H2A.6	7435.55	7573.82	1.0186	0.0265829	0.99085	No	1.08882	No	Up
XP_013446771	CDS_33867_Unigene_52653	CDS_15224_Unigene_27142	polyadenylate-binding II	2426.22	7571.44	3.12067	1.64186	0.531344	No	1.08889	No	Up
XP_012832230	CDS_33184_Unigene_51638	CDS_22249_Unigene_37233	glutamate-rich WD repeat-containing 1	3740	7570.25	2.02413	1.0173	0.701463	No	1.08816	No	Up
XP_011081698	CDS_33986_Unigene_52813	CDS_23051_Unigene_38406	far upstream element-binding 2	2598.2	7566.67	2.91227	1.54214	0.556935	No	1.08725	No	Up
XP_011080354	CDS_22123_Unigene_36144	CDS_21667_Unigene_36388	sulfite reductase 1 [ferredoxin] chloroplastic-like	9720.82	7557.13	0.777417	-0.363239	0.90269	No	1.08731	No	Down
XP_011075778	CDS_13697_Unigene_24284	CDS_20097_Unigene_34267	transducin beta 3	2035.27	7552.37	3.71074	1.89171	0.469959	No	1.08672	No	Up
XP_011094608	CDS_2461_Unigene_5716	CDS_30082_Unigene_49079	PREDICTED: uncharacterized protein LOC105174263	1359.93	7547.6	5.55001	2.47249	0.346354	No	1.08912	No	Up
XP_011098217	CDS_23848_Unigene_38403	CDS_17292_Unigene_30186	multi -bridging factor 1a-like	2411.96	7547.6	3.12924	1.64581	0.530086	No	1.0892	No	Up
XP_011087339	CDS_11905_Unigene_21808	CDS_31580_Unigene_53051	transcription factor bHLH130-like	182.05	7539.25	41.413	5.37201	0.0598219	No	1.08903	No	Up
XP_011071021	CDS_36181_Unigene_55723	CDS_15260_Unigene_27193	kinase chloroplastic-like	220.642	7538.06	34.1642	5.09442	0.0713257	No	1.08828	No	Up
XP_011095757	CDS_33828_Unigene_52612	CDS_22306_Unigene_37300	ALA-interacting subunit 1-like	2776.06	7524.95	2.71066	1.43864	0.583816	No	1.08747	No	Up
XP_012845157	CDS_38871_Unigene_59914	CDS_30296_Unigene_49425	50S ribosomal chloroplastic	4516.03	7524.95	1.66628	0.736628	0.783063	No	1.08758	No	Up
XP_011096697	CDS_1349_Unigene_2925	CDS_32531_Unigene_54991	serine threonine- kinase CCR4	130.036	7523.76	57.859	5.85447	0.0439391	Yes	1.08783	No	Up
XP_011070797	CDS_22517_Unigene_36650	CDS_24792_Unigene_40785	PREDICTED: uncharacterized protein LOC105156381	1470.67	7502.3	5.1013	2.35086	0.369462	No	1.08765	No	Up
XP_009773253	CDS_2805_Unigene_6396	CDS_27790_Unigene_45181	peptidyl-prolyl cis-trans isomerase CYP20-1	4050.41	7496.34	1.85076	0.888118	0.738363	No	1.08795	No	Up
XP_011098888	CDS_10365_Unigene_19554	CDS_1577_Unigene_3333	PREDICTED: B2 protein	9245.98	7488	0.809865	-0.304246	0.9181	No	1.08704	No	Down
XP_011076901	CDS_4582_Unigene_9832	CDS_1319_Unigene_2801	uncharacterized RNA-binding -like	2283.6	7480.85	3.2759	1.71189	0.512755	No	1.08772	No	Up
ACC62216	CDS_16206_Unigene_27957	CDS_1065_Unigene_2037	UDP-glucose pyrophosphorylase	7849.98	7477.27	0.952521	-0.0701776	0.982033	No	1.08835	No	Down
XP_012857367	CDS_4621_Unigene_9890	CDS_14260_Unigene_25646	zinc finger chloroplastic	2252.56	7462.97	3.3131	1.72818	0.50851	No	1.08808	No	Up
XP_011092531	CDS_15589_Unigene_27005	CDS_32199_Unigene_54521	probable aquaporin PIP1-5 isoform X1	6212.37	7458.2	1.20054	0.263684	0.92242	No	1.08752	No	Up
XP_011092966	CDS_35584_Unigene_55008	CDS_25468_Unigene_41722	aquaporin PIP2-7	23483.7	7448.66	0.317185	-1.6566	0.63314	No	1.08705	No	Down
XP_011080723	CDS_39720_Unigene_62181	CDS_5113_Unigene_10584	probable steroid-binding 3	4755.13	7436.74	1.56394	0.645188	0.809588	No	1.08633	No	Up
XP_011075956	CDS_152_Unigene_388	CDS_8809_Unigene_17242	importin subunit beta-1-like	4968.22	7434.36	1.49638	0.581481	0.828479	No	1.08615	No	Up
XP_011082511	CDS_18494_Unigene_31061	CDS_4962_Unigene_10317	rho GTPase-activating 2-like	829.714	7429.59	8.9544	3.1626	0.232827	No	1.08644	No	Up
XP_011091858	CDS_6733_Unigene_13534	CDS_12002_Unigene_22112	NADH dehydrogenase [ubiquinone] 1 alpha subcomplex subunit 6	3778.6	7410.52	1.96118	0.971725	0.71336	No	1.08567	No	Up
XP_011074308	CDS_30707_Unigene_48016	CDS_17712_Unigene_30814	probable inactive poly [ADP-ribose] polymerase SRO3	55.3702	7404.56	133.728	7.06316	0.0200201	Yes	1.08559	No	Up
ABR92331	CDS_28538_Unigene_44987	CDS_30115_Unigene_49130	aldo keto reductase 1	24.3293	7402.18	304.249	8.24911	0.00942321	Yes	1.08483	No	Up
XP_011082814	CDS_1231_Unigene_2706	CDS_20280_Unigene_34477	peptide methionine sulfoxide reductase chloroplastic	638.435	7400.99	11.5924	3.53511	0.186213	No	1.08489	No	Up
AGQ04158	CDS_31699_Unigene_49415	CDS_26100_Unigene_42657	hydroxymethylglutaryl- synthase	6198.11	7399.79	1.19388	0.255658	0.92463	No	1.084	No	Up
XP_012843913	CDS_39259_Unigene_60927	CDS_32527_Unigene_54982	conserved oligomeric Golgi complex subunit 4	2534.44	7381.91	2.91264	1.54233	0.554962	No	1.08367	No	Up
XP_012856681	CDS_39419_Unigene_61614	CDS_26327_Unigene_43046	nucleosome assembly 1 4-like	4037.83	7379.53	1.8276	0.869949	0.742828	No	1.08365	No	Up
XP_011091896	CDS_917_Unigene_2172	CDS_32273_Unigene_54613	probable serine threonine- phosphatase 2A regulatory subunit B subunit TON2	4353.27	7377.15	1.69462	0.760963	0.774923	No	1.08304	No	Up
XP_011078964	CDS_12284_Unigene_22320	CDS_338_Unigene_585	la-related 1B	1319.66	7359.27	5.57665	2.4794	0.342846	No	1.08254	No	Up
XP_011086133	CDS_10995_Unigene_20460	CDS_21642_Unigene_36350	vesicle-associated 4-2	1949.7	7354.5	3.77211	1.91537	0.46215	No	1.08508	No	Up
XP_011084889	CDS_38391_Unigene_58760	CDS_30188_Unigene_49225	PREDICTED: uncharacterized protein LOC105167031	6674.63	7319.93	1.09668	0.133143	0.960161	No	1.08448	No	Up
XP_011090386	CDS_26196_Unigene_41658	CDS_24344_Unigene_40195	zinc finger A20 and AN1 domain-containing stress-associated 5-like	2859.12	7318.74	2.55979	1.35603	0.60408	No	1.08358	No	Up
XP_011081763	CDS_29831_Unigene_46721	CDS_31079_Unigene_51696	PREDICTED: uncharacterized protein LOC105164726	1588.12	7303.24	4.59868	2.20122	0.397848	No	1.08311	No	Up
XP_011076191	CDS_11767_Unigene_21602	CDS_30653_Unigene_50485	PREDICTED: uncharacterized protein LOC105160492	2287.8	7299.67	3.1907	1.67387	0.520302	No	1.08225	No	Up
XP_011096427	CDS_26965_Unigene_42720	CDS_1743_Unigene_3644	trichome birefringence-like 38	361.584	7298.48	20.1847	4.33519	0.113026	No	1.08159	No	Up
XP_011081074	CDS_31226_Unigene_48752	CDS_14167_Unigene_25515	plastidic ATP ADP-transporter	357.389	7290.13	20.3983	4.35038	0.11189	No	1.08181	No	Up
XP_012077426	CDS_11839_Unigene_21715	CDS_15360_Unigene_27372	12-oxophytodienoate reductase 11	309.57	7279.4	23.5146	4.55548	0.0982648	No	1.08273	No	Up
XP_011096234	CDS_28912_Unigene_45433	CDS_32021_Unigene_53761	quinone oxidoreductase PIG3	1276.03	7277.02	5.70285	2.51168	0.335828	No	1.08224	No	Up
XP_011089805	CDS_40366_Unigene_63918	CDS_1376_Unigene_2986	DNA-directed RNA polymerase II subunit RPB7	1464.79	7274.64	4.96632	2.31218	0.374554	No	1.08183	No	Up
XP_011087657	CDS_7095_Unigene_14129	CDS_32516_Unigene_54957	12-oxophytodienoate reductase 11	16323.3	7268.68	0.445294	-1.16717	0.715223	No	1.08169	No	Down
XP_011072679	CDS_12088_Unigene_22066	CDS_6146_Unigene_12396	ethylene-responsive transcription factor RAP2-12-like	1977.39	7263.91	3.67349	1.87715	0.470121	No	1.08259	No	Up
XP_011074744	CDS_19461_Unigene_32376	CDS_26937_Unigene_43947	PREDICTED: uncharacterized protein LOC105159392	817.969	7262.72	8.87896	3.15039	0.2327	No	1.08223	No	Up
XP_011077003	CDS_13261_Unigene_23680	CDS_30614_Unigene_50430	patatin 6	1333.08	7260.33	5.44629	2.44527	0.348172	No	1.08141	No	Up
XP_009397784	CDS_31795_Unigene_49561	CDS_24712_Unigene_40665	translation factor SUI1 homolog 2	820.486	7256.76	8.84446	3.14477	0.233408	No	1.08054	No	Up
XP_011082926	CDS_28313_Unigene_44664	CDS_2235_Unigene_4577	xyloglucan endotransglucosylase hydrolase 24-like isoform X1	388.43	7253.18	18.6731	4.22289	0.120887	No	1.08062	No	Up
XP_011070813	CDS_18944_Unigene_31642	CDS_4916_Unigene_10252	alpha-xylosidase 1-like	7896.96	7246.03	0.917571	-0.124108	0.966793	No	1.08005	No	Down
XP_011071771	CDS_39449_Unigene_61645	CDS_29581_Unigene_47731	pentatricopeptide repeat-containing chloroplastic	2794.52	7243.64	2.59209	1.37412	0.598408	No	1.07915	No	Up
XP_011073411	CDS_38343_Unigene_58693	CDS_31680_Unigene_53167	signal recognition particle 54 kDa 2	3927.09	7240.07	1.84362	0.882543	0.738107	No	1.07875	No	Up
XP_011075340	CDS_39811_Unigene_62626	CDS_30558_Unigene_50358	PREDICTED: uncharacterized protein LOC105159835	828.875	7235.3	8.72906	3.12583	0.235798	No	1.0779	No	Up
XP_011077234	CDS_24734_Unigene_39679	CDS_21288_Unigene_35871	AP2 ERF and B3 domain-containing transcription factor RAV1-like	810.418	7231.72	8.92345	3.1576	0.231376	No	1.0776	No	Up
XP_012842245	CDS_28787_Unigene_45286	CDS_9945_Unigene_18986	transcription factor TCP2-like isoform X2	2583.1	7229.34	2.7987	1.48476	0.56852	No	1.07762	No	Up
XP_011079560	CDS_34914_Unigene_54074	CDS_20982_Unigene_35447	exocyst complex component EXO70A1	711.423	7226.96	10.1585	3.34461	0.206947	No	1.07678	No	Up
XP_012841361	CDS_40370_Unigene_63928	CDS_32313_Unigene_54659	peroxiredoxin- mitochondrial	3093.18	7226.96	2.33642	1.2243	0.639652	No	1.07813	No	Up
XP_011076928	CDS_19069_Unigene_31848	CDS_14774_Unigene_26462	copper transport CCH-like	20728.6	7223.38	0.348474	-1.52088	0.651602	No	1.07817	No	Down
XP_011101848	CDS_33133_Unigene_51568	CDS_26775_Unigene_43714	plasminogen activator inhibitor 1 RNA-binding -like	1226.53	7218.61	5.88538	2.55713	0.326765	No	1.07777	No	Up
XP_011084248	CDS_24628_Unigene_39525	CDS_25729_Unigene_42078	dnaJ homolog	17396.3	7218.61	0.414951	-1.26899	0.695354	No	1.07898	No	Down
XP_011071173	CDS_9087_Unigene_17595	CDS_25878_Unigene_42330	photosystem II core complex s chloroplastic-like	25733.7	7211.46	0.280234	-1.8353	0.604463	No	1.07915	No	Down
XP_011099097	CDS_1238_Unigene_2721	CDS_31623_Unigene_53103	F-box SKIP2	580.548	7203.12	12.4074	3.63313	0.173573	No	1.07843	No	Up
XP_011073529	CDS_28339_Unigene_44701	CDS_25049_Unigene_41117	malate dehydrogenase	5887.7	7201.93	1.22322	0.290679	0.913828	No	1.07773	No	Up
XP_011095941	CDS_11364_Unigene_21012	CDS_3234_Unigene_6925	scarecrow 13	654.375	7197.16	10.9985	3.45924	0.192853	No	1.07688	No	Up
XP_011074001	CDS_39512_Unigene_61730	CDS_4357_Unigene_9354	ankyrin repeat-containing At5g02620	2006.75	7194.77	3.58529	1.84209	0.477697	No	1.07686	No	Up
XP_011097493	CDS_7115_Unigene_14176	CDS_10082_Unigene_19215	14-3-3 1	2109.1	7188.81	3.40847	1.76913	0.495349	No	1.07645	No	Up
XP_011085909	CDS_5995_Unigene_12283	CDS_9102_Unigene_17703	cysteine-rich receptor kinase 2	2888.48	7188.81	2.48879	1.31544	0.613941	No	1.07607	No	Up
XP_011101809	CDS_975_Unigene_2258	CDS_376_Unigene_654	surfeit locus 2	2766.83	7179.28	2.59476	1.3756	0.59736	No	1.0766	No	Up
XP_011095947	CDS_37066_Unigene_56958	CDS_2866_Unigene_6093	U-box domain-containing 4-like	6407	7175.7	1.11998	0.16347	0.951143	No	1.07582	No	Up
XP_002525394	CDS_6741_Unigene_13548	CDS_1696_Unigene_3569	ubiquitin-40S ribosomal S27a	8554.7	7175.7	0.838803	-0.253596	0.931009	No	1.07512	No	Down
XP_011075397	CDS_28731_Unigene_45220	CDS_30740_Unigene_50591	mitochondrial fission 1 A isoform X1	1028.54	7169.74	6.97077	2.80132	0.284028	No	1.07798	No	Up
XP_011076647	CDS_10720_Unigene_20047	CDS_5398_Unigene_11051	dehydration-responsive element-binding 2A-like	62.0817	7164.97	115.412	6.85065	0.02228	Yes	1.07817	No	Up
XP_011088756	CDS_40350_Unigene_63892	CDS_3227_Unigene_6917	guanine nucleotide-binding subunit beta	370.813	7164.97	19.3224	4.2722	0.116507	No	1.07769	No	Up
XP_011098243	CDS_220_Unigene_478	CDS_19763_Unigene_33773	PREDICTED: uncharacterized protein At3g15000, mitochondrial	3878.43	7164.97	1.84739	0.885489	0.736683	No	1.0772	No	Up
EYU37874	CDS_19327_Unigene_32208	CDS_22657_Unigene_37852	hypothetical protein MIMGU_mgv1a008655mg	8072.3	7142.33	0.884794	-0.176586	0.95208	No	1.07707	No	Down
XP_012834321	CDS_38850_Unigene_59858	CDS_2968_Unigene_6271	pentatricopeptide repeat-containing chloroplastic	6441.4	7141.13	1.10863	0.148779	0.955379	No	1.07686	No	Up
XP_011075171	CDS_39656_Unigene_61999	CDS_1993_Unigene_4074	outer envelope pore 16- chloroplastic mitochondrial-like isoform X2	5419.57	7105.38	1.31106	0.390733	0.883809	No	1.07637	No	Up
XP_011087728	CDS_12928_Unigene_23206	CDS_32223_Unigene_54543	serine hydroxymethyltransferase 6-like	1346.5	7098.22	5.2716	2.39824	0.355348	No	1.0779	No	Up
XP_011095362	CDS_15727_Unigene_27205	CDS_8240_Unigene_16388	septum-promoting GTP-binding 1	276.012	7095.84	25.7084	4.68417	0.0893202	No	1.07707	No	Up
XP_011076372	CDS_40351_Unigene_63893	CDS_32301_Unigene_54644	peroxisomal membrane 11B	270.139	7088.69	26.2408	4.71374	0.0876044	No	1.078	No	Up
XP_011082127	CDS_10907_Unigene_20346	CDS_8926_Unigene_17424	uncharacterized aarF domain-containing kinase chloroplastic	703.873	7064.85	10.0371	3.32727	0.207414	No	1.07727	No	Up
XP_011095916	CDS_29680_Unigene_46511	CDS_19923_Unigene_34018	pollen-specific leucine-rich repeat extensin 1	2036.11	7049.35	3.46216	1.79167	0.48824	No	1.07672	No	Up
XP_011074364	CDS_17787_Unigene_30119	CDS_12584_Unigene_23068	zinc finger ZAT10-like	447.156	7048.16	15.7622	3.9784	0.138968	No	1.07664	No	Up
XP_011096210	CDS_7938_Unigene_15725	CDS_14661_Unigene_26277	PREDICTED: uncharacterized protein LOC105175464	2102.39	7044.58	3.35075	1.74448	0.499795	No	1.07669	No	Up
XP_002281255	CDS_4911_Unigene_10456	CDS_689_Unigene_1243	60S ribosomal L12	1992.49	7042.2	3.53438	1.82146	0.480918	No	1.07582	No	Up
XP_011089280	CDS_2589_Unigene_5991	CDS_29782_Unigene_48076	gamma-interferon-inducible lysosomal thiol reductase isoform X2	7173.8	7037.43	0.980991	-0.0276875	0.993849	No	1.07913	No	Down
XP_011101869	CDS_7607_Unigene_15086	CDS_8233_Unigene_16378	ribosome maturation SBDS	1334.76	7033.86	5.26976	2.39774	0.35468	No	1.07869	No	Up
XP_011078214	CDS_33724_Unigene_52451	CDS_14527_Unigene_26076	PREDICTED: uncharacterized protein LOC105162013	338.094	7029.09	20.7904	4.37784	0.107969	No	1.0783	No	Up
XP_011085011	CDS_38408_Unigene_58781	CDS_32411_Unigene_54779	PREDICTED: uncharacterized protein At2g39795, mitochondrial-like	3344.02	7019.55	2.09913	1.06979	0.681772	No	1.07772	No	Up
KHN07537	CDS_40344_Unigene_63881	CDS_31802_Unigene_53335	hypothetical protein glysoja_019644	1482.41	7011.21	4.7296	2.24172	0.385884	No	1.07811	No	Up
XP_011088052	CDS_2949_Unigene_6675	CDS_31194_Unigene_51841	50S ribosomal chloroplastic	2700.56	7010.02	2.59577	1.37616	0.595498	No	1.07853	No	Up
XP_011097537	CDS_31472_Unigene_49091	CDS_26655_Unigene_43543	14-3-3 16R	1865.81	7008.82	3.75646	1.90937	0.459556	No	1.07847	No	Up
XP_011070055	CDS_40080_Unigene_63091	CDS_5893_Unigene_11973	PREDICTED: uncharacterized protein LOC105155796	626.69	6996.91	11.1649	3.48089	0.188326	No	1.07887	No	Up
XP_011076651	CDS_383_Unigene_860	CDS_30076_Unigene_49072	cytosolic endo-beta-N-acetylglucosaminidase	4186.32	6996.91	1.67137	0.741034	0.778351	No	1.08047	No	Up
XP_011077209	CDS_34508_Unigene_53518	CDS_24306_Unigene_40139	telomere repeat-binding 3-like	352.356	6995.71	19.8541	4.31137	0.112343	No	1.0799	No	Up
XP_011071233	CDS_31994_Unigene_49861	CDS_32235_Unigene_54559	histidine kinase 3 isoform X1	1246.67	6988.56	5.60579	2.48692	0.337051	No	1.07917	No	Up
EYU20518	CDS_3340_Unigene_7398	CDS_30943_Unigene_50986	hypothetical protein MIMGU_mgv1a014437mg	515.111	6987.37	13.5648	3.7618	0.158401	No	1.07847	No	Up
XP_011088005	CDS_39545_Unigene_61780	CDS_31718_Unigene_53213	peptide methionine sulfoxide reductase B5-like	9463.27	6984.99	0.738115	-0.438082	0.881149	No	1.0795	No	Down
XP_011073475	CDS_12328_Unigene_22388	CDS_7355_Unigene_14702	armadillo repeat-containing LFR	2450.55	6974.26	2.846	1.50893	0.559416	No	1.07897	No	Up
XP_012827778	CDS_38789_Unigene_59774	CDS_31815_Unigene_53357	adenylate kinase isoenzyme 6 homolog	2304.57	6956.38	3.01851	1.59384	0.536988	No	1.07869	No	Up
XP_012839351	CDS_23562_Unigene_38044	CDS_17686_Unigene_30774	peptidyl-prolyl cis-trans isomerase NIMA-interacting 4	2365.82	6945.65	2.93584	1.55377	0.547303	No	1.07846	No	Up
XP_012847286	CDS_2619_Unigene_6048	CDS_8104_Unigene_16100	anamorsin homolog	2785.29	6939.69	2.49155	1.31704	0.611043	No	1.07889	No	Up
XP_011092803	CDS_22676_Unigene_36837	CDS_23150_Unigene_38530	PREDICTED: protein RER1A-like	2375.88	6933.73	2.91838	1.54517	0.549428	No	1.07964	No	Up
XP_011078650	CDS_25031_Unigene_40091	CDS_28803_Unigene_46658	alpha-1,4-glucan- synthase [UDP-forming] 1-like	3203.08	6915.85	2.15912	1.11045	0.669152	No	1.07896	No	Up
AIE41594	CDS_28218_Unigene_44517	CDS_4786_Unigene_10037	zinc finger CONSTANS-LIKE 3	12766.2	6911.08	0.541358	-0.885344	0.771137	No	1.07815	No	Down
XP_011085427	CDS_17766_Unigene_30093	CDS_18959_Unigene_32588	regulatory NPR3-like	1470.67	6909.89	4.69848	2.23219	0.386656	No	1.07757	No	Up
XP_011072444	CDS_11543_Unigene_21253	CDS_13791_Unigene_24962	PREDICTED: uncharacterized protein LOC105157697	51.1755	6883.67	134.511	7.07158	0.0186448	Yes	1.07722	No	Up
XP_011075884	CDS_26675_Unigene_42341	CDS_14271_Unigene_25662	nascent polypeptide-associated complex subunit alpha 2	6045.42	6883.67	1.13866	0.187335	0.943635	No	1.07676	No	Up
XP_011093825	CDS_36883_Unigene_56680	CDS_28938_Unigene_46846	dynamin-related 5A	1976.55	6870.56	3.47604	1.79744	0.484771	No	1.07712	No	Up
XP_012831225	CDS_2781_Unigene_6362	CDS_2810_Unigene_6006	iron-sulfur cluster assembly 1-like	765.954	6866.98	8.96526	3.16435	0.226507	No	1.07635	No	Up
XP_012829529	CDS_40118_Unigene_63250	CDS_30660_Unigene_50493	PREDICTED: uncharacterized protein LOC105950702 isoform X3	1061.26	6859.83	6.46384	2.69239	0.298636	No	1.07704	No	Up
XP_011091459	CDS_29503_Unigene_46272	CDS_28313_Unigene_45961	succinyl- ligase [ADP-forming] subunit alpha- mitochondrial	5080.63	6858.64	1.34996	0.432913	0.870198	No	1.07642	No	Up
XP_011086609	CDS_36263_Unigene_55842	CDS_12903_Unigene_23522	cysteine-rich receptor kinase 3	68.7933	6852.68	99.6126	6.63826	0.024628	Yes	1.0768	No	Up
AHK23659	CDS_3215_Unigene_7150	CDS_31097_Unigene_51721	jasmonate ZIM domain partial	493.298	6852.68	13.8916	3.79614	0.153822	No	1.07685	No	Up
XP_011099140	CDS_30540_Unigene_47754	CDS_27572_Unigene_44878	PREDICTED: uncharacterized protein LOC105177625 isoform X1	2403.57	6852.68	2.85104	1.51149	0.55743	No	1.07625	No	Up
XP_011088564	CDS_39135_Unigene_60713	CDS_31369_Unigene_52122	PREDICTED: uncharacterized protein LOC105169758	6455.66	6845.52	1.06039	0.0845961	0.973784	No	1.07551	No	Up
XP_011097504	CDS_14392_Unigene_25332	CDS_17545_Unigene_30544	GLABRA2 expression modulator-like	3187.14	6830.03	2.14299	1.09963	0.671501	No	1.07535	No	Up
XP_011085732	CDS_2664_Unigene_6161	CDS_28732_Unigene_46562	UDP-glucose 6-dehydrogenase 4	1509.26	6828.84	4.52463	2.1778	0.397171	No	1.0749	No	Up
AIE89802	CDS_28167_Unigene_44450	CDS_4441_Unigene_9505	SQUAMOSA promoter binding -like partial	5104.13	6824.07	1.33697	0.418968	0.874254	No	1.07409	No	Up
XP_011080451	CDS_6196_Unigene_12594	CDS_7315_Unigene_14629	hydroxymethylglutaryl- mitochondrial	879.212	6816.92	7.75344	2.95484	0.255923	No	1.07362	No	Up
XP_011078285	CDS_21588_Unigene_35414	CDS_22195_Unigene_37135	ninja-family mc410	2138.46	6810.96	3.18498	1.67128	0.515503	No	1.07296	No	Up
XP_011100338	CDS_19568_Unigene_32551	CDS_19811_Unigene_33843	THYLAKOID chloroplastic	7435.55	6806.19	0.915358	-0.127591	0.965307	No	1.07328	No	Down
XP_011098412	CDS_19943_Unigene_33050	CDS_23712_Unigene_39284	heterogeneous nuclear ribonucleo 1-like	1159.42	6805	5.86932	2.55319	0.322594	No	1.07369	No	Up
XP_011094681	CDS_33740_Unigene_52470	CDS_23380_Unigene_38818	zinc finger JACKDAW-like	948.844	6800.23	7.16686	2.84134	0.273328	No	1.07334	No	Up
XP_011080033	CDS_28541_Unigene_44991	CDS_20401_Unigene_34647	PREDICTED: nephrocystin-3	2427.06	6781.16	2.79398	1.48232	0.564419	No	1.07288	No	Up
EPS66391	CDS_20243_Unigene_33408	CDS_16020_Unigene_28327	hypothetical protein M569_08393	281.046	6779.97	24.1241	4.5924	0.092452	No	1.07366	No	Up
XP_011084142	CDS_19639_Unigene_32633	CDS_10090_Unigene_19230	peptidyl-prolyl cis-trans isomerase FKBP62-like	6279.48	6779.97	1.0797	0.110632	0.966089	No	1.07486	No	Up
XP_011096164	CDS_1676_Unigene_3868	CDS_2752_Unigene_5906	mediator-associated 1-like	3019.35	6771.62	2.24274	1.16526	0.652122	No	1.07403	No	Up
XP_006391652	CDS_28688_Unigene_45148	CDS_23405_Unigene_38856	hypothetical protein EUTSA_v10023744mg	7271.11	6762.09	0.929993	-0.104708	0.971741	No	1.07384	No	Down
XP_012842107	CDS_25672_Unigene_40901	CDS_32399_Unigene_54764	PREDICTED: uncharacterized protein LOC105962355	2279.41	6757.32	2.96451	1.56779	0.541565	No	1.07312	No	Up
XP_011080928	CDS_2429_Unigene_5631	CDS_1409_Unigene_3035	DNA repair helicase XPB1-like	2946.37	6747.78	2.29021	1.19548	0.643285	No	1.07236	No	Up
ACI31202	CDS_39489_Unigene_61693	CDS_31681_Unigene_53168	TRX	4699.75	6747.78	1.43577	0.521828	0.842858	No	1.07234	No	Up
XP_011100199	CDS_38270_Unigene_58591	CDS_29501_Unigene_47639	splicing factor 3B subunit 3-like	4385.15	6741.82	1.53742	0.620512	0.812991	No	1.07177	No	Up
XP_011099903	CDS_1857_Unigene_4357	CDS_8434_Unigene_16666	U5 small nuclear ribonucleo 200 kDa helicase-like	5948.1	6741.82	1.13344	0.180709	0.945336	No	1.07132	No	Up
XP_009779442	CDS_20887_Unigene_34298	CDS_20127_Unigene_34302	ubiquitin-conjugating enzyme E2 2	4216.52	6738.25	1.59806	0.676319	0.796126	No	1.07105	No	Up
XP_012844968	CDS_5472_Unigene_11430	CDS_8340_Unigene_16550	CURVATURE THYLAKOID chloroplastic	2185.44	6734.67	3.0816	1.62368	0.526811	No	1.07069	No	Up
XP_011086814	CDS_39174_Unigene_60772	CDS_22430_Unigene_37514	F-box only 6	568.803	6726.33	11.8254	3.56382	0.176359	No	1.07047	No	Up
XP_011100306	CDS_20734_Unigene_34085	CDS_26354_Unigene_43078	probable phosphatase 2C 27	1805.4	6725.13	3.725	1.89724	0.459076	No	1.07146	No	Up
XP_011069983	CDS_17528_Unigene_29745	CDS_5377_Unigene_11015	UBP1-associated 2A-like	932.904	6716.79	7.19987	2.84797	0.271314	No	1.07067	No	Up
AIU99497	CDS_31669_Unigene_49379	CDS_24001_Unigene_39698	Acyl-ACP Thioesterase B	5250.1	6696.53	1.2755	0.351068	0.89423	No	1.0701	No	Up
EYU46178	CDS_6841_Unigene_13701	CDS_2108_Unigene_4246	hypothetical protein MIMGU_mgv1a016559mg	2640.99	6694.14	2.53471	1.34182	0.601703	No	1.06933	No	Up
XP_011100204	CDS_29424_Unigene_46162	CDS_25684_Unigene_42015	14-3-3 9	2807.94	6692.95	2.38358	1.25313	0.626439	No	1.06891	No	Up
XP_013736724	CDS_40123_Unigene_63268	CDS_24248_Unigene_40055	serine--glyoxylate aminotransferase-like isoform X1	613.267	6686.99	10.9039	3.44677	0.189127	No	1.06821	No	Up
XP_012855348	CDS_28039_Unigene_44286	CDS_23168_Unigene_38551	PREDICTED: uncharacterized protein LOC105974748	1807.08	6683.42	3.69846	1.88692	0.461026	No	1.06782	No	Up
XP_011095698	CDS_40317_Unigene_63835	CDS_30257_Unigene_49346	PREDICTED: uncharacterized protein LOC105175071	4532.81	6682.22	1.47419	0.559924	0.830991	No	1.06717	No	Up
XP_011092506	CDS_22970_Unigene_37253	CDS_18198_Unigene_31446	mitotic checkpoint	772.666	6675.07	8.63901	3.11087	0.231751	No	1.06637	No	Up
XP_011075504	CDS_4618_Unigene_9885	CDS_30881_Unigene_50827	probable apyrase 6	742.464	6673.88	8.98883	3.16813	0.2239	No	1.06567	No	Up
XP_012834047	CDS_8163_Unigene_16055	CDS_19558_Unigene_33489	guanine nucleotide-binding subunit beta	614.945	6670.3	10.847	3.43922	0.189835	No	1.06505	No	Up
XP_012840203	CDS_31321_Unigene_48862	CDS_26251_Unigene_42912	CAAX prenyl protease 1 homolog	2042.82	6670.3	3.26524	1.70719	0.504823	No	1.06431	No	Up
XP_007039157	CDS_6672_Unigene_13411	CDS_11532_Unigene_21389	P-loop containing nucleoside triphosphate hydrolases superfamily isoform 1	1427.88	6657.19	4.66229	2.22104	0.385943	No	1.06408	No	Up
XP_011079670	CDS_22757_Unigene_36945	CDS_10053_Unigene_19173	serine arginine-rich-splicing factor SR34-like	1650.2	6657.19	4.03417	2.01227	0.431584	No	1.06364	No	Up
XP_011077997	CDS_28347_Unigene_44715	CDS_24713_Unigene_40668	nucleosome assembly 1 2 isoform X1	4978.28	6653.62	1.33653	0.41849	0.873702	No	1.06378	No	Up
XP_011075703	CDS_40302_Unigene_63813	CDS_31697_Unigene_53185	G-type lectin S-receptor-like serine threonine- kinase At1g34300	511.755	6651.23	12.9969	3.7001	0.161365	No	1.06303	No	Up
XP_011092013	CDS_14526_Unigene_25546	CDS_16527_Unigene_29074	E3 ubiquitin- ligase ATL31-like	317.959	6648.85	20.911	4.38619	0.104504	No	1.06284	No	Up
XP_012835226	CDS_15345_Unigene_26647	CDS_2982_Unigene_6295	peptidyl-prolyl cis-trans isomerase FKBP62-like	2328.9	6646.46	2.8539	1.51294	0.554798	No	1.0632	No	Up
XP_011096050	CDS_11818_Unigene_21687	CDS_6211_Unigene_12498	UPF0483 AGAP003155	660.248	6639.31	10.0558	3.32995	0.202631	No	1.06311	No	Up
XP_012832196	CDS_39977_Unigene_62872	CDS_30792_Unigene_50673	mitochondrial succinate-fumarate transporter 1	896.829	6632.16	7.39512	2.88657	0.264277	No	1.06242	No	Up
XP_007163077	CDS_35873_Unigene_55360	CDS_25209_Unigene_41356	60S ribosomal	3710.64	6630.97	1.78701	0.837551	0.746962	No	1.06274	No	Up
XP_011087529	CDS_39219_Unigene_60850	CDS_29713_Unigene_47936	RNA polymerase II subunit B1 CTD phosphatase RPAP2 homolog isoform X1	1474.86	6629.78	4.49519	2.16838	0.39678	No	1.06451	No	Up
XP_011077936	CDS_24449_Unigene_39268	CDS_22877_Unigene_38134	PREDICTED: uncharacterized protein LOC105161819 isoform X2	2025.21	6627.39	3.27245	1.71037	0.503527	No	1.06379	No	Up
XP_012847077	CDS_36762_Unigene_56507	CDS_29079_Unigene_47029	60S ribosomal L5-like	13316.5	6627.39	0.497682	-1.00671	0.741794	No	1.0642	No	Down
XP_012833534	CDS_15189_Unigene_26388	CDS_18508_Unigene_31914	cytochrome b5	3489.16	6617.86	1.89669	0.923484	0.721261	No	1.06354	No	Up
AFK29284	CDS_29872_Unigene_46780	CDS_16363_Unigene_28835	squalene synthase 2	2064.64	6615.47	3.20418	1.67996	0.511069	No	1.06317	No	Up
XP_006355654	CDS_39824_Unigene_62643	CDS_32343_Unigene_54698	sedoheptulose-1,7- chloroplastic	18830.1	6614.28	0.351262	-1.50938	0.645502	No	1.06294	No	Down
XP_012835500	CDS_34722_Unigene_53829	CDS_18079_Unigene_31279	TOC75- chloroplastic	5473.26	6604.74	1.20673	0.271102	0.918016	No	1.06456	No	Up
XP_011082655	CDS_30694_Unigene_47997	CDS_25124_Unigene_41228	nucleolar GTP-binding 2	2453.07	6603.55	2.69196	1.42866	0.576963	No	1.06546	No	Up
XP_011079645	CDS_12198_Unigene_22205	CDS_31894_Unigene_53485	blue-light photoreceptor PHR2	10642.8	6603.55	0.62047	-0.688566	0.815517	No	1.06518	No	Down
CDP11791	CDS_21096_Unigene_34647	CDS_664_Unigene_1193	unnamed protein product	907.736	6596.4	7.26687	2.86134	0.267817	No	1.065	No	Up
XP_011080792	CDS_2256_Unigene_5080	CDS_1758_Unigene_3669	peptidyl-prolyl cis-trans isomerase CYP20-1-like	7519.44	6596.4	0.877246	-0.188946	0.947689	No	1.06483	No	Down
XP_011098318	CDS_1102_Unigene_2488	CDS_3228_Unigene_6918	probable ubiquitin-conjugating enzyme E2 26	4203.94	6595.21	1.56882	0.649676	0.803308	No	1.0648	No	Up
XP_011095578	CDS_15990_Unigene_27586	CDS_30577_Unigene_50386	ER membrane complex subunit 8 9 homolog	612.428	6591.63	10.7631	3.42802	0.190341	No	1.06701	No	Up
EPS62716	CDS_31678_Unigene_49389	CDS_28623_Unigene_46421	alpha- partial	43088.1	6590.44	0.152953	-2.70884	0.50983	No	1.06638	No	Down
XP_011094239	CDS_39915_Unigene_62766	CDS_15188_Unigene_27084	PREDICTED: syntaxin-121	1193.81	6582.1	5.5135	2.46297	0.336705	No	1.06566	No	Up
XP_011080284	CDS_8248_Unigene_16187	CDS_6145_Unigene_12394	polyadenylate-binding RBP47B	592.293	6574.95	11.1008	3.4726	0.18502	No	1.06508	No	Up
XP_011083046	CDS_13098_Unigene_23449	CDS_32435_Unigene_54808	succinyl- ligase [ADP-forming] subunit mitochondrial	3765.17	6568.99	1.74467	0.802954	0.75688	No	1.0645	No	Up
XP_011070602	CDS_36421_Unigene_56053	CDS_10438_Unigene_19756	PREDICTED: uncharacterized protein LOC105156226 isoform X1	698.839	6567.79	9.39815	3.23238	0.214249	No	1.06451	No	Up
XP_012854590	CDS_6476_Unigene_13057	CDS_9398_Unigene_18150	SNF1-related kinase regulatory subunit gamma-1	5668.73	6564.22	1.15797	0.211597	0.935772	No	1.06381	No	Up
XP_011088693	CDS_9557_Unigene_18304	CDS_31101_Unigene_51724	lysM domain-containing GPI-anchored 2	3010.96	6558.26	2.17813	1.12309	0.662253	No	1.06354	No	Up
XP_011072741	CDS_28254_Unigene_44569	CDS_26818_Unigene_43780	mannosyl-oligosaccharide 1,2-alpha-mannosidase MNS1 isoform X1	2391.82	6557.07	2.74145	1.45494	0.569349	No	1.06275	No	Up
EPS68438	CDS_10115_Unigene_19166	CDS_28312_Unigene_45960	hypothetical protein M569_06331, partial	906.897	6553.49	7.22628	2.85325	0.268598	No	1.06232	No	Up
XP_011080225	CDS_16231_Unigene_27991	CDS_535_Unigene_965	60S ribosomal L28-1-like	5381.82	6552.3	1.21749	0.283908	0.914013	No	1.06343	No	Up
EPS57319	CDS_6477_Unigene_13062	CDS_29558_Unigene_47711	hypothetical protein M569_17499, partial	2750.05	6542.76	2.37914	1.25044	0.625708	No	1.06378	No	Up
XP_011073284	CDS_7345_Unigene_14640	CDS_32329_Unigene_54677	succinate dehydrogenase assembly factor mitochondrial	2981.6	6542.76	2.19438	1.13381	0.659011	No	1.06496	No	Up
XP_011099217	CDS_29145_Unigene_45778	CDS_18268_Unigene_31555	serine threonine- kinase SAPK10-like	4672.91	6533.23	1.39811	0.483475	0.853451	No	1.06461	No	Up
XP_012844274	CDS_39966_Unigene_62850	CDS_32448_Unigene_54833	PREDICTED: uncharacterized protein At5g65660	692.127	6530.84	9.4359	3.23816	0.213103	No	1.06456	No	Up
XP_011071457	CDS_28442_Unigene_44856	CDS_28365_Unigene_46029	PREDICTED: cullin-1-like	9737.6	6530.84	0.670683	-0.576298	0.843286	No	1.0652	No	Down
XP_011076004	CDS_29553_Unigene_46334	CDS_22356_Unigene_37386	splicing factor 3A subunit 3	2172.86	6527.27	3.004	1.58688	0.534005	No	1.06501	No	Up
XP_011097972	CDS_17452_Unigene_29660	CDS_834_Unigene_1518	polyadenylate-binding RBP45-like	1057.07	6521.31	6.16924	2.62509	0.306328	No	1.06516	No	Up
XP_015062798	CDS_953_Unigene_2218	CDS_32467_Unigene_54868	PREDICTED: uncharacterized protein LOC107008327	88.0889	6510.58	73.9091	6.20768	0.0314086	Yes	1.06546	No	Up
XP_011079490	CDS_32631_Unigene_50819	CDS_30518_Unigene_50311	PREDICTED: uncharacterized protein LOC105162997	442.123	6508.19	14.7203	3.87974	0.142913	No	1.06488	No	Up
XP_011081543	CDS_1560_Unigene_3453	CDS_1343_Unigene_2882	centrosome-associated CEP250	2648.54	6504.62	2.45593	1.29627	0.612435	No	1.06626	No	Up
XP_012848439	CDS_10225_Unigene_19328	CDS_22055_Unigene_36920	G-type lectin S-receptor-like serine threonine- kinase At4g27290	52.0144	6502.23	125.008	6.96588	0.0190362	Yes	1.06618	No	Up
XP_011097840	CDS_4945_Unigene_10534	CDS_30084_Unigene_49083	glucan endo-1,3-beta-glucosidase 13	2918.68	6501.04	2.22739	1.15535	0.652411	No	1.06614	No	Up
XP_011072897	CDS_14467_Unigene_25447	CDS_17715_Unigene_30824	puromycin-sensitive aminopeptidase isoform X1	6318.91	6491.51	1.02731	0.0388769	0.986958	No	1.0654	No	Up
XP_012829741	CDS_7253_Unigene_14464	CDS_13353_Unigene_24299	glutathione S-transferase omega-like 2	2447.19	6490.31	2.65214	1.40716	0.581604	No	1.06519	No	Up
XP_011090562	CDS_31227_Unigene_48755	CDS_25512_Unigene_41766	3-phosphoshikimate 1-carboxyvinyltransferase 2	3121.7	6490.31	2.07909	1.05595	0.681148	No	1.06556	No	Up
XP_011089133	CDS_21520_Unigene_35304	CDS_19912_Unigene_33993	serine arginine-rich SC35-like splicing factor SCL33	5391.04	6472.44	1.20059	0.263744	0.919871	No	1.06642	No	Up
XP_011073414	CDS_13848_Unigene_24518	CDS_16298_Unigene_28725	E3 ubiquitin- ligase KEG-like	807.901	6468.86	8.00699	3.00126	0.245103	No	1.06654	No	Up
XP_011099778	CDS_30281_Unigene_47399	CDS_25795_Unigene_42193	probable nucleolar 5-2	5525.27	6464.09	1.16991	0.226402	0.931102	No	1.06581	No	Up
XP_011074404	CDS_19846_Unigene_32919	CDS_21507_Unigene_36168	low-temperature-induced cysteine ase	13242.7	6461.71	0.487945	-1.03521	0.734037	No	1.06624	No	Down
XP_011070796	CDS_11923_Unigene_21845	CDS_1853_Unigene_3872	50S ribosomal chloroplastic	9110.07	6460.52	0.709162	-0.495814	0.863772	No	1.06821	No	Down
XP_011076273	CDS_7172_Unigene_14288	CDS_30600_Unigene_50410	glycosyltransferase family 64 C4-like isoform X1	1260.09	6448.6	5.11756	2.35546	0.355953	No	1.06759	No	Up
XP_011097729	CDS_28099_Unigene_44371	CDS_19063_Unigene_32734	PREDICTED: uncharacterized protein LOC105176574	557.058	6447.4	11.574	3.53282	0.176996	No	1.06696	No	Up
XP_011075199	CDS_9223_Unigene_17811	CDS_12018_Unigene_22141	serine threonine- kinase Nek6-like	838.942	6446.21	7.68374	2.94181	0.253691	No	1.06715	No	Up
XP_003525365	CDS_4536_Unigene_9756	CDS_8779_Unigene_17196	reticulon B2	1075.52	6445.02	5.99245	2.58314	0.312878	No	1.0679	No	Up
XP_011100602	CDS_34481_Unigene_53480	CDS_13306_Unigene_24220	chlorophyll a-b binding chloroplastic	484860	6443.83	0.0132901	-6.23351	0.751843	No	1.06837	No	Down
XP_011081392	CDS_6343_Unigene_12846	CDS_1488_Unigene_3161	kDa heat shock mitochondrial	23.4904	6442.64	274.267	8.09944	0.00899288	Yes	1.06766	No	Up
XP_011072791	CDS_7549_Unigene_14985	CDS_7594_Unigene_15123	PREDICTED: uncharacterized protein LOC105157944	2240.81	6442.64	2.87513	1.52363	0.549701	No	1.06729	No	Up
XP_011073724	CDS_3122_Unigene_7003	CDS_6091_Unigene_12303	3-isopropylmalate dehydratase large subunit	309.57	6441.44	20.8077	4.37905	0.103413	No	1.0666	No	Up
XP_011082119	CDS_26031_Unigene_41411	CDS_22357_Unigene_37390	PREDICTED: uncharacterized protein LOC105164965	1583.08	6441.44	4.06892	2.02465	0.426168	No	1.06634	No	Up
XP_011100104	CDS_38531_Unigene_59023	CDS_31727_Unigene_53225	PREDICTED: uncharacterized protein LOC105178335	864.111	6440.25	7.45304	2.89783	0.260336	No	1.06679	No	Up
XP_010922334	CDS_4887_Unigene_10416	CDS_32342_Unigene_54697	mitochondrial import inner membrane translocase subunit Tim9	2298.7	6437.87	2.80065	1.48576	0.559753	No	1.06621	No	Up
XP_011100368	CDS_16554_Unigene_28408	CDS_8752_Unigene_17151	probable polyamine oxidase 2 isoform X1	1375.03	6435.48	4.68026	2.22659	0.382081	No	1.06573	No	Up
XP_011094104	CDS_184_Unigene_431	CDS_3795_Unigene_8159	dihydrolipoyllysine-residue succinyltransferase component of 2-oxoglutarate dehydrogenase complex mitochondrial-like	4401.09	6435.48	1.46225	0.548187	0.833255	No	1.06547	No	Up
XP_011090470	CDS_35711_Unigene_55149	CDS_17846_Unigene_30973	glucan endo-1,3-beta-glucosidase-like	445.478	6423.56	14.4195	3.84995	0.144861	No	1.06503	No	Up
XP_004139900	CDS_14682_Unigene_25759	CDS_18649_Unigene_32132	ubiquitin-NEDD8 RUB1	3163.65	6412.84	2.02704	1.01937	0.691195	No	1.06435	No	Up
XP_011093062	CDS_12245_Unigene_22266	CDS_6221_Unigene_12518	reticulon B1	1631.74	6408.07	3.92713	1.97348	0.437459	No	1.0638	No	Up
XP_011101627	CDS_10007_Unigene_18983	CDS_13211_Unigene_24061	PREDICTED: uncharacterized protein At2g38710-like	2547.87	6406.88	2.5146	1.33033	0.601913	No	1.06312	No	Up
XP_011091067	CDS_20425_Unigene_33684	CDS_10948_Unigene_20538	calmodulin 11	1172	6399.72	5.4605	2.44903	0.337151	No	1.06261	No	Up
XP_011101236	CDS_22561_Unigene_36696	CDS_31648_Unigene_53129	PREDICTED: uncharacterized protein LOC105179333	1604.06	6398.53	3.98897	1.99602	0.432165	No	1.0624	No	Up
XP_011096413	CDS_1269_Unigene_2763	CDS_420_Unigene_746	magnesium-chelatase subunit chloroplastic-like	15945.8	6386.61	0.400521	-1.32005	0.6758	No	1.06202	No	Down
XP_011078382	CDS_13185_Unigene_23574	CDS_4849_Unigene_10141	probable galactinol--sucrose galactosyltransferase 6	20650.6	6386.61	0.309271	-1.69306	0.612957	No	1.06143	No	Down
XP_011074376	CDS_39133_Unigene_60707	CDS_32324_Unigene_54672	PREDICTED: uncharacterized protein At2g23090	3427.08	6385.42	1.86323	0.897802	0.72705	No	1.06124	No	Up
XP_012842712	CDS_1713_Unigene_3989	CDS_5180_Unigene_10692	PREDICTED: uncharacterized protein At4g14450, chloroplastic-like	621.656	6378.27	10.2601	3.35898	0.196365	No	1.06104	No	Up
XP_011080456	CDS_39794_Unigene_62602	CDS_32187_Unigene_54508	probable isoleucine--tRNA cytoplasmic	2997.54	6377.08	2.12744	1.08912	0.670435	No	1.06079	No	Up
XP_011072901	CDS_39034_Unigene_60583	CDS_32548_Unigene_55028	cysteine desulfurase chloroplastic isoform X1	4698.92	6377.08	1.35714	0.440567	0.865816	No	1.06009	No	Up
XP_011089468	CDS_31628_Unigene_49315	CDS_25418_Unigene_41669	heterogeneous nuclear ribonucleo 1	2555.42	6362.77	2.48991	1.3161	0.605424	No	1.05994	No	Up
XP_011100317	CDS_20916_Unigene_34343	CDS_32501_Unigene_54926	xyloglucan endotransglucosylase hydrolase 9	48826.4	6360.39	0.130265	-2.94048	0.492996	No	1.05978	No	Down
XP_011079829	CDS_14435_Unigene_25397	CDS_7272_Unigene_14545	R3H domain-containing 4	2734.11	6358.01	2.32544	1.2175	0.633215	No	1.0592	No	Up
XP_012830529	CDS_38660_Unigene_59596	CDS_29995_Unigene_48968	monothiol glutaredoxin-S10-like	4818.05	6355.62	1.31913	0.399585	0.878235	No	1.05878	No	Up
XP_011089104	CDS_25592_Unigene_40793	CDS_25308_Unigene_41498	E3 ubiquitin- ligase SINAT2-like	2078.06	6353.24	3.05729	1.61225	0.525422	No	1.05958	No	Up
ABK64186	CDS_12093_Unigene_22074	CDS_8267_Unigene_16441	CBS domain-containing	8485.9	6343.7	0.747558	-0.419743	0.883431	No	1.05889	No	Down
XP_011077442	CDS_7795_Unigene_15438	CDS_23303_Unigene_38724	histone H2A	10878.6	6337.74	0.58259	-0.779447	0.791566	No	1.05842	No	Down
XP_011095576	CDS_943_Unigene_2208	CDS_7434_Unigene_14840	serine threonine- phosphatase 7 long form homolog	618.301	6325.82	10.231	3.35487	0.196318	No	1.05801	No	Up
XP_011098949	CDS_23061_Unigene_37364	CDS_13052_Unigene_23774	graves disease carrier -like	588.099	6323.44	10.7523	3.42658	0.187777	No	1.05766	No	Up
XP_011079965	CDS_35256_Unigene_54561	CDS_32390_Unigene_54756	translocase of chloroplast partial	6775.3	6321.05	0.932956	-0.100119	0.972599	No	1.05758	No	Down
XP_012830392	CDS_30391_Unigene_47579	CDS_26795_Unigene_43743	clathrin light chain 2-like	1757.58	6309.13	3.58966	1.84385	0.466871	No	1.05694	No	Up
XP_012852747	CDS_5553_Unigene_11564	CDS_2902_Unigene_6142	CCR4-NOT transcription complex subunit 11	2570.52	6307.94	2.45396	1.29511	0.610735	No	1.05797	No	Up
XP_011097285	CDS_8071_Unigene_15929	CDS_12939_Unigene_23597	mitochondrial import receptor subunit TOM20 isoform X2	1729.9	6294.83	3.63884	1.86348	0.461974	No	1.05837	No	Up
XP_011096359	CDS_2394_Unigene_5493	CDS_30049_Unigene_49031	triose phosphate phosphate chloroplastic	34280	6281.72	0.183247	-2.44814	0.521002	No	1.05787	No	Down
XP_011075425	CDS_12248_Unigene_22269	CDS_279_Unigene_457	transcription factor HBP-1b(c38)-like isoform X1	416.115	6275.76	15.0818	3.91473	0.137733	No	1.05893	No	Up
ACT65734	CDS_4230_Unigene_9233	CDS_30576_Unigene_50385	3-hydroxy-3-methylglutaryl-coenzyme A reductase	572.998	6270.99	10.9442	3.45209	0.184297	No	1.05847	No	Up
XP_011084764	CDS_40333_Unigene_63866	CDS_8399_Unigene_16619	PREDICTED: uncharacterized protein LOC105166943	4146.05	6266.22	1.51137	0.595858	0.817766	No	1.05776	No	Up
XP_011096356	CDS_8430_Unigene_16496	CDS_31612_Unigene_53092	dnaJ homolog subfamily B member 13-like	1044.48	6265.03	5.99821	2.58453	0.310475	No	1.0576	No	Up
XP_012841239	CDS_39550_Unigene_61786	CDS_16082_Unigene_28428	PREDICTED: uncharacterized protein LOC105961558	2550.38	6255.5	2.45277	1.29441	0.610387	No	1.05806	No	Up
XP_011079152	CDS_32779_Unigene_51067	CDS_25864_Unigene_42307	ELMO domain-containing A	630.046	6254.3	9.92675	3.31132	0.200907	No	1.05798	No	Up
XP_011076398	CDS_39020_Unigene_60568	CDS_2611_Unigene_5516	probable quinone oxidoreductase	3729.94	6253.11	1.67647	0.745423	0.772032	No	1.0573	No	Up
XP_012834469	CDS_39296_Unigene_60998	CDS_3280_Unigene_7022	nifU chloroplastic	3760.98	6248.34	1.66136	0.732366	0.775971	No	1.0572	No	Up
XP_011097233	CDS_19283_Unigene_32161	CDS_30107_Unigene_49116	PREDICTED: uncharacterized protein ycf36	762.599	6243.58	8.18724	3.03338	0.237923	No	1.05651	No	Up
XP_011092861	CDS_8597_Unigene_16798	CDS_14208_Unigene_25581	translocon-associated subunit alpha-like	3589	6242.38	1.73931	0.798517	0.755839	No	1.05757	No	Up
XP_011071839	CDS_2754_Unigene_6333	CDS_11048_Unigene_20673	EXECUTER chloroplastic	5020.23	6240	1.24297	0.313792	0.903992	No	1.05693	No	Up
XP_011087900	CDS_15754_Unigene_27245	CDS_8072_Unigene_16032	OBERON 4	476.519	6231.66	13.0774	3.70901	0.156518	No	1.05638	No	Up
XP_011082602	CDS_17124_Unigene_29219	CDS_30636_Unigene_50456	PREDICTED: protein OSB4, chloroplastic-like	7497.63	6230.46	0.830991	-0.267095	0.924896	No	1.05622	No	Down
XP_011093394	CDS_40464_Unigene_64095	CDS_14986_Unigene_26776	citrate mitochondrial	3856.62	6218.54	1.61243	0.689241	0.788919	No	1.05595	No	Up
CDP11183	CDS_36576_Unigene_56289	CDS_27353_Unigene_44561	unnamed protein product	5503.46	6212.58	1.12885	0.174854	0.946108	No	1.0559	No	Up
XP_011091483	CDS_13749_Unigene_24376	CDS_30787_Unigene_50664	sulfate transporter chloroplastic	2920.36	6205.43	2.12489	1.08739	0.669344	No	1.05528	No	Up
XP_006342777	CDS_725_Unigene_1756	CDS_32025_Unigene_53770	CASP 1E2	778.538	6203.05	7.96756	2.99414	0.243161	No	1.05484	No	Up
XP_011086374	CDS_18581_Unigene_31180	CDS_3225_Unigene_6911	UBA and UBX domain-containing At4g15410-like	1450.53	6203.05	4.2764	2.0964	0.407219	No	1.05432	No	Up
XP_011084078	CDS_38346_Unigene_58697	CDS_9853_Unigene_18854	pyrophosphate-energized vacuolar membrane proton pump-like	208.058	6201.86	29.8083	4.89764	0.0724011	No	1.05396	No	Up
XP_011090982	CDS_27700_Unigene_43809	CDS_19046_Unigene_32709	chaperone dnaJ 49-like	456.385	6200.66	13.5865	3.7641	0.150872	No	1.05323	No	Up
XP_011087579	CDS_4572_Unigene_9811	CDS_10904_Unigene_20468	glutamate--tRNA cytoplasmic	3880.11	6198.28	1.59745	0.675771	0.792903	No	1.05286	No	Up
XP_011075512	CDS_7348_Unigene_14647	CDS_20388_Unigene_34632	E3 ubiquitin- ligase RING1-like	1677.05	6193.51	3.69311	1.88484	0.455643	No	1.05289	No	Up
XP_012844036	CDS_29802_Unigene_46668	CDS_28904_Unigene_46801	glycerophosphodiester phosphodiesterase chloroplastic-like isoform X2	488.264	6188.74	12.675	3.66391	0.160632	No	1.05434	No	Up
XP_004245473	CDS_26195_Unigene_41652	CDS_22007_Unigene_36858	ORM1 3	727.363	6186.36	8.50519	3.08834	0.229509	No	1.05366	No	Up
XP_011090358	CDS_34250_Unigene_53150	CDS_27754_Unigene_45116	vacuolar sorting-associated 4-like	2281.08	6183.98	2.71098	1.43882	0.569635	No	1.05362	No	Up
XP_011101554	CDS_23621_Unigene_38124	CDS_15962_Unigene_28236	probable methionine--tRNA ligase	1060.42	6176.82	5.82487	2.54223	0.317067	No	1.05389	No	Up
XP_011095833	CDS_3341_Unigene_7400	CDS_1936_Unigene_3990	PREDICTED: metacaspase-4	83.8942	6172.06	73.5695	6.20104	0.0304128	Yes	1.05316	No	Up
XP_011076433	CDS_25166_Unigene_40259	CDS_30627_Unigene_50443	lipase YOR059C	1820.5	6169.67	3.38899	1.76086	0.485527	No	1.05256	No	Up
XP_011072390	CDS_1008_Unigene_2305	CDS_1416_Unigene_3047	auxin-responsive IAA27	2549.55	6167.29	2.41898	1.2744	0.615116	No	1.05224	No	Up
XP_011087815	CDS_31434_Unigene_49033	CDS_22459_Unigene_37562	tubby-like F-box 8	1307.07	6155.37	4.70928	2.23551	0.376783	No	1.05186	No	Up
XP_011069870	CDS_2772_Unigene_6354	CDS_30521_Unigene_50315	EIN3-binding F-box 1	81.3774	6149.41	75.5665	6.23968	0.0295677	Yes	1.05258	No	Up
XP_011085366	CDS_15462_Unigene_26824	CDS_18285_Unigene_31584	PREDICTED: uncharacterized protein LOC105167377	1307.91	6148.22	4.70079	2.2329	0.377238	No	1.05217	No	Up
XP_011076467	CDS_9230_Unigene_17819	CDS_5999_Unigene_12151	S-type anion channel SLAH2-like	433.733	6143.45	14.1641	3.82417	0.144715	No	1.05149	No	Up
XP_011087786	CDS_1064_Unigene_2403	CDS_19020_Unigene_32673	PREDICTED: uncharacterized protein LOC105169164 isoform X3	1311.27	6139.87	4.6824	2.22725	0.378318	No	1.05091	No	Up
CDP03702	CDS_166_Unigene_404	CDS_29680_Unigene_47871	unnamed protein product	1922.02	6136.3	3.19263	1.67475	0.506814	No	1.05065	No	Up
XP_011075786	CDS_20819_Unigene_34201	CDS_19379_Unigene_33226	PREDICTED: uncharacterized protein LOC105160210	821.325	6135.11	7.46977	2.90106	0.256348	No	1.05008	No	Up
XP_011079428	CDS_33563_Unigene_52207	CDS_21630_Unigene_36338	CBL-interacting serine threonine- kinase 6-like	3033.62	6129.15	2.02041	1.01465	0.69007	No	1.04952	No	Up
XP_012848123	CDS_36920_Unigene_56734	CDS_21734_Unigene_36458	PREDICTED: uncharacterized protein LOC105968062	171.983	6126.76	35.6242	5.15479	0.0607156	No	1.04917	No	Up
XP_011091522	CDS_3252_Unigene_7225	CDS_31104_Unigene_51727	PREDICTED: uncharacterized protein LOC105171942	455.546	6125.57	13.4467	3.74918	0.151621	No	1.04928	No	Up
XP_011076547	CDS_2697_Unigene_6238	CDS_1860_Unigene_3883	PREDICTED: uncharacterized protein LOC105160767	12987.7	6125.57	0.471645	-1.08423	0.720076	No	1.04947	No	Down
XP_011095538	CDS_39102_Unigene_60664	CDS_30494_Unigene_50280	TIC 20- chloroplastic	2926.23	6123.19	2.09252	1.06524	0.675076	No	1.04895	No	Up
XP_006304215	CDS_24561_Unigene_39412	CDS_25591_Unigene_41876	hypothetical protein CARUB_v10010325mg	1311.27	6120.8	4.66785	2.22276	0.379024	No	1.04955	No	Up
XP_011094265	CDS_27418_Unigene_43388	CDS_9881_Unigene_18900	40S ribosomal S17-like	3719.87	6114.84	1.64383	0.717063	0.779723	No	1.04912	No	Up
CDP09749	CDS_6968_Unigene_13897	CDS_8022_Unigene_15952	unnamed protein product	715.618	6111.27	8.53985	3.09421	0.227864	No	1.04839	No	Up
XP_011075385	CDS_8944_Unigene_17366	CDS_1510_Unigene_3217	triacylglycerol lipase SDP1-like	933.743	6111.27	6.54491	2.71037	0.286766	No	1.04769	No	Up
XP_011070445	CDS_2977_Unigene_6714	CDS_783_Unigene_1400	neurofilament medium polypeptide	1041.97	6099.35	5.85369	2.54935	0.314836	No	1.04799	No	Up
XP_011093132	CDS_12645_Unigene_22861	CDS_24490_Unigene_40356	glycerol-3-phosphate 2-O-acyltransferase 4-like	10772.9	6089.81	0.565292	-0.822932	0.779223	No	1.04725	No	Down
XP_012834433	CDS_8462_Unigene_16555	CDS_15263_Unigene_27196	F-box kelch-repeat At2g44130-like	901.863	6088.62	6.75116	2.75513	0.279035	No	1.04881	No	Up
XP_010557310	CDS_30121_Unigene_47158	CDS_21947_Unigene_36763	elongation factor 1-alpha-like	3334.8	6085.04	1.82471	0.867669	0.733702	No	1.04851	No	Up
XP_012831387	CDS_14501_Unigene_25505	CDS_11464_Unigene_21281	G-type lectin S-receptor-like serine threonine- kinase B120	609.911	6082.66	9.97303	3.31803	0.198285	No	1.04855	No	Up
XP_011086545	CDS_6395_Unigene_12927	CDS_4020_Unigene_8622	U4 U6 small nuclear ribonucleo Prp31	3076.4	6081.47	1.97681	0.983176	0.699	No	1.05001	No	Up
XP_011078089	CDS_1692_Unigene_3900	CDS_31218_Unigene_51884	PREDICTED: uncharacterized protein LOC105161925	1014.28	6080.27	5.99466	2.58368	0.308412	No	1.0504	No	Up
XP_011074868	CDS_9701_Unigene_18510	CDS_586_Unigene_1076	DIS3-like exonuclease 2	794.478	6077.89	7.65017	2.93549	0.250459	No	1.04997	No	Up
XP_011071351	CDS_38910_Unigene_59996	CDS_29805_Unigene_48127	probable phosphatase 2C 49	1098.18	6076.7	5.53345	2.46818	0.3296	No	1.05081	No	Up
XP_011092385	CDS_26784_Unigene_42467	CDS_24005_Unigene_39704	60S ribosomal L3-like	11051.4	6075.51	0.549751	-0.863151	0.769537	No	1.05012	No	Down
AFK29285	CDS_215_Unigene_467	CDS_2836_Unigene_6041	solanesyl diphosphate synthase	1929.57	6074.31	3.14802	1.65444	0.511283	No	1.05036	No	Up
XP_011077545	CDS_6294_Unigene_12750	CDS_30355_Unigene_49558	PREDICTED: uncharacterized protein LOC105161533	1534.43	6073.12	3.95791	1.98474	0.430777	No	1.05026	No	Up
XP_011076923	CDS_6300_Unigene_12758	CDS_30280_Unigene_49391	nifU mitochondrial	1007.57	6070.74	6.02513	2.59099	0.306991	No	1.05041	No	Up
XP_012839188	CDS_10724_Unigene_20052	CDS_17242_Unigene_30097	E3 ubiquitin- ligase CIP8	1528.55	6068.36	3.97	1.98914	0.429707	No	1.05015	No	Up
XP_011090685	CDS_24237_Unigene_38968	CDS_32310_Unigene_54656	serine threonine- kinase HT1-like	192.118	6060.01	31.5432	4.97926	0.0678127	No	1.04942	No	Up
XP_012828768	CDS_25703_Unigene_40948	CDS_21730_Unigene_36451	2-Cys peroxiredoxin chloroplastic-like	10609.3	6057.63	0.570975	-0.8085	0.782435	No	1.04995	No	Down
XP_011071789	CDS_27474_Unigene_43487	CDS_21149_Unigene_35672	PREDICTED: uncharacterized protein LOC105157171 isoform X1	890.957	6050.48	6.79099	2.76362	0.277192	No	1.04955	No	Up
XP_011076277	CDS_38905_Unigene_59989	CDS_31964_Unigene_53627	PREDICTED: protein PPLZ12	2078.9	6049.28	2.90985	1.54094	0.540647	No	1.04918	No	Up
XP_011084783	CDS_3101_Unigene_6954	CDS_32038_Unigene_53808	quinone oxidoreductase 2 homolog	1787.79	6048.09	3.38301	1.75831	0.484705	No	1.0491	No	Up
AKA27882	CDS_4096_Unigene_8933	CDS_5122_Unigene_10607	WRKY protein	589.776	6044.52	10.2488	3.35739	0.193109	No	1.04865	No	Up
XP_011089493	CDS_863_Unigene_2091	CDS_7815_Unigene_15478	abscisic acid 8 -hydroxylase 2 isoform X1	368.296	6038.56	16.3959	4.03527	0.125566	No	1.04866	No	Up
XP_011092233	CDS_29660_Unigene_46485	CDS_26744_Unigene_43668	endoglucanase 25-like	4127.6	6037.36	1.46268	0.548617	0.830997	No	1.04824	No	Up
XP_011098145	CDS_39268_Unigene_60946	CDS_29784_Unigene_48079	50S ribosomal L19- chloroplastic-like	14484.3	6029.02	0.416244	-1.2645	0.681837	No	1.04822	No	Down
XP_011079651	CDS_28813_Unigene_45331	CDS_24029_Unigene_39733	60S ribosomal L22-2	3682.96	6025.44	1.63603	0.710203	0.781211	No	1.04766	No	Up
XP_009767965	CDS_34282_Unigene_53187	CDS_22502_Unigene_37616	transcriptional corepressor SEUSS-like	4721.57	6025.44	1.27615	0.351802	0.891611	No	1.04744	No	Up
XP_012845861	CDS_13002_Unigene_23313	CDS_17431_Unigene_30365	outer envelope pore chloroplastic-like	3188.82	6017.1	1.88694	0.916046	0.718553	No	1.04678	No	Up
XP_012831686	CDS_29315_Unigene_46034	CDS_25866_Unigene_42311	NADH dehydrogenase [ubiquinone] flavo mitochondrial	2706.43	6011.14	2.22106	1.15125	0.64885	No	1.04628	No	Up
XP_011098556	CDS_33105_Unigene_51533	CDS_3375_Unigene_7218	probable prolyl 4-hydroxylase 7	1547.85	6009.95	3.88278	1.95709	0.436396	No	1.04572	No	Up
XP_011092301	CDS_36428_Unigene_56063	CDS_28625_Unigene_46423	coatomer subunit delta-2-like	1778.56	6009.95	3.37911	1.75664	0.48466	No	1.04512	No	Up
XP_011084612	CDS_32896_Unigene_51210	CDS_9434_Unigene_18209	NADH dehydrogenase [ubiquinone] iron-sulfur mitochondrial-like	2065.48	6005.18	2.90741	1.53973	0.540462	No	1.04474	No	Up
XP_011075891	CDS_13712_Unigene_24313	CDS_7742_Unigene_15348	two-component response regulator-like APRR9	179.534	6001.6	33.4289	5.06302	0.0638413	No	1.04439	No	Up
XP_011088805	CDS_12155_Unigene_22156	CDS_6187_Unigene_12462	PREDICTED: uncharacterized protein LOC105169955 isoform X1	1493.32	5996.84	4.01578	2.00568	0.42504	No	1.0442	No	Up
XP_011085302	CDS_20418_Unigene_33674	CDS_21736_Unigene_36462	eukaryotic translation initiation factor 4E-1-like	2365.82	5996.84	2.53478	1.34186	0.59434	No	1.04356	No	Up
XP_011088838	CDS_11388_Unigene_21052	CDS_4988_Unigene_10363	histone deacetylase HDT1-like isoform X2	2862.47	5984.92	2.09082	1.06407	0.674129	No	1.04409	No	Up
XP_010542598	CDS_30119_Unigene_47156	CDS_21948_Unigene_36764	elongation factor 1-alpha-like	2448.03	5983.72	2.4443	1.28942	0.608944	No	1.04349	No	Up
XP_012845633	CDS_4660_Unigene_9976	CDS_10696_Unigene_20134	sec-independent translocase chloroplastic	3283.62	5976.57	1.82012	0.864031	0.73393	No	1.04435	No	Up
XP_011082978	CDS_12010_Unigene_21977	CDS_27223_Unigene_44379	probable alpha,alpha-trehalose-phosphate synthase [UDP-forming] 7	83.0553	5973	71.9159	6.16824	0.0304385	Yes	1.04367	No	Up
XP_007038446	CDS_20890_Unigene_34309	CDS_18862_Unigene_32447	40S ribosomal S13	6404.49	5973	0.932627	-0.100628	0.972075	No	1.04328	No	Down
XP_011096267	CDS_38324_Unigene_58662	CDS_30568_Unigene_50374	caffeoylshikimate esterase	703.034	5971.8	8.49434	3.0865	0.227403	No	1.0431	No	Up
XP_011084155	CDS_7449_Unigene_14824	CDS_1732_Unigene_3629	MACPF domain-containing At4g24290-like	1110.76	5969.42	5.37418	2.42604	0.336318	No	1.04255	No	Up
XP_012838440	CDS_22409_Unigene_36525	CDS_22582_Unigene_37742	PREDICTED: uncharacterized protein LOC105958978	1719.83	5961.08	3.46608	1.79331	0.474995	No	1.04267	No	Up
EYU20762	CDS_19973_Unigene_33089	CDS_32214_Unigene_54536	hypothetical protein MIMGU_mgv1a027163mg, partial	76.3438	5955.12	78.004	6.28548	0.0280849	Yes	1.04209	No	Up
XP_011084572	CDS_13711_Unigene_24312	CDS_4537_Unigene_9622	two-component response regulator-like APRR5	1035.25	5944.39	5.74196	2.52154	0.318052	No	1.04146	No	Up
XP_011076594	CDS_33764_Unigene_52513	CDS_28436_Unigene_46129	NPL4 2	2470.69	5944.39	2.40597	1.26662	0.614996	No	1.04105	No	Up
XP_010096155	CDS_39594_Unigene_61857	CDS_31866_Unigene_53431	N-acetyltransferase p20	174.5	5939.62	34.0379	5.08907	0.0624212	No	1.04141	No	Up
XP_011100711	CDS_28275_Unigene_44599	CDS_26769_Unigene_43706	eukaryotic peptide chain release factor GTP-binding subunit ERF3A isoform X1	178.695	5939.62	33.2389	5.0548	0.0638598	No	1.04109	No	Up
XP_009771666	CDS_2249_Unigene_5063	CDS_2326_Unigene_4782	RING-H2 finger ATL54-like	296.147	5936.05	20.0443	4.32512	0.103313	No	1.04106	No	Up
AIC33058	CDS_14683_Unigene_25760	CDS_18648_Unigene_32131	putative polyubiquitin	2295.35	5936.05	2.58612	1.37079	0.585619	No	1.04074	No	Up
XP_011076241	CDS_20455_Unigene_33717	CDS_6261_Unigene_12578	post-GPI attachment to s factor 3	983.24	5931.28	6.03238	2.59273	0.305008	No	1.04146	No	Up
XP_011088270	CDS_38368_Unigene_58734	CDS_8112_Unigene_16110	pentatricopeptide repeat-containing At2g15690	2833.95	5926.51	2.09126	1.06437	0.673491	No	1.04143	No	Up
XP_011092224	CDS_39329_Unigene_61065	CDS_12607_Unigene_23095	PREDICTED: uncharacterized protein LOC105172478	885.923	5922.93	6.68561	2.74106	0.279416	No	1.04123	No	Up
XP_011083015	CDS_676_Unigene_1613	CDS_31476_Unigene_52429	magnesium protoporphyrin IX chloroplastic	11482.6	5920.55	0.51561	-0.955647	0.746629	No	1.04135	No	Down
XP_011071217	CDS_31451_Unigene_49066	CDS_18659_Unigene_32143	60S ribosomal L17-2	4306.29	5918.17	1.37431	0.458704	0.858171	No	1.0408	No	Up
XP_011070536	CDS_13066_Unigene_23395	CDS_8969_Unigene_17486	probable xyloglucan endotransglucosylase hydrolase 28	609.911	5914.59	9.69746	3.27761	0.201565	No	1.04087	No	Up
EYU19014	CDS_3680_Unigene_7964	CDS_5964_Unigene_12097	hypothetical protein MIMGU_mgv1a017885mg	672.832	5913.4	8.78882	3.13567	0.22003	No	1.04042	No	Up
XP_011098978	CDS_17184_Unigene_29308	CDS_8748_Unigene_17147	PREDICTED: uncharacterized protein LOC105177492	900.185	5913.4	6.56909	2.71569	0.283534	No	1.04018	No	Up
XP_011090016	CDS_1842_Unigene_4330	CDS_8389_Unigene_16603	low molecular weight phosphotyrosine phosphatase	1353.21	5912.21	4.36901	2.12731	0.396856	No	1.04045	No	Up
XP_012846214	CDS_38742_Unigene_59700	CDS_30136_Unigene_49154	anthranilate synthase beta subunit chloroplastic-like	2060.44	5906.25	2.86649	1.51929	0.544777	No	1.03982	No	Up
XP_012839481	CDS_25731_Unigene_40980	CDS_21836_Unigene_36616	cysteine protease ATG4-like	1015.12	5903.86	5.81592	2.54001	0.314178	No	1.03913	No	Up
XP_011095668	CDS_38766_Unigene_59740	CDS_29627_Unigene_47796	PREDICTED: uncharacterized protein LOC105175047	3057.11	5902.67	1.9308	0.949201	0.707601	No	1.03919	No	Up
XP_012832348	CDS_6907_Unigene_13791	CDS_2776_Unigene_5952	PREDICTED: uncharacterized protein LOC105953239	100.673	5899.09	58.5965	5.87274	0.0368313	Yes	1.039	No	Up
XP_011097331	CDS_40379_Unigene_63940	CDS_238_Unigene_390	UPF0392 RCOM_0530710	62.0817	5897.9	95.0022	6.56989	0.0230613	Yes	1.03881	No	Up
XP_011094369	CDS_3247_Unigene_7212	CDS_19809_Unigene_33840	zinc finger A20 and AN1 domain-containing stress-associated 4 isoform X1	758.404	5893.13	7.77044	2.958	0.245002	No	1.03834	No	Up
AKV71962	CDS_31490_Unigene_49126	CDS_28414_Unigene_46094	R2R3-MYB protein	899.346	5891.94	6.55136	2.71179	0.283935	No	1.03771	No	Up
AKN09572	CDS_2729_Unigene_6291	CDS_284_Unigene_471	basic helix-loop-helix transcription factor	668.637	5887.17	8.80474	3.13828	0.219397	No	1.03795	No	Up
XP_003518726	CDS_23639_Unigene_38143	CDS_15397_Unigene_27418	60S ribosomal L34	2380.08	5881.21	2.47102	1.3051	0.603422	No	1.03753	No	Up
XP_011073138	CDS_10381_Unigene_19571	CDS_3352_Unigene_7176	homeobox BEL1 homolog	338.094	5878.83	17.3882	4.12003	0.117632	No	1.03689	No	Up
XP_011078101	CDS_19334_Unigene_32218	CDS_20252_Unigene_34438	cation calcium exchanger 3-like	270.139	5877.64	21.7578	4.44346	0.0952128	No	1.03632	No	Up
XP_011092634	CDS_11375_Unigene_21027	CDS_9980_Unigene_19056	probable polyamine transporter At1g31830 isoform X1	708.067	5876.45	8.29928	3.05299	0.23106	No	1.03574	No	Up
XP_011084923	CDS_39409_Unigene_61596	CDS_32577_Unigene_55099	30S ribosomal chloroplastic	8478.35	5871.68	0.69255	-0.530011	0.851632	No	1.03593	No	Down
XP_011093506	CDS_16637_Unigene_28515	CDS_17119_Unigene_29940	ATP synthase subunit mitochondrial-like	2355.75	5865.72	2.48996	1.31612	0.600149	No	1.03744	No	Up
XP_012827920	CDS_8914_Unigene_17318	CDS_4487_Unigene_9556	4,5-DOPA dioxygenase extradiol-like	1290.29	5864.53	4.54511	2.18432	0.383984	No	1.03758	No	Up
ALM25795	CDS_175_Unigene_421	CDS_32250_Unigene_54580	cytochrome P450 76A35	6630.16	5863.34	0.884343	-0.177322	0.949563	No	1.03721	No	Down
XP_011076847	CDS_23199_Unigene_37528	CDS_30759_Unigene_50615	serine--tRNA ligase-like	4377.6	5854.99	1.33749	0.419526	0.870018	No	1.03777	No	Up
XP_011085020	CDS_14465_Unigene_25445	CDS_21003_Unigene_35479	scarecrow 14	1093.14	5852.61	5.35393	2.4206	0.335938	No	1.0374	No	Up
CDP13686	CDS_20343_Unigene_33549	CDS_20151_Unigene_34332	unnamed protein product	2377.56	5852.61	2.4616	1.2996	0.604672	No	1.0379	No	Up
XP_012854180	CDS_22989_Unigene_37273	CDS_3018_Unigene_6386	nucleoside diphosphate kinase 3	341.45	5851.42	17.137	4.09904	0.119034	No	1.03734	No	Up
XP_011096042	CDS_188_Unigene_434	CDS_2042_Unigene_4141	peroxisomal membrane PMP22-like	6365.06	5847.84	0.918741	-0.122269	0.965579	No	1.03678	No	Down
XP_011098915	CDS_38674_Unigene_59614	CDS_31634_Unigene_53112	probable metal-nicotianamine transporter YSL6 isoform X1	1590.63	5838.3	3.67042	1.87595	0.453434	No	1.03631	No	Up
XP_011083729	CDS_575_Unigene_1287	CDS_31142_Unigene_51775	peroxisomal membrane 11A	625.851	5837.11	9.32668	3.22136	0.207911	No	1.03579	No	Up
XP_011086914	CDS_40049_Unigene_63011	CDS_29553_Unigene_47706	PREDICTED: uncharacterized protein LOC105168504	2411.12	5825.19	2.41597	1.2726	0.612037	No	1.03531	No	Up
XP_011099849	CDS_7990_Unigene_15802	CDS_9348_Unigene_18081	cold shock domain-containing 3	1187.94	5816.85	4.89657	2.29177	0.361013	No	1.0349	No	Up
XP_011090497	CDS_11510_Unigene_21213	CDS_10917_Unigene_20485	arginase mitochondrial	845.654	5814.46	6.8757	2.78151	0.271515	No	1.03437	No	Up
XP_011084152	CDS_17695_Unigene_30001	CDS_4747_Unigene_9966	PREDICTED: pheophytinase, chloroplastic	2573.88	5813.27	2.25857	1.17541	0.639855	No	1.03385	No	Up
XP_011081977	CDS_12459_Unigene_22597	CDS_9831_Unigene_18818	glycerol kinase	3829.77	5810.89	1.51729	0.6015	0.813339	No	1.03334	No	Up
XP_011096982	CDS_1933_Unigene_4474	CDS_4442_Unigene_9507	probable serine threonine- kinase chloroplastic	2656.93	5806.12	2.18527	1.12781	0.653663	No	1.03293	No	Up
XP_012854971	CDS_39728_Unigene_62206	CDS_31396_Unigene_52180	PREDICTED: uncharacterized protein LOC105974414	5240.03	5803.74	1.10758	0.147406	0.953726	No	1.03483	No	Up
XP_011075740	CDS_10700_Unigene_20017	CDS_909_Unigene_1689	purple acid phosphatase 4-like	1322.17	5798.97	4.38594	2.13289	0.39424	No	1.03508	No	Up
XP_012839972	CDS_15760_Unigene_27254	CDS_19698_Unigene_33692	translocase of chloroplast 34 isoform X1	7668.77	5798.97	0.75618	-0.403199	0.88549	No	1.03491	No	Down
XP_011088563	CDS_23386_Unigene_37779	CDS_20304_Unigene_34514	eukaryotic translation initiation factor 4B	2384.27	5797.78	2.43167	1.28195	0.609088	No	1.03633	No	Up
XP_011100003	CDS_3835_Unigene_8368	CDS_1729_Unigene_3623	mitochondrial uncoupling 5-like isoform X1	269.3	5791.82	21.5069	4.42673	0.0956812	No	1.03582	No	Up
XP_012841733	CDS_31793_Unigene_49559	CDS_24711_Unigene_40664	translation factor SUI1 homolog	1810.44	5791.82	3.19913	1.67768	0.501975	No	1.0352	No	Up
XP_011082870	CDS_14569_Unigene_25601	CDS_23290_Unigene_38703	gibberellin 2-beta-dioxygenase 1-like	588.938	5790.62	9.83232	3.29753	0.197827	No	1.03541	No	Up
NP_001306621	CDS_14327_Unigene_25228	CDS_11712_Unigene_21676	peroxidase 73 precursor	546.99	5785.86	10.5776	3.40294	0.185142	No	1.03609	No	Up
XP_011084141	CDS_35862_Unigene_55339	CDS_28319_Unigene_45969	transport SEC23-like	431.216	5784.66	13.4148	3.74575	0.148916	No	1.03683	No	Up
XP_009593196	CDS_22394_Unigene_36508	CDS_21955_Unigene_36775	vacuolar sorting-associated 32 homolog 2	4662.84	5784.66	1.24059	0.311024	0.903354	No	1.03629	No	Up
AGN03859	CDS_40175_Unigene_63644	CDS_14502_Unigene_26029	carotenoid cleavage dioxygenase 1	15590.9	5784.66	0.371028	-1.4304	0.647082	No	1.03568	No	Down
XP_011083027	CDS_29226_Unigene_45909	CDS_26858_Unigene_43831	pre-mRNA-splicing factor SLU7	5910.35	5782.28	0.978332	-0.0316046	0.992349	No	1.03586	No	Down
XP_011074358	CDS_39411_Unigene_61603	CDS_30513_Unigene_50307	calcium-transporting ATPase chloroplastic	4675.43	5775.13	1.23521	0.304755	0.905262	No	1.0353	No	Up
XP_011085850	CDS_16958_Unigene_28985	CDS_26558_Unigene_43378	2-oxoglutarate mitochondrial-like	4070.55	5769.17	1.4173	0.50314	0.843646	No	1.03508	No	Up
XP_011090832	CDS_13559_Unigene_24106	CDS_10128_Unigene_19284	PREDICTED: BI1-like protein	2022.69	5763.21	2.84928	1.5106	0.54546	No	1.03561	No	Up
XP_011099197	CDS_222_Unigene_482	CDS_9010_Unigene_17544	patatin 2	36.9135	5762.02	156.095	7.28628	0.0140328	Yes	1.03575	No	Up
XP_011078363	CDS_32281_Unigene_50343	CDS_26028_Unigene_42560	probable ADP-ribosylation factor GTPase-activating AGD14	55.3702	5760.83	104.042	6.70102	0.0207918	Yes	1.03547	No	Up
XP_011087785	CDS_29690_Unigene_46521	CDS_19390_Unigene_33245	neurofilament heavy polypeptide	1179.55	5760.83	4.88391	2.28804	0.361083	No	1.03516	No	Up
XP_011092955	CDS_2003_Unigene_4577	CDS_16626_Unigene_29207	dnaJ homolog subfamily C member 17	1368.31	5760.83	4.21016	2.07388	0.406748	No	1.03467	No	Up
XP_011091432	CDS_8981_Unigene_17426	CDS_30821_Unigene_50718	myb family transcription factor APL-like isoform X2	292.791	5748.91	19.6349	4.29534	0.104	No	1.0345	No	Up
XP_011076719	CDS_12613_Unigene_22796	CDS_30895_Unigene_50854	60S acidic ribosomal P0	20122.9	5744.14	0.285453	-1.80867	0.585134	No	1.0343	No	Down
XP_011099151	CDS_3388_Unigene_7474	CDS_15353_Unigene_27362	uncharacterized membrane At3g27390	311.248	5741.75	18.4475	4.20536	0.110264	No	1.03393	No	Up
XP_011096496	CDS_35155_Unigene_54408	CDS_28485_Unigene_46188	PREDICTED: uncharacterized protein LOC105175670 isoform X1	5849.94	5733.41	0.980079	-0.0290297	0.993103	No	1.03409	No	Down
XP_011084853	CDS_39814_Unigene_62630	CDS_30564_Unigene_50366	alpha-soluble NSF attachment -like	4475.76	5731.03	1.28046	0.356662	0.889016	No	1.03406	No	Up
XP_011090658	CDS_32709_Unigene_50948	CDS_9772_Unigene_18725	vestitone reductase-like	1490.8	5726.26	3.84106	1.94151	0.436536	No	1.0334	No	Up
XP_011091420	CDS_23182_Unigene_37501	CDS_14685_Unigene_26327	PREDICTED: uncharacterized protein LOC105171868	394.303	5720.3	14.5074	3.85871	0.13795	No	1.03284	No	Up
XP_011075227	CDS_39165_Unigene_60758	CDS_3631_Unigene_7811	translation factor GUF1 chloroplastic	3957.29	5719.11	1.44521	0.531276	0.834624	No	1.03392	No	Up
XP_011082828	CDS_19736_Unigene_32770	CDS_2355_Unigene_4853	leucine-rich repeat receptor-like serine threonine- kinase At1g17230	204.702	5713.15	27.9096	4.80269	0.0741638	No	1.03339	No	Up
XP_011083480	CDS_12777_Unigene_23000	CDS_16849_Unigene_29533	PREDICTED: uncharacterized protein LOC105166005	4732.47	5711.95	1.20697	0.27139	0.91539	No	1.03325	No	Up
XP_011092875	CDS_2345_Unigene_5319	CDS_32248_Unigene_54578	50S ribosomal chloroplastic	14264.5	5708.38	0.40018	-1.32128	0.666493	No	1.0329	No	Down
XP_011102272	CDS_16575_Unigene_28438	CDS_32254_Unigene_54586	gamma-cadinene synthase- partial	202.185	5707.19	28.2275	4.81903	0.0733273	No	1.03225	No	Up
XP_011098526	CDS_7823_Unigene_15494	CDS_1257_Unigene_2605	zinc finger AN1 domain-containing stress-associated 12	131.714	5705.99	43.3211	5.437	0.0484731	Yes	1.03244	No	Up
XP_011091414	CDS_1039_Unigene_2340	CDS_31913_Unigene_53527	small nuclear ribonucleo -associated N-like	1513.45	5705.99	3.77019	1.91464	0.442604	No	1.03237	No	Up
XP_011076423	CDS_19451_Unigene_32365	CDS_5118_Unigene_10595	U-box domain-containing 35	275.173	5704.8	20.7317	4.37377	0.0984751	No	1.03175	No	Up
XP_011096147	CDS_3089_Unigene_6937	CDS_6780_Unigene_13704	PREDICTED: uncharacterized protein LOC105175410	1471.5	5698.84	3.8728	1.95338	0.433426	No	1.03133	No	Up
XP_011094828	CDS_28042_Unigene_44288	CDS_2940_Unigene_6221	glycine-rich RNA-binding mitochondrial	1002.54	5695.27	5.68086	2.50611	0.31788	No	1.03172	No	Up
XP_011070314	CDS_15240_Unigene_26480	CDS_4458_Unigene_9530	PREDICTED: uncharacterized protein LOC105156000	1858.26	5695.27	3.06484	1.61581	0.516805	No	1.03146	No	Up
XP_012858644	CDS_39729_Unigene_62217	CDS_31273_Unigene_51970	chloroplastic mitochondrial	3010.13	5695.27	1.89204	0.91994	0.714629	No	1.03187	No	Up
CDP09147	CDS_9977_Unigene_18937	CDS_10025_Unigene_19134	unnamed protein product	683.738	5694.07	8.32786	3.05795	0.228397	No	1.03161	No	Up
XP_011090732	CDS_19930_Unigene_33033	CDS_23551_Unigene_39069	photosystem I reaction center subunit chloroplastic-like	48131.8	5691.69	0.118252	-3.08006	0.470474	No	1.03135	No	Down
XP_011096090	CDS_15302_Unigene_26582	CDS_9763_Unigene_18707	PREDICTED: derlin-2.2	2723.21	5678.58	2.08525	1.06022	0.672363	No	1.03071	No	Up
XP_011084180	CDS_6020_Unigene_12323	CDS_9117_Unigene_17732	outer envelope chloroplastic isoform X2	2044.5	5676.19	2.77632	1.47317	0.554569	No	1.03055	No	Up
XP_011074497	CDS_5617_Unigene_11671	CDS_4348_Unigene_9333	NAC transcription factor 29-like isoform X3	2260.11	5672.62	2.50989	1.32762	0.594815	No	1.03016	No	Up
XP_011077216	CDS_7171_Unigene_14283	CDS_29496_Unigene_47634	PREDICTED: uncharacterized protein LOC105161274	1243.31	5671.43	4.56155	2.18952	0.380483	No	1.03041	No	Up
XP_011074862	CDS_37443_Unigene_57437	CDS_16330_Unigene_28778	PREDICTED: uncharacterized protein LOC105159483	1881.75	5665.47	3.01075	1.59012	0.52318	No	1.0298	No	Up
EYU23907	CDS_25150_Unigene_40244	CDS_31790_Unigene_53315	hypothetical protein MIMGU_mgv1a024503mg, partial	1007.57	5664.27	5.62172	2.49101	0.320308	No	1.02951	No	Up
XP_011100264	CDS_7929_Unigene_15713	CDS_12606_Unigene_23094	probable serine threonine- kinase At1g54610	2569.68	5655.93	2.20103	1.13818	0.649132	No	1.02886	No	Up
XP_011084172	CDS_33885_Unigene_52683	CDS_26003_Unigene_42508	inositol transporter 1	958.072	5651.16	5.89847	2.56034	0.307451	No	1.02911	No	Up
XP_011096616	CDS_29857_Unigene_46763	CDS_23118_Unigene_38475	CBL-interacting kinase 23	581.387	5644.01	9.70784	3.27915	0.198637	No	1.02899	No	Up
XP_012841085	CDS_34578_Unigene_53660	CDS_24036_Unigene_39739	transmembrane 9 superfamily member 12-like	1557.08	5642.82	3.62398	1.85758	0.455449	No	1.0312	No	Up
XP_011099835	CDS_4322_Unigene_9360	CDS_3494_Unigene_7459	GDAP2 homolog	599.844	5641.63	9.40516	3.23345	0.204365	No	1.03066	No	Up
XP_011079423	CDS_4871_Unigene_10395	CDS_1564_Unigene_3310	omega-6 fatty acid chloroplastic	2157.76	5639.24	2.61347	1.38597	0.578117	No	1.03203	No	Up
XP_012857391	CDS_39349_Unigene_61127	CDS_30968_Unigene_51081	Werner Syndrome-like exonuclease	1103.21	5638.05	5.11059	2.35349	0.34641	No	1.03253	No	Up
XP_011101142	CDS_3121_Unigene_7001	CDS_32453_Unigene_54839	vinorine synthase-like	10.9063	5633.28	516.519	9.01268	0.00442085	Yes	1.03207	No	Up
XP_011082110	CDS_11633_Unigene_21369	CDS_13771_Unigene_24932	PREDICTED: uncharacterized protein LOC105164957	3382.62	5633.28	1.66536	0.735837	0.770536	No	1.03228	No	Up
XP_012833591	CDS_40097_Unigene_63153	CDS_12073_Unigene_22234	ribonuclease 2-like	10417.1	5630.9	0.540541	-0.887523	0.75984	No	1.03174	No	Down
XP_011088291	CDS_18587_Unigene_31186	CDS_14741_Unigene_26415	PREDICTED: uncharacterized protein LOC105169569	218.964	5618.98	25.6617	4.68154	0.079822	No	1.03131	No	Up
XP_011086332	CDS_38901_Unigene_59976	CDS_3539_Unigene_7563	DCN1 1	3152.75	5614.21	1.78074	0.832475	0.740621	No	1.03085	No	Up
XP_011085210	CDS_39428_Unigene_61623	CDS_31076_Unigene_51691	DNA-damage-repair toleration chloroplastic-like	1926.21	5604.68	2.90969	1.54086	0.535513	No	1.03137	No	Up
XP_011087654	CDS_27249_Unigene_43152	CDS_23176_Unigene_38560	ras-related RABD1-like	4702.27	5604.68	1.19191	0.253273	0.920696	No	1.03159	No	Up
XP_011089485	CDS_35792_Unigene_55245	CDS_28464_Unigene_46166	oxysterol-binding -related 3C	2577.23	5602.29	2.17376	1.1202	0.653878	No	1.03135	No	Up
XP_011070814	CDS_39606_Unigene_61877	CDS_30984_Unigene_51132	PREDICTED: uncharacterized protein LOC105156392	4191.36	5598.72	1.33578	0.417679	0.86946	No	1.03074	No	Up
XP_012840450	CDS_39892_Unigene_62731	CDS_31286_Unigene_51987	F-box PP2-B10-like	15.101	5587.99	370.042	8.53154	0.00599854	Yes	1.03019	No	Up
XP_012831642	CDS_22236_Unigene_36295	CDS_31708_Unigene_53198	-lysine methyltransferase METTL21D	152.688	5585.6	36.5819	5.19306	0.0565265	No	1.03131	No	Up
XP_011089657	CDS_40275_Unigene_63773	CDS_26813_Unigene_43770	PREDICTED: putative G3BP-like protein	2236.62	5582.03	2.49574	1.31947	0.596125	No	1.03077	No	Up
XP_011087119	CDS_38664_Unigene_59601	CDS_30005_Unigene_48978	PREDICTED: uncharacterized protein LOC105168685	847.332	5580.84	6.58637	2.71948	0.279032	No	1.03017	No	Up
XP_007038436	CDS_17173_Unigene_29289	CDS_16061_Unigene_28389	40S ribosomal S20-2	4464.01	5573.68	1.24858	0.32029	0.899758	No	1.02978	No	Up
XP_011101448	CDS_29163_Unigene_45808	CDS_21872_Unigene_36668	BES1 BZR1 homolog 4-like	651.019	5572.49	8.55964	3.09755	0.221626	No	1.03025	No	Up
XP_011098752	CDS_19357_Unigene_32253	CDS_1990_Unigene_4069	ninja-family AFP3-like isoform X2	906.058	5571.3	6.14895	2.62034	0.295857	No	1.03018	No	Up
XP_012846122	CDS_12109_Unigene_22098	CDS_25796_Unigene_42198	annexin D5	815.452	5568.92	6.82924	2.77172	0.270301	No	1.03144	No	Up
NP_001241639	CDS_14386_Unigene_25319	CDS_16742_Unigene_29373	ubiquitin-conjugating enzyme E2 35	10544.7	5564.15	0.527674	-0.922281	0.750979	No	1.03162	No	Down
AJQ20617	CDS_9037_Unigene_17499	CDS_29808_Unigene_48133	Acyl Carrier	16445.8	5559.38	0.338043	-1.56472	0.619937	No	1.03138	No	Down
XP_012858267	CDS_26579_Unigene_42188	CDS_29753_Unigene_48011	eukaryotic translation initiation factor 2 subunit alpha-like	1656.07	5552.23	3.35265	1.7453	0.481956	No	1.03345	No	Up
XP_011086392	CDS_38634_Unigene_59562	CDS_292_Unigene_490	mitochondrial outer membrane porin of 36 kDa	5407.82	5548.65	1.02604	0.0370899	0.987093	No	1.0337	No	Up
XP_011095251	CDS_6725_Unigene_13507	CDS_2825_Unigene_6025	transmembrane 184C-like	2791.16	5547.46	1.98751	0.990962	0.691847	No	1.03341	No	Up
EYU36279	CDS_39845_Unigene_62675	CDS_16544_Unigene_29095	hypothetical protein MIMGU_mgv1a007802mg	4084.81	5546.27	1.35778	0.441249	0.861848	No	1.03376	No	Up
XP_011098555	CDS_34689_Unigene_53775	CDS_24918_Unigene_40933	PREDICTED: uncharacterized protein LOC105177196	604.877	5543.89	9.1653	3.19618	0.208175	No	1.03311	No	Up
EYU40229	CDS_8165_Unigene_16057	CDS_19559_Unigene_33490	hypothetical protein MIMGU_mgv1a008949mg	1075.52	5542.69	5.15348	2.36555	0.342865	No	1.03345	No	Up
XP_011090261	CDS_31483_Unigene_49112	CDS_7932_Unigene_15741	vesicle-associated 1-1	768.471	5534.35	7.20177	2.84835	0.257714	No	1.0333	No	Up
XP_011093748	CDS_5945_Unigene_12201	CDS_8159_Unigene_16192	probable pre-mRNA-splicing factor ATP-dependent RNA helicase	2916.16	5534.35	1.89782	0.924342	0.711888	No	1.03303	No	Up
XP_011096873	CDS_40272_Unigene_63768	CDS_32299_Unigene_54643	PREDICTED: uncharacterized protein LOC105175923	2111.62	5530.77	2.61921	1.38913	0.576021	No	1.0324	No	Up
XP_011081235	CDS_2576_Unigene_5970	CDS_5721_Unigene_11624	PREDICTED: uncharacterized protein LOC105164312	334.738	5529.58	16.5191	4.04607	0.120713	No	1.03202	No	Up
XP_011071241	CDS_17530_Unigene_29746	CDS_32420_Unigene_54787	agamous-like MADS-box AGL27	1909.43	5520.05	2.89093	1.53154	0.537016	No	1.03182	No	Up
XP_011081747	CDS_11669_Unigene_21422	CDS_4507_Unigene_9582	mitochondrial import inner membrane translocase subunit TIM17-2-like	2303.74	5517.66	2.39509	1.26008	0.612335	No	1.03129	No	Up
XP_012854933	CDS_19559_Unigene_32533	CDS_6316_Unigene_12651	PREDICTED: protein disulfide-isomerase	5448.93	5516.47	1.01239	0.0177722	0.992956	No	1.03085	No	Up
XP_011071304	CDS_2059_Unigene_4674	CDS_29671_Unigene_47858	vinorine synthase-like	187.084	5508.13	29.442	4.8798	0.0693322	No	1.03044	No	Up
XP_011098047	CDS_8521_Unigene_16681	CDS_27222_Unigene_44378	ATP-dependent zinc metalloprotease FTSH chloroplastic-like	11296.4	5505.74	0.487391	-1.03685	0.72397	No	1.03102	No	Down
XP_012844487	CDS_22412_Unigene_36529	CDS_23241_Unigene_38644	signal peptidase complex catalytic subunit SEC11A-like	3302.92	5503.36	1.66621	0.736572	0.76935	No	1.03151	No	Up
XP_011098315	CDS_10259_Unigene_19386	CDS_6167_Unigene_12432	proteasome subunit beta type-2-B-like	1661.94	5493.82	3.30566	1.72494	0.48637	No	1.03093	No	Up
XP_011098411	CDS_6516_Unigene_13109	CDS_29731_Unigene_47967	UDP-sulfoquinovose chloroplastic isoform X2	5389.37	5489.05	1.0185	0.0264421	0.990312	No	1.03088	No	Up
XP_011090859	CDS_31730_Unigene_49463	CDS_7616_Unigene_15153	sodium hydrogen exchanger 1-like	1092.3	5487.86	5.02412	2.32887	0.349477	No	1.03075	No	Up
XP_011083116	CDS_424_Unigene_948	CDS_1481_Unigene_3152	3-ketoacyl- thiolase peroxisomal	1829.73	5487.86	2.99927	1.58461	0.522529	No	1.03099	No	Up
XP_011088218	CDS_2415_Unigene_5559	CDS_32452_Unigene_54838	adhesive plaque matrix	1178.71	5477.13	4.6467	2.21621	0.372438	No	1.03141	No	Up
XP_012841842	CDS_9837_Unigene_18718	CDS_1464_Unigene_3123	ubiquitin-conjugating enzyme E2 5B	962.267	5469.98	5.68448	2.50703	0.315029	No	1.03084	No	Up
XP_002276380	CDS_14833_Unigene_25951	CDS_21207_Unigene_35765	ETHYLENE INSENSITIVE 3-like 1	2746.7	5468.79	1.99104	0.993524	0.690346	No	1.03026	No	Up
XP_011075988	CDS_8595_Unigene_16795	CDS_32198_Unigene_54520	ATP-dependent Clp protease ATP-binding subunit clpX- mitochondrial	4975.77	5462.83	1.09789	0.13473	0.957081	No	1.02999	No	Up
XP_011072736	CDS_21946_Unigene_35906	CDS_19253_Unigene_33034	60S ribosomal L7-4-like isoform X2	11512	5460.45	0.474328	-1.07604	0.71469	No	1.02961	No	Down
XP_011088944	CDS_31070_Unigene_48545	CDS_10032_Unigene_19145	thylakoid lumenal 19 kDa chloroplastic	4307.13	5458.06	1.26722	0.341662	0.89266	No	1.02924	No	Up
XP_012858713	CDS_36688_Unigene_56445	CDS_26552_Unigene_43369	inositol phosphorylceramide glucuronosyltransferase 1	500.849	5456.87	10.8953	3.44563	0.177135	No	1.02922	No	Up
XP_012848132	CDS_7930_Unigene_15714	CDS_31122_Unigene_51753	diaminopimelate chloroplastic-like	5174.6	5456.87	1.05455	0.0766276	0.974955	No	1.02861	No	Up
XP_011084720	CDS_956_Unigene_2224	CDS_32357_Unigene_54714	probable UDP-arabinopyranose mutase 5 isoform X1	2122.52	5454.49	2.56981	1.36166	0.582836	No	1.02802	No	Up
XP_011070336	CDS_15774_Unigene_27275	CDS_30167_Unigene_49196	dolichyl-diphosphooligosaccharide-- glycosyltransferase subunit DAD1	2004.23	5449.72	2.7191	1.44313	0.560176	No	1.02842	No	Up
XP_011100775	CDS_123_Unigene_296	CDS_12186_Unigene_22441	ocs element-binding factor 1-like	24.3293	5447.34	223.9	7.80671	0.00951375	Yes	1.02786	No	Up
XP_011070757	CDS_5623_Unigene_11682	CDS_10492_Unigene_19844	elongator complex 2	1452.21	5433.03	3.74122	1.90351	0.441865	No	1.02766	No	Up
XP_011074228	CDS_4995_Unigene_10620	CDS_29509_Unigene_47650	glucose-6-phosphate isomerase chloroplastic	7495.95	5431.84	0.724637	-0.46467	0.866686	No	1.0272	No	Down
XP_012855033	CDS_15184_Unigene_26382	CDS_18689_Unigene_32186	transmembrane emp24 domain-containing p24delta3-like	252.522	5430.65	21.5057	4.42665	0.0933067	No	1.02712	No	Up
AAG59584	CDS_14123_Unigene_24939	CDS_5610_Unigene_11404	AF229926_1pathogen-inducible alpha-dioxygenase	687.933	5430.65	7.89415	2.98078	0.236633	No	1.02651	No	Up
XP_012842545	CDS_21312_Unigene_34950	CDS_11285_Unigene_21044	receptor kinase At4g00960 isoform X2	1411.94	5425.88	3.84285	1.94218	0.432657	No	1.02589	No	Up
XP_011085825	CDS_39952_Unigene_62832	CDS_30828_Unigene_50736	PREDICTED: uncharacterized protein LOC105167708	4138.5	5421.11	1.30992	0.38948	0.877515	No	1.0256	No	Up
XP_011082496	CDS_29454_Unigene_46197	CDS_25897_Unigene_42359	TRANSPORT INHIBITOR RESPONSE 1-like	1034.42	5415.15	5.23498	2.38819	0.3369	No	1.02598	No	Up
XP_011072551	CDS_18792_Unigene_31455	CDS_1888_Unigene_3927	dihydrolipoyllysine-residue acetyltransferase component 2 of pyruvate dehydrogenase mitochondrial isoform X1	3268.52	5411.58	1.65567	0.727411	0.771517	No	1.02606	No	Up
XP_011093698	CDS_8381_Unigene_16420	CDS_11610_Unigene_21514	PREDICTED: uncharacterized protein LOC105173599	474.841	5410.38	11.3941	3.51021	0.169576	No	1.02557	No	Up
XP_011072417	CDS_3008_Unigene_6767	CDS_101_Unigene_164	nuclear pore complex NUP35	1252.54	5403.23	4.31382	2.10896	0.394549	No	1.02523	No	Up
XP_011069559	CDS_37442_Unigene_57436	CDS_467_Unigene_843	MORN repeat-containing 1-like	918.642	5402.04	5.88046	2.55593	0.305326	No	1.0248	No	Up
XP_011081989	CDS_3583_Unigene_7805	CDS_5358_Unigene_10982	pyrophosphate-energized vacuolar membrane proton pump-like	10774.5	5399.66	0.50115	-0.996686	0.731974	No	1.02559	No	Down
XP_011070486	CDS_1840_Unigene_4326	CDS_4878_Unigene_10187	phytosulfokine receptor 1	1307.91	5396.08	4.12572	2.04465	0.408755	No	1.02566	No	Up
XP_011091175	CDS_12287_Unigene_22324	CDS_4024_Unigene_8630	ethylene receptor 2-like	100.673	5392.5	53.5645	5.74321	0.0383011	Yes	1.02565	No	Up
CDP11469	CDS_40094_Unigene_63130	CDS_31971_Unigene_53643	unnamed protein product	1911.95	5392.5	2.82042	1.49591	0.54512	No	1.02521	No	Up
XP_011097169	CDS_33550_Unigene_52186	CDS_24682_Unigene_40623	alpha beta hydrolase domain-containing 17B-like	854.882	5388.93	6.30371	2.6562	0.287553	No	1.02605	No	Up
XP_011098542	CDS_23881_Unigene_38465	CDS_21601_Unigene_36300	PREDICTED: uncharacterized protein LOC105177187	2753.41	5384.16	1.95545	0.967503	0.697432	No	1.02551	No	Up
XP_011083644	CDS_40284_Unigene_63787	CDS_32340_Unigene_54695	histone deacetylase complex subunit SAP18	2753.41	5381.78	1.95459	0.966864	0.697604	No	1.02608	No	Up
XP_011072369	CDS_39801_Unigene_62608	CDS_31586_Unigene_53056	photosystem I reaction center subunit chloroplastic-like	85414.4	5378.2	0.062966	-3.98928	0.459193	No	1.02546	No	Down
XP_011098409	CDS_4943_Unigene_10532	CDS_30240_Unigene_49320	PREDICTED: uncharacterized protein LOC105177084	987.435	5375.82	5.44422	2.44473	0.325572	No	1.0253	No	Up
XP_011088522	CDS_40435_Unigene_64049	CDS_30874_Unigene_50811	pescadillo homolog	3120.87	5367.47	1.71987	0.782297	0.754128	No	1.02571	No	Up
XP_011091382	CDS_19256_Unigene_32112	CDS_27227_Unigene_44384	NADH dehydrogenase [ubiquinone] 1 alpha subcomplex subunit 13-B	5165.37	5367.47	1.03913	0.0553718	0.98141	No	1.02648	No	Up
ADX98505	CDS_15159_Unigene_26348	CDS_31168_Unigene_51805	late embryogenesis	2026.88	5365.09	2.64696	1.40434	0.569922	No	1.02603	No	Up
XP_012838005	CDS_6865_Unigene_13743	CDS_17195_Unigene_30039	pheophorbide a chloroplastic	4794.56	5353.17	1.11651	0.158996	0.949384	No	1.02688	No	Up
EYU37702	CDS_39128_Unigene_60701	CDS_31713_Unigene_53205	hypothetical protein MIMGU_mgv1a010621mg	600.683	5351.98	8.90982	3.1554	0.211598	No	1.02661	No	Up
XP_011095583	CDS_326_Unigene_698	CDS_5205_Unigene_10743	PREDICTED: uncharacterized protein LOC105174992	1543.65	5350.78	3.46631	1.7934	0.467521	No	1.02689	No	Up
XP_011076332	CDS_11261_Unigene_20868	CDS_31381_Unigene_52151	21 kDa	4380.12	5350.78	1.22161	0.288781	0.908856	No	1.02704	No	Up
XP_011098945	CDS_22466_Unigene_36604	CDS_27267_Unigene_44430	AUXIN SIGNALING F-BOX 2	1909.43	5349.59	2.80167	1.48628	0.547231	No	1.02668	No	Up
XP_011074957	CDS_27961_Unigene_44185	CDS_31677_Unigene_53164	multiple C2 and transmembrane domain-containing 2-like	5081.47	5346.02	1.05206	0.0732175	0.975907	No	1.0266	No	Up
XP_011089461	CDS_10022_Unigene_19005	CDS_4416_Unigene_9474	TRM32 isoform X2	177.856	5343.63	30.0448	4.90904	0.0671254	No	1.02609	No	Up
XP_011084600	CDS_16653_Unigene_28545	CDS_23557_Unigene_39083	PREDICTED: uncharacterized protein LOC105166810	1005.89	5337.67	5.30641	2.40774	0.332195	No	1.02774	No	Up
XP_011098566	CDS_24975_Unigene_40019	CDS_29151_Unigene_47139	plasma membrane ATPase 1-like	4092.36	5337.67	1.3043	0.383278	0.879109	No	1.02777	No	Up
XP_011089079	CDS_40035_Unigene_62986	CDS_31272_Unigene_51969	RPM1-interacting 4-like	193.796	5336.48	27.5366	4.78328	0.0730162	No	1.02726	No	Up
XP_012845981	CDS_15092_Unigene_26255	CDS_1939_Unigene_3997	S-adenosyl-L-methionine-dependent tRNA 4-demethylwyosine synthase	1253.38	5334.1	4.25577	2.08942	0.398003	No	1.02736	No	Up
XP_011081701	CDS_32376_Unigene_50454	CDS_26593_Unigene_43453	serine hydroxymethyltransferase chloroplastic	2675.39	5334.1	1.99377	0.995496	0.688492	No	1.02701	No	Up
XP_011086172	CDS_39521_Unigene_61742	CDS_5266_Unigene_10837	probable dolichyl-diphosphooligosaccharide-- glycosyltransferase subunit 3B	2781.93	5334.1	1.91741	0.939157	0.705593	No	1.0275	No	Up
XP_011080657	CDS_10668_Unigene_19972	CDS_7377_Unigene_14741	PREDICTED: uncharacterized protein LOC105163859	1187.94	5332.91	4.4892	2.16646	0.381224	No	1.0275	No	Up
XP_012851664	CDS_39659_Unigene_62008	CDS_30880_Unigene_50826	arginine N-methyltransferase 2	833.909	5331.71	6.39364	2.67664	0.283423	No	1.02703	No	Up
XP_011071359	CDS_17900_Unigene_30259	CDS_3581_Unigene_7668	alkaline neutral invertase CINV2	4174.58	5330.52	1.2769	0.352647	0.888721	No	1.02788	No	Up
XP_011094683	CDS_1512_Unigene_3295	CDS_839_Unigene_1527	valine--tRNA ligase	8398.65	5329.33	0.634546	-0.656204	0.81474	No	1.02751	No	Down
XP_012834166	CDS_38344_Unigene_58695	CDS_6200_Unigene_12486	bifunctional purple acid phosphatase 26-like isoform X1	10772	5329.33	0.494738	-1.01526	0.726942	No	1.02801	No	Down
XP_011077751	CDS_33155_Unigene_51592	CDS_10428_Unigene_19736	PREDICTED: uncharacterized protein LOC105161675	2168.67	5322.18	2.45413	1.29521	0.600167	No	1.02758	No	Up
XP_011076614	CDS_6098_Unigene_12437	CDS_21866_Unigene_36651	NRT1 PTR FAMILY	1182.91	5320.99	4.49822	2.16935	0.380459	No	1.02741	No	Up
XP_011073062	CDS_34236_Unigene_53127	CDS_1243_Unigene_2566	beta-adaptin C	5227.45	5318.6	1.01744	0.0249397	0.990721	No	1.0272	No	Up
XP_012829904	CDS_19823_Unigene_32879	CDS_31192_Unigene_51837	40S ribosomal S13	3512.65	5311.45	1.51209	0.596545	0.811785	No	1.02668	No	Up
XP_012829738	CDS_38337_Unigene_58683	CDS_30270_Unigene_49370	PREDICTED: uncharacterized protein At4g19900	1258.41	5309.07	4.21886	2.07685	0.400481	No	1.02701	No	Up
XP_011087240	CDS_20610_Unigene_33928	CDS_29649_Unigene_47826	cyclic dof factor 1	1471.5	5307.87	3.60711	1.85084	0.452943	No	1.02698	No	Up
XP_011083055	CDS_34485_Unigene_53487	CDS_11931_Unigene_22004	PHR1-LIKE 1-like	110.74	5304.3	47.8985	5.58191	0.0424037	Yes	1.0264	No	Up
XP_011088019	CDS_40311_Unigene_63826	CDS_2027_Unigene_4117	LL-diaminopimelate chloroplastic	7322.29	5303.11	0.724242	-0.465457	0.865725	No	1.02621	No	Down
XP_011071978	CDS_18492_Unigene_31058	CDS_15984_Unigene_28268	quinolinate chloroplastic isoform X1	380.041	5301.91	13.9509	3.80229	0.139614	No	1.02615	No	Up
XP_010105739	CDS_18432_Unigene_30971	CDS_17635_Unigene_30692	hypothetical protein L484_014228	226.514	5299.53	23.396	4.54819	0.085261	No	1.02585	No	Up
XP_012839001	CDS_38878_Unigene_59933	CDS_30554_Unigene_50354	calvin cycle CP12- chloroplastic	666.12	5295.95	7.95045	2.99104	0.233743	No	1.02545	No	Up
XP_011096201	CDS_4340_Unigene_9388	CDS_20806_Unigene_35199	external alternative NAD(P)H-ubiquinone oxidoreductase mitochondrial	1885.94	5295.95	2.80812	1.4896	0.545704	No	1.02495	No	Up
XP_012847283	CDS_2305_Unigene_5237	CDS_165_Unigene_280	ubiquitin-like modifier-activating enzyme 5	1730.74	5293.57	3.05856	1.61285	0.512786	No	1.0249	No	Up
XP_012837524	CDS_39342_Unigene_61103	CDS_32643_Unigene_55254	PREDICTED: uncharacterized protein LOC105958067	890.957	5291.19	5.93877	2.57016	0.301502	No	1.0247	No	Up
XP_011081199	CDS_35195_Unigene_54470	CDS_25222_Unigene_41372	hsp70-Hsp90 organizing 3-like	4950.6	5289.99	1.06856	0.0956631	0.968925	No	1.02501	No	Up
XP_011089871	CDS_14988_Unigene_26142	CDS_16515_Unigene_29052	ATP synthase subunit mitochondrial	2183.77	5286.42	2.42078	1.27547	0.605422	No	1.02464	No	Up
XP_011096978	CDS_1253_Unigene_2744	CDS_81_Unigene_126	HMG1 2	8528.69	5286.42	0.61984	-0.690033	0.805629	No	1.02461	No	Down
XP_011100391	CDS_19974_Unigene_33091	CDS_19283_Unigene_33105	PREDICTED: myosin-9-like	921.998	5281.65	5.72849	2.51815	0.310797	No	1.02441	No	Up
XP_011070509	CDS_16332_Unigene_28127	CDS_16290_Unigene_28714	NADH dehydrogenase [ubiquinone] 1 beta subcomplex subunit 7	2444.68	5281.65	2.16047	1.11134	0.653276	No	1.02472	No	Up
XP_011071764	CDS_29038_Unigene_45585	CDS_8811_Unigene_17244	PREDICTED: uncharacterized protein LOC105157153	1573.02	5280.46	3.3569	1.74713	0.478179	No	1.02523	No	Up
XP_011080829	CDS_11517_Unigene_21222	CDS_18109_Unigene_31323	ubiquitin carboxyl-terminal hydrolase 22	1327.21	5276.88	3.97593	1.99129	0.419419	No	1.02558	No	Up
XP_011097794	CDS_3343_Unigene_7402	CDS_6057_Unigene_12244	scarecrow-like transcription factor PAT1 isoform X2	765.954	5274.5	6.88618	2.7837	0.265112	No	1.02642	No	Up
XP_011075946	CDS_6465_Unigene_13045	CDS_31306_Unigene_52014	PREDICTED: uncharacterized protein LOC105160316	1177.88	5272.11	4.47595	2.1622	0.3814	No	1.02676	No	Up
XP_012839865	CDS_40431_Unigene_64044	CDS_29690_Unigene_47888	26S proteasome non-ATPase regulatory subunit 9	579.709	5267.35	9.08619	3.18368	0.207059	No	1.02623	No	Up
XP_011088846	CDS_16686_Unigene_28602	CDS_315_Unigene_544	arogenate dehydratase prephenate dehydratase chloroplastic-like	1007.57	5262.58	5.22304	2.38489	0.335738	No	1.02591	No	Up
XP_012855306	CDS_4526_Unigene_9742	CDS_11682_Unigene_21622	ribose-phosphate pyrophosphokinase 4	1004.21	5256.62	5.23456	2.38807	0.33505	No	1.02572	No	Up
XP_011088890	CDS_15522_Unigene_26907	CDS_18102_Unigene_31314	cytochrome b-c1 complex subunit 9	2351.56	5256.62	2.23538	1.16052	0.638495	No	1.0254	No	Up
XP_012839335	CDS_2971_Unigene_6706	CDS_30692_Unigene_50529	SNF1-related kinase catalytic subunit alpha KIN10-like	502.526	5250.66	10.4485	3.38523	0.182142	No	1.02495	No	Up
XP_012845924	CDS_21_Unigene_63	CDS_31032_Unigene_51390	PREDICTED: uncharacterized protein LOC105965921	609.072	5250.66	8.62075	3.10781	0.216956	No	1.02592	No	Up
XP_011073788	CDS_23260_Unigene_37598	CDS_20131_Unigene_34309	60S ribosomal L13a-4	3098.21	5249.47	1.69435	0.760734	0.759909	No	1.02548	No	Up
XP_002303624	CDS_2201_Unigene_4959	CDS_3248_Unigene_6962	ubiquitin conjugating-like enzyme family	1007.57	5242.31	5.20293	2.37932	0.336585	No	1.02584	No	Up
XP_011074767	CDS_2739_Unigene_6307	CDS_2357_Unigene_4858	DEAD-box ATP-dependent RNA helicase 5	5648.6	5242.31	0.928074	-0.107689	0.969105	No	1.02571	No	Down
XP_011086048	CDS_16709_Unigene_28637	CDS_7553_Unigene_15041	PREDICTED: uncharacterized protein At4g28440-like	1107.4	5239.93	4.73173	2.24237	0.364108	No	1.02588	No	Up
XP_011072872	CDS_15380_Unigene_26712	CDS_9597_Unigene_18462	BTB POZ domain-containing At5g41330-like	788.606	5235.16	6.6385	2.73086	0.273286	No	1.02594	No	Up
XP_011082091	CDS_3691_Unigene_7987	CDS_14548_Unigene_26107	glutathione-specific gamma-glutamylcyclotransferase 2 isoform X1	897.668	5230.4	5.82665	2.54267	0.305752	No	1.02548	No	Up
XP_011069419	CDS_27283_Unigene_43214	CDS_25391_Unigene_41626	NAC domain-containing 2	844.815	5226.82	6.18694	2.62923	0.290383	No	1.02516	No	Up
XP_011098987	CDS_31658_Unigene_49364	CDS_25376_Unigene_41600	eukaryotic peptide chain release factor subunit 1-3	1634.26	5226.82	3.19828	1.6773	0.495259	No	1.02568	No	Up
XP_011074355	CDS_24847_Unigene_39809	CDS_20874_Unigene_35309	U-box domain-containing 4-like	817.13	5223.24	6.39218	2.67631	0.282273	No	1.02552	No	Up
XP_011079290	CDS_35162_Unigene_54417	CDS_30646_Unigene_50469	ribosomal RNA processing 1 homolog	505.882	5222.05	10.3227	3.36774	0.183916	No	1.02608	No	Up
XP_011070036	CDS_29146_Unigene_45781	CDS_24860_Unigene_40888	magnesium-protoporphyrin IX monomethyl ester [oxidative] chloroplastic	41676.1	5219.67	0.125244	-2.99719	0.460285	No	1.02701	No	Down
XP_011072876	CDS_9202_Unigene_17779	CDS_13423_Unigene_24397	ABC transporter B family member 25	3366.68	5211.32	1.54791	0.630325	0.800503	No	1.02733	No	Up
XP_011078240	CDS_2424_Unigene_5598	CDS_29498_Unigene_47635	PREDICTED: uncharacterized protein LOC105162036	75.5048	5208.94	68.9882	6.10828	0.0293406	Yes	1.02707	No	Up
NP_001275000	CDS_8983_Unigene_17430	CDS_25145_Unigene_41258	GTP-binding SAR1A-like	945.488	5207.75	5.508	2.46153	0.320447	No	1.02684	No	Up
XP_012836932	CDS_21572_Unigene_35396	CDS_13862_Unigene_25055	caffeoyl- O-methyltransferase	4292.03	5205.36	1.2128	0.278339	0.911668	No	1.02699	No	Up
XP_012842980	CDS_37376_Unigene_57335	CDS_17998_Unigene_31173	selenium-binding 1-like	5709.84	5202.98	0.91123	-0.134113	0.961102	No	1.02879	No	Down
XP_012836643	CDS_891_Unigene_2132	CDS_32239_Unigene_54565	BSD domain-containing 1-like	2167.83	5200.6	2.39899	1.26243	0.608236	No	1.02999	No	Up
XP_011086336	CDS_38340_Unigene_58688	CDS_335_Unigene_581	glyceraldehyde-3-phosphate dehydrogenase chloroplastic-like	2474.88	5200.6	2.10135	1.07132	0.664393	No	1.02981	No	Up
XP_012473940	CDS_30443_Unigene_47615	CDS_20794_Unigene_35182	small nuclear ribonucleo Sm D1-like	2733.27	5197.02	1.90139	0.927054	0.708053	No	1.02946	No	Up
XP_012842549	CDS_15237_Unigene_26474	CDS_12665_Unigene_23178	NADH dehydrogenase [ubiquinone] 1 beta subcomplex subunit 10-B-like	1360.76	5191.06	3.81481	1.93161	0.432237	No	1.02907	No	Up
XP_012837240	CDS_39170_Unigene_60767	CDS_30704_Unigene_50549	PREDICTED: uncharacterized protein ycf39	4297.9	5191.06	1.20781	0.272397	0.913495	No	1.02876	No	Up
XP_011090116	CDS_38380_Unigene_58748	CDS_30183_Unigene_49217	T-complex 1 subunit alpha	7806.36	5189.87	0.664826	-0.588952	0.831386	No	1.02891	No	Down
XP_011079583	CDS_30898_Unigene_48299	CDS_27748_Unigene_45105	dnaJ ERDJ3B	5774.44	5185.1	0.89794	-0.155309	0.954716	No	1.02859	No	Down
XP_011081180	CDS_23594_Unigene_38077	CDS_21106_Unigene_35609	cytochrome c1- heme mitochondrial-like	7676.32	5185.1	0.675467	-0.566043	0.837501	No	1.02825	No	Down
XP_011078008	CDS_31012_Unigene_48457	CDS_26972_Unigene_44007	casein kinase I isoform delta-like	2152.73	5177.95	2.4053	1.26622	0.606898	No	1.02765	No	Up
XP_012846517	CDS_10179_Unigene_19266	CDS_1283_Unigene_2670	splicing factor 3B subunit 4-like	1119.99	5176.76	4.62215	2.20857	0.37041	No	1.02744	No	Up
XP_012838436	CDS_31702_Unigene_49418	CDS_26784_Unigene_43730	signal peptide peptidase	2578.91	5168.41	2.00411	1.00296	0.684666	No	1.02741	No	Up
XP_011091321	CDS_11128_Unigene_20643	CDS_3742_Unigene_8065	ATPase GET3	2211.45	5166.03	2.33603	1.22406	0.618962	No	1.02681	No	Up
XP_012082473	CDS_8004_Unigene_15820	CDS_29598_Unigene_47754	splicing factor 3A subunit 2	1123.34	5163.64	4.59667	2.20059	0.371933	No	1.02723	No	Up
XP_011069633	CDS_39767_Unigene_62514	CDS_3556_Unigene_7593	PREDICTED: uncharacterized protein LOC105155456	7789.58	5163.64	0.662891	-0.593156	0.830063	No	1.02668	No	Down
XP_012473851	CDS_2970_Unigene_6705	CDS_3874_Unigene_8321	quinone-oxidoreductase chloroplastic	3677.92	5156.49	1.40201	0.487499	0.845307	No	1.02711	No	Up
XP_011073674	CDS_38659_Unigene_59595	CDS_29994_Unigene_48967	60S ribosomal L23A-like	2753.41	5155.3	1.87233	0.904838	0.714496	No	1.02666	No	Up
XP_011069956	CDS_30126_Unigene_47174	CDS_20958_Unigene_35422	NADH--cytochrome b5 reductase 1-like	5285.34	5145.76	0.973593	-0.0386099	0.989992	No	1.02676	No	Down
XP_011083577	CDS_18339_Unigene_30849	CDS_714_Unigene_1286	thaumatin 1b	516.788	5143.38	9.95258	3.31507	0.189444	No	1.0268	No	Up
XP_011080882	CDS_17408_Unigene_29601	CDS_17388_Unigene_30308	PREDICTED: uncharacterized protein At5g41620-like	696.322	5139.8	7.38136	2.88389	0.248007	No	1.02638	No	Up
XP_011072556	CDS_38906_Unigene_59990	CDS_30327_Unigene_49499	PREDICTED: uncharacterized protein LOC105157780	1221.5	5136.23	4.20485	2.07206	0.399452	No	1.02642	No	Up
XP_012857926	CDS_15665_Unigene_27104	CDS_14471_Unigene_25979	EIN3-binding F-box 1-like	3004.25	5126.69	1.70648	0.771022	0.755736	No	1.02689	No	Up
XP_011069828	CDS_28808_Unigene_45316	CDS_28543_Unigene_46275	SNARE-interacting KEULE-like isoform X1	2820.52	5120.73	1.81553	0.860387	0.727902	No	1.0268	No	Up
XP_011079632	CDS_20974_Unigene_34434	CDS_5970_Unigene_12104	60S ribosomal L18-2	3278.59	5119.54	1.56151	0.642941	0.795905	No	1.02768	No	Up
XP_011101883	CDS_10332_Unigene_19498	CDS_20361_Unigene_34591	scarecrow 1	1146.83	5114.77	4.45991	2.15701	0.380626	No	1.02717	No	Up
XP_012830734	CDS_32369_Unigene_50445	CDS_28716_Unigene_46533	pre-mRNA-processing factor 39 isoform X2	2513.47	5114.77	2.03494	1.02499	0.677485	No	1.02762	No	Up
XP_011082518	CDS_40325_Unigene_63846	CDS_32401_Unigene_54766	gibberellin receptor GID1B-like	1321.33	5112.39	3.86911	1.952	0.426509	No	1.02766	No	Up
XP_011082450	CDS_9150_Unigene_17698	CDS_2787_Unigene_5969	exocyst complex component SEC15B	2528.57	5111.2	2.02138	1.01534	0.68037	No	1.02744	No	Up
XP_011099800	CDS_27850_Unigene_44036	CDS_29535_Unigene_47684	probable alpha-amylase 2	1220.66	5108.81	4.18528	2.06533	0.400621	No	1.02762	No	Up
XP_011085874	CDS_33944_Unigene_52767	CDS_27015_Unigene_44067	NADH dehydrogenase [ubiquinone] iron-sulfur mitochondrial	2005.07	5105.24	2.54616	1.34832	0.582671	No	1.02714	No	Up
XP_011072608	CDS_33436_Unigene_52054	CDS_20454_Unigene_34722	oligouridylate-binding 1B-like	2685.45	5101.66	1.89974	0.925801	0.707576	No	1.02659	No	Up
XP_011094304	CDS_6876_Unigene_13756	CDS_29108_Unigene_47069	beta- insoluble isoenzyme 1-like isoform X1	5306.31	5099.28	0.960984	-0.0574161	0.984219	No	1.02603	No	Down
XP_012843072	CDS_38897_Unigene_59970	CDS_31945_Unigene_53587	PREDICTED: uncharacterized protein LOC105963230	8814.77	5099.28	0.578493	-0.78963	0.778586	No	1.0255	No	Down
XP_011083023	CDS_38946_Unigene_60083	CDS_29960_Unigene_48933	actin-depolymerizing factor-like	1145.16	5088.55	4.44354	2.15171	0.381455	No	1.02534	No	Up
XP_011091054	CDS_2861_Unigene_6498	CDS_31157_Unigene_51794	PREDICTED: protein DOS2-like	607.394	5087.36	8.37571	3.06621	0.221026	No	1.02526	No	Up
XP_011094758	CDS_7413_Unigene_14761	CDS_3691_Unigene_7949	glutathione S-transferase L3-like isoform X1	2411.12	5082.59	2.10798	1.07586	0.661857	No	1.02558	No	Up
XP_011074184	CDS_33642_Unigene_52329	CDS_28794_Unigene_46647	cryptochrome-1 isoform X1	3018.51	5081.4	1.68341	0.751387	0.761523	No	1.02576	No	Up
XP_011079431	CDS_34341_Unigene_53285	CDS_31691_Unigene_53178	auxin-repressed kDa -like	1993.33	5077.82	2.54741	1.34903	0.582162	No	1.0253	No	Up
XP_011089534	CDS_25428_Unigene_40605	CDS_4717_Unigene_9921	PREDICTED: myosin-14	391.786	5076.63	12.9577	3.69573	0.147769	No	1.02471	No	Up
XP_011096820	CDS_26401_Unigene_41944	CDS_25462_Unigene_41716	potassium transporter 11	83.8942	5071.86	60.4554	5.9178	0.0329981	Yes	1.02427	No	Up
XP_011079527	CDS_31075_Unigene_48562	CDS_19357_Unigene_33201	probable pre-mRNA-splicing factor ATP-dependent RNA helicase	2083.93	5068.29	2.43208	1.28219	0.601103	No	1.02383	No	Up
XP_011076757	CDS_3439_Unigene_7566	CDS_7432_Unigene_14837	7-deoxyloganetic acid glucosyltransferase-like	541.957	5067.09	9.34963	3.22491	0.199857	No	1.02419	No	Up
XP_011082241	CDS_15482_Unigene_26848	CDS_9050_Unigene_17607	probable CCR4-associated factor 1 homolog 7	3746.72	5067.09	1.35241	0.435532	0.861338	No	1.02383	No	Up
XP_011074485	CDS_15979_Unigene_27574	CDS_31133_Unigene_51765	E3 ubiquitin- ligase RNF185-like	395.981	5065.9	12.7933	3.67732	0.149464	No	1.02368	No	Up
XP_011086726	CDS_8511_Unigene_16666	CDS_22620_Unigene_37800	F-box SKIP14-like	1149.35	5062.33	4.40451	2.13898	0.38389	No	1.02345	No	Up
XP_002265965	CDS_39796_Unigene_62604	CDS_32191_Unigene_54513	PREDICTED: miraculin	4244.21	5061.13	1.19248	0.253965	0.918915	No	1.02348	No	Up
XP_012831452	CDS_675_Unigene_1612	CDS_6324_Unigene_12661	NAD-dependent malic enzyme 62 kDa mitochondrial	5435.51	5046.83	0.928493	-0.107037	0.969054	No	1.02339	No	Down
XP_011073091	CDS_14114_Unigene_24923	CDS_8520_Unigene_16797	UDP-arabinopyranose mutase 1-like	2274.37	5042.06	2.2169	1.14855	0.639797	No	1.02389	No	Up
XP_011075968	CDS_3049_Unigene_6834	CDS_31870_Unigene_53440	PP2A regulatory subunit TAP46	3449.73	5042.06	1.46158	0.54753	0.82561	No	1.02335	No	Up
XP_012836739	CDS_2846_Unigene_6469	CDS_30822_Unigene_50720	PREDICTED: uncharacterized protein LOC105957359	920.32	5034.91	5.47083	2.45176	0.320315	No	1.0229	No	Up
XP_011096785	CDS_25953_Unigene_41278	CDS_1185_Unigene_2386	E3 ubiquitin- ligase BOI-like	1381.74	5032.53	3.64217	1.8648	0.446213	No	1.02245	No	Up
XP_011078819	CDS_15753_Unigene_27244	CDS_534_Unigene_961	PREDICTED: uncharacterized protein LOC105162488	804.546	5028.95	6.25067	2.64401	0.285653	No	1.02284	No	Up
XP_011096640	CDS_3348_Unigene_7410	CDS_6459_Unigene_12965	CSC1 ERD4	7453.16	5027.76	0.674581	-0.567937	0.835831	No	1.02358	No	Down
XP_011076724	CDS_12163_Unigene_22172	CDS_29552_Unigene_47705	eukaryotic translation initiation factor 3 subunit F-like	286.079	5021.8	17.5539	4.13372	0.110394	No	1.02313	No	Up
XP_011079983	CDS_3960_Unigene_8623	CDS_2784_Unigene_5961	calcium-transporting ATPase plasma membrane- partial	41.1082	5020.61	122.132	6.93229	0.0163572	Yes	1.02296	No	Up
XP_012830579	CDS_38804_Unigene_59791	CDS_30373_Unigene_49623	PREDICTED: uncharacterized protein LOC105951674	1912.79	5018.22	2.62351	1.3915	0.569542	No	1.02339	No	Up
XP_011085673	CDS_27386_Unigene_43349	CDS_30579_Unigene_50388	PREDICTED: uncharacterized protein LOC105167598	237.421	5015.84	21.1264	4.40097	0.092302	No	1.02408	No	Up
XP_012841955	CDS_34520_Unigene_53540	CDS_8708_Unigene_17092	inositol transporter 4-like	2385.95	5008.69	2.09924	1.06987	0.662917	No	1.02368	No	Up
XP_011092701	CDS_38447_Unigene_58840	CDS_30334_Unigene_49517	phospho-2-dehydro-3-deoxyheptonate aldolase chloroplastic-like	4577.27	5008.69	1.09425	0.129945	0.957868	No	1.02345	No	Up
XP_012855937	CDS_871_Unigene_2105	CDS_32377_Unigene_54743	PREDICTED: AIG2-like protein	420.31	5005.11	11.9081	3.57388	0.159333	No	1.02331	No	Up
XP_011074147	CDS_12017_Unigene_21983	CDS_14636_Unigene_26241	pre-mRNA-splicing factor cwf23-like	673.671	5000.34	7.42253	2.89191	0.245351	No	1.02355	No	Up
XP_012853308	CDS_38640_Unigene_59569	CDS_13372_Unigene_24327	cyclin-dependent kinase inhibitor 7	1800.37	4992	2.77276	1.47132	0.547135	No	1.02333	No	Up
XP_011084448	CDS_27888_Unigene_44093	CDS_30085_Unigene_49086	proline--tRNA ligase	172.822	4988.42	28.8645	4.85122	0.0679619	No	1.02275	No	Up
XP_011086654	CDS_39406_Unigene_61591	CDS_29489_Unigene_47623	PREDICTED: uncharacterized protein LOC105168317	3421.21	4986.04	1.45739	0.543389	0.826589	No	1.02464	No	Up
XP_009777080	CDS_8873_Unigene_17248	CDS_6308_Unigene_12637	PREDICTED: uncharacterized protein LOC104226727	2552.9	4984.85	1.95262	0.965412	0.694361	No	1.02412	No	Up
XP_012841906	CDS_2538_Unigene_5882	CDS_13204_Unigene_24049	PREDICTED: uncharacterized protein LOC105962165	778.538	4983.66	6.4013	2.67836	0.279318	No	1.02412	No	Up
XP_012854862	CDS_1156_Unigene_2585	CDS_1470_Unigene_3133	probable L-ascorbate peroxidase chloroplastic isoform X2	4234.14	4982.46	1.17674	0.23479	0.924755	No	1.02386	No	Up
XP_011086136	CDS_6376_Unigene_12901	CDS_5324_Unigene_10925	probable serine threonine- kinase abkC isoform X2	828.036	4981.27	6.01577	2.58875	0.294749	No	1.02386	No	Up
XP_011080847	CDS_15124_Unigene_26301	CDS_9949_Unigene_18997	NRT1 PTR FAMILY -like isoform X1	927.031	4981.27	5.37336	2.42582	0.324622	No	1.02527	No	Up
XP_011077125	CDS_9147_Unigene_17693	CDS_4152_Unigene_8865	probable E3 ubiquitin- ligase ARI8	1800.37	4981.27	2.7668	1.46822	0.54786	No	1.0247	No	Up
XP_012848981	CDS_8487_Unigene_16613	CDS_7147_Unigene_14335	KH domain-containing At5g56140	875.017	4978.89	5.69005	2.50844	0.309158	No	1.02564	No	Up
XP_011079734	CDS_4787_Unigene_10214	CDS_9385_Unigene_18126	zinc finger CONSTANS-LIKE 13	2391.82	4976.5	2.08063	1.05702	0.666462	No	1.02526	No	Up
XP_009628799	CDS_1486_Unigene_3212	CDS_31350_Unigene_52080	calcium-binding PBP1-like	46.9808	4970.54	105.8	6.72519	0.0187541	Yes	1.02497	No	Up
XP_011070521	CDS_5171_Unigene_10901	CDS_2720_Unigene_5837	PREDICTED: uncharacterized protein LOC105156161	2378.4	4970.54	2.08987	1.06341	0.664478	No	1.02468	No	Up
XP_011088039	CDS_11976_Unigene_21922	CDS_31096_Unigene_51720	PREDICTED: uncharacterized protein LOC105169350	2367.5	4963.39	2.09647	1.06796	0.663036	No	1.02429	No	Up
XP_011083868	CDS_27882_Unigene_44086	CDS_26040_Unigene_42579	ABSCISIC ACID-INSENSITIVE 5 5	232.387	4961.01	21.348	4.41603	0.0910425	No	1.02389	No	Up
XP_012852040	CDS_4524_Unigene_9736	CDS_4951_Unigene_10303	probable sodium-coupled neutral amino acid transporter 6	4411.16	4959.82	1.12438	0.169129	0.945454	No	1.02348	No	Up
ABP57085	CDS_27727_Unigene_43848	CDS_16078_Unigene_28422	Myb transcription factor	307.053	4958.62	16.1491	4.01338	0.119122	No	1.02328	No	Up
XP_011082129	CDS_208_Unigene_459	CDS_32243_Unigene_54572	PREDICTED: protein MOS2	1188.78	4952.66	4.16617	2.05872	0.400241	No	1.0233	No	Up
XP_011086550	CDS_15325_Unigene_26610	CDS_32218_Unigene_54539	aldehyde dehydrogenase family 2 member mitochondrial	1692.99	4944.32	2.92047	1.5462	0.526281	No	1.02292	No	Up
XP_011086232	CDS_9889_Unigene_18776	CDS_8797_Unigene_17223	PREDICTED: uncharacterized protein LOC105168024 isoform X1	2098.19	4941.94	2.35533	1.23593	0.613094	No	1.0234	No	Up
XP_011086833	CDS_21830_Unigene_35710	CDS_25609_Unigene_41902	PREDICTED: uncharacterized protein LOC105168444	1222.34	4935.98	4.03814	2.01369	0.410195	No	1.0231	No	Up
AJD25248	CDS_39035_Unigene_60585	CDS_32159_Unigene_54478	cytochrome P450 CYP716A89	174.5	4931.21	28.2591	4.82064	0.0690994	No	1.02287	No	Up
XP_011089839	CDS_16036_Unigene_27644	CDS_25673_Unigene_41994	60S ribosomal L35-like	1260.93	4925.25	3.90604	1.96571	0.421087	No	1.0223	No	Up
XP_011085121	CDS_39420_Unigene_61615	CDS_2679_Unigene_5727	PREDICTED: uncharacterized protein LOC105167197	1568.82	4924.06	3.1387	1.65017	0.498619	No	1.02237	No	Up
XP_012841259	CDS_15479_Unigene_26842	CDS_11736_Unigene_21705	amino acid permease 6-like	3104.93	4922.87	1.5855	0.66494	0.787573	No	1.02212	No	Up
AKA27909	CDS_21752_Unigene_35592	CDS_3737_Unigene_8054	WRKY protein	88.9279	4920.48	55.3311	5.79002	0.0355336	Yes	1.02293	No	Up
XP_011091895	CDS_687_Unigene_1647	CDS_7064_Unigene_14211	bifunctional chloroplastic	925.353	4920.48	5.31741	2.41072	0.326825	No	1.02259	No	Up
XP_011098747	CDS_12750_Unigene_22967	CDS_19652_Unigene_33611	thylakoid lumenal 29 kDa chloroplastic	5472.42	4920.48	0.899142	-0.15338	0.9548	No	1.02205	No	Down
XP_011077702	CDS_39482_Unigene_61684	CDS_31175_Unigene_51811	mitochondrial outer membrane import complex METAXIN	1326.37	4918.1	3.70794	1.89062	0.438659	No	1.02189	No	Up
XP_009795307	CDS_27272_Unigene_43196	CDS_28911_Unigene_46810	PREDICTED: uncharacterized protein LOC104242030	333.06	4916.91	14.7628	3.8839	0.129461	No	1.02229	No	Up
XP_011075531	CDS_20206_Unigene_33365	CDS_31670_Unigene_53153	PREDICTED: uncharacterized protein LOC105159991	364.101	4916.91	13.5042	3.75534	0.140887	No	1.02231	No	Up
XP_011073897	CDS_14600_Unigene_25642	CDS_19853_Unigene_33894	PREDICTED: protein NLP9	1538.62	4916.91	3.19566	1.67611	0.491831	No	1.0221	No	Up
XP_011100198	CDS_6719_Unigene_13489	CDS_29624_Unigene_47793	dolichyl-diphosphooligosaccharide-- glycosyltransferase subunit 1A	3785.31	4912.14	1.29769	0.37594	0.879601	No	1.0216	No	Up
XP_011095182	CDS_968_Unigene_2242	CDS_2932_Unigene_6205	PREDICTED: uncharacterized protein LOC105174697	895.99	4910.95	5.48102	2.45445	0.318421	No	1.02455	No	Up
XP_011088698	CDS_21590_Unigene_35419	CDS_17798_Unigene_30938	U-box domain-containing 15-like isoform X1	1156.06	4909.75	4.24696	2.08643	0.393582	No	1.02462	No	Up
XP_011089255	CDS_11422_Unigene_21102	CDS_15044_Unigene_26848	ru large subunit-binding subunit alpha-like isoform X1	5422.92	4902.6	0.904051	-0.145523	0.957148	No	1.02565	No	Down
XP_011092831	CDS_28214_Unigene_44511	CDS_22510_Unigene_37639	cysteine ase RD19a-like	1265.13	4897.83	3.87142	1.95286	0.423748	No	1.02598	No	Up
XP_012853028	CDS_15787_Unigene_27301	CDS_12001_Unigene_22109	PREDICTED: protein DCL, chloroplastic	1271.84	4897.83	3.85099	1.94523	0.425528	No	1.02556	No	Up
XP_004300121	CDS_5573_Unigene_11595	CDS_5985_Unigene_12121	glyceraldehyde-3-phosphate dehydrogenase chloroplastic	34381.5	4896.64	0.142421	-2.81177	0.460715	No	1.02532	No	Down
XP_011084845	CDS_4015_Unigene_8764	CDS_5945_Unigene_12070	uroporphyrinogen decarboxylase	17248.7	4888.3	0.283402	-1.81908	0.566643	No	1.02505	No	Down
XP_011076758	CDS_5415_Unigene_11334	CDS_998_Unigene_1854	7-deoxyloganetic acid glucosyltransferase-like	733.236	4885.91	6.6635	2.73628	0.268661	No	1.02448	No	Up
XP_011069581	CDS_20170_Unigene_33326	CDS_15537_Unigene_27625	PREDICTED: uncharacterized protein LOC105155405	1511.77	4885.91	3.23191	1.69239	0.487289	No	1.02517	No	Up
XP_011095438	CDS_4359_Unigene_9434	CDS_12641_Unigene_23144	PREDICTED: uncharacterized protein LOC105174890	98.9952	4881.15	49.3069	5.62372	0.0397074	Yes	1.02609	No	Up
XP_011071960	CDS_37331_Unigene_57290	CDS_22807_Unigene_38036	FIZZY-RELATED 2-like	439.606	4878.76	11.098	3.47223	0.169069	No	1.02563	No	Up
XP_012842736	CDS_33879_Unigene_52670	CDS_21722_Unigene_36440	ras-related RABG3d	3489.16	4876.38	1.39758	0.48293	0.845239	No	1.02576	No	Up
XP_011091383	CDS_31458_Unigene_49076	CDS_28456_Unigene_46157	chaperonin CPN60- mitochondrial	3654.43	4873.99	1.33372	0.415457	0.8668	No	1.02521	No	Up
XP_011069877	CDS_12826_Unigene_23070	CDS_7563_Unigene_15063	zinc finger CONSTANS-LIKE 5-like	1536.1	4871.61	3.17141	1.66512	0.494128	No	1.02472	No	Up
AFS44496	CDS_1923_Unigene_4462	CDS_30648_Unigene_50475	Cu Zn superoxide dismutase	2645.19	4869.23	1.84079	0.880324	0.719528	No	1.02503	No	Up
XP_011084891	CDS_37212_Unigene_57147	CDS_28956_Unigene_46876	clathrin heavy chain 2	9063.09	4869.23	0.537259	-0.896311	0.749744	No	1.02567	No	Down
XP_012838294	CDS_33701_Unigene_52411	CDS_28161_Unigene_45726	PREDICTED: uncharacterized protein LOC105958838	814.613	4850.15	5.95394	2.57384	0.29596	No	1.02521	No	Up
XP_011080626	CDS_827_Unigene_2027	CDS_14323_Unigene_25749	PREDICTED: uncharacterized protein LOC105163833	4655.29	4850.15	1.04186	0.0591594	0.979882	No	1.0247	No	Up
NP_001275458	CDS_5260_Unigene_11077	CDS_1759_Unigene_3670	salt tolerance 5	2357.43	4848.96	2.05689	1.04046	0.670201	No	1.0244	No	Up
XP_011086470	CDS_4003_Unigene_8723	CDS_530_Unigene_955	PREDICTED: uncharacterized protein LOC105168199	3822.22	4847.77	1.26831	0.34291	0.889883	No	1.02428	No	Up
XP_011088496	CDS_26560_Unigene_42167	CDS_21587_Unigene_36279	ubiquitin fusion degradation 1 homolog	2037.79	4846.58	2.37835	1.24996	0.607976	No	1.02375	No	Up
XP_011084509	CDS_3633_Unigene_7885	CDS_3619_Unigene_7771	dipeptidyl peptidase 9	1697.18	4844.19	2.85426	1.51312	0.534025	No	1.02344	No	Up
XP_011095962	CDS_39935_Unigene_62803	CDS_31812_Unigene_53352	acyl- --sterol O-acyltransferase 1-like	677.026	4838.23	7.1463	2.8372	0.252084	No	1.02315	No	Up
XP_010038001	CDS_14686_Unigene_25764	CDS_15845_Unigene_28056	40S ribosomal S20-2	3016	4834.66	1.603	0.680779	0.781914	No	1.02322	No	Up
XP_011089373	CDS_29681_Unigene_46512	CDS_6571_Unigene_13222	mitogen-activated kinase 3	328.026	4832.27	14.7314	3.88082	0.129104	No	1.02368	No	Up
XP_011081544	CDS_3992_Unigene_8699	CDS_3799_Unigene_8169	E3 ubiquitin- ligase KEG	1178.71	4828.7	4.09658	2.03442	0.404244	No	1.02331	No	Up
ABI35986	CDS_37701_Unigene_57815	CDS_29107_Unigene_47066	methionine synthase	14976.8	4828.7	0.322412	-1.63302	0.595257	No	1.02288	No	Down
XP_011084168	CDS_4472_Unigene_9612	CDS_4418_Unigene_9477	2-isopropylmalate synthase A-like	2643.51	4826.32	1.82572	0.868469	0.722834	No	1.02253	No	Up
XP_011095725	CDS_13540_Unigene_24073	CDS_19944_Unigene_34055	nuclear transcription factor Y subunit C-2	1016.8	4820.36	4.74072	2.24511	0.358655	No	1.02232	No	Up
XP_012828427	CDS_38401_Unigene_58770	CDS_30196_Unigene_49236	pentatricopeptide repeat-containing mitochondrial	2289.47	4820.36	2.10544	1.07412	0.659745	No	1.02221	No	Up
XP_011082569	CDS_18149_Unigene_30596	CDS_31921_Unigene_53545	pre-mRNA-splicing factor 18	163.594	4819.16	29.4581	4.88059	0.0657937	No	1.02236	No	Up
XP_011096297	CDS_34433_Unigene_53403	CDS_28577_Unigene_46325	monothiol glutaredoxin-S17	1609.09	4815.59	2.99274	1.58147	0.51537	No	1.02188	No	Up
CAC86963	CDS_13591_Unigene_24151	CDS_23931_Unigene_39610	stachyose synthase	184.567	4814.4	26.0848	4.70514	0.0741261	No	1.02175	No	Up
XP_012853239	CDS_6264_Unigene_12698	CDS_5654_Unigene_11482	histone H1-like	453.868	4813.2	10.6049	3.40665	0.175806	No	1.02119	No	Up
XP_012832182	CDS_3813_Unigene_8316	CDS_30068_Unigene_49061	leucoanthocyanidin dioxygenase-like	52.0144	4809.63	92.4672	6.53087	0.0210866	Yes	1.02105	No	Up
XP_011076231	CDS_20723_Unigene_34079	CDS_14107_Unigene_25439	serine arginine-rich splicing factor RS40 isoform X1	1643.49	4806.05	2.9243	1.54809	0.524159	No	1.02084	No	Up
XP_011085362	CDS_37815_Unigene_57949	CDS_29269_Unigene_47351	PREDICTED: uncharacterized protein LOC105167372	1786.11	4802.48	2.68879	1.42696	0.557176	No	1.02085	No	Up
XP_012854221	CDS_29276_Unigene_45981	CDS_5834_Unigene_11833	probable polygalacturonase	177.856	4801.28	26.9954	4.75464	0.0716034	No	1.02039	No	Up
XP_012858720	CDS_1375_Unigene_3000	CDS_30928_Unigene_50924	leucine-rich repeat extensin 1	838.103	4801.28	5.72875	2.51822	0.305425	No	1.02017	No	Up
XP_011095158	CDS_15339_Unigene_26633	CDS_2063_Unigene_4178	receptor kinase FERONIA	2375.88	4801.28	2.02084	1.01496	0.677481	No	1.01995	No	Up
XP_009781421	CDS_9968_Unigene_18925	CDS_6199_Unigene_12485	ras-related RHN1	1036.09	4800.09	4.63287	2.21191	0.365325	No	1.01945	No	Up
XP_011071247	CDS_38943_Unigene_60079	CDS_30407_Unigene_49691	delta(3,5)-Delta(2,4)-dienoyl- mitochondrial	1406.07	4800.09	3.41384	1.7714	0.466332	No	1.01892	No	Up
XP_011085544	CDS_38982_Unigene_60215	CDS_7394_Unigene_14770	probable calcium-binding CML41	179.534	4796.52	26.7165	4.73966	0.0723135	No	1.01933	No	Up
XP_012828977	CDS_11561_Unigene_21279	CDS_3820_Unigene_8211	probable aminopyrimidine mitochondrial	307.053	4796.52	15.6211	3.96543	0.121815	No	1.01949	No	Up
XP_011093664	CDS_17870_Unigene_30220	CDS_19843_Unigene_33884	AP-4 complex subunit sigma	1796.18	4796.52	2.6704	1.41706	0.559861	No	1.01907	No	Up
XP_012855487	CDS_948_Unigene_2212	CDS_27700_Unigene_45039	phosphoinositide phospholipase C 2-like	3577.25	4794.13	1.34017	0.422419	0.864184	No	1.01865	No	Up
XP_011084351	CDS_2769_Unigene_6351	CDS_1753_Unigene_3662	transmembrane 115-like	2632.6	4788.17	1.8188	0.862986	0.724206	No	1.01813	No	Up
XP_011084109	CDS_38429_Unigene_58808	CDS_30779_Unigene_50649	PREDICTED: uncharacterized protein LOC105166451	1591.47	4785.79	3.00714	1.58839	0.513187	No	1.01758	No	Up
XP_011097311	CDS_38497_Unigene_58943	CDS_32181_Unigene_54501	COP9 signalosome complex subunit 3-like	3519.36	4782.21	1.35883	0.442364	0.857729	No	1.01704	No	Up
XP_011090357	CDS_32068_Unigene_49984	CDS_17626_Unigene_30682	zinc finger WIP3	36.0745	4779.83	132.499	7.04983	0.0146952	Yes	1.01773	No	Up
XP_011073370	CDS_7101_Unigene_14142	CDS_2129_Unigene_4274	3-isopropylmalate dehydrogenase chloroplastic	6255.15	4777.44	0.763761	-0.388806	0.884495	No	1.01939	No	Down
XP_009767036	CDS_38840_Unigene_59843	CDS_32407_Unigene_54773	PREDICTED: uncharacterized protein LOC104218281	5841.56	4776.25	0.817634	-0.290474	0.913303	No	1.01884	No	Down
XP_011101102	CDS_13277_Unigene_23702	CDS_9948_Unigene_18994	H ACA ribonucleo complex subunit 2	1198.85	4775.06	3.98304	1.99387	0.412839	No	1.01919	No	Up
XP_012858480	CDS_20272_Unigene_33451	CDS_28646_Unigene_46445	PREDICTED: uncharacterized protein LOC105977680	1528.55	4771.48	3.12157	1.64227	0.498879	No	1.0188	No	Up
XP_011086955	CDS_1644_Unigene_3783	CDS_30075_Unigene_49070	E3 ubiquitin- ligase RING1-like	604.877	4770.29	7.88638	2.97936	0.230162	No	1.01847	No	Up
XP_011088493	CDS_20915_Unigene_34338	CDS_18399_Unigene_31751	NADH dehydrogenase [ubiquinone] 1 beta subcomplex subunit 9-like	5249.26	4766.72	0.908074	-0.139119	0.958857	No	1.01811	No	Down
NP_001274294	CDS_5704_Unigene_11807	CDS_1061_Unigene_2024	ubiquitin-conjugating enzyme E2 variant 1B-like	1630.06	4761.95	2.92132	1.54662	0.524042	No	1.018	No	Up
XP_011079828	CDS_38378_Unigene_58746	CDS_3600_Unigene_7719	phenazine biosynthesis-like domain-containing 1	353.195	4754.8	13.4623	3.75085	0.140063	No	1.01836	No	Up
XP_011080179	CDS_33708_Unigene_52429	CDS_26513_Unigene_43302	PREDICTED: beta-galactosidase-like	90.6058	4745.26	52.3726	5.71074	0.0369562	Yes	1.0181	No	Up
XP_011078934	CDS_21272_Unigene_34903	CDS_17542_Unigene_30537	EARLY RESPONSIVE TO DEHYDRATION 15	2004.23	4745.26	2.36762	1.24344	0.608762	No	1.01775	No	Up
XP_012857887	CDS_3735_Unigene_8098	CDS_12044_Unigene_22205	PREDICTED: uncharacterized protein LOC105977156	1728.22	4744.07	2.74506	1.45684	0.548245	No	1.01742	No	Up
AEQ61906	CDS_14880_Unigene_26011	CDS_20742_Unigene_35114	NAC domain NAC2	31.0409	4741.68	152.756	7.25509	0.0127065	Yes	1.01716	No	Up
XP_011084635	CDS_7702_Unigene_15281	CDS_13093_Unigene_23840	gamma-glutamylcyclotransferase At3g02910	974.851	4739.3	4.86156	2.28142	0.350308	No	1.01702	No	Up
XP_011095117	CDS_7271_Unigene_14496	CDS_5336_Unigene_10949	U-box domain-containing 16	651.019	4733.34	7.27066	2.86209	0.247196	No	1.01673	No	Up
XP_011094928	CDS_5745_Unigene_11877	CDS_11119_Unigene_20791	probable proteasome inhibitor	1411.1	4730.96	3.35267	1.74531	0.472051	No	1.01717	No	Up
XP_011088043	CDS_364_Unigene_808	CDS_61_Unigene_96	F-box SKIP22-like	1078.04	4726.19	4.38405	2.13227	0.381441	No	1.0172	No	Up
XP_011098520	CDS_8773_Unigene_17093	CDS_13598_Unigene_24639	PREDICTED: uncharacterized protein LOC105177164	76.3438	4725	61.8911	5.95166	0.0312256	Yes	1.01674	No	Up
XP_011071552	CDS_25689_Unigene_40931	CDS_31751_Unigene_53263	peroxisomal adenine nucleotide carrier 1-like	1614.13	4723.8	2.92654	1.5492	0.522912	No	1.01647	No	Up
XP_011097199	CDS_10566_Unigene_19831	CDS_9264_Unigene_17946	caffeoylshikimate esterase isoform X1	2305.41	4723.8	2.04901	1.03492	0.670643	No	1.0165	No	Up
XP_011082187	CDS_37433_Unigene_57426	CDS_29081_Unigene_47033	ABC transporter E family member 2	1534.43	4717.85	3.07467	1.62043	0.503962	No	1.01723	No	Up
XP_011084683	CDS_39941_Unigene_62810	CDS_31809_Unigene_53345	phosphoglycolate phosphatase chloroplastic-like	16603.5	4716.65	0.284076	-1.81565	0.563472	No	1.0168	No	Down
XP_011095702	CDS_15999_Unigene_27598	CDS_29650_Unigene_47827	PREDICTED: uncharacterized protein At4g15545	384.236	4714.27	12.2692	3.61697	0.1526	No	1.01673	No	Up
XP_011073090	CDS_39116_Unigene_60685	CDS_31831_Unigene_53382	SUMO-activating enzyme subunit 1B-1	2979.92	4709.5	1.58041	0.660299	0.787516	No	1.01636	No	Up
XP_011073000	CDS_426_Unigene_950	CDS_3066_Unigene_6495	aldose 1-epimerase	4005.95	4709.5	1.17563	0.23343	0.924419	No	1.01633	No	Up
XP_011076545	CDS_11256_Unigene_20859	CDS_31765_Unigene_53282	PREDICTED: metacaspase-1-like	655.214	4705.93	7.18227	2.84444	0.249634	No	1.01583	No	Up
XP_012858840	CDS_39982_Unigene_62887	CDS_31877_Unigene_53449	PREDICTED: uncharacterized protein LOC105977981	4021.89	4701.16	1.16889	0.225143	0.927046	No	1.01604	No	Up
XP_011073424	CDS_15129_Unigene_26308	CDS_5828_Unigene_11814	palmitoyl-monogalactosyldiacylglycerol delta-7 chloroplastic	3308.79	4699.97	1.42045	0.506347	0.836741	No	1.01625	No	Up
XP_009624823	CDS_39999_Unigene_62924	CDS_30226_Unigene_49295	vacuolar sorting-associated 20 homolog 2-like isoform X2	1516.81	4696.39	3.09623	1.63051	0.501075	No	1.01607	No	Up
XP_011074481	CDS_13631_Unigene_24200	CDS_30001_Unigene_48974	BEL1-like homeodomain 4	2218.16	4694.01	2.11617	1.08145	0.656254	No	1.01632	No	Up
XP_011082331	CDS_39603_Unigene_61873	CDS_7433_Unigene_14838	cellulose synthase G3	1062.1	4685.66	4.41169	2.14133	0.379022	No	1.01612	No	Up
AEG64816	CDS_40110_Unigene_63210	CDS_32012_Unigene_53743	RING-H2 type zinc finger	58.726	4683.28	79.748	6.31738	0.0241408	Yes	1.01607	No	Up
XP_011079262	CDS_5824_Unigene_12007	CDS_16713_Unigene_29336	PREDICTED: uncharacterized protein LOC105162827	1000.02	4682.09	4.682	2.22712	0.360819	No	1.01556	No	Up
XP_011074117	CDS_21661_Unigene_35481	CDS_20207_Unigene_34402	probable ATP synthase 24 kDa mitochondrial	4728.28	4677.32	0.989222	-0.0156337	0.996956	No	1.01555	No	Down
XP_011092628	CDS_19836_Unigene_32894	CDS_1524_Unigene_3249	PREDICTED: uncharacterized protein LOC105172751 isoform X2	3277.75	4676.13	1.42663	0.512609	0.83459	No	1.01594	No	Up
XP_011073832	CDS_5606_Unigene_11649	CDS_2929_Unigene_6201	PREDICTED: pirin-like protein	395.142	4674.93	11.831	3.5645	0.157606	No	1.01581	No	Up
BAF96581	CDS_28797_Unigene_45295	CDS_11279_Unigene_21032	lignan glucosyltransferase	467.291	4673.74	10.0018	3.32219	0.184396	No	1.01527	No	Up
XP_011099385	CDS_19277_Unigene_32154	CDS_18058_Unigene_31251	ADP-ribosylation factor 8B	2958.11	4671.36	1.57917	0.659166	0.787602	No	1.01549	No	Up
XP_012852261	CDS_26938_Unigene_42668	CDS_5783_Unigene_11726	F-box At4g00755-like	2829.75	4670.17	1.65038	0.722798	0.767341	No	1.01496	No	Up
XP_011096301	CDS_22630_Unigene_36778	CDS_21705_Unigene_36420	E3 ubiquitin- ligase RMA1H1-like	271.817	4667.78	17.1725	4.10203	0.11037	No	1.01479	No	Up
XP_012852650	CDS_39792_Unigene_62599	CDS_32186_Unigene_54507	PREDICTED: uncharacterized protein LOC105972260	658.57	4666.59	7.08595	2.82496	0.252262	No	1.01458	No	Up
XP_011069553	CDS_15185_Unigene_26383	CDS_18690_Unigene_32187	transmembrane emp24 domain-containing p24delta3-like	1068.81	4664.21	4.36391	2.12562	0.382177	No	1.01515	No	Up
XP_012858290	CDS_27716_Unigene_43826	CDS_20670_Unigene_35026	cytochrome b5 isoform E-like	2704.75	4661.82	1.72357	0.785399	0.747463	No	1.01635	No	Up
XP_011071722	CDS_30756_Unigene_48080	CDS_6033_Unigene_12202	calcium-dependent kinase 10-like	1760.94	4658.25	2.64532	1.40344	0.562099	No	1.01714	No	Up
XP_012835499	CDS_16222_Unigene_27979	CDS_30762_Unigene_50619	glyoxylate hydroxypyruvate reductase HPR3	1099.01	4655.86	4.2364	2.08284	0.391451	No	1.01679	No	Up
XP_011095804	CDS_39263_Unigene_60937	CDS_32528_Unigene_54983	probable long-chain-alcohol O-fatty-acyltransferase 5	182.05	4654.67	25.568	4.67627	0.0747662	No	1.01801	No	Up
XP_011075953	CDS_12891_Unigene_23152	CDS_2456_Unigene_5110	acyl- -binding domain-containing 1	421.988	4651.09	11.0219	3.4623	0.168252	No	1.01916	No	Up
XP_011094444	CDS_22190_Unigene_36255	CDS_22345_Unigene_37371	PREDICTED: uncharacterized protein LOC105174142	1290.29	4645.13	3.60006	1.84802	0.445711	No	1.01909	No	Up
XP_011073517	CDS_22174_Unigene_36230	CDS_19876_Unigene_33930	transcription factor bHLH104	1983.26	4642.75	2.34097	1.22711	0.612417	No	1.01902	No	Up
XP_011069702	CDS_39015_Unigene_60541	CDS_7086_Unigene_14245	cytochrome DM13 and DOMON domain-containing At5g54830	856.56	4641.56	5.41884	2.43798	0.318572	No	1.01858	No	Up
XP_011089226	CDS_13403_Unigene_23870	CDS_17648_Unigene_30719	UDP-glycosyltransferase 87A1-like	2558.77	4636.79	1.81211	0.857674	0.724536	No	1.01818	No	Up
XP_011072762	CDS_7052_Unigene_14052	CDS_15284_Unigene_27234	PREDICTED: uncharacterized protein LOC105157925	348.161	4634.41	13.3111	3.73456	0.140665	No	1.01781	No	Up
XP_011076878	CDS_167_Unigene_406	CDS_14027_Unigene_25311	calcium-dependent kinase 1-like	3477.42	4634.41	1.33272	0.414369	0.865991	No	1.01745	No	Up
XP_011071889	CDS_7211_Unigene_14370	CDS_31431_Unigene_52288	anthranilate chloroplastic-like	6522.78	4633.21	0.710313	-0.493473	0.853664	No	1.01741	No	Down
XP_011097436	CDS_38953_Unigene_60108	CDS_4298_Unigene_9208	universal stress A	1900.2	4629.64	2.43639	1.28475	0.595522	No	1.01713	No	Up
XP_011084943	CDS_15131_Unigene_26317	CDS_2832_Unigene_6037	PREDICTED: uncharacterized protein LOC105167077	52.8534	4627.25	87.5489	6.45202	0.0218689	Yes	1.01674	No	Up
EYU18874	CDS_6740_Unigene_13546	CDS_3837_Unigene_8251	hypothetical protein MIMGU_mgv1a007715mg	411.921	4627.25	11.2334	3.48972	0.165086	No	1.01683	No	Up
XP_011089902	CDS_38698_Unigene_59646	CDS_30060_Unigene_49048	PREDICTED: uncharacterized protein LOC105170713	1729.9	4627.25	2.67487	1.41947	0.557277	No	1.01666	No	Up
XP_011075044	CDS_39203_Unigene_60813	CDS_1036_Unigene_1949	glutamate dehydrogenase B	3589.83	4627.25	1.28899	0.366239	0.881469	No	1.01678	No	Up
XP_011076593	CDS_1482_Unigene_3207	CDS_3886_Unigene_8359	superoxide dismutase [Mn] mitochondrial-like	3865.01	4627.25	1.19722	0.259685	0.915758	No	1.01665	No	Up
XP_012830861	CDS_1947_Unigene_4491	CDS_2280_Unigene_4677	PREDICTED: uncharacterized protein LOC105951926	634.24	4624.87	7.29198	2.86631	0.24548	No	1.01694	No	Up
XP_011096924	CDS_32117_Unigene_50068	CDS_27526_Unigene_44818	probable polyamine oxidase 4	557.897	4623.68	8.2877	3.05097	0.218682	No	1.01729	No	Up
XP_011072275	CDS_31873_Unigene_49679	CDS_17907_Unigene_31053	katanin p60 ATPase-containing subunit A1	2049.54	4622.49	2.25538	1.17337	0.628024	No	1.01706	No	Up
XP_011096063	CDS_14857_Unigene_25978	CDS_13313_Unigene_24230	ATP synthase gamma chloroplastic	18789.8	4616.53	0.245693	-2.02507	0.531565	No	1.01659	No	Down
XP_011070270	CDS_9374_Unigene_18054	CDS_607_Unigene_1113	lon protease homolog peroxisomal	3005.93	4610.57	1.53382	0.617133	0.800616	No	1.01657	No	Up
XP_011076131	CDS_39092_Unigene_60654	CDS_16121_Unigene_28480	WW domain-containing	1882.59	4608.18	2.44779	1.29148	0.593345	No	1.01622	No	Up
XP_011084211	CDS_2776_Unigene_6357	CDS_1318_Unigene_2794	glycine-rich RNA-binding mitochondrial	2179.57	4606.99	2.11371	1.07978	0.655872	No	1.01616	No	Up
XP_011088856	CDS_31910_Unigene_49717	CDS_22496_Unigene_37608	pleiotropic drug resistance 2-like	81.3774	4604.61	56.5834	5.82231	0.033791	Yes	1.01581	No	Up
XP_011088312	CDS_4636_Unigene_9913	CDS_30271_Unigene_49371	PREDICTED: uncharacterized protein LOC105169586	6219.08	4596.26	0.739058	-0.43624	0.869794	No	1.01536	No	Down
XP_012837140	CDS_38508_Unigene_58973	CDS_31393_Unigene_52170	peptidyl-prolyl cis-trans isomerase Pin1-like	3401.07	4592.69	1.35036	0.433349	0.859662	No	1.01505	No	Up
XP_012855934	CDS_15742_Unigene_27226	CDS_30525_Unigene_50321	probable histone H2A variant 3	2868.34	4591.5	1.60075	0.678746	0.780769	No	1.01493	No	Up
XP_012842224	CDS_26210_Unigene_41670	CDS_30617_Unigene_50434	PREDICTED: LOW QUALITY PROTEIN: uncharacterized protein LOC105962467	67.1154	4589.11	68.3764	6.09543	0.0279132	Yes	1.01483	No	Up
XP_011079088	CDS_21383_Unigene_35067	CDS_18081_Unigene_31282	PREDICTED: uncharacterized protein LOC105162695	270.139	4586.73	16.9791	4.08569	0.111055	No	1.01445	No	Up
XP_011096369	CDS_38961_Unigene_60124	CDS_30609_Unigene_50421	PREDICTED: OPA3-like protein	525.178	4585.54	8.73139	3.12621	0.20817	No	1.01395	No	Up
XP_011070494	CDS_39234_Unigene_60873	CDS_31892_Unigene_53480	ribosomal L1 domain-containing 1	787.767	4584.34	5.81942	2.54087	0.299015	No	1.0139	No	Up
XP_011086066	CDS_13049_Unigene_23367	CDS_20787_Unigene_35171	serine threonine- kinase HT1	2088.97	4580.77	2.19284	1.1328	0.639664	No	1.01402	No	Up
XP_011091768	CDS_12196_Unigene_22204	CDS_13924_Unigene_25157	PREDICTED: uncharacterized protein LOC105172126	1260.09	4577.19	3.63243	1.86093	0.441813	No	1.01382	No	Up
XP_011092382	CDS_28750_Unigene_45241	CDS_25526_Unigene_41781	PREDICTED: uncharacterized protein LOC105172576	1036.93	4573.62	4.41072	2.14101	0.377831	No	1.01384	No	Up
XP_009622825	CDS_27598_Unigene_43657	CDS_30687_Unigene_50523	PREDICTED: uncharacterized protein LOC104114152	2703.07	4573.62	1.69201	0.758735	0.755176	No	1.01368	No	Up
XP_012831597	CDS_2877_Unigene_6529	CDS_4433_Unigene_9497	serine threonine- phosphatase PP1 isozyme 9	1216.47	4571.23	3.7578	1.90989	0.430055	No	1.01341	No	Up
XP_011082168	CDS_14902_Unigene_26038	CDS_29979_Unigene_48951	PREDICTED: uncharacterized protein LOC105164994	2120.01	4570.04	2.15567	1.10814	0.646947	No	1.01311	No	Up
XP_011070087	CDS_27600_Unigene_43662	CDS_6416_Unigene_12881	cAMP-regulated phospho 21-like	5125.1	4570.04	0.891698	-0.165373	0.950436	No	1.0132	No	Down
XP_011073395	CDS_12838_Unigene_23083	CDS_31343_Unigene_52069	PREDICTED: uncharacterized protein LOC105158360	6609.19	4567.66	0.691107	-0.533019	0.842047	No	1.0129	No	Down
XP_011086578	CDS_15348_Unigene_26652	CDS_15814_Unigene_28001	glutathione transferase GST 23-like	224.837	4564.08	20.2995	4.34338	0.0932108	No	1.01245	No	Up
XP_011089347	CDS_1736_Unigene_4081	CDS_3195_Unigene_6818	disulfide-isomerase 5-1	674.51	4562.89	6.76475	2.75804	0.261829	No	1.01393	No	Up
XP_011074875	CDS_34566_Unigene_53637	CDS_27600_Unigene_44918	phosphatidylinositol 4-phosphate 5-kinase 1-like	1229.89	4562.89	3.71	1.89142	0.434345	No	1.01399	No	Up
XP_011073002	CDS_38938_Unigene_60064	CDS_31514_Unigene_52563	nucleoside diphosphate kinase chloroplastic	3287.82	4561.7	1.38746	0.472441	0.846879	No	1.01442	No	Up
XP_011076987	CDS_24062_Unigene_38723	CDS_25234_Unigene_41380	double-stranded RNA-binding 2-like	901.863	4558.12	5.05412	2.33746	0.337088	No	1.01438	No	Up
XP_012855682	CDS_33640_Unigene_52327	CDS_26903_Unigene_43900	PREDICTED: uncharacterized protein LOC105975057	1734.09	4553.35	2.62578	1.39275	0.563929	No	1.01436	No	Up
XP_011088963	CDS_1597_Unigene_3599	CDS_30592_Unigene_50401	apoptosis-inducing factor homolog B	301.18	4547.39	15.0986	3.91634	0.124098	No	1.01391	No	Up
XP_011074019	CDS_33317_Unigene_51852	CDS_30105_Unigene_49113	ankyrin repeat SKIP35-like	2870.02	4547.39	1.58445	0.663978	0.785165	No	1.0142	No	Up
XP_011097258	CDS_16105_Unigene_27781	CDS_18029_Unigene_31216	aspartokinase chloroplastic isoform X1	165.272	4543.82	27.493	4.78099	0.069065	No	1.0144	No	Up
XP_011084489	CDS_5549_Unigene_11555	CDS_789_Unigene_1407	polypyrimidine tract-binding homolog 2-like isoform X1	1907.75	4543.82	2.38176	1.25203	0.604079	No	1.014	No	Up
XP_011088459	CDS_2033_Unigene_4627	CDS_4626_Unigene_9764	V-type proton ATPase subunit a3-like	10629.4	4541.43	0.427252	-1.22684	0.669472	No	1.01424	No	Down
XP_011069787	CDS_33075_Unigene_51479	CDS_24295_Unigene_40121	casein kinase II subunit alpha-like	2787.81	4540.24	1.62861	0.703639	0.772438	No	1.01574	No	Up
AFR66645	CDS_39909_Unigene_62760	CDS_1069_Unigene_2049	MIP1.1a	2950.56	4539.05	1.53837	0.621401	0.798753	No	1.01526	No	Up
XP_012841478	CDS_33398_Unigene_52001	CDS_6112_Unigene_12336	PREDICTED: uncharacterized protein LOC105961762	125.002	4536.66	36.2926	5.1816	0.0523849	No	1.01498	No	Up
XP_011078472	CDS_32629_Unigene_50813	CDS_7363_Unigene_14722	phosphoglycerate mutase 1 isoform X1	273.495	4529.51	16.5616	4.04977	0.113387	No	1.01467	No	Up
AEZ55680	CDS_7047_Unigene_14043	CDS_31197_Unigene_51846	geranyl diphosphate synthase small subunit type	4415.35	4528.32	1.02559	0.0364472	0.986843	No	1.01439	No	Up
XP_011094925	CDS_2210_Unigene_4975	CDS_31660_Unigene_53141	galactose oxidase	246.649	4522.36	18.3352	4.19654	0.102679	No	1.01462	No	Up
XP_011092895	CDS_11741_Unigene_21540	CDS_30126_Unigene_49143	probable transporter mch1	6119.25	4522.36	0.739039	-0.436278	0.869349	No	1.01457	No	Down
XP_011073099	CDS_3051_Unigene_6838	CDS_318_Unigene_551	SWI SNF complex subunit SWI3A	397.659	4521.17	11.3695	3.50709	0.162377	No	1.01428	No	Up
XP_011093807	CDS_25836_Unigene_41125	CDS_26405_Unigene_43146	clustered mitochondria homolog	5000.1	4518.78	0.90374	-0.146021	0.956285	No	1.01384	No	Down
XP_011085728	CDS_21807_Unigene_35682	CDS_21450_Unigene_36095	chaperone chloroplastic isoform X2	2354.07	4517.59	1.91905	0.940396	0.697678	No	1.01361	No	Up
XP_010533431	CDS_1450_Unigene_3160	CDS_30035_Unigene_49016	4-hydroxy-4-methyl-2-oxoglutarate aldolase 2	6474.96	4517.59	0.697702	-0.519316	0.845546	No	1.01371	No	Down
XP_011098712	CDS_25116_Unigene_40191	CDS_17851_Unigene_30982	membrane-anchored ubiquitin-fold 1	669.476	4516.4	6.74617	2.75407	0.262006	No	1.0134	No	Up
XP_011096255	CDS_12215_Unigene_22230	CDS_30601_Unigene_50411	bifunctional epoxide hydrolase 2-like	212.252	4512.83	21.2616	4.41018	0.088792	No	1.01333	No	Up
XP_011075652	CDS_27787_Unigene_43946	CDS_30730_Unigene_50579	PREDICTED: uncharacterized protein LOC105160086	1031.9	4512.83	4.37332	2.12873	0.379808	No	1.01289	No	Up
XP_011088626	CDS_33812_Unigene_52588	CDS_27742_Unigene_45090	RNA-binding 39 isoform X2	1304.56	4511.63	3.45837	1.79009	0.458369	No	1.01301	No	Up
XP_012837494	CDS_17509_Unigene_29726	CDS_15366_Unigene_27377	PREDICTED: fructokinase-2	2333.1	4511.63	1.93375	0.951402	0.694211	No	1.01273	No	Up
XP_011082384	CDS_28660_Unigene_45113	CDS_17870_Unigene_31007	anthranilate synthase alpha subunit chloroplastic-like isoform X1	1890.14	4509.25	2.38567	1.2544	0.60302	No	1.01221	No	Up
XP_011070684	CDS_23217_Unigene_37557	CDS_976_Unigene_1796	PREDICTED: uncharacterized protein LOC105156285	636.757	4508.06	7.07971	2.82369	0.250898	No	1.01262	No	Up
XP_011098112	CDS_4220_Unigene_9218	CDS_145_Unigene_243	coiled-coil domain-containing 94 isoform X1	1056.23	4508.06	4.26807	2.09358	0.387423	No	1.01212	No	Up
XP_011090892	CDS_23383_Unigene_37773	CDS_15299_Unigene_27268	probable prolyl 4-hydroxylase 4	1436.27	4505.67	3.13707	1.64942	0.493976	No	1.01164	No	Up
NP_001275602	CDS_20886_Unigene_34297	CDS_20022_Unigene_34162	O-linked c transferase	3381.78	4503.29	1.33163	0.413198	0.865727	No	1.0117	No	Up
XP_011101703	CDS_25856_Unigene_41151	CDS_22428_Unigene_37511	ribulose-phosphate 3- chloroplastic	2255.08	4500.91	1.9959	0.997039	0.68003	No	1.01172	No	Up
XP_011082723	CDS_28294_Unigene_44627	CDS_17688_Unigene_30779	E3 ubiquitin- ligase MBR1	1205.56	4499.71	3.73247	1.90013	0.431558	No	1.01218	No	Up
XP_011092216	CDS_15786_Unigene_27299	CDS_8829_Unigene_17269	phytochrome A	1861.61	4493.75	2.4139	1.27137	0.597924	No	1.01179	No	Up
XP_011081236	CDS_10553_Unigene_19815	CDS_11926_Unigene_21995	V-type proton ATPase subunit D-like	1685.44	4492.56	2.66552	1.41442	0.557191	No	1.01129	No	Up
XP_011098370	CDS_14119_Unigene_24929	CDS_31746_Unigene_53258	probable beta-D-xylosidase 7	1588.12	4490.18	2.82736	1.49945	0.53371	No	1.01087	No	Up
BAO31651	CDS_18748_Unigene_31388	CDS_19746_Unigene_33748	O-methyltransferase	3266	4488.99	1.37446	0.458864	0.850872	No	1.01145	No	Up
XP_011101118	CDS_11896_Unigene_21795	CDS_220_Unigene_358	heat shock 22 kDa mitochondrial	273.495	4485.41	16.4003	4.03565	0.114177	No	1.01131	No	Up
XP_012837605	CDS_12252_Unigene_22273	CDS_2680_Unigene_5728	U4 small nuclear ribonucleo 27 kDa	886.762	4484.22	5.05684	2.33824	0.336136	No	1.01168	No	Up
XP_012847164	CDS_16055_Unigene_27675	CDS_32400_Unigene_54765	ran-binding 1 homolog c-like	2657.77	4484.22	1.68721	0.75464	0.755755	No	1.01121	No	Up
XP_011093009	CDS_7267_Unigene_14492	CDS_4562_Unigene_9668	homeobox-leucine zipper ATHB-12	36.9135	4483.03	121.447	6.92418	0.0155295	Yes	1.0107	No	Up
XP_011082841	CDS_39227_Unigene_60861	CDS_7926_Unigene_15723	PREDICTED: bystin	2239.14	4480.64	2.00106	1.00076	0.678689	No	1.01027	No	Up
XP_011081464	CDS_2583_Unigene_5984	CDS_5944_Unigene_12069	60S ribosomal export NMD3-like isoform X2	1450.53	4479.45	3.08814	1.62674	0.499593	No	1.01021	No	Up
XP_011074916	CDS_6919_Unigene_13813	CDS_2092_Unigene_4219	-tyrosine-phosphatase PTP1-like isoform X2	1715.64	4478.26	2.61026	1.38419	0.565509	No	1.01018	No	Up
XP_012853581	CDS_1338_Unigene_2904	CDS_8318_Unigene_16522	KRTCAP2 homolog	2768.51	4478.26	1.61757	0.693828	0.7751	No	1.00981	No	Up
XP_011092417	CDS_4252_Unigene_9268	CDS_30065_Unigene_49053	PREDICTED: uncharacterized protein LOC105172600	1644.33	4477.07	2.72273	1.44506	0.548502	No	1.00985	No	Up
XP_011071027	CDS_630_Unigene_1423	CDS_30962_Unigene_51045	STRICTOSIDINE SYNTHASE-LIKE 12-like	614.106	4471.11	7.28068	2.86407	0.24433	No	1.01119	No	Up
XP_011074178	CDS_19230_Unigene_32078	CDS_82_Unigene_128	serine arginine-rich splicing factor SC35	2131.75	4468.72	2.09627	1.06782	0.658095	No	1.01088	No	Up
XP_011070086	CDS_8263_Unigene_16213	CDS_18082_Unigene_31283	PREDICTED: LOW QUALITY PROTEIN: uncharacterized protein LOC105155817	977.368	4448.46	4.55147	2.18633	0.36678	No	1.01159	No	Up
XP_011084873	CDS_26581_Unigene_42192	CDS_4603_Unigene_9725	eukaryotic translation initiation factor 2 subunit alpha-like	1870	4447.27	2.37821	1.24988	0.603677	No	1.01157	No	Up
XP_011070718	CDS_18353_Unigene_30879	CDS_25702_Unigene_42046	patatin 2	921.998	4437.73	4.81317	2.26699	0.349928	No	1.01182	No	Up
XP_011090330	CDS_11040_Unigene_20516	CDS_14172_Unigene_25524	mitochondrial fission ELM1	950.522	4437.73	4.66873	2.22303	0.358974	No	1.01194	No	Up
XP_011087665	CDS_38470_Unigene_58889	CDS_32030_Unigene_53786	polyadenylate-binding -interacting 6-like	264.267	4430.58	16.7655	4.06743	0.111414	No	1.01167	No	Up
XP_011101473	CDS_23765_Unigene_38283	CDS_25640_Unigene_41948	serine decarboxylase-like	5696.42	4430.58	0.777783	-0.36256	0.890443	No	1.01158	No	Down
XP_011081241	CDS_12157_Unigene_22158	CDS_30741_Unigene_50592	leukocyte receptor cluster member 1 homolog	1226.53	4428.19	3.61033	1.85213	0.442255	No	1.01199	No	Up
XP_012829547	CDS_11524_Unigene_21234	CDS_2106_Unigene_4243	probable cinnamyl alcohol dehydrogenase 6	850.688	4427	5.20403	2.37963	0.327434	No	1.01156	No	Up
XP_011097489	CDS_8943_Unigene_17358	CDS_2953_Unigene_6242	probable MYST-like histone acetyltransferase 1	1066.3	4424.62	4.14952	2.05295	0.395502	No	1.01257	No	Up
XP_012828303	CDS_1561_Unigene_3460	CDS_30081_Unigene_49078	PREDICTED: LOW QUALITY PROTEIN: uncharacterized protein LOC105949551	643.469	4422.23	6.87249	2.78083	0.256797	No	1.01208	No	Up
XP_011070454	CDS_13506_Unigene_24009	CDS_18736_Unigene_32265	E3 ubiquitin- ligase RING1	664.442	4421.04	6.65376	2.73417	0.264286	No	1.0126	No	Up
XP_012847656	CDS_22772_Unigene_36962	CDS_27334_Unigene_44531	PLASMODESMATA CALLOSE-BINDING PROTEIN 3-like	406.048	4415.08	10.8733	3.44272	0.168478	No	1.01227	No	Up
XP_012845282	CDS_30951_Unigene_48366	CDS_17155_Unigene_29984	calcium-dependent kinase SK5-like	1745.84	4415.08	2.52892	1.33852	0.577767	No	1.01189	No	Up
XP_011097887	CDS_34069_Unigene_52912	CDS_5277_Unigene_10858	PREDICTED: uncharacterized protein LOC105176694	1547.85	4410.32	2.84932	1.51062	0.529789	No	1.0117	No	Up
XP_011098694	CDS_17058_Unigene_29130	CDS_5588_Unigene_11376	probable ubiquitin conjugation factor E4	3555.44	4406.74	1.23944	0.309684	0.89885	No	1.01189	No	Up
XP_011088114	CDS_33627_Unigene_52312	CDS_23585_Unigene_39108	regulator of nonsense transcripts UPF3-like	526.017	4404.36	8.37303	3.06575	0.214647	No	1.01148	No	Up
XP_012849268	CDS_29583_Unigene_46382	CDS_25202_Unigene_41343	DNA damage-inducible 1	2079.74	4401.97	2.1166	1.08175	0.653206	No	1.01113	No	Up
XP_012848746	CDS_39944_Unigene_62813	CDS_29708_Unigene_47921	serine arginine-rich splicing factor SR45	2699.72	4399.59	1.62965	0.70456	0.771065	No	1.01102	No	Up
XP_011080118	CDS_8891_Unigene_17279	CDS_28217_Unigene_45812	auxin-responsive IAA13-like	523.5	4397.2	8.39962	3.07032	0.21396	No	1.01186	No	Up
XP_012835234	CDS_7502_Unigene_14910	CDS_9999_Unigene_19087	PREDICTED: uncharacterized protein LOC105955972	713.94	4394.82	6.15573	2.62193	0.282813	No	1.01143	No	Up
XP_011092518	CDS_18908_Unigene_31592	CDS_5227_Unigene_10778	NADP-dependent malic enzyme-like isoform X1	1798.69	4392.44	2.44202	1.28807	0.592008	No	1.01105	No	Up
XP_012846176	CDS_40027_Unigene_62973	CDS_30312_Unigene_49463	PREDICTED: uncharacterized protein LOC105966160	613.267	4391.24	7.16041	2.84004	0.247241	No	1.01066	No	Up
XP_011072034	CDS_811_Unigene_1990	CDS_9627_Unigene_18519	mitochondrial import inner membrane translocase subunit TIM14-3-like	192.957	4386.48	22.7329	4.50671	0.0824686	No	1.01019	No	Up
XP_012853517	CDS_21104_Unigene_34663	CDS_1202_Unigene_2437	leucine-rich repeat receptor-like tyrosine- kinase PXC3	341.45	4384.09	12.8396	3.68253	0.143697	No	1.01022	No	Up
XP_003531053	CDS_3050_Unigene_6837	CDS_14335_Unigene_25770	60S ribosomal L44	4665.36	4382.9	0.939456	-0.0901023	0.973459	No	1.01073	No	Down
XP_011084902	CDS_3550_Unigene_7754	CDS_8550_Unigene_16841	zinc finger CCCH domain-containing 29	5301.28	4381.71	0.826538	-0.274847	0.916508	No	1.01059	No	Down
[truncated: 12,640 more rows]

## Sheet: Upregulated
ID	Control_Seq_ID	Cold_Seq_ID	Sequence_Description	Control_baseMean	Cold_baseMean	foldChange	log2FoldChange	pval	Significance	P adj	Significance	Regulation
XP_012834310	CDS_34870_Unigene_54054	CDS_10594_Unigene_19968	PREDICTED: uncharacterized protein LOC105955154	0.838942	146.613	174.76	7.44923	0.000941153	Yes	9.75305	No	Up
XP_011094568	CDS_39313_Unigene_61024	CDS_1838_Unigene_3837	UDP-glycosyltransferase 73D1	2.51683	2128.87	845.855	9.72427	0.00209049	Yes	9.24526	No	Up
XP_011070424	CDS_1678_Unigene_3880	CDS_30854_Unigene_50772	PREDICTED: uncharacterized protein LOC105156082	1.67788	1202.7	716.798	9.48542	0.00280282	Yes	8.084	No	Up
XP_011085074	CDS_5818_Unigene_12000	CDS_2191_Unigene_4427	NRT1 PTR FAMILY -like	8.38942	3699.9	441.019	8.7847	0.00399742	Yes	7.73301	No	Up
XP_011101142	CDS_3121_Unigene_7001	CDS_32453_Unigene_54839	vinorine synthase-like	10.9063	5633.28	516.519	9.01268	0.00442085	Yes	7.23598	No	Up
XP_012827408	CDS_38984_Unigene_60230	CDS_13778_Unigene_24943	cannabidiolic acid synthase-like	10.9063	8227.03	754.34	9.55907	0.00481837	Yes	6.75482	No	Up
XP_011099175	CDS_39667_Unigene_62026	CDS_18962_Unigene_32594	PREDICTED: uncharacterized protein LOC105177651	3.35577	147.805	44.0451	5.46091	0.00497001	Yes	6.36737	No	Up
XP_007042945	CDS_702_Unigene_1684	CDS_4277_Unigene_9161	HXXXD-type acyl-transferase family	11.7452	3987.16	339.472	8.40715	0.00530963	Yes	5.99497	No	Up
XP_011071763	CDS_963_Unigene_2236	CDS_32359_Unigene_54716	lipase-like PAD4	12.5841	3822.67	303.769	8.24683	0.00581072	Yes	6.04183	No	Up
XP_011070903	CDS_38924_Unigene_60033	CDS_32700_Unigene_55533	cytosolic sulfotransferase 12-like	11.7452	10465.6	891.05	9.79936	0.00593154	Yes	6.24218	No	Up
XP_012840450	CDS_39892_Unigene_62731	CDS_31286_Unigene_51987	F-box PP2-B10-like	15.101	5587.99	370.042	8.53154	0.00599854	Yes	5.94424	No	Up
XP_011085926	CDS_38966_Unigene_60146	CDS_10261_Unigene_19475	REVEILLE 1	14.262	4354.29	305.307	8.25412	0.00614281	Yes	5.68899	No	Up
XP_011077159	CDS_18118_Unigene_30556	CDS_22987_Unigene_38313	aspartic ase 2 isoform X2	13.4231	3437.66	256.101	8.00057	0.00660354	Yes	5.37971	No	Up
XP_011080481	CDS_349_Unigene_765	CDS_17650_Unigene_30723	ABC transporter G family member 35-like	10.9063	2614.01	239.68	7.90496	0.00661078	Yes	5.22706	No	Up
XP_011098857	CDS_2167_Unigene_4881	CDS_32382_Unigene_54747	calcium-binding partial	10.0673	2059.74	204.597	7.67664	0.00767534	Yes	5.03428	No	Up
XP_011081963	CDS_13804_Unigene_24452	CDS_26511_Unigene_43298	pleiotropic drug resistance 1-like	13.4231	2755.85	205.307	7.68164	0.00777237	Yes	4.65352	No	Up
AJD25244	CDS_38554_Unigene_59091	CDS_4323_Unigene_9272	cytochrome P450 CYP714A25	7.55048	1466.13	194.177	7.60123	0.00821247	Yes	4.4831	No	Up
XP_011084862	CDS_1214_Unigene_2685	CDS_31233_Unigene_51903	PREDICTED: uncharacterized protein LOC105167009	8.38942	1611.55	192.093	7.58566	0.00825929	Yes	4.28847	No	Up
AGN52055	CDS_40559_Unigene_64565	CDS_13463_Unigene_24452	MYB-related transcription factor	14.262	2754.66	193.146	7.59355	0.00826501	Yes	4.06636	No	Up
XP_011081443	CDS_3172_Unigene_7079	CDS_12848_Unigene_23437	cellulose synthase G3	16.7788	3426.93	204.241	7.67413	0.00826857	Yes	3.9803	No	Up
XP_002276171	CDS_36975_Unigene_56814	CDS_15369_Unigene_27379	receptor 12	1.67788	16.6877	9.94566	3.31407	0.0084955	Yes	3.93639	No	Up
EYU37745	CDS_2302_Unigene_5228	CDS_2839_Unigene_6045	hypothetical protein MIMGU_mgv1a014782mg	14.262	2634.27	184.705	7.52908	0.00859311	Yes	3.82224	No	Up
XP_011081392	CDS_6343_Unigene_12846	CDS_1488_Unigene_3161	kDa heat shock mitochondrial	23.4904	6442.64	274.267	8.09944	0.00899288	Yes	3.76134	No	Up
XP_011085751	CDS_2621_Unigene_6050	CDS_11914_Unigene_21979	cyclic dof factor 2-like	15.9399	2724.86	170.946	7.4174	0.00933681	Yes	3.68946	No	Up
ABR92331	CDS_28538_Unigene_44987	CDS_30115_Unigene_49130	aldo keto reductase 1	24.3293	7402.18	304.249	8.24911	0.00942321	Yes	3.59688	No	Up
XP_011100775	CDS_123_Unigene_296	CDS_12186_Unigene_22441	ocs element-binding factor 1-like	24.3293	5447.34	223.9	7.80671	0.00951375	Yes	3.53709	No	Up
XP_011077901	CDS_13730_Unigene_24334	CDS_30688_Unigene_50525	sodium transporter HKT1-like	22.6514	4344.76	191.809	7.58353	0.00969664	Yes	3.48179	No	Up
XP_011091761	CDS_4696_Unigene_10048	CDS_13516_Unigene_24533	elicitor-responsive 3-like	26.0072	7790.76	299.562	8.22671	0.0101155	Yes	3.46217	No	Up
XP_011094929	CDS_8829_Unigene_17181	CDS_27057_Unigene_44119	PREDICTED: uncharacterized protein LOC105174502	19.2957	3115.83	161.478	7.33519	0.0101764	Yes	3.39518	No	Up
XP_011093340	CDS_39805_Unigene_62616	CDS_4189_Unigene_8937	receptor kinase HSL1	24.3293	4303.04	176.866	7.46652	0.0104634	Yes	3.38573	No	Up
XP_011085713	CDS_14008_Unigene_24746	CDS_32333_Unigene_54682	cyclic nucleotide-gated ion channel 2-like	25.1683	9435.69	374.904	8.55038	0.0104816	Yes	3.40386	No	Up
XP_011073534	CDS_25256_Unigene_40366	CDS_17844_Unigene_30971	E3 ubiquitin- ligase XBAT34 isoform X2	15.101	2252.84	149.185	7.22096	0.0105508	Yes	3.33565	No	Up
EYU26101	CDS_40032_Unigene_62981	CDS_903_Unigene_1674	hypothetical protein MIMGU_mgv1a026253mg	13.4231	1964.38	146.343	7.19321	0.0107499	Yes	3.24461	No	Up
CDP00186	CDS_32389_Unigene_50469	CDS_24209_Unigene_40009	unnamed protein product	5.03365	58.4069	11.6033	3.53646	0.0108869	Yes	3.19871	No	Up
XP_012838395	CDS_19817_Unigene_32873	CDS_6302_Unigene_12631	sn1-specific diacylglycerol lipase alpha-like	15.101	2132.45	141.213	7.14173	0.0111438	Yes	3.12138	No	Up
XP_011102251	CDS_26042_Unigene_41423	CDS_16393_Unigene_28873	MACPF domain-containing CAD1-like	25.1683	3732.08	148.285	7.21223	0.01177	Yes	3.15819	No	Up
XP_011081682	CDS_12099_Unigene_22086	CDS_12_Unigene_32	auxin-responsive IAA14	20.9736	2878.62	137.25	7.10066	0.0117912	Yes	3.10224	No	Up
EYU44607	CDS_40517_Unigene_64309	CDS_31232_Unigene_51901	hypothetical protein MIMGU_mgv11b021844mg	31.0409	8013.66	258.165	8.01215	0.0119301	Yes	2.97606	No	Up
XP_011092304	CDS_25933_Unigene_41251	CDS_20584_Unigene_34865	rop guanine nucleotide exchange factor 3	31.8798	7865.86	246.735	7.94682	0.0121722	Yes	2.96008	No	Up
EYU17609	CDS_12358_Unigene_22434	CDS_8380_Unigene_16593	hypothetical protein MIMGU_mgv1a007197mg	5.8726	182.372	31.0548	4.95675	0.0125398	Yes	2.93122	No	Up
AEQ61906	CDS_14880_Unigene_26011	CDS_20742_Unigene_35114	NAC domain NAC2	31.0409	4741.68	152.756	7.25509	0.0127065	Yes	2.93189	No	Up
XP_011090597	CDS_25344_Unigene_40475	CDS_23862_Unigene_39529	cytochrome P450 CYP736A12-like	20.1346	2450.7	121.716	6.92737	0.0130526	Yes	2.91382	No	Up
XP_012849778	CDS_5848_Unigene_12046	CDS_21291_Unigene_35874	galactinol--sucrose galactosyltransferase	24.3293	2950.14	121.259	6.92194	0.0134564	Yes	2.88904	No	Up
XP_011099197	CDS_222_Unigene_482	CDS_9010_Unigene_17544	patatin 2	36.9135	5762.02	156.095	7.28628	0.0140328	Yes	2.85914	No	Up
XP_011071688	CDS_17847_Unigene_30190	CDS_9972_Unigene_19043	NAC domain-containing 100-like	20.9736	2362.5	112.642	6.8156	0.0140979	Yes	2.81835	No	Up
XP_011089755	CDS_4367_Unigene_9454	CDS_12218_Unigene_22492	E3 ubiquitin- ligase CIP8-like isoform X1	31.0409	3745.19	120.654	6.91473	0.0145248	Yes	2.80996	No	Up
XP_011086540	CDS_32388_Unigene_50468	CDS_24213_Unigene_40013	potassium transporter 6-like isoform X1	26.8462	3028.81	112.821	6.81789	0.0145785	Yes	2.81411	No	Up
XP_011090357	CDS_32068_Unigene_49984	CDS_17626_Unigene_30682	zinc finger WIP3	36.0745	4779.83	132.499	7.04983	0.0146952	Yes	2.78061	No	Up
XP_011099231	CDS_10563_Unigene_19828	CDS_28591_Unigene_46350	probable leucine-rich repeat receptor kinase At5g63930	19.2957	2045.43	106.005	6.72798	0.0149351	Yes	2.74876	No	Up
XP_011079595	CDS_22436_Unigene_36554	CDS_14198_Unigene_25561	kynurenine--oxoglutarate transaminase 1-like	6.71154	121.582	18.1153	4.17914	0.0150742	Yes	2.77603	No	Up
XP_011084101	CDS_7492_Unigene_14897	CDS_31574_Unigene_53042	blue copper -like	32.7188	3733.27	114.102	6.83418	0.0153555	Yes	2.71551	No	Up
XP_011093009	CDS_7267_Unigene_14492	CDS_4562_Unigene_9668	homeobox-leucine zipper ATHB-12	36.9135	4483.03	121.447	6.92418	0.0155295	Yes	2.69996	No	Up
XP_011092960	CDS_2079_Unigene_4705	CDS_28090_Unigene_45640	zeaxanthin chloroplastic-like	21.8125	2225.42	102.025	6.67278	0.0155647	Yes	2.65121	No	Up
XP_011070676	CDS_16063_Unigene_27683	CDS_7274_Unigene_14547	ALG-2 interacting X-like	29.363	3052.65	103.963	6.69992	0.0158882	Yes	2.63643	No	Up
EPS69533	CDS_1753_Unigene_4114	CDS_31438_Unigene_52317	hypothetical protein M569_05237	24.3293	2379.19	97.7909	6.61163	0.0163181	Yes	2.61612	No	Up
XP_011079983	CDS_3960_Unigene_8623	CDS_2784_Unigene_5961	calcium-transporting ATPase plasma membrane- partial	41.1082	5020.61	122.132	6.93229	0.0163572	Yes	2.57126	No	Up
XP_011079504	CDS_21223_Unigene_34825	CDS_20749_Unigene_35119	probable phosphatase 2C 49	15.9399	1534.07	96.2411	6.58858	0.0165315	Yes	2.53492	No	Up
XP_011081312	CDS_15218_Unigene_26440	CDS_17603_Unigene_30644	PREDICTED: uncharacterized protein LOC105164372	30.2019	2898.89	95.9836	6.58472	0.017058	Yes	2.53195	No	Up
XP_012827861	CDS_7794_Unigene_15434	CDS_7376_Unigene_14739	scarecrow 14	38.5913	3976.44	103.04	6.68705	0.0174273	Yes	2.50763	No	Up
XP_011100245	CDS_12189_Unigene_22188	CDS_31069_Unigene_51682	26S proteasome non-ATPase regulatory subunit 2 homolog A-like	35.2356	14443.2	409.903	8.67914	0.017464	Yes	2.49546	No	Up
XP_011099029	CDS_10144_Unigene_19218	CDS_6280_Unigene_12602	receptor kinase FERONIA	13.4231	1220.58	90.9318	6.50671	0.0177652	Yes	2.48879	No	Up
XP_003593234	CDS_12972_Unigene_23286	CDS_4455_Unigene_9525	2-oxoglutarate malate translocator	6.71154	348.057	51.8595	5.69654	0.0178371	Yes	2.47021	No	Up
XP_011083933	CDS_2255_Unigene_5079	CDS_16691_Unigene_29306	PREDICTED: uncharacterized protein LOC105166323	34.3966	3231.45	93.9467	6.55377	0.0179029	Yes	2.45891	No	Up
XP_011096265	CDS_2398_Unigene_5503	CDS_6873_Unigene_13870	NAC transcription factor 25	31.0409	2821.41	90.8934	6.5061	0.0179561	Yes	2.39844	No	Up
AJD25204	CDS_4153_Unigene_9068	CDS_2954_Unigene_6243	cytochrome P450 CYP84A60	36.0745	3432.89	95.1612	6.5723	0.0179829	Yes	2.37925	No	Up
EYU44601	CDS_12721_Unigene_22953	CDS_17833_Unigene_30958	hypothetical protein MIMGU_mgv1a009044mg	6.71154	72.7106	10.8337	3.43745	0.0179986	Yes	2.38064	No	Up
XP_011096020	CDS_4513_Unigene_9718	CDS_11708_Unigene_21665	PREDICTED: uncharacterized protein LOC105175311	10.0673	903.519	89.7478	6.4878	0.0184308	Yes	2.37334	No	Up
XP_011072444	CDS_11543_Unigene_21253	CDS_13791_Unigene_24962	PREDICTED: uncharacterized protein LOC105157697	51.1755	6883.67	134.511	7.07158	0.0186448	Yes	2.3606	No	Up
XP_011100548	CDS_12489_Unigene_22642	CDS_22453_Unigene_37552	aspartic ase nepenthesin-2-like	40.2692	3821.48	94.8982	6.56831	0.0186754	Yes	2.34433	No	Up
XP_011100520	CDS_38715_Unigene_59666	CDS_4513_Unigene_9587	cytochrome b561 and DOMON domain-containing At5g47530-like	10.0673	890.407	88.4454	6.46671	0.0186912	Yes	2.35169	No	Up
XP_011098942	CDS_6203_Unigene_12605	CDS_12866_Unigene_23465	GEM 5	30.2019	19320.8	639.719	9.3213	0.0187368	Yes	2.32478	No	Up
XP_009628799	CDS_1486_Unigene_3212	CDS_31350_Unigene_52080	calcium-binding PBP1-like	46.9808	4970.54	105.8	6.72519	0.0187541	Yes	2.31149	No	Up
XP_011074709	CDS_17942_Unigene_30320	CDS_13450_Unigene_24436	zeaxanthin chloroplastic-like	51.1755	8387.94	163.905	7.35672	0.0188119	Yes	2.29694	No	Up
XP_011082632	CDS_10129_Unigene_19186	CDS_31325_Unigene_52042	PREDICTED: ankyrin-2-like	33.5577	2909.62	86.7049	6.43804	0.0189614	Yes	2.27897	No	Up
XP_012848439	CDS_10225_Unigene_19328	CDS_22055_Unigene_36920	G-type lectin S-receptor-like serine threonine- kinase At4g27290	52.0144	6502.23	125.008	6.96588	0.0190362	Yes	2.26172	No	Up
XP_012848819	CDS_24355_Unigene_39128	CDS_15892_Unigene_28130	TRANSPARENT TESTA 12-like	10.9063	923.782	84.7021	6.40433	0.0195232	Yes	2.26825	No	Up
ABR10301	CDS_40443_Unigene_64064	CDS_5153_Unigene_10657	pathogen-related STH-2	24.3293	1987.03	81.672	6.35177	0.0195352	Yes	2.23405	No	Up
XP_011093497	CDS_12397_Unigene_22490	CDS_8739_Unigene_17134	PREDICTED: uncharacterized protein At5g05190	43.625	3923.99	89.9482	6.49102	0.0199074	Yes	2.19947	No	Up
XP_011084487	CDS_1724_Unigene_4017	CDS_23680_Unigene_39237	RNA polymerase sigma factor chloroplastic mitochondrial-like	42.7861	14141.6	330.519	8.36859	0.0199361	Yes	2.1993	No	Up
XP_011074308	CDS_30707_Unigene_48016	CDS_17712_Unigene_30814	probable inactive poly [ADP-ribose] polymerase SRO3	55.3702	7404.56	133.728	7.06316	0.0200201	Yes	2.18509	No	Up
XP_011079236	CDS_2674_Unigene_6185	CDS_28237_Unigene_45847	histone-lysine N- H3 lysine-9 specific SUVH1-like	27.6851	2207.54	79.7375	6.31719	0.0200751	Yes	2.18542	No	Up
EYU27695	CDS_18564_Unigene_31155	CDS_15909_Unigene_28154	hypothetical protein MIMGU_mgv1a008425mg	35.2356	2863.13	81.2568	6.34442	0.0202168	Yes	2.17597	No	Up
EYU21857	CDS_8181_Unigene_16079	CDS_19183_Unigene_32933	hypothetical protein MIMGU_mgv1a019874mg	34.3966	2716.52	78.9762	6.30335	0.0206446	Yes	2.14821	No	Up
XP_011078363	CDS_32281_Unigene_50343	CDS_26028_Unigene_42560	probable ADP-ribosylation factor GTPase-activating AGD14	55.3702	5760.83	104.042	6.70102	0.0207918	Yes	2.08902	No	Up
XP_012841353	CDS_6330_Unigene_12818	CDS_2118_Unigene_4260	vacuolar amino acid transporter 1	18.4567	30480	1651.43	10.6895	0.0208565	Yes	2.09327	No	Up
XP_011073381	CDS_718_Unigene_1745	CDS_32015_Unigene_53747	PREDICTED: uncharacterized protein LOC105158347	46.9808	4088.48	87.0246	6.44335	0.0209004	Yes	2.08866	No	Up
XP_012832182	CDS_3813_Unigene_8316	CDS_30068_Unigene_49061	leucoanthocyanidin dioxygenase-like	52.0144	4809.63	92.4672	6.53087	0.0210866	Yes	2.06659	No	Up
XP_009626262	CDS_7833_Unigene_15513	CDS_12091_Unigene_22268	glyoxylate hydroxypyruvate reductase HPR3-like	18.4567	1400.57	75.8841	6.24573	0.021106	Yes	2.06773	No	Up
XP_011084015	CDS_1666_Unigene_3830	CDS_19059_Unigene_32728	two-component response regulator ARR12-like	25.1683	1904.78	75.6818	6.24187	0.0211303	Yes	2.05555	No	Up
XP_012835311	CDS_3069_Unigene_6891	CDS_31824_Unigene_53371	L-ascorbate oxidase homolog	52.0144	12143.9	233.471	7.8671	0.0213612	Yes	2.0301	No	Up
XP_012837197	CDS_3510_Unigene_7685	CDS_15524_Unigene_27606	trafficking particle complex subunit 2	21.8125	1624.66	74.4832	6.21884	0.021492	Yes	2.01683	No	Up
XP_007035686	CDS_40218_Unigene_63699	CDS_15320_Unigene_27307	MLP 423	57.887	9809.97	169.468	7.40487	0.0216175	Yes	1.99013	No	Up
XP_011081231	CDS_664_Unigene_1557	CDS_32509_Unigene_54940	L-lactate dehydrogenase B	41.9471	3288.66	78.4003	6.29279	0.0216731	Yes	1.96234	No	Up
XP_012849417	CDS_643_Unigene_1475	CDS_31992_Unigene_53697	serine acetyltransferase mitochondrial-like	59.5649	9086.44	152.547	7.25311	0.0217946	Yes	1.95476	No	Up
XP_011077208	CDS_6781_Unigene_13621	CDS_31799_Unigene_53332	scarecrow 14	34.3966	2552.02	74.194	6.21323	0.021856	Yes	1.93521	No	Up
XP_011084943	CDS_15131_Unigene_26317	CDS_2832_Unigene_6037	PREDICTED: uncharacterized protein LOC105167077	52.8534	4627.25	87.5489	6.45202	0.0218689	Yes	1.93482	No	Up
XP_011093699	CDS_12160_Unigene_22167	CDS_1821_Unigene_3813	serine acetyltransferase 5-like	20.1346	1457.79	72.4021	6.17796	0.0221269	Yes	1.92586	No	Up
Q6USK1	CDS_1791_Unigene_4235	CDS_27465_Unigene_44728	GERS_OCIBA ame: Full=Geraniol chloroplastic Short= Flags: Precursor	29.363	2120.53	72.2177	6.17428	0.0222159	Yes	1.93142	No	Up
XP_011076647	CDS_10720_Unigene_20047	CDS_5398_Unigene_11051	dehydration-responsive element-binding 2A-like	62.0817	7164.97	115.412	6.85065	0.02228	Yes	1.92096	No	Up
XP_012851188	CDS_5853_Unigene_12054	CDS_31567_Unigene_53018	PREDICTED: uncharacterized protein LOC105970915	40.2692	19168.2	476.001	8.89482	0.0226129	Yes	1.91812	No	Up
XP_011075576	CDS_32231_Unigene_50248	CDS_1706_Unigene_3585	pentatricopeptide repeat-containing At5g66520-like	6.71154	56.0229	8.34725	3.0613	0.0227106	Yes	1.9065	No	Up
XP_011080876	CDS_39398_Unigene_61545	CDS_8701_Unigene_17087	cation H(+) antiporter 18-like	8.38942	118.006	14.066	3.81414	0.022926	Yes	1.91472	No	Up
XP_011097331	CDS_40379_Unigene_63940	CDS_238_Unigene_390	UPF0392 RCOM_0530710	62.0817	5897.9	95.0022	6.56989	0.0230613	Yes	1.90473	No	Up
EYU21187	CDS_18527_Unigene_31095	CDS_2082_Unigene_4206	hypothetical protein MIMGU_mgv1a005199mg	8.38942	396.928	47.3129	5.56416	0.0233246	Yes	1.8951	No	Up
XP_012855109	CDS_3689_Unigene_7982	CDS_30582_Unigene_50392	high affinity nitrate transporter -like	52.0144	3990.74	76.7237	6.2616	0.0235405	Yes	1.8908	No	Up
EYU20852	CDS_10168_Unigene_19249	CDS_8278_Unigene_16461	hypothetical protein MIMGU_mgv1a005530mg	28.524	1919.08	67.2795	6.0721	0.0238686	Yes	1.88384	No	Up
AEG64816	CDS_40110_Unigene_63210	CDS_32012_Unigene_53743	RING-H2 type zinc finger	58.726	4683.28	79.748	6.31738	0.0241408	Yes	1.88505	No	Up
XP_011086609	CDS_36263_Unigene_55842	CDS_12903_Unigene_23522	cysteine-rich receptor kinase 3	68.7933	6852.68	99.6126	6.63826	0.024628	Yes	1.87728	No	Up
EYU34170	CDS_2695_Unigene_6235	CDS_31354_Unigene_52087	hypothetical protein MIMGU_mgv1a018889mg	27.6851	1802.27	65.0989	6.02456	0.0246916	Yes	1.86705	No	Up
XP_011086917	CDS_7908_Unigene_15674	CDS_31479_Unigene_52434	truncated transcription factor CAULIFLOWER A	28.524	1842.8	64.605	6.01357	0.024888	Yes	1.87372	No	Up
XP_011083993	CDS_38933_Unigene_60054	CDS_27209_Unigene_44343	CBL-interacting serine threonine- kinase 6-like	44.4639	2964.45	66.6708	6.05898	0.0249809	Yes	1.86553	No	Up
XP_011082711	CDS_39200_Unigene_60810	CDS_31308_Unigene_52015	anthocyanidin 3-O-glucoside 2 -O-xylosyltransferase-like isoform X1	55.3702	15160.8	273.807	8.09702	0.0250545	Yes	1.86169	No	Up
XP_011078273	CDS_39403_Unigene_61579	CDS_979_Unigene_1805	CRS2-associated factor chloroplastic	36.9135	2382.76	64.5499	6.01234	0.0251049	Yes	1.85431	No	Up
XP_012833351	CDS_12051_Unigene_22012	CDS_27727_Unigene_45068	ATP synthase subunit mitochondrial	40.2692	22460.4	557.756	9.12349	0.0253115	Yes	1.84924	No	Up
XP_012857619	CDS_1368_Unigene_2973	CDS_25564_Unigene_41850	lipase-like PAD4	27.6851	1743.86	62.9892	5.97703	0.025548	Yes	1.8431	No	Up
XP_011071617	CDS_6457_Unigene_13033	CDS_2951_Unigene_6235	probable WRKY transcription factor 72	41.1082	2612.81	63.5595	5.99004	0.0257331	Yes	1.82823	No	Up
XP_011089458	CDS_2655_Unigene_6136	CDS_31281_Unigene_51981	probable phosphatase 2C 4	57.887	15521.9	268.142	8.06685	0.0261711	Yes	1.81901	No	Up
XP_011082356	CDS_24658_Unigene_39585	CDS_2333_Unigene_4799	E3 ubiquitin- ligase RNF14	62.0817	4323.3	69.6389	6.12182	0.0267503	Yes	1.81806	No	Up
XP_011087962	CDS_9513_Unigene_18259	CDS_7014_Unigene_14131	GATA transcription factor 24-like isoform X2	59.5649	4025.31	67.5785	6.07849	0.0268609	Yes	1.80833	No	Up
XP_011074584	CDS_40544_Unigene_64430	CDS_3380_Unigene_7228	PREDICTED: uncharacterized protein LOC105159273	57.0481	3739.23	65.5453	6.03442	0.0270445	Yes	1.79508	No	Up
XP_011085084	CDS_39618_Unigene_61902	CDS_29595_Unigene_47751	protoheme IX mitochondrial	46.1418	2814.26	60.9915	5.93054	0.0271386	Yes	1.78241	No	Up
XP_012842224	CDS_26210_Unigene_41670	CDS_30617_Unigene_50434	PREDICTED: LOW QUALITY PROTEIN: uncharacterized protein LOC105962467	67.1154	4589.11	68.3764	6.09543	0.0279132	Yes	1.7775	No	Up
XP_011092433	CDS_34668_Unigene_53753	CDS_24534_Unigene_40434	PREDICTED: BRCA1-associated protein	10.0673	241.971	24.0354	4.58709	0.0279507	Yes	1.77893	No	Up
XP_011080032	CDS_5373_Unigene_11272	CDS_1521_Unigene_3245	RING-H2 finger ATL16-like	21.8125	1262.3	57.8707	5.85476	0.0280475	Yes	1.76749	No	Up
EYU20762	CDS_19973_Unigene_33089	CDS_32214_Unigene_54536	hypothetical protein MIMGU_mgv1a027163mg, partial	76.3438	5955.12	78.004	6.28548	0.0280849	Yes	1.75903	No	Up
XP_011088091	CDS_3716_Unigene_8044	CDS_13440_Unigene_24425	ankyrin repeat domain-containing 6	42.7861	2486.46	58.1139	5.86081	0.0280985	Yes	1.75241	No	Up
XP_011095087	CDS_27800_Unigene_43961	CDS_3686_Unigene_7932	CASP 4B1	43.625	2535.34	58.1166	5.86088	0.0281496	Yes	1.74416	No	Up
XP_011073564	CDS_4645_Unigene_9942	CDS_13229_Unigene_24095	NRT1 PTR FAMILY -like	10.0673	212.172	21.0753	4.39748	0.0282083	Yes	1.72883	No	Up
XP_011070588	CDS_28478_Unigene_44904	CDS_9585_Unigene_18442	glucan endo-1,3-beta-glucosidase 3	10.0673	208.596	20.7201	4.37296	0.02827	Yes	1.72412	No	Up
XP_011078871	CDS_28964_Unigene_45499	CDS_8920_Unigene_17415	pentatricopeptide repeat-containing At5g24830 isoform X2	10.0673	194.292	19.2993	4.27048	0.0285611	Yes	1.71371	No	Up
XP_011071702	CDS_10094_Unigene_19122	CDS_16007_Unigene_28302	cyclic dof factor 3-like	55.3702	3229.07	58.3178	5.86586	0.0292629	Yes	1.70363	No	Up
XP_011101747	CDS_4769_Unigene_10188	CDS_8884_Unigene_17348	alcohol dehydrogenase 1	83.8942	7960.02	94.8816	6.56806	0.0292667	Yes	1.70502	No	Up
XP_011078240	CDS_2424_Unigene_5598	CDS_29498_Unigene_47635	PREDICTED: uncharacterized protein LOC105162036	75.5048	5208.94	68.9882	6.10828	0.0293406	Yes	1.69636	No	Up
EYU26143	CDS_38603_Unigene_59321	CDS_713_Unigene_1283	hypothetical protein MIMGU_mgv1a018796mg	66.2764	4107.55	61.9761	5.95364	0.0295335	Yes	1.69532	No	Up
XP_011069870	CDS_2772_Unigene_6354	CDS_30521_Unigene_50315	EIN3-binding F-box 1	81.3774	6149.41	75.5665	6.23968	0.0295677	Yes	1.68926	No	Up
XP_011086629	CDS_13663_Unigene_24234	CDS_17_Unigene_39	PREDICTED: uncharacterized protein LOC105168301	84.7332	9110.28	107.517	6.74842	0.0296757	Yes	1.69826	No	Up
EYU18125	CDS_19709_Unigene_32727	CDS_14207_Unigene_25578	hypothetical protein MIMGU_mgv1a011855mg	54.5313	3069.34	56.2859	5.8147	0.0299876	Yes	1.69618	No	Up
XP_002308537	CDS_17626_Unigene_29884	CDS_16014_Unigene_28318	heat shock	86.4111	7713.28	89.2627	6.47999	0.0301048	Yes	1.69265	No	Up
XP_011095833	CDS_3341_Unigene_7400	CDS_1936_Unigene_3990	PREDICTED: metacaspase-4	83.8942	6172.06	73.5695	6.20104	0.0304128	Yes	1.68615	No	Up
XP_011082978	CDS_12010_Unigene_21977	CDS_27223_Unigene_44379	probable alpha,alpha-trehalose-phosphate synthase [UDP-forming] 7	83.0553	5973	71.9159	6.16824	0.0304385	Yes	1.67487	No	Up
XP_011083369	CDS_29563_Unigene_46348	CDS_5138_Unigene_10631	PREDICTED: protein LYK5	11.7452	549.501	46.7852	5.54798	0.0304996	Yes	1.67774	No	Up
XP_011090721	CDS_18101_Unigene_30530	CDS_9705_Unigene_18624	PREDICTED: uncharacterized protein LOC105171345	16.7788	908.286	54.1328	5.75843	0.0305972	Yes	1.67317	No	Up
XP_011098520	CDS_8773_Unigene_17093	CDS_13598_Unigene_24639	PREDICTED: uncharacterized protein LOC105177164	76.3438	4725	61.8911	5.95166	0.0312256	Yes	1.66142	No	Up
XP_015062798	CDS_953_Unigene_2218	CDS_32467_Unigene_54868	PREDICTED: uncharacterized protein LOC107008327	88.0889	6510.58	73.9091	6.20768	0.0314086	Yes	1.65465	No	Up
XP_011088050	CDS_39272_Unigene_60952	CDS_3050_Unigene_6456	PXMP2 4 family 4-like	71.3101	4177.88	58.5875	5.87252	0.031451	Yes	1.6547	No	Up
XP_011098630	CDS_5991_Unigene_12276	CDS_15604_Unigene_27726	vacuolar amino acid transporter 1-like	55.3702	2941.8	53.1297	5.73145	0.0315575	Yes	1.64858	No	Up
XP_011090502	CDS_2757_Unigene_6339	CDS_32145_Unigene_54463	WAT1-related At5g64700- partial	10.9063	205.02	18.7984	4.23254	0.0319436	Yes	1.63989	No	Up
XP_011072894	CDS_9041_Unigene_17506	CDS_2259_Unigene_4626	exocyst complex component EXO70A1-like	33.5577	1694.99	50.5098	5.65849	0.0321103	Yes	1.62616	No	Up
XP_011102075	CDS_3077_Unigene_6915	CDS_8224_Unigene_16350	probable calcium-binding CML44	16.7788	846.304	50.4387	5.65646	0.0327269	Yes	1.62515	No	Up
XP_011086542	CDS_32387_Unigene_50467	CDS_24208_Unigene_40009	potassium transporter 6-like isoform X2	18.4567	932.126	50.5033	5.65831	0.0328418	Yes	1.63317	No	Up
XP_011096820	CDS_26401_Unigene_41944	CDS_25462_Unigene_41716	potassium transporter 11	83.8942	5071.86	60.4554	5.9178	0.0329981	Yes	1.63786	No	Up
XP_012847712	CDS_39757_Unigene_62409	CDS_27886_Unigene_45297	kinase chloroplastic-like	12.5841	536.39	42.6243	5.4136	0.0332339	Yes	1.64187	No	Up
XP_012851957	CDS_2783_Unigene_6364	CDS_2809_Unigene_6005	pentatricopeptide repeat-containing chloroplastic	40.2692	1961.99	48.7219	5.6065	0.0333716	Yes	1.65137	No	Up
XP_011071393	CDS_13675_Unigene_24252	CDS_22490_Unigene_37600	outer envelope pore 16- chloroplastic-like	35.2356	1698.57	48.206	5.59114	0.0337019	Yes	1.65081	No	Up
XP_011080382	CDS_12943_Unigene_23236	CDS_6690_Unigene_13520	scarecrow 3	93.1226	11807.7	126.798	6.98638	0.0337178	Yes	1.64526	No	Up
XP_011096202	CDS_39315_Unigene_61027	CDS_6288_Unigene_12610	F-box At1g61340-like	59.5649	23760.9	398.907	8.63991	0.0337674	Yes	1.656	No	Up
XP_011088856	CDS_31910_Unigene_49717	CDS_22496_Unigene_37608	pleiotropic drug resistance 2-like	81.3774	4604.61	56.5834	5.82231	0.033791	Yes	1.65842	No	Up
XP_011084175	CDS_39937_Unigene_62805	CDS_31148_Unigene_51779	PREDICTED: uncharacterized protein LOC105166496	95.6394	10972.1	114.724	6.84202	0.0338233	Yes	1.64463	No	Up
XP_012479716	CDS_24846_Unigene_39806	CDS_9032_Unigene_17578	ethylene-responsive transcription factor ERF054-like	58.726	2902.46	49.4239	5.62714	0.0339285	Yes	1.6384	No	Up
XP_011077219	CDS_38327_Unigene_58668	CDS_506_Unigene_912	zinc finger ZAT11-like	92.2837	12366.8	134.008	7.06618	0.0339609	Yes	1.62821	No	Up
AAF25357	CDS_627_Unigene_1414	CDS_30176_Unigene_49205	AF210061_1dirigent protein	67.1154	3425.74	51.0426	5.67363	0.0340781	Yes	1.62684	No	Up
XP_011097195	CDS_23440_Unigene_37876	CDS_15859_Unigene_28087	PREDICTED: uncharacterized protein LOC105176169 isoform X1	56.2091	2716.52	48.3287	5.59481	0.0343712	Yes	1.63535	No	Up
XP_011085335	CDS_38590_Unigene_59252	CDS_29885_Unigene_48387	PREDICTED: uncharacterized protein LOC105167352	59.5649	2894.12	48.5877	5.60252	0.0345162	Yes	1.62997	No	Up
XP_012856881	CDS_1562_Unigene_3461	CDS_6390_Unigene_12812	glutamate receptor -like	8.38942	61.9828	7.38821	2.88522	0.0345866	Yes	1.62152	No	Up
XP_011072950	CDS_2481_Unigene_5744	CDS_32202_Unigene_54523	PREDICTED: uncharacterized protein LOC105158039	13.4231	551.885	41.1147	5.36158	0.0350513	Yes	1.61627	No	Up
XP_011096860	CDS_32689_Unigene_50899	CDS_31186_Unigene_51829	vacuolar-sorting receptor 6	76.3438	19538.9	255.933	7.99962	0.0352068	Yes	1.61014	No	Up
AKA27909	CDS_21752_Unigene_35592	CDS_3737_Unigene_8054	WRKY protein	88.9279	4920.48	55.3311	5.79002	0.0355336	Yes	1.60599	No	Up
XP_012841695	CDS_3770_Unigene_8194	CDS_24314_Unigene_40153	PREDICTED: uncharacterized protein LOC105961982	83.8942	4343.56	51.7743	5.69416	0.0361297	Yes	1.60039	No	Up
XP_011090662	CDS_28608_Unigene_45046	CDS_11988_Unigene_22089	PREDICTED: uncharacterized protein LOC105171293	46.9808	2122.91	45.1868	5.49783	0.0361572	Yes	1.58493	No	Up
XP_011071276	CDS_40282_Unigene_63784	CDS_5975_Unigene_12111	probable calcium-binding CML45	50.3365	2264.76	44.9923	5.49161	0.0364207	Yes	1.58215	No	Up
XP_011072019	CDS_14801_Unigene_25920	CDS_2351_Unigene_4839	methylecgonone reductase-like	92.2837	15131	163.961	7.35721	0.036493	Yes	1.57956	No	Up
XP_012832348	CDS_6907_Unigene_13791	CDS_2776_Unigene_5952	PREDICTED: uncharacterized protein LOC105953239	100.673	5899.09	58.5965	5.87274	0.0368313	Yes	1.57219	No	Up
XP_006363442	CDS_298_Unigene_641	CDS_22935_Unigene_38237	ethylene-responsive transcription factor ABR1-like	90.6058	16269.3	179.561	7.48833	0.0369074	Yes	1.57045	No	Up
XP_011074596	CDS_2162_Unigene_4876	CDS_29759_Unigene_48021	PREDICTED: uncharacterized protein LOC105159283	31.0409	1369.58	44.1219	5.46342	0.0369112	Yes	1.56075	No	Up
XP_011080179	CDS_33708_Unigene_52429	CDS_26513_Unigene_43302	PREDICTED: beta-galactosidase-like	90.6058	4745.26	52.3726	5.71074	0.0369562	Yes	1.56554	No	Up
XP_011082548	CDS_1372_Unigene_2991	CDS_3765_Unigene_8099	basic 7S globulin-like	45.3029	2001.33	44.1766	5.46521	0.0369569	Yes	1.56188	No	Up
XP_011070094	CDS_6912_Unigene_13799	CDS_26292_Unigene_42999	probable clathrin assembly At4g32285	36.9135	1615.13	43.7545	5.45136	0.0372501	Yes	1.56078	No	Up
XP_011078884	CDS_27171_Unigene_43033	CDS_10440_Unigene_19758	polyol transporter 5-like isoform X2	42.7861	1873.79	43.7944	5.45267	0.0372531	Yes	1.55536	No	Up
XP_011072157	CDS_5763_Unigene_11903	CDS_19816_Unigene_33847	PREDICTED: uncharacterized protein LOC105157447	16.7788	715.186	42.6243	5.4136	0.0375779	Yes	1.54324	No	Up
XP_011071642	CDS_38750_Unigene_59714	CDS_17905_Unigene_31051	probable arabinosyltransferase ARAD1	12.5841	357.593	28.4162	4.82864	0.0376417	Yes	1.53963	No	Up
XP_011098453	CDS_29878_Unigene_46786	CDS_15372_Unigene_27384	ATP-dependent RNA helicase DB10	84.7332	19500.7	230.143	7.84639	0.0377438	Yes	1.52812	No	Up
XP_011082006	CDS_4562_Unigene_9789	CDS_828_Unigene_1508	TIC chloroplastic	12.5841	339.713	26.9954	4.75464	0.0378035	Yes	1.53484	No	Up
XP_012842258	CDS_11107_Unigene_20623	CDS_4161_Unigene_8878	p21-activated kinase-interacting 1-like	7.55048	47.6791	6.31471	2.65872	0.0378146	Yes	1.52959	No	Up
XP_011091175	CDS_12287_Unigene_22324	CDS_4024_Unigene_8630	ethylene receptor 2-like	100.673	5392.5	53.5645	5.74321	0.0383011	Yes	1.51865	No	Up
XP_015159728	CDS_7152_Unigene_14253	CDS_710_Unigene_1277	probable L-type lectin-domain containing receptor kinase	26.8462	1147.87	42.7575	5.4181	0.0385334	Yes	1.51835	No	Up
XP_012851067	CDS_1096_Unigene_2472	CDS_10692_Unigene_20125	clathrin coat assembly AP180- partial	16.7788	688.963	41.0614	5.35971	0.0385643	Yes	1.51383	No	Up
XP_011078940	CDS_1672_Unigene_3861	CDS_629_Unigene_1137	probable mitochondrial chaperone BCS1-B isoform X1	41.9471	37636.7	897.241	9.80935	0.0387034	Yes	1.51063	No	Up
XP_012828873	CDS_24499_Unigene_39324	CDS_24806_Unigene_40807	NEP1-interacting 1-like isoform X2	12.5841	215.748	17.1444	4.09967	0.03908	Yes	1.51072	No	Up
XP_012831384	CDS_9820_Unigene_18695	CDS_11151_Unigene_20838	PREDICTED: uncharacterized protein At1g28695-like isoform X1	79.6995	3591.43	45.0621	5.49384	0.039206	Yes	1.50554	No	Up
XP_012848908	CDS_20635_Unigene_33956	CDS_13827_Unigene_24999	serine threonine- kinase	117.452	8042.27	68.4729	6.09746	0.0396885	Yes	1.5	No	Up
XP_011095438	CDS_4359_Unigene_9434	CDS_12641_Unigene_23144	PREDICTED: uncharacterized protein LOC105174890	98.9952	4881.15	49.3069	5.62372	0.0397074	Yes	1.49743	No	Up
AGZ90153	CDS_334_Unigene_714	CDS_13196_Unigene_24036	elongation factor 1- partial	30.2019	45872	1518.85	10.5688	0.0397708	Yes	1.49873	No	Up
XP_012842101	CDS_110_Unigene_255	CDS_10777_Unigene_20262	homeobox-leucine zipper ATHB-12-like	11.7452	140.653	11.9754	3.582	0.0398209	Yes	1.4935	No	Up
BAG31951	CDS_7995_Unigene_15807	CDS_91_Unigene_144	UGT73A7	119.13	8902.88	74.7326	6.22367	0.0399927	Yes	1.48544	No	Up
AJD25156	CDS_2630_Unigene_6069	CDS_155_Unigene_260	cytochrome P450 CYP71AT92	15.101	539.966	35.757	5.16016	0.0402296	Yes	1.48924	No	Up
XP_011076792	CDS_7155_Unigene_14259	CDS_3685_Unigene_7931	phosphatase 2C 37-like	119.969	9416.62	78.4923	6.29448	0.0402658	Yes	1.48477	No	Up
XP_011085891	CDS_9187_Unigene_17758	CDS_32552_Unigene_55036	pre-mRNA-splicing factor 38B-like	114.096	12509.8	109.643	6.77666	0.0403328	Yes	1.49188	No	Up
XP_012852894	CDS_5836_Unigene_12031	CDS_12334_Unigene_22688	late blight resistance homolog R1A-3	12.5841	187.14	14.8711	3.89444	0.0406381	Yes	1.49211	No	Up
XP_011079130	CDS_3979_Unigene_8668	CDS_31638_Unigene_53117	UDP-glycosyltransferase 74E1-like	53.6923	34058.4	634.325	9.30908	0.0408638	Yes	1.48785	No	Up
XP_007217600	CDS_762_Unigene_1853	CDS_31655_Unigene_53136	hypothetical protein PRUPE_ppa018374mg, partial	15.101	516.126	34.1784	5.09501	0.0412374	Yes	1.48386	No	Up
XP_011090440	CDS_978_Unigene_2262	CDS_5702_Unigene_11589	PREDICTED: uncharacterized protein LOC105171114	13.4231	290.842	21.6673	4.43745	0.0412884	Yes	1.48057	No	Up
XP_011075344	CDS_3592_Unigene_7819	CDS_31061_Unigene_51675	zeatin O-glucosyltransferase-like	122.486	7746.66	63.2455	5.98289	0.0414074	Yes	1.48326	No	Up
XP_012066742	CDS_15347_Unigene_26651	CDS_15813_Unigene_28001	probable glutathione S-transferase	78.0216	3242.18	41.5549	5.37695	0.0415329	Yes	1.48603	No	Up
XP_012834406	CDS_33755_Unigene_52502	CDS_27924_Unigene_45384	gamma-tubulin complex component 3	30.2019	1191.98	39.4669	5.30257	0.0417157	Yes	1.47897	No	Up
XP_011096186	CDS_40535_Unigene_64379	CDS_3456_Unigene_7374	PREDICTED: protein ODORANT1-like	47.8197	1859.48	38.8853	5.28115	0.0421363	Yes	1.47558	No	Up
XP_011094918	CDS_495_Unigene_1092	CDS_20398_Unigene_34643	ABC transporter G family member 23	15.9399	549.501	34.4733	5.10741	0.0421961	Yes	1.46925	No	Up
XP_011077092	CDS_20577_Unigene_33887	CDS_14003_Unigene_25278	endoglucanase 12	36.0745	1395.81	38.6923	5.27397	0.0422522	Yes	1.46816	No	Up
XP_011095802	CDS_38454_Unigene_58857	CDS_10011_Unigene_19111	O-linked-mannose beta-1,4-N-acetylglucosaminyltransferase 2-like	26.0072	1022.72	39.3243	5.29735	0.0422781	Yes	1.46385	No	Up
XP_011073304	CDS_38621_Unigene_59512	CDS_31178_Unigene_51816	PREDICTED: uncharacterized protein LOC105158293 isoform X3	9.22837	63.1748	6.84572	2.7752	0.0423587	Yes	1.45793	No	Up
XP_011083055	CDS_34485_Unigene_53487	CDS_11931_Unigene_22004	PHR1-LIKE 1-like	110.74	5304.3	47.8985	5.58191	0.0424037	Yes	1.4543	No	Up
XP_011085973	CDS_130_Unigene_328	CDS_24245_Unigene_40052	PREDICTED: uncharacterized protein LOC105167841	15.101	487.519	32.2839	5.01274	0.042439	Yes	1.45003	No	Up
XP_011080765	CDS_1742_Unigene_4095	CDS_7496_Unigene_14961	codeine O-demethylase-like	83.0553	3378.06	40.6725	5.34598	0.0428716	Yes	1.44267	No	Up
AJD25168	CDS_33119_Unigene_51549	CDS_18003_Unigene_31182	cytochrome P450 CYP72A327	92.2837	3884.65	42.0947	5.39557	0.0429535	Yes	1.4252	No	Up
XP_012836654	CDS_1373_Unigene_2991	CDS_3764_Unigene_8099	basic 7S globulin-like	108.224	17709.2	163.635	7.35434	0.0430506	Yes	1.42426	No	Up
XP_011101471	CDS_5276_Unigene_11115	CDS_1199_Unigene_2428	embryonic DC-8	115.774	15492.1	133.813	7.06408	0.0434521	Yes	1.42125	No	Up
XP_011070785	CDS_11091_Unigene_20599	CDS_16907_Unigene_29619	PREDICTED: uncharacterized protein LOC105156369	45.3029	1699.76	37.5199	5.22958	0.0436907	Yes	1.43203	No	Up
XP_011096697	CDS_1349_Unigene_2925	CDS_32531_Unigene_54991	serine threonine- kinase CCR4	130.036	7523.76	57.859	5.85447	0.0439391	Yes	1.41964	No	Up
XP_011100442	CDS_12468_Unigene_22612	CDS_1445_Unigene_3094	PREDICTED: uncharacterized protein LOC105178631	102.351	20697.5	202.221	7.65979	0.0440526	Yes	1.41864	No	Up
XP_011070485	CDS_10830_Unigene_20223	CDS_4319_Unigene_9261	PREDICTED: uncharacterized protein LOC105156132	45.3029	1678.3	37.0463	5.21126	0.0442647	Yes	1.41301	No	Up
XP_012853577	CDS_9805_Unigene_18670	CDS_21005_Unigene_35481	L-ascorbate oxidase	86.4111	3388.79	39.2171	5.29341	0.0445368	Yes	1.41048	No	Up
XP_012840877	CDS_7461_Unigene_14839	CDS_2057_Unigene_4166	probable inactive receptor kinase RLK902	109.063	19602.1	179.732	7.48971	0.0448755	Yes	1.4063	No	Up
XP_011081089	CDS_14041_Unigene_24796	CDS_23673_Unigene_39224	PREDICTED: synaptotagmin-5	85.5721	3307.74	38.6544	5.27256	0.0449449	Yes	1.40132	No	Up
XP_012828371	CDS_9153_Unigene_17702	CDS_2375_Unigene_4909	peroxidase N1-like	134.231	7732.36	57.6049	5.84812	0.0450339	Yes	1.39868	No	Up
AJD25221	CDS_6359_Unigene_12867	CDS_30215_Unigene_49277	cytochrome P450 CYP94C54	52.8534	1921.47	36.3547	5.18407	0.0451992	Yes	1.38013	No	Up
XP_011081365	CDS_13714_Unigene_24314	CDS_26462_Unigene_43238	ubiquitin carboxyl-terminal hydrolase 9	135.909	7907.58	58.183	5.86253	0.0453962	Yes	1.36782	No	Up
XP_011080963	CDS_40554_Unigene_64503	CDS_3508_Unigene_7494	PREDICTED: uncharacterized protein LOC105164097 isoform X1	12.5841	137.077	10.8929	3.44531	0.0454294	Yes	1.35529	No	Up
XP_011019892	CDS_204_Unigene_456	CDS_23321_Unigene_38750	uridine nucleosidase 1	14.262	245.547	17.2169	4.10575	0.0455388	Yes	1.34603	No	Up
XP_011074768	CDS_1003_Unigene_2296	CDS_30366_Unigene_49597	transmembrane 184 homolog DDB_G0279555-like isoform X1	17.6178	575.725	32.6786	5.03027	0.0456303	Yes	1.32856	No	Up
XP_011095801	CDS_3135_Unigene_7027	CDS_694_Unigene_1255	mitogen-activated kinase kinase kinase 2	103.19	4145.7	40.1754	5.32824	0.0459241	Yes	1.28952	No	Up
BAL46506	CDS_28104_Unigene_44379	CDS_15973_Unigene_28249	Knotted1-like homeobox	102.351	4075.37	39.8176	5.31533	0.0460954	Yes	1.26317	No	Up
XP_011082970	CDS_721_Unigene_1749	CDS_14414_Unigene_25885	F-box At3g07870-like	10.0673	70.3266	6.98565	2.80439	0.0462379	Yes	1.2451	No	Up
XP_004303127	CDS_9498_Unigene_18244	CDS_11304_Unigene_21069	trans-resveratrol di-O-methyltransferase-like	20.1346	693.731	34.4546	5.10663	0.0463649	Yes	1.25114	No	Up
XP_011076392	CDS_33144_Unigene_51580	CDS_20546_Unigene_34806	DNA-directed RNA polymerase III subunit rpc4-like	13.4231	169.261	12.6097	3.65646	0.046509	Yes	1.23372	No	Up
XP_011086107	CDS_16786_Unigene_28744	CDS_20418_Unigene_34667	stem-specific TSJT1-like	119.13	18305.2	153.658	7.26357	0.0465194	Yes	1.22693	No	Up
XP_011100771	CDS_16539_Unigene_28384	CDS_12954_Unigene_23616	F-box kelch-repeat At3g23880-like	93.9615	3543.75	37.7149	5.23706	0.0468602	Yes	1.21553	No	Up
XP_011098140	CDS_36809_Unigene_56574	CDS_28869_Unigene_46761	PREDICTED: uncharacterized protein LOC105176896	96.4784	3659.37	37.9294	5.24525	0.046973	Yes	1.20581	No	Up
XP_012836921	CDS_4118_Unigene_8987	CDS_30731_Unigene_50580	scopoletin glucosyltransferase-like	91.4447	26531	290.132	8.18056	0.0471442	Yes	1.20976	No	Up
XP_011092184	CDS_17479_Unigene_29691	CDS_8940_Unigene_17446	GDSL esterase lipase At1g09390	5.8726	29.7994	5.07432	2.34321	0.0477749	Yes	1.17645	No	Up
EYU40639	CDS_15035_Unigene_26213	CDS_10635_Unigene_20026	hypothetical protein MIMGU_mgv1a027041mg	10.0673	67.9427	6.74884	2.75464	0.0478916	Yes	1.17704	No	Up
XP_015168676	CDS_20156_Unigene_33310	CDS_18226_Unigene_31486	glutamate receptor -like isoform X2	12.5841	121.582	9.6615	3.27225	0.0482266	Yes	1.17254	No	Up
XP_011098526	CDS_7823_Unigene_15494	CDS_1257_Unigene_2605	zinc finger AN1 domain-containing stress-associated 12	131.714	5705.99	43.3211	5.437	0.0484731	Yes	1.14941	No	Up
XP_011078243	CDS_18250_Unigene_30720	CDS_15755_Unigene_27912	receptor kinase HSL1	40.2692	1356.47	33.685	5.07404	0.0487714	Yes	1.12711	No	Up
AGN52057	CDS_38913_Unigene_60009	CDS_22464_Unigene_37567	MYB-related transcription factor	29.363	1002.45	34.14	5.09339	0.0488719	Yes	1.11484	No	Up
XP_011083402	CDS_27934_Unigene_44149	CDS_22097_Unigene_36969	PREDICTED: uncharacterized protein LOC105165944	106.546	3972.86	37.2879	5.22063	0.0488838	Yes	1.09513	No	Up
XP_011091509	CDS_35609_Unigene_55025	CDS_24957_Unigene_40994	phosphatase 2C 37-like	39.4303	49923.6	1266.12	10.3062	0.0490117	Yes	1.09916	No	Up
XP_009627858	CDS_15300_Unigene_26580	CDS_8868_Unigene_17328	PREDICTED: uncharacterized protein ycf45	55.3702	1855.91	33.5182	5.06687	0.0491382	Yes	1.08731	No	Up
XP_011098534	CDS_4662_Unigene_9978	CDS_9382_Unigene_18121	NRT1 PTR FAMILY -like	18.4567	551.885	29.9016	4.90215	0.0492279	Yes	1.08259	No	Up
XP_012842759	CDS_6204_Unigene_12606	CDS_6712_Unigene_13585	mitochondrial phosphate carrier mitochondrial-like	51.1755	1710.49	33.424	5.06281	0.0492409	Yes	1.0679	No	Up
XP_009763373	CDS_329_Unigene_707	CDS_4420_Unigene_9478	aspartic ase PCS1-like	11.7452	95.3582	8.11891	3.02129	0.0492964	Yes	1.05801	No	Up
XP_011094724	CDS_8482_Unigene_16602	CDS_4723_Unigene_9927	probable LRR receptor-like serine threonine- kinase At1g67720	36.0745	1202.7	33.3395	5.05916	0.0495674	Yes	1.03834	No	Up
XP_011089706	CDS_12920_Unigene_23189	CDS_8794_Unigene_17218	YTH domain-containing family 1-like	151.01	8343.84	55.2537	5.788	0.0495807	Yes	1.03135	No	Up
XP_012852995	CDS_28081_Unigene_44340	CDS_21458_Unigene_36107	NRT1 PTR FAMILY -like	30.2019	56901.4	1884.03	10.8796	0.0498092	Yes	1.02961	No	Up
XP_011093623	CDS_2516_Unigene_5848	CDS_31053_Unigene_51665	E3 ubiquitin- ligase ATL42	35.2356	1170.52	33.2199	5.05397	0.0498345	Yes	1.02559	No	Up
XP_011093263	CDS_5132_Unigene_10843	CDS_9734_Unigene_18671	ankyrin repeat-containing At2g01680-like	15.101	233.627	15.471	3.9515	0.0499075	Yes	1.02676	No	Up
XP_011074258	CDS_16201_Unigene_27944	CDS_13024_Unigene_23727	F-box kelch-repeat SKIP25-like	43.625	1436.33	32.9245	5.04109	0.0499104	Yes	1.00757	No	Up

## Sheet: Downregulated
ID	Control_Seq_ID	Cold_Seq_ID	Sequence_Description	Control_baseMean	Cold_baseMean	FOLD CHANGE FOR DWNREG	foldChange	log2FoldChange	pval	Significance	P adj	Significance	Regulation
XP_011098892	CDS_37441_Unigene_57434	CDS_30669_Unigene_50503	ribonucleoside-diphosphate reductase small chain-like	5023.59	7.15186	702.417	0.00142366	-9.45618	0.00318936	Yes	1	No	Down
XP_011101522	CDS_12940_Unigene_23230	CDS_31515_Unigene_52565	restin homolog	3397.72	11.9198	285.049	0.00350817	-8.15507	0.00608943	Yes	1.00055	No	Down
XP_011077048	CDS_1661_Unigene_3816	CDS_6625_Unigene_13336	calcium-binding mitochondrial carrier S -1-like	5287.01	19.0716	277.219	0.00360726	-8.11488	0.00771505	Yes	1.00062	No	Down
XP_011100312	CDS_38067_Unigene_58301	CDS_8025_Unigene_15959	probable histone-lysine N-methyltransferase ATXR3 isoform X1	2671.19	13.1117	203.725	0.00490857	-7.67048	0.0080113	Yes	1.00123	No	Down
XP_011099433	CDS_21055_Unigene_34563	CDS_29848_Unigene_48250	leucine-rich repeat receptor-like serine threonine- kinase BAM1	3634.3	16.6877	217.783	0.00459172	-7.76675	0.00808482	Yes	1.00096	No	Down
XP_011094939	CDS_15369_Unigene_26686	CDS_424_Unigene_763	PREDICTED: uncharacterized protein LOC105174509	5113.35	20.2636	252.342	0.00396288	-7.97923	0.00825348	Yes	1.00082	No	Down
XP_011076276	CDS_2262_Unigene_5103	CDS_8138_Unigene_16155	subtilisin-like protease	7078.16	21.4556	329.898	0.00303124	-8.36588	0.00846053	Yes	1.00014	No	Down
XP_011083660	CDS_11407_Unigene_21078	CDS_6875_Unigene_13873	auxilin 1	4073.9	19.0716	213.611	0.00468141	-7.73884	0.00861105	Yes	1.00103	No	Down
XP_011095697	CDS_39066_Unigene_60625	CDS_7630_Unigene_15179	PREDICTED: uncharacterized protein LOC105175073	3999.24	19.0716	209.696	0.00476882	-7.71215	0.00870069	Yes	1.00116	No	Down
XP_011082902	CDS_28721_Unigene_45198	CDS_32722_Unigene_55698	callose synthase 7	1963.13	10.7278	182.994	0.00546465	-7.51565	0.00887362	Yes	1.00164	No	Down
AHL27584	CDS_10371_Unigene_19563	CDS_13521_Unigene_24539	RNA-dependent RNA polymerase 1	7047.12	22.6476	311.164	0.00321374	-8.28153	0.0088774	Yes	1.00027	No	Down
XP_012853192	CDS_20743_Unigene_34103	CDS_8243_Unigene_16394	proteasome-associated ECM29 homolog	3068.85	16.6877	183.899	0.00543776	-7.52277	0.00907306	Yes	1.00157	No	Down
XP_011090733	CDS_1600_Unigene_3606	CDS_3281_Unigene_7024	probable linoleate 9S-lipoxygenase 5 isoform X1	6279.48	23.8395	263.406	0.00379642	-8.04115	0.00924772	Yes	1.00068	No	Down
XP_011082908	CDS_3088_Unigene_6934	CDS_11262_Unigene_21000	pentatricopeptide repeat-containing chloroplastic	1793.66	10.7278	167.197	0.00598096	-7.38541	0.00974094	Yes	1.00198	No	Down
XP_012840733	CDS_21832_Unigene_35713	CDS_9746_Unigene_18687	PREDICTED: uncharacterized protein LOC105961045	5826.45	27.4155	212.524	0.00470534	-7.73148	0.0106388	Yes	1.00109	No	Down
XP_011069974	CDS_7254_Unigene_14466	CDS_1311_Unigene_2767	xylosyltransferase 1	25.1683	2.38395	10.5574	0.0947206	-3.40018	0.0112448	Yes	1.00345	No	Down
XP_011069736	CDS_30145_Unigene_47197	CDS_2206_Unigene_4485	chromosome-associated kinesin KIF4A	4814.69	27.4155	175.619	0.00569413	-7.45631	0.0113009	Yes	1.00178	No	Down
XP_012849537	CDS_27848_Unigene_44026	CDS_29668_Unigene_47852	probable receptor kinase At1g67000	1981.58	14.3037	138.536	0.00721834	-7.11412	0.0116499	Yes	1.00267	No	Down
XP_011082943	CDS_14753_Unigene_25852	CDS_5932_Unigene_12046	DNA replication licensing factor MCM6	4937.18	28.6074	172.584	0.00579429	-7.43115	0.0116554	Yes	1.00185	No	Down
XP_011093461	CDS_12045_Unigene_22008	CDS_2983_Unigene_6297	probable serine threonine- kinase At4g35230	2632.6	19.0716	138.038	0.00724441	-7.10892	0.0117758	Yes	1.00274	No	Down
XP_011095110	CDS_11576_Unigene_21298	CDS_5646_Unigene_11461	WEB family At2g38370	2402.73	17.8797	134.384	0.00744139	-7.07021	0.012014	Yes	1.00301	No	Down
XP_011077275	CDS_21374_Unigene_35049	CDS_8372_Unigene_16582	ABC transporter G family member 24-like	2484.95	19.0716	130.295	0.00767486	-7.02564	0.0124173	Yes	1.00322	No	Down
AIE15766	CDS_12819_Unigene_23055	CDS_6648_Unigene_13409	Dicer 4a	2440.48	19.0716	127.964	0.0078147	-6.99959	0.0126305	Yes	1.00343	No	Down
XP_011073085	CDS_23113_Unigene_37411	CDS_9634_Unigene_18526	thylakoid lumenal kDa chloroplastic	827.197	5.95989	138.794	0.00720492	-7.1168	0.0126951	Yes	1.00253	No	Down
AIU99490	CDS_37981_Unigene_58186	CDS_32729_Unigene_55818	ABC Acyl Transporter	3099.89	23.8395	130.032	0.00769044	-7.02272	0.0128668	Yes	1.00329	No	Down
XP_011072681	CDS_39591_Unigene_61854	CDS_5647_Unigene_11464	subtilisin-like protease	5316.38	33.3754	159.291	0.00627784	-7.31552	0.0131642	Yes	1.00205	No	Down
AKN09644	CDS_34857_Unigene_54038	CDS_3917_Unigene_8430	basic helix-loop-helix transcription factor	7256.85	35.7593	202.936	0.00492766	-7.66488	0.0134861	Yes	1.00137	No	Down
XP_011088367	CDS_38052_Unigene_58279	CDS_5980_Unigene_12118	phosphatidylinositol 4-kinase alpha 1-like	3751.75	28.6074	131.146	0.00762509	-7.03503	0.0135194	Yes	1.00315	No	Down
XP_011075354	CDS_32525_Unigene_50671	CDS_25554_Unigene_41832	mediator of RNA polymerase II transcription subunit 23 isoform X2	6674.63	36.9513	180.633	0.00553608	-7.49692	0.0138712	Yes	1.00171	No	Down
XP_011081061	CDS_15923_Unigene_27491	CDS_29914_Unigene_48506	root phototropism 3-like	5346.58	35.7593	149.516	0.00668826	-7.22415	0.0140461	Yes	1.00219	No	Down
XP_011076157	CDS_9582_Unigene_18335	CDS_9463_Unigene_18262	tripeptidyl-peptidase 2 isoform X4	4797.07	34.5673	138.775	0.00720592	-7.1166	0.0142016	Yes	1.0026	No	Down
AJD25188	CDS_40348_Unigene_63890	CDS_11827_Unigene_21842	cytochrome P450 CYP77A28	4757.64	34.5673	137.634	0.00726564	-7.10469	0.0142565	Yes	1.00281	No	Down
XP_011083092	CDS_24404_Unigene_39199	CDS_4265_Unigene_9128	PREDICTED: uncharacterized protein LOC105165697	10251.9	34.5673	296.577	0.00337181	-8.21226	0.0143074	Yes	1.00041	No	Down
XP_011094393	CDS_9354_Unigene_18019	CDS_4115_Unigene_8797	double-strand break repair MRE11	1121.67	9.53582	117.627	0.00850148	-6.87807	0.0144077	Yes	1.00295	No	Down
XP_011070605	CDS_31764_Unigene_49520	CDS_31531_Unigene_52680	PREDICTED: uncharacterized protein LOC105156229	3394.36	28.6074	118.653	0.00842793	-6.89061	0.0144754	Yes	1.00369	No	Down
XP_011098425	CDS_30183_Unigene_47261	CDS_5435_Unigene_11105	PREDICTED: uncharacterized protein LOC105177096 isoform X3	10258.6	35.7593	286.879	0.00348579	-8.1643	0.0147188	Yes	1.00048	No	Down
XP_011088320	CDS_16680_Unigene_28588	CDS_6908_Unigene_13921	PREDICTED: LOW QUALITY PROTEIN: uncharacterized protein LOC105169593	3462.32	29.7994	116.187	0.00860679	-6.86031	0.0148745	Yes	1.00303	No	Down
XP_011081493	CDS_37366_Unigene_57323	CDS_9421_Unigene_18187	CHD3-type chromatin-remodeling factor PICKLE	2848.21	26.2235	108.613	0.00920701	-6.76305	0.0151716	Yes	1.00288	No	Down
XP_011073390	CDS_37943_Unigene_58125	CDS_25062_Unigene_41135	clustered mitochondria	8101.67	40.5272	199.907	0.00500233	-7.64318	0.015301	Yes	1.00144	No	Down
XP_012855123	CDS_14639_Unigene_25702	CDS_31556_Unigene_52934	MON2 homolog	1991.65	19.0716	104.43	0.0095758	-6.70639	0.0154532	Yes	1.0026	No	Down
XP_011097806	CDS_12403_Unigene_22500	CDS_1213_Unigene_2469	PREDICTED: protein PIR	3280.26	29.7994	110.078	0.00908446	-6.78238	0.0154626	Yes	1.00294	No	Down
XP_012834678	CDS_2749_Unigene_6321	CDS_13037_Unigene_23754	translational activator GCN1	5171.24	39.3352	131.466	0.00760654	-7.03854	0.0156027	Yes	1.00308	No	Down
XP_011102156	CDS_24654_Unigene_39576	CDS_32007_Unigene_53728	GDSL esterase lipase At4g18970-like	8323.15	41.7192	199.504	0.00501243	-7.64027	0.0157744	Yes	1.00151	No	Down
XP_012855125	CDS_33972_Unigene_52797	CDS_4996_Unigene_10371	serine threonine- kinase Nek2-like	1929.57	19.0716	101.175	0.00988389	-6.66071	0.0159642	Yes	1.00218	No	Down
XP_011080521	CDS_18159_Unigene_30607	CDS_7973_Unigene_15850	indole-3-acetaldehyde oxidase	2677.07	26.2235	102.087	0.00979561	-6.67365	0.0160143	Yes	1.00252	No	Down
XP_011089861	CDS_15598_Unigene_27019	CDS_7874_Unigene_15606	interactor of constitutive active ROPs 3	2638.47	26.2235	100.615	0.00993889	-6.6527	0.0162252	Yes	1.00212	No	Down
XP_011097426	CDS_29250_Unigene_45949	CDS_32141_Unigene_54429	DNA (cytosine-5)-methyltransferase DRM2-like	3030.26	29.7994	101.689	0.00983395	-6.66801	0.0164216	Yes	1.00246	No	Down
XP_011071970	CDS_1508_Unigene_3275	CDS_9121_Unigene_17739	late blight resistance homolog R1A-10	3523.56	33.3754	105.574	0.00947206	-6.72211	0.0164751	Yes	1.00283	No	Down
XP_011095612	CDS_5791_Unigene_11962	CDS_12971_Unigene_23648	probable galactinol--sucrose galactosyltransferase 1	3011.8	29.7994	101.069	0.00989421	-6.6592	0.0165019	Yes	1.00214	No	Down
XP_011091187	CDS_3214_Unigene_7149	CDS_29475_Unigene_47609	1-aminocyclopropane-1-carboxylate oxidase homolog 3-like	5020.23	41.7192	120.334	0.00831021	-6.9109	0.0167341	Yes	1.00363	No	Down
XP_011095467	CDS_10041_Unigene_19035	CDS_3902_Unigene_8393	65-kDa microtubule-associated 1	6896.11	45.2951	152.248	0.00656822	-7.25028	0.0167481	Yes	1.00212	No	Down
XP_011096925	CDS_11017_Unigene_20489	CDS_31916_Unigene_53537	butyrate-- ligase peroxisomal-like	2417.83	25.0315	96.5915	0.0103529	-6.59382	0.016787	Yes	1.00218	No	Down
XP_012848915	CDS_33551_Unigene_52190	CDS_7135_Unigene_14317	glycogen phosphorylase 1-like	1696.34	17.8797	94.8755	0.0105401	-6.56796	0.0170952	Yes	1.00231	No	Down
XP_012845545	CDS_19241_Unigene_32095	CDS_6443_Unigene_12935	TRANSPARENT TESTA 12	1165.29	11.9198	97.7612	0.010229	-6.61119	0.0171093	Yes	1.00213	No	Down
XP_011083101	CDS_36972_Unigene_56808	CDS_28427_Unigene_46109	CLIP-associated isoform X1	5070.57	42.9112	118.164	0.0084628	-6.88465	0.0171282	Yes	1.00372	No	Down
XP_011072943	CDS_20646_Unigene_33974	CDS_3362_Unigene_7191	carbon catabolite repressor 4 homolog 5 isoform X1	1901.04	20.2636	93.8156	0.0106592	-6.55176	0.0172346	Yes	1.00243	No	Down
XP_011094013	CDS_1245_Unigene_2734	CDS_4165_Unigene_8886	bifunctional fucokinase fucose pyrophosphorylase	1647.68	17.8797	92.1541	0.0108514	-6.52598	0.0176188	Yes	1.00242	No	Down
XP_011094609	CDS_896_Unigene_2140	CDS_9370_Unigene_18110	ABC transporter B family member 1-like	9468.3	46.4871	203.676	0.00490976	-7.67013	0.0178607	Yes	1.0013	No	Down
XP_012832270	CDS_11127_Unigene_20642	CDS_31527_Unigene_52648	non-specific lipid-transfer 1-like	7176.31	48.8711	146.842	0.00681005	-7.19812	0.0179548	Yes	1.00226	No	Down
XP_012855630	CDS_39191_Unigene_60798	CDS_8377_Unigene_16590	plastid division chloroplastic	2576.39	28.6074	90.0602	0.0111037	-6.49282	0.0181232	Yes	1.00246	No	Down
XP_011090129	CDS_23342_Unigene_37715	CDS_6431_Unigene_12909	ABC transporter G family member 15-like isoform X1	2000.88	22.6476	88.3485	0.0113188	-6.46513	0.0183031	Yes	1.00251	No	Down
XP_012858512	CDS_26755_Unigene_42441	CDS_18546_Unigene_31955	histidine-containing phosphotransfer 1-like	167.788	7.15186	23.4608	0.0426243	-4.55218	0.0184054	Yes	1.00171	No	Down
XP_011089584	CDS_2467_Unigene_5725	CDS_3407_Unigene_7276	acyl-coenzyme A thioesterase mitochondrial-like isoform X1	2084.77	23.8395	87.4502	0.0114351	-6.45039	0.0184933	Yes	1.00257	No	Down
XP_011100952	CDS_27876_Unigene_44079	CDS_13637_Unigene_24700	GATA transcription factor 5-like	3724.07	39.3352	94.675	0.0105624	-6.56491	0.0187215	Yes	1.00234	No	Down
XP_011071161	CDS_13517_Unigene_24034	CDS_6916_Unigene_13944	PREDICTED: uncharacterized protein LOC105156657	11515.3	45.2951	254.229	0.00393347	-7.98998	0.0187607	Yes	1.00075	No	Down
XP_011093604	CDS_30739_Unigene_48061	CDS_4954_Unigene_10308	PREDICTED: uncharacterized protein LOC105173510 isoform X2	1255.06	14.3037	87.7434	0.0113969	-6.45522	0.0188218	Yes	1.00254	No	Down
XP_011094459	CDS_33868_Unigene_52654	CDS_28148_Unigene_45706	ER membrane complex subunit 1	6483.35	51.255	126.492	0.00790564	-6.9829	0.0189009	Yes	1.0035	No	Down
XP_011095724	CDS_14987_Unigene_26140	CDS_8177_Unigene_16222	ATP-dependent zinc metalloprotease FTSH chloroplastic	3805.44	40.5272	93.8984	0.0106498	-6.55303	0.0190143	Yes	1.00237	No	Down
XP_011089660	CDS_29543_Unigene_46318	CDS_361_Unigene_620	galacturonosyltransferase 8-like	7157.02	52.447	136.462	0.00732805	-7.09235	0.0191645	Yes	1.00295	No	Down
XP_011094123	CDS_37307_Unigene_57263	CDS_24164_Unigene_39948	calcium-transporting ATPase plasma membrane-type isoform X1	1810.44	21.4556	84.3807	0.0118511	-6.39884	0.0192073	Yes	1.00236	No	Down
XP_011088593	CDS_26504_Unigene_42088	CDS_7257_Unigene_14517	subtilisin-like protease	4849.93	47.6791	101.72	0.00983089	-6.66846	0.0193947	Yes	1.00248	No	Down
XP_011084979	CDS_39150_Unigene_60734	CDS_4588_Unigene_9705	UDP-glycosyltransferase 76C4-like	2845.69	33.3754	85.2633	0.0117284	-6.41385	0.0194209	Yes	1.0026	No	Down
XP_009794242	CDS_17221_Unigene_29348	CDS_853_Unigene_1564	ferredoxin--NADP leaf-type chloroplastic	17298.2	35.7593	483.738	0.00206723	-8.91808	0.0197501	Yes	1.00007	No	Down
XP_011079437	CDS_11067_Unigene_20564	CDS_6525_Unigene_13120	probable receptor-like serine threonine- kinase At5g57670	13897.1	42.9112	323.857	0.00308778	-8.33921	0.0199055	Yes	1.0002	No	Down
XP_011094312	CDS_10855_Unigene_20259	CDS_17208_Unigene_30054	transcription factor MYC2	3057.94	36.9513	82.7561	0.0120837	-6.37079	0.0203076	Yes	1.00194	No	Down
XP_012856706	CDS_29008_Unigene_45542	CDS_2232_Unigene_4560	U5 small nuclear ribonucleo 40 kDa	1082.24	13.1117	82.5394	0.0121154	-6.36701	0.0203899	Yes	1.00196	No	Down
XP_011096788	CDS_5177_Unigene_10916	CDS_1625_Unigene_3440	exocyst complex component EXO84C	1614.96	20.2636	79.6977	0.0125474	-6.31647	0.0204064	Yes	1.00187	No	Down
XP_011075792	CDS_36542_Unigene_56231	CDS_7265_Unigene_14535	cellulose synthase D3	983.24	11.9198	82.4882	0.0121229	-6.36612	0.0206073	Yes	1.00186	No	Down
XP_011071734	CDS_39169_Unigene_60764	CDS_13341_Unigene_24277	PREDICTED: uncharacterized protein LOC105157125	1935.44	25.0315	77.3201	0.0129332	-6.27277	0.0209696	Yes	1.00193	No	Down
XP_012836211	CDS_10360_Unigene_19543	CDS_7368_Unigene_14728	CHLOROPLAST IMPORT APPARATUS 2-like isoform X1	4985	52.447	95.0483	0.010521	-6.57059	0.0210259	Yes	1.00224	No	Down
AJD25152	CDS_11428_Unigene_21109	CDS_4623_Unigene_9759	cytochrome P450 CYP71AP14	2488.3	32.1834	77.3164	0.0129339	-6.2727	0.0211238	Yes	1.0019	No	Down
XP_011080469	CDS_2117_Unigene_4770	CDS_31983_Unigene_53684	PREDICTED: uncharacterized protein At5g01610-like	2984.96	38.1433	78.2565	0.0127785	-6.29014	0.0213933	Yes	1.00194	No	Down
XP_011094028	CDS_567_Unigene_1269	CDS_265_Unigene_439	microtubule-associated TORTIFOLIA1	1104.89	14.3037	77.2447	0.0129459	-6.27136	0.0217043	Yes	1.00193	No	Down
XP_011073344	CDS_15280_Unigene_26543	CDS_19677_Unigene_33650	factor of DNA methylation 1	3984.14	47.6791	83.5615	0.0119672	-6.38477	0.0217314	Yes	1.00187	No	Down
XP_011102133	CDS_12233_Unigene_22252	CDS_14153_Unigene_25494	PREDICTED: uncharacterized protein LOC105180166	3880.11	47.6791	81.3797	0.0122881	-6.3466	0.0221166	Yes	1.0019	No	Down
XP_011093738	CDS_14948_Unigene_26084	CDS_2128_Unigene_4273	chloroplastic group IIA intron splicing facilitator chloroplastic	2177.89	29.7994	73.0851	0.0136827	-6.19151	0.0222297	Yes	1.00163	No	Down
XP_011089542	CDS_23042_Unigene_37328	CDS_30453_Unigene_49903	PREDICTED: LOW QUALITY PROTEIN: uncharacterized protein LOC105170443	911.091	11.9198	76.4353	0.013083	-6.25617	0.0222658	Yes	1.00176	No	Down
XP_011093337	CDS_27560_Unigene_43598	CDS_31720_Unigene_53216	PREDICTED: uncharacterized protein LOC105173333	1820.5	25.0315	72.7285	0.0137498	-6.18445	0.0223372	Yes	1.00167	No	Down
XP_011093677	CDS_27723_Unigene_43835	CDS_7088_Unigene_14255	PREDICTED: uncharacterized protein LOC105173585 isoform X1	2253.4	30.9914	72.7105	0.0137532	-6.18409	0.0223703	Yes	1.00159	No	Down
XP_011089538	CDS_34498_Unigene_53503	CDS_29898_Unigene_48433	probable inactive receptor kinase At5g58300 isoform X2	1974.87	27.4155	72.0349	0.0138822	-6.17062	0.0225395	Yes	1.00155	No	Down
XP_011099865	CDS_10338_Unigene_19510	CDS_5000_Unigene_10379	PREDICTED: alpha-mannosidase	5688.87	59.5989	95.4526	0.0104764	-6.57671	0.0225566	Yes	1.00218	No	Down
XP_012842472	CDS_24420_Unigene_39215	CDS_9036_Unigene_17586	GDSL esterase lipase LTL1-like	6354.15	61.9828	102.515	0.0097547	-6.67969	0.0227083	Yes	1.00245	No	Down
XP_011093542	CDS_37499_Unigene_57541	CDS_438_Unigene_792	PREDICTED: dihydroflavonol-4-reductase-like	5573.09	59.5989	93.5101	0.010694	-6.54705	0.0227242	Yes	1.00237	No	Down
XP_011090695	CDS_1965_Unigene_4529	CDS_9009_Unigene_17543	probable RNA helicase SDE3	2573.88	35.7593	71.9778	0.0138932	-6.16948	0.0228048	Yes	1.00158	No	Down
XP_011092232	CDS_8683_Unigene_16944	CDS_12420_Unigene_22825	nuclear pore complex NUP160	2359.11	33.3754	70.6841	0.0141475	-6.14331	0.0230782	Yes	1.00136	No	Down
XP_012858601	CDS_6354_Unigene_12861	CDS_3573_Unigene_7644	PREDICTED: uncharacterized protein LOC105977774	2623.37	36.9513	70.9954	0.0140854	-6.14965	0.0231759	Yes	1.00134	No	Down
XP_012854561	CDS_34777_Unigene_53911	CDS_31482_Unigene_52443	conserved oligomeric Golgi complex subunit 2-like	2080.58	29.7994	69.8194	0.0143227	-6.12556	0.0232775	Yes	1.00155	No	Down
XP_011079894	CDS_26797_Unigene_42479	CDS_7084_Unigene_14240	coiled-coil domain-containing 150	2772.7	39.3352	70.4891	0.0141866	-6.13933	0.0235137	Yes	1.00142	No	Down
XP_011093756	CDS_28812_Unigene_45330	CDS_4082_Unigene_8743	PREDICTED: beclin-1-like protein	2203.06	32.1834	68.4534	0.0146085	-6.09705	0.023782	Yes	1.00173	No	Down
XP_011080563	CDS_19682_Unigene_32683	CDS_30982_Unigene_51128	formin 1	1703.05	25.0315	68.0363	0.014698	-6.08823	0.0239347	Yes	1.00178	No	Down
XP_011078909	CDS_13203_Unigene_23597	CDS_12781_Unigene_23327	long-chain-alcohol oxidase FAO4A-like	2261.79	33.3754	67.7682	0.0147562	-6.08254	0.024051	Yes	1.00173	No	Down
AJQ20635	CDS_8972_Unigene_17410	CDS_6228_Unigene_12525	Long-Chain Acyl- Synthetase	15517.1	51.255	302.743	0.00330314	-8.24195	0.024073	Yes	1.00034	No	Down
XP_012839984	CDS_9954_Unigene_18900	CDS_12284_Unigene_22597	methylesterase 17	2517.67	36.9513	68.1347	0.0146768	-6.09032	0.024079	Yes	1.00176	No	Down
XP_011083462	CDS_32165_Unigene_50170	CDS_6597_Unigene_13268	vacuolar sorting-associated 35B-like isoform X1	2322.19	34.5673	67.1788	0.0148856	-6.06993	0.0242967	Yes	1.00175	No	Down
AKN09646	CDS_3909_Unigene_8521	CDS_5856_Unigene_11878	basic helix-loop-helix transcription factor	2397.7	35.7593	67.051	0.014914	-6.06719	0.024389	Yes	1.00178	No	Down
XP_011075185	CDS_39463_Unigene_61663	CDS_1699_Unigene_3574	probable inactive leucine-rich repeat receptor kinase At1g66830	1662.78	25.0315	66.4276	0.015054	-6.05371	0.0245351	Yes	1.00198	No	Down
XP_011079424	CDS_19018_Unigene_31748	CDS_32710_Unigene_55600	reticulon B21	1660.27	25.0315	66.3271	0.0150768	-6.05153	0.0245736	Yes	1.00194	No	Down
XP_011071469	CDS_12126_Unigene_22117	CDS_8227_Unigene_16359	pentatricopeptide repeat-containing At1g08070 isoform X1	1893.49	28.6074	66.1888	0.0151083	-6.04852	0.0245831	Yes	1.00181	No	Down
XP_011080322	CDS_26005_Unigene_41359	CDS_22034_Unigene_36898	chromatin structure-remodeling complex SYD	8496.81	69.1347	122.902	0.00813655	-6.94137	0.0247536	Yes	1.00356	No	Down
XP_011082789	CDS_33785_Unigene_52548	CDS_30447_Unigene_49855	probable leucine-rich repeat receptor-like serine threonine- kinase At3g14840	1410.26	21.4556	65.7294	0.0152139	-6.03847	0.0248674	Yes	1.00182	No	Down
XP_011079605	CDS_5659_Unigene_11739	CDS_1527_Unigene_3251	cellulose synthase D5	1636.78	25.0315	65.3886	0.0152932	-6.03097	0.0249385	Yes	1.00179	No	Down
XP_011070855	CDS_23049_Unigene_37343	CDS_7940_Unigene_15759	phosphoenolpyruvate carboxylase 4	1785.27	27.4155	65.119	0.0153565	-6.02501	0.0250113	Yes	1.00179	No	Down
XP_011084842	CDS_11230_Unigene_20798	CDS_5849_Unigene_11869	mini-chromosome maintenance complex-binding isoform X1	4498.41	59.5989	75.4781	0.0132489	-6.23799	0.0252133	Yes	1.00169	No	Down
XP_011095058	CDS_3224_Unigene_7171	CDS_30570_Unigene_50377	ESKIMO 1-like	2494.18	39.3352	63.4082	0.0157708	-5.9866	0.0259083	Yes	1.0017	No	Down
XP_011083514	CDS_37738_Unigene_57862	CDS_29181_Unigene_47167	5 -3 exoribonuclease 3 isoform X2	1203.04	19.0716	63.0802	0.0158528	-5.97912	0.0262749	Yes	1.00173	No	Down
XP_011081976	CDS_5591_Unigene_11622	CDS_12636_Unigene_23136	pentatricopeptide repeat-containing chloroplastic	3707.29	54.8309	67.613	0.01479	-6.07923	0.026299	Yes	1.00177	No	Down
XP_011076793	CDS_4330_Unigene_9370	CDS_5042_Unigene_10450	zinc finger CONSTANS-LIKE 16	5631.82	70.3266	80.0809	0.0124874	-6.32339	0.0265838	Yes	1.0018	No	Down
AKA94109	CDS_38428_Unigene_58806	CDS_3047_Unigene_6448	beta-caryophyllene synthase	2915.32	46.4871	62.7125	0.0159458	-5.97068	0.0267359	Yes	1.00169	No	Down
XP_011099452	CDS_27929_Unigene_44141	CDS_2626_Unigene_5568	auxin-responsive IAA9-like	10528.7	72.7106	144.803	0.00690593	-7.17795	0.026789	Yes	1.00233	No	Down
XP_012853209	CDS_7257_Unigene_14468	CDS_12498_Unigene_22939	PREDICTED: LOW QUALITY PROTEIN: uncharacterized protein LOC105972773	3184.63	50.063	63.6123	0.0157202	-5.99123	0.0268506	Yes	1.00176	No	Down
XP_011100491	CDS_23206_Unigene_37541	CDS_32483_Unigene_54887	fasciclin-like arabinogalactan 2	3906.12	58.4069	66.8777	0.0149527	-6.06345	0.0270336	Yes	1.00188	No	Down
XP_011083028	CDS_18773_Unigene_31423	CDS_9255_Unigene_17934	structural maintenance of chromosomes 1	1581.41	26.2235	60.3049	0.0165824	-5.9142	0.0270949	Yes	1.0016	No	Down
XP_012837175	CDS_26505_Unigene_42089	CDS_2261_Unigene_4637	subtilisin-like protease	2218.16	36.9513	60.0294	0.0166585	-5.9076	0.0272269	Yes	1.00159	No	Down
XP_011093563	CDS_10637_Unigene_19929	CDS_4091_Unigene_8760	nuclear pore complex NUP205 isoform X1	1287.78	21.4556	60.0206	0.016661	-5.90739	0.0274321	Yes	1.00153	No	Down
XP_012858974	CDS_14623_Unigene_25681	CDS_30736_Unigene_50585	PREDICTED: uncharacterized protein LOC105978104	800.351	13.1117	61.0408	0.0163825	-5.9317	0.0275054	Yes	1.00168	No	Down
XP_010090337	CDS_24597_Unigene_39481	CDS_18617_Unigene_32077	Rac-like GTP-binding ARAC3	1147.67	19.0716	60.177	0.0166177	-5.91114	0.0276878	Yes	1.00165	No	Down
XP_012836694	CDS_15642_Unigene_27079	CDS_9914_Unigene_18939	PREDICTED: uncharacterized protein LOC105957310	1078.04	17.8797	60.2943	0.0165853	-5.91395	0.0278163	Yes	1.0016	No	Down
AGF30365	CDS_18502_Unigene_31073	CDS_22290_Unigene_37281	CYP450 monooxygenase CYP93B23	10449	76.2865	136.971	0.00730083	-7.09772	0.0278361	Yes	1.00288	No	Down
AKV71967	CDS_17053_Unigene_29118	CDS_13482_Unigene_24483	telomere repeat-binding factor like-	4599.08	66.7507	68.8994	0.0145139	-6.10642	0.0278719	Yes	1.00166	No	Down
ACF83522	CDS_31157_Unigene_48648	CDS_433_Unigene_785	unknown	2020.17	34.5673	58.4417	0.0171111	-5.86893	0.0279333	Yes	1.0016	No	Down
XP_011072074	CDS_6280_Unigene_12727	CDS_9539_Unigene_18378	pentatricopeptide repeat-containing At5g66520-like	860.755	14.3037	60.177	0.0166177	-5.91114	0.0280962	Yes	1.00161	No	Down
XP_011100496	CDS_3549_Unigene_7751	CDS_8669_Unigene_17035	Niemann-Pick C1 -like	3192.18	52.447	60.8648	0.0164299	-5.92754	0.0281107	Yes	1.00155	No	Down
XP_011094715	CDS_18167_Unigene_30617	CDS_7186_Unigene_14398	E3 ubiquitin- ligase UPL4 isoform X1	1713.12	29.7994	57.4884	0.0173948	-5.8452	0.0284257	Yes	1.00173	No	Down
XP_011086103	CDS_30172_Unigene_47248	CDS_30139_Unigene_49158	PREDICTED: uncharacterized protein LOC105167921	2479.91	42.9112	57.7918	0.0173035	-5.85279	0.0284939	Yes	1.00164	No	Down
XP_011086042	CDS_12455_Unigene_22589	CDS_6453_Unigene_12953	PREDICTED: LOW QUALITY PROTEIN: protein E6-like	5985.01	77.4785	77.2474	0.0129454	-6.27141	0.0285678	Yes	1.00187	No	Down
XP_011096438	CDS_28913_Unigene_45433	CDS_32107_Unigene_54096	beta-galactosidase 8-like	1700.54	29.7994	57.0661	0.0175235	-5.83456	0.0286433	Yes	1.00181	No	Down
XP_011073557	CDS_30911_Unigene_48321	CDS_2755_Unigene_5910	PREDICTED: uncharacterized protein LOC105158471, partial	1236.6	21.4556	57.6354	0.0173505	-5.84888	0.028687	Yes	1.00166	No	Down
XP_011087936	CDS_21144_Unigene_34711	CDS_9361_Unigene_18100	root phototropism 3-like	1043.64	17.8797	58.3705	0.0171319	-5.86717	0.0288151	Yes	1.00163	No	Down
XP_011098718	CDS_29255_Unigene_45958	CDS_32484_Unigene_54888	alpha-1,4 glucan phosphorylase L-1 chloroplastic amyloplastic	10304.7	79.8625	129.031	0.00775008	-7.01157	0.0288412	Yes	1.00336	No	Down
AFY63472	CDS_38426_Unigene_58801	CDS_12820_Unigene_23388	geraniol dehydrogenase	541.957	10.7278	50.5189	0.0197946	-5.65875	0.0288929	Yes	1.00204	No	Down
XP_011090789	CDS_20547_Unigene_33835	CDS_7802_Unigene_15456	flavanone 3-dioxygenase-like	2727.4	47.6791	57.2033	0.0174815	-5.83803	0.0290885	Yes	1.00174	No	Down
XP_011095651	CDS_6398_Unigene_12934	CDS_19573_Unigene_33505	PREDICTED: uncharacterized protein LOC105175040 isoform X1	1722.35	30.9914	55.575	0.0179937	-5.79637	0.0294265	Yes	1.00178	No	Down
XP_011099705	CDS_14424_Unigene_25375	CDS_12454_Unigene_22875	L-ascorbate oxidase homolog	5481.65	77.4785	70.7506	0.0141342	-6.14467	0.0295369	Yes	1.0013	No	Down
XP_011081944	CDS_15960_Unigene_27544	CDS_13891_Unigene_25104	tesmin TSO1-like CXC 2	1517.65	27.4155	55.3573	0.0180645	-5.7907	0.0295768	Yes	1.00178	No	Down
XP_011087453	CDS_39093_Unigene_60655	CDS_10007_Unigene_19104	PREDICTED: uncharacterized protein LOC105168937	2242.49	40.5272	55.333	0.0180724	-5.79007	0.0296229	Yes	1.00174	No	Down
XP_011080776	CDS_13402_Unigene_23869	CDS_3414_Unigene_7291	UDP-glycosyltransferase 87A2-like	1012.6	17.8797	56.6344	0.0176571	-5.82361	0.029764	Yes	1.00176	No	Down
XP_011076079	CDS_36380_Unigene_55989	CDS_16027_Unigene_28334	nuclear valosin-containing -like	1634.26	29.7994	54.842	0.0182342	-5.77721	0.0298445	Yes	1.00172	No	Down
XP_011082869	CDS_26975_Unigene_42735	CDS_3523_Unigene_7522	tyrosine--tRNA cytoplasmic-like	3274.39	57.2149	57.2297	0.0174734	-5.83869	0.0301306	Yes	1.00168	No	Down
XP_011088633	CDS_8006_Unigene_15822	CDS_6903_Unigene_13909	PREDICTED: beta-galactosidase	6055.49	82.2464	73.6261	0.0135821	-6.20215	0.0301415	Yes	1.0017	No	Down
XP_011089626	CDS_14422_Unigene_25372	CDS_5674_Unigene_11539	4-hydroxy-tetrahydrodipicolinate chloroplastic-like	2135.11	39.3352	54.2798	0.0184231	-5.76234	0.0301678	Yes	1.00181	No	Down
XP_011079770	CDS_2371_Unigene_5437	CDS_31550_Unigene_52847	histone H2AX-like	2900.22	52.447	55.2982	0.0180838	-5.78916	0.0304053	Yes	1.0017	No	Down
XP_011087302	CDS_12447_Unigene_22577	CDS_4344_Unigene_9327	activating signal cointegrator 1 complex subunit 3	2598.2	47.6791	54.4936	0.0183508	-5.76801	0.0304058	Yes	1.00178	No	Down
XP_011071873	CDS_4285_Unigene_9323	CDS_703_Unigene_1269	probable boron transporter 2	5237.52	78.6705	66.5754	0.0150206	-6.05692	0.0306096	Yes	1.00193	No	Down
AHZ12854	CDS_10014_Unigene_18995	CDS_3251_Unigene_6972	CYP76	6620.09	85.8223	77.1372	0.0129639	-6.26935	0.0306481	Yes	1.002	No	Down
XP_011080945	CDS_9400_Unigene_18095	CDS_6971_Unigene_14060	PREDICTED: uncharacterized protein LOC105164082 isoform X2	1338.11	25.0315	53.4571	0.0187066	-5.74031	0.030753	Yes	1.00185	No	Down
XP_011089387	CDS_30301_Unigene_47423	CDS_14255_Unigene_25640	PREDICTED: uncharacterized protein LOC105170351	2488.3	46.4871	53.5267	0.0186823	-5.74219	0.0308476	Yes	1.00189	No	Down
XP_011091077	CDS_28766_Unigene_45257	CDS_6620_Unigene_13328	PREDICTED: LOW QUALITY PROTEIN: uncharacterized protein LOC105171608	4357.47	71.5186	60.9277	0.0164129	-5.92903	0.0308534	Yes	1.00172	No	Down
XP_011087183	CDS_20388_Unigene_33633	CDS_6954_Unigene_14033	PREDICTED: protein FAM135B-like	2083.09	39.3352	52.9574	0.0188831	-5.72676	0.0309276	Yes	1.00209	No	Down
XP_011075966	CDS_13269_Unigene_23696	CDS_4629_Unigene_9769	myosin heavy striated muscle	2274.37	42.9112	53.0019	0.0188673	-5.72797	0.0309859	Yes	1.00203	No	Down
XP_011093359	CDS_2991_Unigene_6736	CDS_6417_Unigene_12888	LRR receptor-like serine threonine- kinase GSO1	1267.64	23.8395	53.1739	0.0188062	-5.73265	0.0310471	Yes	1.00192	No	Down
XP_011094961	CDS_18914_Unigene_31599	CDS_1139_Unigene_2242	reticulon B12	122.486	9.53582	12.8448	0.0778526	-3.68311	0.0310962	Yes	1.00287	No	Down
XP_011097546	CDS_36610_Unigene_56342	CDS_28975_Unigene_46897	PREDICTED: LOW QUALITY PROTEIN: uncharacterized protein LOC105176443	2661.13	50.063	53.1555	0.0188127	-5.73215	0.031279	Yes	1.00197	No	Down
XP_011086901	CDS_29477_Unigene_46232	CDS_31091_Unigene_51715	PREDICTED: uncharacterized protein LOC105168496	2120.85	40.5272	52.3314	0.019109	-5.70961	0.0313207	Yes	1.00207	No	Down
XP_011075193	CDS_7669_Unigene_15199	CDS_5456_Unigene_11140	probably inactive leucine-rich repeat receptor kinase At5g06940	960.589	17.8797	53.7253	0.0186132	-5.74753	0.0314561	Yes	1.00182	No	Down
XP_011081728	CDS_27185_Unigene_43053	CDS_13723_Unigene_24862	PREDICTED: uncharacterized protein LOC105164707	1596.51	30.9914	51.5145	0.019412	-5.68691	0.0318245	Yes	1.00198	No	Down
XP_011093157	CDS_38271_Unigene_58592	CDS_9987_Unigene_19068	tryptophan--tRNA mitochondrial isoform X2	2474.88	47.6791	51.907	0.0192652	-5.69786	0.0318274	Yes	1.00207	No	Down
AAF66434	CDS_28024_Unigene_44264	CDS_30487_Unigene_50233	AF249915_1ADP-glucose pyrophosphorylase catalytic subunit	16208.4	73.9026	219.321	0.00455953	-7.7769	0.031949	Yes	1.00089	No	Down
XP_011079998	CDS_37563_Unigene_57635	CDS_12581_Unigene_23064	phospholipid-transporting ATPase 4	2569.68	50.063	51.3289	0.0194822	-5.6817	0.0323058	Yes	1.00198	No	Down
XP_011072550	CDS_21894_Unigene_35833	CDS_31007_Unigene_51222	PREDICTED: uncharacterized protein LOC105157772	1813.79	35.7593	50.7223	0.0197152	-5.66455	0.0323062	Yes	1.00204	No	Down
XP_012839232	CDS_35473_Unigene_54869	CDS_25274_Unigene_41436	exocyst complex component SEC5A-like	3475.74	64.3668	53.999	0.0185189	-5.75486	0.0324685	Yes	1.00183	No	Down
XP_011077501	CDS_22601_Unigene_36756	CDS_4106_Unigene_8785	PREDICTED: protein SCAR2	1323.85	26.2235	50.4834	0.0198085	-5.65774	0.0326167	Yes	1.00208	No	Down
XP_011073535	CDS_21738_Unigene_35571	CDS_4544_Unigene_9642	probable methyltransferase PMT3	10744.3	91.7822	117.063	0.00854238	-6.87115	0.0326628	Yes	1.00298	No	Down
XP_011084052	CDS_33687_Unigene_52391	CDS_29866_Unigene_48304	PREDICTED: uncharacterized protein LOC105166409	921.998	17.8797	51.5669	0.0193923	-5.68837	0.0327933	Yes	1.00211	No	Down
XP_011088229	CDS_11387_Unigene_21050	CDS_9487_Unigene_18295	CHROMATIN REMODELING 24	1486.61	29.7994	49.8871	0.0200453	-5.64059	0.0328943	Yes	1.00188	No	Down
XP_011100655	CDS_13246_Unigene_23660	CDS_7313_Unigene_14621	PREDICTED: uncharacterized protein LOC105178804 isoform X1	1890.98	38.1433	49.5756	0.0201712	-5.63156	0.0330725	Yes	1.00188	No	Down
XP_011101433	CDS_18454_Unigene_31004	CDS_31494_Unigene_52480	PREDICTED: uncharacterized protein LOC105179489	962.267	19.0716	50.4554	0.0198195	-5.65694	0.0334839	Yes	1.00199	No	Down
XP_011087494	CDS_1004_Unigene_2297	CDS_3379_Unigene_7227	solute carrier family 40 member chloroplastic-like	1396.84	28.6074	48.8278	0.0204801	-5.60963	0.0336506	Yes	1.00176	No	Down
XP_011093493	CDS_37228_Unigene_57171	CDS_32455_Unigene_54843	eukaryotic translation initiation factor 4G-like	1970.68	40.5272	48.626	0.0205651	-5.60366	0.0337438	Yes	1.0018	No	Down
XP_011100763	CDS_10124_Unigene_19179	CDS_2200_Unigene_4454	PREDICTED: uncharacterized protein LOC105178888 isoform X2	2020.17	41.7192	48.4231	0.0206513	-5.59762	0.0338984	Yes	1.00171	No	Down
XP_011077991	CDS_19625_Unigene_32614	CDS_3918_Unigene_8435	formin 14	177.017	10.7278	16.5008	0.0606032	-4.04446	0.0338988	Yes	1.00182	No	Down
AIE15765	CDS_13448_Unigene_23932	CDS_8755_Unigene_17163	Dicer 3	3117.51	61.9828	50.2964	0.0198822	-5.65238	0.0340029	Yes	1.00191	No	Down
XP_011070775	CDS_34490_Unigene_53496	CDS_32135_Unigene_54314	probable leucine-rich repeat receptor kinase At1g68400	583.065	13.1117	44.4689	0.0224876	-5.47472	0.0340751	Yes	1.00167	No	Down
XP_011089694	CDS_5771_Unigene_11919	CDS_30449_Unigene_49887	PREDICTED: protein YLS3-like	2365.82	48.8711	48.4094	0.0206572	-5.59721	0.0340951	Yes	1.00172	No	Down
XP_011088848	CDS_276_Unigene_592	CDS_15067_Unigene_26885	nucleobase-ascorbate transporter 12	2238.3	46.4871	48.1488	0.020769	-5.58943	0.0341892	Yes	1.00165	No	Down
XP_011085572	CDS_21306_Unigene_34940	CDS_9625_Unigene_18516	furry homolog-like	2338.97	48.8711	47.86	0.0208943	-5.58075	0.0344759	Yes	1.0014	No	Down
XP_012858475	CDS_18616_Unigene_31224	CDS_4359_Unigene_9357	PREDICTED: uncharacterized protein LOC105977678 isoform X1	3950.58	75.0946	52.6081	0.0190085	-5.71721	0.034591	Yes	1.00216	No	Down
XP_011101700	CDS_3138_Unigene_7033	CDS_4365_Unigene_9370	pentatricopeptide repeat-containing At1g71490-like	808.74	16.6877	48.4633	0.0206342	-5.59882	0.0346181	Yes	1.00168	No	Down
XP_011096959	CDS_36641_Unigene_56387	CDS_28608_Unigene_46382	uncharacterized calcium-binding isoform X1	1804.56	38.1433	47.3102	0.0211371	-5.56408	0.0347032	Yes	1.00153	No	Down
XP_012854638	CDS_34346_Unigene_53292	CDS_5843_Unigene_11853	4-coumarate-- ligase-like 9	1523.52	32.1834	47.3387	0.0211244	-5.56495	0.0347069	Yes	1.0015	No	Down
XP_012839212	CDS_31444_Unigene_49052	CDS_17743_Unigene_30867	L-ascorbate oxidase homolog	2565.49	53.639	47.8288	0.0209079	-5.57981	0.0347432	Yes	1.00146	No	Down
XP_011090976	CDS_12318_Unigene_22362	CDS_2897_Unigene_6136	ABC transporter C family member 4-like	1970.68	41.7192	47.2367	0.02117	-5.56184	0.0347662	Yes	1.00162	No	Down
XP_011072734	CDS_32828_Unigene_51135	CDS_6697_Unigene_13536	PREDICTED: uncharacterized protein At1g04910-like	5083.99	88.2063	57.6375	0.0173498	-5.84894	0.0347731	Yes	1.00165	No	Down
XP_012855398	CDS_688_Unigene_1649	CDS_29870_Unigene_48315	1,4-dihydroxy-2-naphthoyl- peroxisomal	1797.01	38.1433	47.1122	0.0212259	-5.55803	0.0348535	Yes	1.00174	No	Down
XP_011072648	CDS_11592_Unigene_21315	CDS_5281_Unigene_10866	PREDICTED: midasin	2556.26	53.639	47.6567	0.0209834	-5.57461	0.0348605	Yes	1.00143	No	Down
XP_011069355	CDS_8989_Unigene_17440	CDS_19151_Unigene_32877	PREDICTED: uncharacterized protein LOC105155189	1031.06	21.4556	48.0556	0.0208092	-5.58663	0.0350253	Yes	1.00166	No	Down
XP_011082373	CDS_16476_Unigene_28312	CDS_31486_Unigene_52459	PREDICTED: uncharacterized protein LOC105165163 isoform X2	550.346	13.1117	41.9735	0.0238245	-5.39141	0.0352212	Yes	1.00129	No	Down
XP_011087207	CDS_28713_Unigene_45188	CDS_5291_Unigene_10885	plasma membrane ATPase 3	13097.6	94.1662	139.09	0.00718959	-7.11987	0.0353108	Yes	1.00247	No	Down
XP_011073365	CDS_145_Unigene_375	CDS_8781_Unigene_17198	F-box LRR-repeat 14	789.445	16.6877	47.307	0.0211385	-5.56398	0.0353398	Yes	1.00156	No	Down
XP_012852932	CDS_34847_Unigene_54017	CDS_6816_Unigene_13779	late blight resistance homolog R1A-10	1221.5	26.2235	46.5804	0.0214683	-5.54165	0.0356155	Yes	1.00178	No	Down
XP_011084697	CDS_13072_Unigene_23406	CDS_2046_Unigene_4145	gamma-tubulin complex component 2	1057.07	22.6476	46.6747	0.0214249	-5.54457	0.0359988	Yes	1.00176	No	Down
XP_011096097	CDS_3441_Unigene_7570	CDS_4374_Unigene_9388	phospholipase A I	694.644	15.4957	44.8282	0.0223074	-5.48633	0.0361514	Yes	1.00176	No	Down
XP_011099428	CDS_17655_Unigene_29935	CDS_11030_Unigene_20650	PREDICTED: uncharacterized protein DDB_G0290685	767.632	16.6877	45.9999	0.0217392	-5.52356	0.0361655	Yes	1.00174	No	Down
XP_011078634	CDS_895_Unigene_2139	CDS_12938_Unigene_23595	PREDICTED: LOW QUALITY PROTEIN: uncharacterized protein LOC105162324	3321.37	69.1347	48.0421	0.0208151	-5.58623	0.0361722	Yes	1.00166	No	Down
XP_011097924	CDS_9462_Unigene_18195	CDS_13072_Unigene_23804	PREDICTED: uncharacterized protein LOC105176724	1200.53	26.2235	45.7806	0.0218433	-5.51666	0.0363008	Yes	1.00158	No	Down
XP_012851578	CDS_21695_Unigene_35513	CDS_32655_Unigene_55286	PREDICTED: uncharacterized protein LOC105971275	1779.4	39.3352	45.2367	0.0221059	-5.49942	0.0363405	Yes	1.00171	No	Down
XP_011098433	CDS_3411_Unigene_7502	CDS_7510_Unigene_14976	PREDICTED: protein RST1	1047	22.6476	46.2301	0.0216309	-5.53076	0.0363726	Yes	1.00186	No	Down
XP_011090767	CDS_26316_Unigene_41814	CDS_3468_Unigene_7390	DEAD-box ATP-dependent RNA helicase chloroplastic isoform X2	517.627	13.1117	39.4781	0.0253305	-5.30298	0.0363894	Yes	1.001	No	Down
XP_011084997	CDS_33700_Unigene_52410	CDS_5067_Unigene_10502	cell division cycle 123 homolog	3746.72	76.2865	49.1137	0.0203609	-5.61805	0.0365047	Yes	1.00174	No	Down
XP_011081212	CDS_6986_Unigene_13934	CDS_7999_Unigene_15904	PREDICTED: uncharacterized protein LOC105164291 isoform X1	756.726	16.6877	45.3464	0.0220525	-5.50292	0.0365815	Yes	1.00171	No	Down
XP_011092042	CDS_21216_Unigene_34812	CDS_20298_Unigene_34508	PREDICTED: uncharacterized protein LOC105172351	8320.63	107.278	77.5614	0.012893	-6.27727	0.0366118	Yes	1.00191	No	Down
XP_011099474	CDS_2540_Unigene_5887	CDS_3645_Unigene_7846	probable fructokinase- chloroplastic	2601.56	57.2149	45.47	0.0219925	-5.50684	0.0366564	Yes	1.00169	No	Down
XP_011080108	CDS_21441_Unigene_35184	CDS_30485_Unigene_50189	histone-lysine N-methyltransferase SUVR2-like	291.113	11.9198	24.4227	0.0409455	-4.61015	0.0367584	Yes	1.00166	No	Down
XP_011097491	CDS_4242_Unigene_9249	CDS_3780_Unigene_8128	PREDICTED: uncharacterized protein LOC105176404	1235.76	27.4155	45.0754	0.0221851	-5.49427	0.0367847	Yes	1.00177	No	Down
XP_012853911	CDS_38161_Unigene_58461	CDS_29454_Unigene_47589	disease resistance RGA4	872.5	19.0716	45.7486	0.0218586	-5.51565	0.036907	Yes	1.00162	No	Down
XP_011075526	CDS_12798_Unigene_23033	CDS_4504_Unigene_9577	probable sulfate transporter	1487.44	33.3754	44.5672	0.022438	-5.47791	0.0369169	Yes	1.00174	No	Down
XP_011094968	CDS_35471_Unigene_54866	CDS_3321_Unigene_7117	PREDICTED: LOW QUALITY PROTEIN: uncharacterized protein LOC105174535	2224.04	50.063	44.4247	0.02251	-5.47329	0.0371407	Yes	1.0018	No	Down
XP_011081592	CDS_37865_Unigene_58027	CDS_9615_Unigene_18500	myosin-15 isoform X1	1476.54	33.3754	44.2404	0.0226038	-5.46729	0.037195	Yes	1.00195	No	Down
XP_011075333	CDS_10096_Unigene_19124	CDS_2806_Unigene_5994	ABC transporter A family member 1	2437.13	54.8309	44.448	0.0224982	-5.47405	0.0373109	Yes	1.00174	No	Down
XP_011070329	CDS_34130_Unigene_52996	CDS_10237_Unigene_19442	homeobox-leucine zipper HDG5 isoform X2	1268.48	28.6074	44.3409	0.0225525	-5.47057	0.0373262	Yes	1.00186	No	Down
XP_011100631	CDS_31729_Unigene_49462	CDS_13358_Unigene_24305	nuclear pore complex NUP133	1678.72	38.1433	44.011	0.0227216	-5.45979	0.0373883	Yes	1.00202	No	Down
XP_011074043	CDS_29561_Unigene_46346	CDS_29908_Unigene_48486	PREDICTED: uncharacterized protein LOC105158848 isoform X1	223.998	11.9198	18.7921	0.0532138	-4.23205	0.037462	Yes	1.00261	No	Down
AJQ20655	CDS_26319_Unigene_41818	CDS_4643_Unigene_9800	AP12 EREBP Transcription Factors	798.673	17.8797	44.6694	0.0223867	-5.48121	0.0374908	Yes	1.00179	No	Down
XP_012827546	CDS_21027_Unigene_34521	CDS_5483_Unigene_11202	transforming growth factor-beta receptor-associated 1	1619.16	36.9513	43.8187	0.0228213	-5.45348	0.0375616	Yes	1.0019	No	Down
AGS47788	CDS_36214_Unigene_55759	CDS_23041_Unigene_38378	argonaute 1	8214.92	110.854	74.1059	0.0134942	-6.21152	0.0377287	Yes	1.00165	No	Down
XP_011098467	CDS_37761_Unigene_57892	CDS_3565_Unigene_7627	serine threonine- kinase BLUS1	3283.62	71.5186	45.9128	0.0217804	-5.52082	0.0377875	Yes	1.00157	No	Down
XP_011094905	CDS_30902_Unigene_48303	CDS_7447_Unigene_14865	transcription factor LHW-like	899.346	20.2636	44.3823	0.0225315	-5.47191	0.0380802	Yes	1.00185	No	Down
XP_011102095	CDS_9642_Unigene_18423	CDS_3007_Unigene_6357	cytosolic sulfotransferase 12-like	1750.03	40.5272	43.1817	0.023158	-5.43235	0.0381207	Yes	1.00132	No	Down
XP_011077691	CDS_3432_Unigene_7545	CDS_29612_Unigene_47777	U3 small nucleolar RNA-associated 25	949.683	21.4556	44.2627	0.0225924	-5.46802	0.0381793	Yes	1.00192	No	Down
XP_012851257	CDS_3501_Unigene_7666	CDS_5253_Unigene_10820	probable xyloglucan endotransglucosylase hydrolase 23	7777	112.046	69.4091	0.0144073	-6.11705	0.0382733	Yes	1.00159	No	Down
XP_011081855	CDS_19673_Unigene_32669	CDS_8878_Unigene_17338	PREDICTED: uncharacterized protein LOC105164786	991.63	22.6476	43.7853	0.0228387	-5.45237	0.0385382	Yes	1.00158	No	Down
XP_011077374	CDS_18706_Unigene_31338	CDS_3990_Unigene_8563	interactor of constitutive active ROPs chloroplastic-like	882.567	20.2636	43.5543	0.0229598	-5.44474	0.038784	Yes	1.00143	No	Down
XP_011073291	CDS_35749_Unigene_55198	CDS_30287_Unigene_49403	glycine--tRNA ligase mitochondrial-like	2443.84	57.2149	42.7133	0.0234119	-5.41661	0.0388839	Yes	1.00133	No	Down
XP_011098840	CDS_22579_Unigene_36720	CDS_7807_Unigene_15464	ribulose-1,5 bisphosphate carboxylase oxygenase large subunit N- chloroplastic	3088.15	70.3266	43.9115	0.0227731	-5.45653	0.0390128	Yes	1.00189	No	Down
XP_012851973	CDS_597_Unigene_1328	CDS_3217_Unigene_6901	molybdenum cofactor sulfurase	759.243	17.8797	42.4641	0.0235493	-5.40817	0.0391005	Yes	1.00135	No	Down
XP_011084804	CDS_9956_Unigene_18902	CDS_12282_Unigene_22596	methylesterase 17 isoform X2	4508.48	92.9742	48.4917	0.0206221	-5.59967	0.0392722	Yes	1.00163	No	Down
EYU26049	CDS_35974_Unigene_55476	CDS_31440_Unigene_52319	hypothetical protein MIMGU_mgv1a000889mg	3320.53	75.0946	44.218	0.0226152	-5.46656	0.0393748	Yes	1.00201	No	Down
XP_012854230	CDS_10361_Unigene_19547	CDS_3423_Unigene_7312	probable xyloglucan endotransglucosylase hydrolase 7	2091.48	50.063	41.777	0.0239366	-5.38464	0.0394949	Yes	1.00129	No	Down
XP_012834675	CDS_27376_Unigene_43322	CDS_3175_Unigene_6768	PREDICTED: uncharacterized protein LOC105955491	1387.61	33.3754	41.5759	0.0240524	-5.37768	0.0396623	Yes	1.00106	No	Down
XP_011093545	CDS_4929_Unigene_10503	CDS_2155_Unigene_4338	PREDICTED: uncharacterized protein LOC105173489 isoform X1	1680.4	40.5272	41.4635	0.0241176	-5.37377	0.0397487	Yes	1.00078	No	Down
XP_011083980	CDS_3774_Unigene_8204	CDS_13150_Unigene_23950	probable LRR receptor-like serine threonine- kinase At2g24230	673.671	16.6877	40.3693	0.0247713	-5.33519	0.0397719	Yes	1.00114	No	Down
XP_011079613	CDS_35383_Unigene_54742	CDS_5826_Unigene_11811	PREDICTED: kinesin-4-like	1142.64	27.4155	41.6786	0.0239931	-5.38124	0.0400895	Yes	1.00109	No	Down
XP_011072348	CDS_27197_Unigene_43076	CDS_11531_Unigene_21387	chloroplastic group IIA intron splicing facilitator chloroplastic	9482.57	119.198	79.5533	0.0125702	-6.31385	0.0401716	Yes	1.00189	No	Down
XP_011081203	CDS_15668_Unigene_27111	CDS_18594_Unigene_32041	thylakoid lumenal chloroplastic isoform X2	794.478	19.0716	41.6576	0.0240052	-5.38051	0.0401768	Yes	1.00102	No	Down
XP_011082827	CDS_15343_Unigene_26640	CDS_32703_Unigene_55561	serine threonine- kinase WAG1	658.57	16.6877	39.4644	0.0253393	-5.30248	0.0403759	Yes	1.00102	No	Down
XP_011090309	CDS_10046_Unigene_19044	CDS_6498_Unigene_13057	serine threonine- kinase Nek5	1261.77	30.9914	40.7135	0.0245619	-5.34744	0.0407252	Yes	1.00109	No	Down
XP_012831833	CDS_34436_Unigene_53408	CDS_6100_Unigene_12319	PREDICTED: uncharacterized protein LOC105952765	987.435	23.8395	41.4201	0.0241429	-5.37226	0.0407547	Yes	1.00084	No	Down
XP_012858456	CDS_19077_Unigene_31861	CDS_11965_Unigene_22049	pyruvate cytosolic isozyme-like	5815.55	110.854	52.4614	0.0190616	-5.71318	0.0408001	Yes	1.0022	No	Down
XP_011099653	CDS_2032_Unigene_4625	CDS_964_Unigene_1784	E3 ubiquitin- ligase CHFR isoform X1	888.44	21.4556	41.4083	0.0241497	-5.37185	0.0408055	Yes	1.00085	No	Down
XP_011095861	CDS_39540_Unigene_61770	CDS_31767_Unigene_53286	PREDICTED: uncharacterized protein LOC105175201	1032.74	25.0315	41.2575	0.024238	-5.36658	0.040818	Yes	1.00091	No	Down
XP_011081957	CDS_5677_Unigene_11772	CDS_3230_Unigene_6920	F-box only 13	163.594	11.9198	13.7246	0.072862	-3.77869	0.0408253	Yes	1.00184	No	Down
XP_011079564	CDS_19870_Unigene_32952	CDS_30628_Unigene_50444	DNA mismatch repair MSH6	1442.14	35.7593	40.3291	0.024796	-5.33375	0.04089	Yes	1.0011	No	Down
XP_011091159	CDS_8226_Unigene_16150	CDS_10249_Unigene_19459	cellulose synthase G3	8133.55	121.582	66.8978	0.0149482	-6.06389	0.0410285	Yes	1.00185	No	Down
XP_011076996	CDS_27350_Unigene_43286	CDS_3852_Unigene_8280	serine carboxypeptidase-like 27	1436.27	35.7593	40.1649	0.0248974	-5.32786	0.0410619	Yes	1.00097	No	Down
XP_011095559	CDS_35445_Unigene_54828	CDS_7813_Unigene_15475	E3 ubiquitin- ligase UPL1-like	2302.06	57.2149	40.2353	0.0248538	-5.33039	0.0412026	Yes	1.00112	No	Down
XP_011094009	CDS_16457_Unigene_28293	CDS_20343_Unigene_34569	DNA-directed RNA polymerase III subunit RPC4	298.663	13.1117	22.7783	0.0439014	-4.50959	0.041435	Yes	1.00158	No	Down
XP_011094115	CDS_40247_Unigene_63733	CDS_10519_Unigene_19874	PREDICTED: uncharacterized protein LOC105173906	1196.33	29.7994	40.1461	0.024909	-5.32719	0.0414798	Yes	1.00103	No	Down
XP_011099053	CDS_31778_Unigene_49532	CDS_942_Unigene_1743	PREDICTED: uncharacterized protein At1g04910	873.339	21.4556	40.7045	0.0245673	-5.34712	0.0414855	Yes	1.00116	No	Down
XP_011092473	CDS_38399_Unigene_58768	CDS_3529_Unigene_7532	pathogenesis-related leaf 6-like	2385.95	59.5989	40.0335	0.0249791	-5.32314	0.0415034	Yes	1.00096	No	Down
XP_011085974	CDS_14751_Unigene_25846	CDS_6276_Unigene_12597	PREDICTED: uncharacterized protein LOC105167842	872.5	21.4556	40.6654	0.0245909	-5.34573	0.0415237	Yes	1.00122	No	Down
XP_011098270	CDS_6349_Unigene_12854	CDS_5643_Unigene_11458	histone-lysine N-methyltransferase SETD1B-like	1508.42	38.1433	39.5461	0.0252869	-5.30546	0.0417284	Yes	1.00099	No	Down
EYU31156	CDS_22352_Unigene_36441	CDS_24543_Unigene_40452	hypothetical protein MIMGU_mgv1a0038971mg, partial	963.945	23.8395	40.4347	0.0247312	-5.33752	0.0417881	Yes	1.00119	No	Down
XP_011073018	CDS_29218_Unigene_45895	CDS_8031_Unigene_15966	probable inactive leucine-rich repeat receptor kinase At3g03770	1830.57	46.4871	39.3781	0.0253948	-5.29932	0.0419115	Yes	1.00108	No	Down
XP_011085653	CDS_28790_Unigene_45289	CDS_9026_Unigene_17565	anthocyanidin 3-O-glucosyltransferase 2-like	1500.03	38.1433	39.3262	0.0254284	-5.29742	0.0419666	Yes	1.00102	No	Down
XP_011072579	CDS_30660_Unigene_47957	CDS_6612_Unigene_13307	transcription initiation factor TFIID subunit 12b	2500.05	63.1748	39.5735	0.0252694	-5.30646	0.0421474	Yes	1.00104	No	Down
XP_011098078	CDS_344_Unigene_749	CDS_516_Unigene_932	protodermal factor 1-like	3489.16	83.4384	41.8172	0.0239136	-5.38603	0.042189	Yes	1.00132	No	Down
XP_011096830	CDS_14492_Unigene_25494	CDS_20715_Unigene_35084	UDP-N-acetylglucosamine diphosphorylase 1 isoform X2	2760.12	69.1347	39.9238	0.0250477	-5.31918	0.0422145	Yes	1.00103	No	Down
XP_011080513	CDS_10931_Unigene_20368	CDS_30811_Unigene_50703	probable inactive receptor kinase At5g10020	1955.57	50.063	39.0622	0.0256002	-5.2877	0.0422782	Yes	1.00101	No	Down
XP_011070436	CDS_37986_Unigene_58194	CDS_3570_Unigene_7635	cytokinesis sepH-like	1345.66	34.5673	38.9288	0.0256879	-5.28276	0.0424677	Yes	1.00104	No	Down
XP_011086325	CDS_13247_Unigene_23661	CDS_11242_Unigene_20968	nuclear-pore anchor	4967.38	107.278	46.3038	0.0215965	-5.53306	0.0427214	Yes	1.00183	No	Down
XP_011080541	CDS_1011_Unigene_2311	CDS_13638_Unigene_24701	PREDICTED: uncharacterized protein LOC105163778	989.113	25.0315	39.5147	0.025307	-5.30432	0.0427263	Yes	1.001	No	Down
AJD25174	CDS_11069_Unigene_20568	CDS_5194_Unigene_10725	cytochrome P450 CYP74A1	843.976	21.4556	39.336	0.025422	-5.29778	0.0428427	Yes	1.00107	No	Down
XP_011071499	CDS_35913_Unigene_55416	CDS_7092_Unigene_14259	PREDICTED: uncharacterized protein LOC105156929	2254.24	58.4069	38.5954	0.0259098	-5.27036	0.0429659	Yes	1.00108	No	Down
XP_011069525	CDS_17644_Unigene_29918	CDS_11851_Unigene_21884	filament-like plant	1153.55	29.7994	38.7103	0.0258329	-5.27465	0.0431671	Yes	1.00106	No	Down
XP_011075371	CDS_18312_Unigene_30822	CDS_16135_Unigene_28494	probable inactive purple acid phosphatase 16	5802.96	118.006	49.1753	0.0203354	-5.61986	0.0433821	Yes	1.00169	No	Down
XP_011077033	CDS_36759_Unigene_56503	CDS_2900_Unigene_6139	PREDICTED: uncharacterized protein LOC105161135	1362.44	35.7593	38.1004	0.0262465	-5.25173	0.0433893	Yes	1.00104	No	Down
AIU99495	CDS_28651_Unigene_45100	CDS_484_Unigene_870	Enoyl-ACP Reductase	3229.09	81.0544	39.8385	0.0251013	-5.31609	0.0435315	Yes	1.00098	No	Down
XP_012829750	CDS_37120_Unigene_57026	CDS_15311_Unigene_27287	cytochrome chloroplastic	775.183	20.2636	38.2549	0.0261404	-5.25757	0.0436001	Yes	1.00099	No	Down
XP_011099667	CDS_12966_Unigene_23274	CDS_31341_Unigene_52066	large proline-rich BAG6 isoform X1	583.904	16.6877	34.9901	0.0285795	-5.12888	0.0436506	Yes	1.00088	No	Down
XP_012843187	CDS_10844_Unigene_20240	CDS_6414_Unigene_12869	MAG2-interacting 2	1781.91	47.6791	37.3731	0.0267572	-5.22393	0.0442232	Yes	1.00079	No	Down
XP_012844594	CDS_21584_Unigene_35411	CDS_13104_Unigene_23866	general transcription factor IIH subunit 4	812.935	21.4556	37.8892	0.0263927	-5.24371	0.0443248	Yes	1.0011	No	Down
XP_011080526	CDS_9420_Unigene_18130	CDS_12342_Unigene_22698	HAUS augmin-like complex subunit 3	1463.95	39.3352	37.2174	0.0268692	-5.2179	0.0443981	Yes	1.0009	No	Down
[truncated: 51 more rows]

## Sheet: Exclusive_Control
HIT_Acc	Control_Seq_ID	#Read_Length	#Mapped_Reads	#RPKM	Log(RPKM)
[truncated: 6,489 more rows]

[truncated: 1 more sheets: Exclusive_Cold]
