# Supplementary material for: Ocimum metabolomics in response to abiotic stresses: Cold, flood, drought and salinity
Source: PLoS One. 2019 Feb 6;14(2):e0210903. doi: 10.1371/journal.pone.0210903 (PMC6364901; doi:10.1371/journal.pone.0210903)
Supplement: S5 Dataset — (XLSX) [file pone.0210903.s005.xlsx]

## Sheet: Combined
id	CONTROL_ID	SALT_ID	Description	Control_baseMean	Salt_baseMean	foldChange	log2FoldChange	pval	Significance	padj	Significance	Regulation
XP_011085713	CDS_14008_Unigene_24746	CDS_26744_Unigene_43881	cyclic nucleotide-gated ion channel 2-like	23.1875	9664.67	416.804	8.70323	6.15992e-06	Yes	0.0314158	Yes	Up
XP_011087232	CDS_1990_Unigene_4559	CDS_1881_Unigene_3739	thioredoxin-like 1- chloroplastic	39.4188	8603.76	218.265	7.76994	2.81928e-05	Yes	0.0314158	Yes	Up
XP_011093699	CDS_12160_Unigene_22167	CDS_21001_Unigene_33595	serine acetyltransferase 5-like	18.55	6214.11	334.992	8.38798	1.28929e-05	Yes	0.0314158	Yes	Up
XP_011100245	CDS_12189_Unigene_22188	CDS_12879_Unigene_21355	26S proteasome non-ATPase regulatory subunit 2 homolog A-like	32.4626	7278.91	224.225	7.8088	2.84574e-05	Yes	0.0314158	Yes	Up
XP_009787591	CDS_6539_Unigene_13151	CDS_1748_Unigene_3559	acid phosphatase 1-like	15221.1	69.8651	0.00459002	-7.76728	2.90842e-05	Yes	0.0314158	Yes	Down
XP_011075354	CDS_32525_Unigene_50671	CDS_9568_Unigene_16412	mediator of RNA polymerase II transcription subunit 23 isoform X2	6149.34	23.2884	0.00378713	-8.04468	2.33126e-05	Yes	0.0314158	Yes	Down
XP_011079098	CDS_34708_Unigene_53797	CDS_16815_Unigene_27375	4-alpha-glucanotransferase DPE2	8733.2	33.6387	0.00385182	-8.02024	1.93805e-05	Yes	0.0314158	Yes	Down
XP_011084145	CDS_16963_Unigene_28990	CDS_1777_Unigene_3599	probable UDP-N-acetylglucosamine--peptide N-acetylglucosaminyltransferase SEC	7046.7	31.0511	0.00440648	-7.82616	2.9224e-05	Yes	0.0314158	Yes	Down
XP_011098625	CDS_710_Unigene_1723	CDS_2064_Unigene_4074	zinc-finger homeodomain 9-like	6851.15	21.9946	0.00321035	-8.28305	1.48795e-05	Yes	0.0314158	Yes	Down
XP_012827697	CDS_1272_Unigene_2766	CDS_8520_Unigene_14791	PREDICTED: uncharacterized protein LOC105948977	14346.9	45.2829	0.00315628	-8.30756	1.20687e-05	Yes	0.0314158	Yes	Down
XP_012841165	CDS_39914_Unigene_62765	CDS_23_Unigene_52	acetylajmalan esterase-like	15543.4	24.5822	0.00158152	-9.30447	2.61851e-06	Yes	0.0314158	Yes	Down
XP_012858247	CDS_935_Unigene_2197	CDS_2149_Unigene_4260	alanine--tRNA ligase	10163.1	32.3449	0.00318259	-8.29558	1.20871e-05	Yes	0.0314158	Yes	Down
XP_011087488	CDS_12204_Unigene_22210	CDS_15117_Unigene_24804	nicotianamine synthase-like	36.3272	6871.36	189.152	7.5634	4.34046e-05	Yes	0.034995	Yes	Up
XP_011089617	CDS_19372_Unigene_32274	CDS_20222_Unigene_32438	serine carboxypeptidase 1	16.2313	4109.1	253.159	7.9839	4.09811e-05	Yes	0.034995	Yes	Up
XP_012852995	CDS_28081_Unigene_44340	CDS_19742_Unigene_31773	NRT1 PTR FAMILY -like	27.8251	5683.65	204.264	7.67429	4.19614e-05	Yes	0.034995	Yes	Up
XP_011075041	CDS_36764_Unigene_56513	CDS_18775_Unigene_30337	PREDICTED: uncharacterized protein LOC105159627	8325.1	43.9891	0.00528391	-7.56418	4.03878e-05	Yes	0.034995	Yes	Down
XP_011095833	CDS_3341_Unigene_7400	CDS_25683_Unigene_41486	PREDICTED: metacaspase-4	77.2918	12971.6	167.827	7.39083	5.12275e-05	Yes	0.0388726	Yes	Up
XP_011075414	CDS_38_Unigene_88	CDS_1172_Unigene_2271	ferredoxin-dependent glutamate chloroplastic	17851.3	106.091	0.00594306	-7.39458	5.64574e-05	Yes	0.0404611	Yes	Down
XP_011081443	CDS_3172_Unigene_7079	CDS_4684_Unigene_8463	cellulose synthase G3	15.4584	3658.86	236.691	7.88686	5.9793e-05	Yes	0.0405963	Yes	Up
XP_011080354	CDS_22123_Unigene_36144	CDS_5527_Unigene_9856	sulfite reductase 1 [ferredoxin] chloroplastic-like	8955.8	59.5147	0.00664538	-7.23343	6.67759e-05	Yes	0.0430705	Yes	Down
XP_011089809	CDS_1297_Unigene_2811	CDS_3524_Unigene_6503	ATP-dependent zinc metalloprotease FTSH mitochondrial-like	5272.08	32.3449	0.00613515	-7.34869	7.67936e-05	Yes	0.0471732	Yes	Down
XP_011084078	CDS_38346_Unigene_58697	CDS_1778_Unigene_3600	pyrophosphate-energized vacuolar membrane proton pump-like	191.684	30360.3	158.387	7.30731	8.37074e-05	Yes	0.049083	Yes	Up
XP_011078382	CDS_13185_Unigene_23574	CDS_2864_Unigene_5481	probable galactinol--sucrose galactosyltransferase 6	19025.4	138.436	0.0072764	-7.10256	9.3059e-05	Yes	0.0500192	Yes	Down
XP_011101284	CDS_27569_Unigene_43620	CDS_6803_Unigene_12264	elongation factor chloroplastic	8465	63.3961	0.0074892	-7.06097	8.93275e-05	Yes	0.0500192	Yes	Down
XP_011095449	CDS_4823_Unigene_10290	CDS_2177_Unigene_4330	bifunctional aspartokinase homoserine dehydrogenase chloroplastic-like	9152.12	75.0403	0.00819922	-6.9303	0.000108016	Yes	0.0557361	No	Down
XP_011079781	CDS_9848_Unigene_18738	CDS_1950_Unigene_3835	sugar transporter ERD6-like 7	115.938	13864.3	119.584	6.90188	0.000115361	Yes	0.0566318	No	Up
XP_011075350	CDS_37301_Unigene_57256	CDS_1930_Unigene_3809	calcium-transporting ATPase plasma membrane-type-like	6582.17	55.6333	0.00845212	-6.88647	0.000131702	Yes	0.0566318	No	Down
XP_011078373	CDS_17884_Unigene_30234	CDS_9056_Unigene_15615	phospholipase D alpha 1-like	11402.9	98.3286	0.00862315	-6.85757	0.000119502	Yes	0.0566318	No	Down
XP_011092898	CDS_13474_Unigene_23960	CDS_588_Unigene_1094	PREDICTED: uncharacterized protein LOC105172966	3864.59	24.5822	0.00636087	-7.29656	0.000130538	Yes	0.0566318	No	Down
XP_011096817	CDS_633_Unigene_1429	CDS_3346_Unigene_6192	NAP1 isoform X2	4018.4	25.876	0.00643937	-7.27887	0.000124571	Yes	0.0566318	No	Down
XP_011080889	CDS_1305_Unigene_2823	CDS_26814_Unigene_43961	MAR-binding filament 1-1	94.296	10070.9	106.801	6.73878	0.000145877	Yes	0.0605637	No	Up
XP_011080469	CDS_2117_Unigene_4770	CDS_8865_Unigene_15305	PREDICTED: uncharacterized protein At5g01610-like	2750.04	12.938	0.00470465	-7.7317	0.000153546	Yes	0.0605637	No	Down
XP_011099134	CDS_21356_Unigene_35019	CDS_3889_Unigene_7141	zeaxanthin chloroplastic	12106.2	116.442	0.00961835	-6.7	0.00015493	Yes	0.0605637	No	Down
XP_011082867	CDS_38796_Unigene_59782	CDS_1524_Unigene_3103	polyphenol oxidase chloroplastic-like	12655.8	124.205	0.00981407	-6.67093	0.00016331	Yes	0.0619619	No	Down
XP_011089243	CDS_35322_Unigene_54664	CDS_7955_Unigene_13962	glycine--tRNA ligase chloroplastic mitochondrial	4033.09	31.0511	0.0076991	-7.02109	0.000179091	Yes	0.0641203	No	Down
XP_012831021	CDS_32685_Unigene_50893	CDS_22009_Unigene_35139	coatomer subunit gamma-2-like	11468.6	116.442	0.0101531	-6.62193	0.00017506	Yes	0.0641203	No	Down
XP_012847232	CDS_13378_Unigene_23845	CDS_3304_Unigene_6129	nudix hydrolase 3	3353.69	21.9946	0.00655831	-7.25246	0.000183911	Yes	0.0641203	No	Down
XP_011085735	CDS_27434_Unigene_43423	CDS_2370_Unigene_4684	probable mitochondrial-processing peptidase subunit beta	5772.93	56.9271	0.00986105	-6.66404	0.000202999	Yes	0.068913	No	Down
XP_011090964	CDS_32721_Unigene_50973	CDS_9015_Unigene_15548	probable isoleucine--tRNA mitochondrial	4332.21	38.8139	0.00895939	-6.80238	0.000220225	Yes	0.0728436	No	Down
XP_011076887	CDS_24422_Unigene_39217	CDS_25927_Unigene_41877	GDSL esterase lipase At5g33370-like	12353.6	142.318	0.0115204	-6.43967	0.00023678	Yes	0.0763614	No	Down
XP_011095404	CDS_10221_Unigene_19324	CDS_15190_Unigene_24921	aconitate cytoplasmic	175.452	15175	86.4904	6.43447	0.000252994	Yes	0.0781866	No	Up
XP_011079629	CDS_20826_Unigene_34209	CDS_573_Unigene_1065	PREDICTED: pectinesterase-like	3758.7	32.3449	0.00860535	-6.86055	0.000254561	Yes	0.0781866	No	Down
XP_011089491	CDS_39890_Unigene_62728	CDS_4529_Unigene_8221	zinc transporter 2	4746.49	49.1643	0.010358	-6.59311	0.000267844	Yes	0.0803531	No	Down
XP_011074120	CDS_32816_Unigene_51113	CDS_14019_Unigene_23124	eukaryotic translation initiation factor 5B	4588.82	47.8705	0.010432	-6.58284	0.000282872	Yes	0.0829328	No	Down
XP_011080941	CDS_12560_Unigene_22730	CDS_11785_Unigene_19696	probable aquaporin PIP-type pTOM75	470.707	44923.3	95.4378	6.57649	0.000303097	Yes	0.0849989	No	Up
XP_012843629	CDS_33837_Unigene_52623	CDS_1443_Unigene_2919	PREDICTED: synaptotagmin-5-like	4442.73	46.5767	0.0104838	-6.57569	0.000297748	Yes	0.0849989	No	Down
XP_011086848	CDS_12224_Unigene_22241	CDS_2834_Unigene_5430	NAC transcription factor 25	182.409	14137.3	77.5036	6.27619	0.000320769	Yes	0.0857254	No	Up
XP_012846750	CDS_28316_Unigene_44667	CDS_14433_Unigene_23748	xyloglucan endotransglucosylase hydrolase 15-like	125.986	9572.81	75.9833	6.24761	0.000325435	Yes	0.0857254	No	Up
XP_011079362	CDS_9598_Unigene_18356	CDS_8949_Unigene_15440	clustered mitochondria	9034.64	122.911	0.0136044	-6.19978	0.000350817	Yes	0.0857254	No	Down
XP_011083774	CDS_1365_Unigene_2962	CDS_8564_Unigene_14840	glucan endo-1,3-beta- acidic isoform PR-Q -like	3217.66	28.4636	0.00884605	-6.82075	0.00035885	Yes	0.0857254	No	Down
XP_011090133	CDS_38063_Unigene_58294	CDS_9316_Unigene_16003	CCR4-NOT transcription complex subunit 1 isoform X2	5919.78	73.7465	0.0124576	-6.32683	0.000337402	Yes	0.0857254	No	Down
XP_011090159	CDS_37759_Unigene_57886	CDS_829_Unigene_1612	CHROMATIN REMODELING 5 isoform X1	2893.81	21.9946	0.00760057	-7.03968	0.000330605	Yes	0.0857254	No	Down
XP_011098436	CDS_38248_Unigene_58564	CDS_3368_Unigene_6237	galactinol--sucrose galactosyltransferase	11396.7	156.55	0.0137364	-6.18585	0.000354604	Yes	0.0857254	No	Down
XP_011101424	CDS_13004_Unigene_23318	CDS_2760_Unigene_5313	PREDICTED: uncharacterized protein LOC105179485	3076.21	25.876	0.00841162	-6.8934	0.000354992	Yes	0.0857254	No	Down
XP_011094426	CDS_31619_Unigene_49300	CDS_9002_Unigene_15524	PREDICTED: enolase	22815.8	294.986	0.012929	-6.27324	0.000380215	Yes	0.0891777	No	Down
XP_011070605	CDS_31764_Unigene_49520	CDS_2907_Unigene_5545	PREDICTED: uncharacterized protein LOC105156229	3127.23	28.4636	0.00910185	-6.77962	0.000400689	Yes	0.0923015	No	Down
XP_011080114	CDS_6360_Unigene_12871	CDS_25989_Unigene_41996	PREDICTED: uncharacterized protein LOC105163461	153.811	9878.15	64.2227	6.00501	0.000481157	Yes	0.0958732	No	Up
XP_011080179	CDS_33708_Unigene_52429	CDS_11225_Unigene_18860	PREDICTED: beta-galactosidase-like	83.4752	5781.98	69.2659	6.11407	0.000477725	Yes	0.0958732	No	Up
XP_011075548	CDS_27788_Unigene_43947	CDS_3935_Unigene_7249	probable S-acyltransferase 22 isoform X1	3188.29	31.0511	0.00973913	-6.68199	0.000441037	Yes	0.0958732	No	Down
XP_011086392	CDS_38634_Unigene_59562	CDS_9308_Unigene_15994	mitochondrial outer membrane porin of 36 kDa	4982.23	67.2775	0.0135035	-6.21052	0.000456842	Yes	0.0958732	No	Down
XP_011090225	CDS_12066_Unigene_22032	CDS_15132_Unigene_24830	structural maintenance of chromosomes 3 isoform X1	6790.09	102.21	0.0150528	-6.05382	0.000482094	Yes	0.0958732	No	Down
XP_011094656	CDS_2048_Unigene_4655	CDS_15261_Unigene_25016	29 kDa ribonucleo chloroplastic	26318.6	354.501	0.0134696	-6.21415	0.000438926	Yes	0.0958732	No	Down
XP_011096162	CDS_23569_Unigene_38057	CDS_13692_Unigene_22609	cysteine-rich receptor kinase 10	7252.29	111.267	0.0153423	-6.02634	0.000490514	Yes	0.0958732	No	Down
XP_011098892	CDS_37441_Unigene_57434	CDS_13303_Unigene_22007	ribonucleoside-diphosphate reductase small chain-like	4628.23	59.5147	0.0128591	-6.28107	0.000440998	Yes	0.0958732	No	Down
XP_011099673	CDS_27530_Unigene_43552	CDS_1661_Unigene_3394	probable glucan 1,3-alpha-glucosidase	4060.14	50.4581	0.0124277	-6.3303	0.000484081	Yes	0.0958732	No	Down
XP_012846071	CDS_31693_Unigene_49406	CDS_6587_Unigene_11870	lysine--tRNA ligase-like	4612	59.5147	0.0129043	-6.276	0.0004461	Yes	0.0958732	No	Down
XP_011093739	CDS_11519_Unigene_21227	CDS_26757_Unigene_43895	PREDICTED: uncharacterized protein LOC105173627 isoform X1	105.89	6908.88	65.246	6.02782	0.00050177	Yes	0.0966095	No	Up
XP_011087770	CDS_22585_Unigene_36732	CDS_5257_Unigene_9407	PREDICTED: uncharacterized protein LOC105169153	3671.36	43.9891	0.0119817	-6.38302	0.000523063	Yes	0.0992282	No	Down
XP_012841353	CDS_6330_Unigene_12818	CDS_243_Unigene_459	vacuolar amino acid transporter 1	17.0042	2234.39	131.402	7.03785	0.000533011	Yes	0.09965	No	Up
XP_012834310	CDS_34870_Unigene_54054	CDS_22684_Unigene_36111	PREDICTED: uncharacterized protein LOC105955154	0.772918	80.2155	103.783	6.69742	0.000558612	Yes	0.102944	No	Up
XP_011073062	CDS_34236_Unigene_53127	CDS_7880_Unigene_13830	beta-adaptin C	4816.05	71.1589	0.0147754	-6.08066	0.000573872	Yes	0.104267	No	Down
XP_011091458	CDS_179_Unigene_424	CDS_7775_Unigene_13672	probable manganese-transporting ATPase PDR2	2607.83	24.5822	0.0094263	-6.72909	0.00060477	Yes	0.10687	No	Down
XP_012834777	CDS_36802_Unigene_56564	CDS_17650_Unigene_28648	transcription elongation factor spt5	3897.83	53.0457	0.013609	-6.19929	0.000621607	Yes	0.108361	No	Down
XP_011091239	CDS_8962_Unigene_17392	CDS_948_Unigene_1898	pre-mRNA-processing factor 19-like	81.1564	5110.5	62.971	5.97662	0.000641163	Yes	0.11028	No	Up
XP_011072004	CDS_39171_Unigene_60768	CDS_1577_Unigene_3243	leucine-rich repeat receptor-like serine threonine tyrosine- kinase SOBIR1	4481.38	68.5713	0.0153014	-6.03019	0.000666483	Yes	0.111979	No	Down
XP_011083581	CDS_2278_Unigene_5155	CDS_25554_Unigene_40977	DEAD-box ATP-dependent RNA helicase 28	2668.89	27.1698	0.0101802	-6.61809	0.000668404	Yes	0.111979	No	Down
XP_011084205	CDS_21395_Unigene_35087	CDS_4497_Unigene_8180	ECERIFERUM 26-like	15582.8	278.167	0.0178509	-5.80786	0.00069004	Yes	0.114122	No	Down
XP_011075300	CDS_30129_Unigene_47183	CDS_11503_Unigene_19288	photosystem II stability assembly factor chloroplastic isoform X1	3423.25	45.2829	0.013228	-6.24026	0.000717532	Yes	0.115702	No	Down
XP_011088343	CDS_19511_Unigene_32445	CDS_26564_Unigene_43214	phospholipase A-2-activating	2556.04	25.876	0.0101235	-6.62615	0.000715811	Yes	0.115702	No	Down
XP_011070483	CDS_2010_Unigene_4583	CDS_8476_Unigene_14728	zinc finger CCCH domain-containing 17 isoform X1	2829.65	32.3449	0.0114307	-6.45094	0.000748244	Yes	0.118528	No	Down
XP_011100952	CDS_27876_Unigene_44079	CDS_14555_Unigene_23928	GATA transcription factor 5-like	3430.98	46.5767	0.0135753	-6.20287	0.000753435	Yes	0.118528	No	Down
XP_011091940	CDS_11580_Unigene_21305	CDS_1230_Unigene_2391	5 -3 exoribonuclease 4	1959.35	15.5256	0.00792385	-6.97958	0.000811392	Yes	0.126108	No	Down
XP_003593234	CDS_12972_Unigene_23286	CDS_9717_Unigene_16636	2-oxoglutarate malate translocator	6.18335	1283.45	207.565	7.69742	0.0008528	Yes	0.12792	No	Up
XP_011070484	CDS_40514_Unigene_64274	CDS_8475_Unigene_14727	zinc finger CCCH domain-containing 17 isoform X2	13.9125	1822.96	131.03	7.03376	0.000836642	Yes	0.12792	No	Up
XP_011094724	CDS_8482_Unigene_16602	CDS_4307_Unigene_7898	probable LRR receptor-like serine threonine- kinase At1g67720	33.2355	2754.5	82.8782	6.37292	0.000847467	Yes	0.12792	No	Up
XP_011073390	CDS_37943_Unigene_58125	CDS_10020_Unigene_17095	clustered mitochondria	7464.07	147.493	0.0197604	-5.66124	0.000868024	Yes	0.128707	No	Down
XP_011070424	CDS_1678_Unigene_3880	CDS_27445_Unigene_45268	PREDICTED: uncharacterized protein LOC105156082	1.54584	738.759	477.902	8.90057	0.000879931	Yes	0.128923	No	Up
XP_011099924	CDS_18326_Unigene_30839	CDS_12071_Unigene_20128	uncharacterized oxidoreductase At4g09670-like	98.1606	5286.46	53.8552	5.75101	0.00088947	Yes	0.128923	No	Up
XP_011093658	CDS_39469_Unigene_61670	CDS_9527_Unigene_16341	leucine-rich repeat extensin 4	3045.3	42.6953	0.0140201	-6.15636	0.000978366	Yes	0.139511	No	Down
XP_012849694	CDS_37002_Unigene_56867	CDS_10265_Unigene_17454	transport SEC31 homolog B	3569.34	56.9271	0.0159489	-5.9704	0.000984145	Yes	0.139511	No	Down
XP_011082179	CDS_32370_Unigene_50448	CDS_8690_Unigene_15028	AP-4 complex subunit epsilon	2863.66	38.8139	0.013554	-6.20514	0.0010159	Yes	0.142447	No	Down
XP_011077159	CDS_18118_Unigene_30556	CDS_23626_Unigene_37555	aspartic ase 2 isoform X2	12.3667	1627.6	131.611	7.04014	0.00105684	Yes	0.143412	No	Up
XP_011082540	CDS_10867_Unigene_20291	CDS_11424_Unigene_19150	PREDICTED: uncharacterized protein LOC105165277 isoform X1	178.544	8197.5	45.913	5.52083	0.00107361	Yes	0.143412	No	Up
XP_011072934	CDS_40268_Unigene_63761	CDS_1905_Unigene_3778	ASPARTIC PROTEASE IN GUARD CELL 1-like	4186.13	76.3341	0.018235	-5.77714	0.00105083	Yes	0.143412	No	Down
XP_011078973	CDS_39895_Unigene_62734	CDS_12146_Unigene_20226	DNA gyrase subunit chloroplastic mitochondrial	3783.43	64.6899	0.0170982	-5.87001	0.001045	Yes	0.143412	No	Down
XP_011087627	CDS_60_Unigene_124	CDS_11708_Unigene_19589	bifunctional purine biosynthesis purH-like	3341.33	53.0457	0.0158757	-5.97704	0.00107837	Yes	0.143412	No	Down
XP_011074267	CDS_1099_Unigene_2480	CDS_15195_Unigene_24928	leucine-rich repeat-containing DDB_G0290503	49.4668	3163.34	63.9487	5.99884	0.00112654	Yes	0.143884	No	Up
XP_011096699	CDS_10948_Unigene_20392	CDS_79_Unigene_160	reticuline oxidase	77.2918	4150.5	53.6991	5.74683	0.00110885	Yes	0.143884	No	Up
XP_011084213	CDS_38298_Unigene_58621	CDS_1660_Unigene_3393	UDP-glucuronate 4-epimerase 6	11426.8	257.466	0.0225317	-5.4719	0.00112181	Yes	0.143884	No	Down
XP_011097925	CDS_32956_Unigene_51290	CDS_13688_Unigene_22603	autophagy-related 18f	2224.46	24.5822	0.0110509	-6.4997	0.00109465	Yes	0.143884	No	Down
XP_012840027	CDS_26934_Unigene_42663	CDS_15198_Unigene_24932	probable methyltransferase PMT11	3189.83	50.4581	0.0158184	-5.98225	0.00115157	Yes	0.14564	No	Down
XP_011091187	CDS_3214_Unigene_7149	CDS_1482_Unigene_3002	1-aminocyclopropane-1-carboxylate oxidase homolog 3-like	4625.14	93.1534	0.0201407	-5.63374	0.0011723	Yes	0.146823	No	Down
XP_011095110	CDS_11576_Unigene_21298	CDS_4005_Unigene_7376	WEB family At2g38370	2213.64	25.876	0.0116893	-6.41866	0.00122012	Yes	0.150031	No	Down
XP_011096876	CDS_22928_Unigene_37184	CDS_3880_Unigene_7124	CTP synthase-like isoform X2	2207.45	25.876	0.0117221	-6.41463	0.00123281	Yes	0.150031	No	Down
XP_012836707	CDS_21181_Unigene_34769	CDS_2542_Unigene_4936	receptor 12	4122.75	80.2155	0.0194568	-5.68358	0.00122842	Yes	0.150031	No	Down
XP_011095521	CDS_1659_Unigene_3814	CDS_14314_Unigene_23570	ABC transporter C family member 3-like	11.5938	1499.51	129.338	7.015	0.00127777	Yes	0.152094	No	Up
XP_011093542	CDS_37499_Unigene_57541	CDS_526_Unigene_978	PREDICTED: dihydroflavonol-4-reductase-like	5134.5	111.267	0.0216704	-5.52813	0.00127111	Yes	0.152094	No	Down
XP_011096661	CDS_35625_Unigene_55055	CDS_16868_Unigene_27455	ABC transporter C family member 2-like	10115.2	241.94	0.0239185	-5.38573	0.00128513	Yes	0.152094	No	Down
XP_012831546	CDS_40261_Unigene_63752	CDS_5222_Unigene_9354	endoglucanase 17-like	6817.91	159.137	0.023341	-5.42099	0.00130701	Yes	0.153276	No	Down
XP_011088279	CDS_39835_Unigene_62657	CDS_2341_Unigene_4630	presequence protease chloroplastic mitochondrial-like	15735.8	372.614	0.0236793	-5.40023	0.00132865	Yes	0.153616	No	Down
XP_011098694	CDS_17058_Unigene_29130	CDS_600_Unigene_1112	probable ubiquitin conjugation factor E4	3275.63	56.9271	0.017379	-5.84651	0.00133372	Yes	0.153616	No	Down
XP_011072648	CDS_11592_Unigene_21315	CDS_1820_Unigene_3654	PREDICTED: midasin	2355.08	31.0511	0.0131847	-6.24499	0.0013472	Yes	0.153795	No	Down
XP_011070282	CDS_13163_Unigene_23534	CDS_25286_Unigene_40492	beta-amylase chloroplastic	320.761	13271.8	41.3759	5.37072	0.00136481	Yes	0.153829	No	Up
XP_011092238	CDS_35070_Unigene_54299	CDS_17393_Unigene_28238	probable leucine-rich repeat receptor kinase At5g49770 isoform X1	374.865	15666.6	41.7926	5.38518	0.00138327	Yes	0.153829	No	Up
XP_012833752	CDS_37999_Unigene_58211	CDS_11031_Unigene_18577	E3 ubiquitin- ligase UPL3	3329.73	59.5147	0.0178737	-5.80602	0.00137679	Yes	0.153829	No	Down
XP_011081428	CDS_2552_Unigene_5919	CDS_20384_Unigene_32683	pre-mRNA-processing-splicing factor 8	136.807	5849.26	42.7557	5.41805	0.0014125	Yes	0.155288	No	Up
XP_007025337	CDS_18141_Unigene_30582	CDS_10680_Unigene_18054	Ribosomal large subunit 16A	6542.75	157.843	0.0241249	-5.37333	0.00143004	Yes	0.155288	No	Down
XP_011081198	CDS_34631_Unigene_53706	CDS_9033_Unigene_15579	elongation factor G- chloroplastic	7116.26	174.663	0.0245442	-5.34848	0.00144454	Yes	0.155288	No	Down
XP_011096164	CDS_1676_Unigene_3868	CDS_5486_Unigene_9787	mediator-associated 1-like	2781.73	43.9891	0.0158136	-5.98269	0.00143256	Yes	0.155288	No	Down
XP_012827917	CDS_40441_Unigene_64061	CDS_24649_Unigene_39182	metallothionein 1	149.173	6186.94	41.4749	5.37417	0.00147525	Yes	0.157279	No	Up
XP_011077705	CDS_10131_Unigene_19192	CDS_6543_Unigene_11775	inactive cadmium zinc-transporting ATPase HMA3	2194.31	28.4636	0.0129715	-6.26851	0.00149079	Yes	0.157633	No	Down
XP_011079311	CDS_26868_Unigene_42595	CDS_7421_Unigene_13157	PREDICTED: uncharacterized protein LOC105162856	2554.49	38.8139	0.0151944	-6.04032	0.00152169	Yes	0.159591	No	Down
XP_011087539	CDS_14513_Unigene_25528	CDS_15411_Unigene_25229	probable receptor kinase At5g18500	2803.37	47.8705	0.017076	-5.87188	0.00163966	Yes	0.170578	No	Down
XP_011084003	CDS_16104_Unigene_27779	CDS_19113_Unigene_30860	NADP-dependent glyceraldehyde-3-phosphate dehydrogenase	259.701	9643.97	37.135	5.21471	0.0017174	Yes	0.177235	No	Up
XP_011073073	CDS_2315_Unigene_5258	CDS_23281_Unigene_37043	acetolactate synthase chloroplastic	144.536	5652.6	39.1087	5.28942	0.00175353	Yes	0.178459	No	Up
XP_011085147	CDS_22845_Unigene_37070	CDS_17851_Unigene_28968	ECERIFERUM 1-like	264.338	9671.14	36.5863	5.19323	0.00177696	Yes	0.178459	No	Up
XP_011074361	CDS_17757_Unigene_30077	CDS_8599_Unigene_14893	activating signal cointegrator 1 complex subunit 2	2266.97	33.6387	0.0148386	-6.0745	0.00178459	Yes	0.178459	No	Down
XP_011095722	CDS_14212_Unigene_25054	CDS_7438_Unigene_13182	nuclear cap-binding subunit 1	4499.93	108.679	0.0241513	-5.37176	0.00178169	Yes	0.178459	No	Down
XP_011090720	CDS_29947_Unigene_46885	CDS_6120_Unigene_10940	PREDICTED: uncharacterized protein LOC105171344	45.6022	2641.94	57.9344	5.85635	0.00180802	Yes	0.179411	No	Up
XP_012835500	CDS_34722_Unigene_53829	CDS_212_Unigene_421	TOC75- chloroplastic	5042.52	128.086	0.0254012	-5.29896	0.00182428	Yes	0.179643	No	Down
XP_011091914	CDS_2672_Unigene_6178	CDS_3550_Unigene_6542	vinorine synthase-like	13.1396	1414.12	107.623	6.74984	0.00188758	Yes	0.179752	No	Up
XP_011076069	CDS_20949_Unigene_34400	CDS_14062_Unigene_23185	plastidial pyruvate kinase 2-like	3111	62.1023	0.0199622	-5.64659	0.00189856	Yes	0.179752	No	Down
XP_011085353	CDS_328_Unigene_704	CDS_9504_Unigene_16296	PREDICTED: LOW QUALITY PROTEIN: protein STABILIZED1	2054.42	28.4636	0.0138548	-6.17347	0.0018923	Yes	0.179752	No	Down
XP_011088848	CDS_276_Unigene_592	CDS_25425_Unigene_40699	nucleobase-ascorbate transporter 12	2062.15	28.4636	0.0138029	-6.17889	0.00186694	Yes	0.179752	No	Down
XP_011093622	CDS_32954_Unigene_51283	CDS_545_Unigene_1006	probable lactoylglutathione chloroplast	6434.54	175.957	0.0273456	-5.19255	0.00190899	Yes	0.179752	No	Down
XP_012855630	CDS_39191_Unigene_60798	CDS_7840_Unigene_13773	plastid division chloroplastic	2373.63	37.5201	0.0158071	-5.98329	0.0018478	Yes	0.179752	No	Down
XP_011082168	CDS_14902_Unigene_26038	CDS_9137_Unigene_15730	PREDICTED: uncharacterized protein LOC105164994	1953.16	25.876	0.0132482	-6.23806	0.00192749	Yes	0.180179	No	Down
XP_011084997	CDS_33700_Unigene_52410	CDS_5691_Unigene_10151	cell division cycle 123 homolog	3451.85	75.0403	0.0217391	-5.52356	0.00194414	Yes	0.180428	No	Down
XP_011076664	CDS_13550_Unigene_24091	CDS_1585_Unigene_3257	probable inactive receptor kinase At3g56050	2458.65	41.4015	0.0168391	-5.89204	0.00195838	Yes	0.180451	No	Down
XP_011073885	CDS_40438_Unigene_64053	CDS_3925_Unigene_7223	ENHANCED DISEASE RESISTANCE 2-like	99.7065	4040.53	40.5243	5.34071	0.0020854	Yes	0.184715	No	Up
XP_011077604	CDS_11907_Unigene_21810	CDS_15077_Unigene_24743	fructose-1,6- chloroplastic	799.97	30620.3	38.2768	5.2584	0.0020676	Yes	0.184715	No	Up
XP_011083946	CDS_31612_Unigene_49293	CDS_17543_Unigene_28493	transcription factor GTE10-like	78.8377	3493.25	44.3095	5.46954	0.00206173	Yes	0.184715	No	Up
XP_011088091	CDS_3716_Unigene_8044	CDS_16086_Unigene_26317	ankyrin repeat domain-containing 6	39.4188	2330.13	59.1121	5.88538	0.00211691	Yes	0.184715	No	Up
XP_011094421	CDS_14396_Unigene_25336	CDS_13190_Unigene_21835	histone deacetylase HDT1	254.29	8707.26	34.2414	5.09767	0.00208625	Yes	0.184715	No	Up
XP_011085385	CDS_35440_Unigene_54819	CDS_13144_Unigene_21753	eukaryotic translation initiation factor 3 subunit A	3222.3	69.8651	0.0216818	-5.52737	0.00212723	Yes	0.184715	No	Down
XP_011088124	CDS_37003_Unigene_56868	CDS_10266_Unigene_17455	transport SEC31 homolog B	3941.11	97.0348	0.0246212	-5.34396	0.00212838	Yes	0.184715	No	Down
XP_011089660	CDS_29543_Unigene_46318	CDS_7367_Unigene_13078	galacturonosyltransferase 8-like	6593.77	190.188	0.0288437	-5.1156	0.00213353	Yes	0.184715	No	Down
XP_011099135	CDS_17976_Unigene_30363	CDS_17330_Unigene_28130	CLK4-associating serine arginine rich	4875.57	130.674	0.0268017	-5.22153	0.00209651	Yes	0.184715	No	Down
XP_012854897	CDS_35722_Unigene_55165	CDS_6134_Unigene_10966	SCY1 2	2226.78	36.2263	0.0162685	-5.94177	0.00217088	Yes	0.186696	No	Down
XP_011071763	CDS_963_Unigene_2236	CDS_1071_Unigene_2111	lipase-like PAD4	11.5938	1262.75	108.916	6.76707	0.00223153	Yes	0.188409	No	Up
XP_011090683	CDS_15939_Unigene_27514	CDS_15873_Unigene_25989	PREDICTED: myosin-9-like	65.698	3065.01	46.6529	5.5439	0.00222066	Yes	0.188409	No	Up
XP_011092433	CDS_34668_Unigene_53753	CDS_21031_Unigene_33629	PREDICTED: BRCA1-associated protein	9.27502	1137.25	122.614	6.93798	0.00223462	Yes	0.188409	No	Up
XP_011069664	CDS_28405_Unigene_44802	CDS_10866_Unigene_18321	probable serine threonine- kinase At1g01540	76.5189	3275.9	42.8116	5.41993	0.00240779	Yes	0.196565	No	Up
XP_011079922	CDS_12426_Unigene_22539	CDS_842_Unigene_1643	BEACH domain-containing lvsA isoform X1	23.1875	1716.87	74.0428	6.21029	0.00244031	Yes	0.196565	No	Up
XP_011083369	CDS_29563_Unigene_46348	CDS_7019_Unigene_12554	PREDICTED: protein LYK5	10.8209	1179.94	109.043	6.76876	0.00248734	Yes	0.196565	No	Up
XP_011088308	CDS_1503_Unigene_3248	CDS_3308_Unigene_6135	flavonol synthase flavanone 3-hydroxylase-like	33.2355	2058.43	61.9348	5.95268	0.002401	Yes	0.196565	No	Up
XP_011096552	CDS_34252_Unigene_53152	CDS_21210_Unigene_33902	mannosyl-oligosaccharide 1,2-alpha-mannosidase MNS3	86.5668	3552.77	41.0408	5.35899	0.00236232	Yes	0.196565	No	Up
XP_011099030	CDS_10142_Unigene_19216	CDS_24259_Unigene_38554	receptor kinase FERONIA	21.6417	1676.76	77.4783	6.27572	0.00236171	Yes	0.196565	No	Up
XP_012842224	CDS_26210_Unigene_41670	CDS_27193_Unigene_44610	PREDICTED: LOW QUALITY PROTEIN: uncharacterized protein LOC105962467	61.8335	2867.06	46.3674	5.53504	0.00246972	Yes	0.196565	No	Up
XP_011070447	CDS_1697_Unigene_3921	CDS_302_Unigene_576	PREDICTED: uncharacterized protein LOC105156101	3214.57	73.7465	0.0229413	-5.44591	0.00238889	Yes	0.196565	No	Down
XP_011071161	CDS_13517_Unigene_24034	CDS_4228_Unigene_7765	PREDICTED: uncharacterized protein LOC105156657	10609.1	341.563	0.0321953	-4.957	0.00254378	Yes	0.196565	No	Down
XP_011072106	CDS_27942_Unigene_44162	CDS_4519_Unigene_8207	U-box domain-containing 38-like	1684.96	21.9946	0.0130535	-6.25942	0.00247965	Yes	0.196565	No	Down
XP_011082413	CDS_20626_Unigene_33940	CDS_13898_Unigene_22947	nodal modulator 1	4455.87	124.205	0.0278744	-5.16492	0.00244721	Yes	0.196565	No	Down
XP_011085413	CDS_9799_Unigene_18661	CDS_153_Unigene_337	long chain acyl- synthetase 8	4697.8	135.849	0.0289176	-5.11191	0.00253896	Yes	0.196565	No	Down
XP_011093337	CDS_27560_Unigene_43598	CDS_18009_Unigene_29174	PREDICTED: uncharacterized protein LOC105173333	1677.23	21.9946	0.0131136	-6.25279	0.00251902	Yes	0.196565	No	Down
XP_012835575	CDS_34332_Unigene_53272	CDS_21616_Unigene_34542	diacylglycerol O-acyltransferase 2	52.5584	1.2938	0.0246164	-5.34424	0.00254467	Yes	0.196565	No	Down
XP_011092949	CDS_13418_Unigene_23894	CDS_12205_Unigene_20309	(RS)-norcoclaurine 6-O-methyltransferase-like	3015.93	68.5713	0.0227364	-5.45885	0.00256468	Yes	0.196931	No	Down
XP_011072129	CDS_8613_Unigene_16825	CDS_15954_Unigene_26124	late blight resistance homolog R1A-10	17.7771	1468.46	82.604	6.36814	0.00267563	Yes	0.197324	No	Up
XP_011083306	CDS_12048_Unigene_22011	CDS_10849_Unigene_18303	ribosomal L1 domain-containing 1	133.715	4605.92	34.4458	5.10626	0.00261698	Yes	0.197324	No	Up
XP_011088487	CDS_13103_Unigene_23456	CDS_10956_Unigene_18472	fructose-bisphosphate aldolase chloroplastic	3338.23	161334	48.3292	5.59482	0.00270747	Yes	0.197324	No	Up
XP_011098245	CDS_14326_Unigene_25227	CDS_20457_Unigene_32790	malate mitochondrial	240.378	7492.38	31.1692	4.96205	0.00264993	Yes	0.197324	No	Up
XP_011075966	CDS_13269_Unigene_23696	CDS_6490_Unigene_11686	myosin heavy striated muscle	2095.38	36.2263	0.0172887	-5.85403	0.00268513	Yes	0.197324	No	Down
XP_011081770	CDS_23150_Unigene_37453	CDS_16554_Unigene_26998	ribosome biogenesis BMS1 homolog	2758.55	59.5147	0.0215747	-5.53452	0.00262942	Yes	0.197324	No	Down
XP_011086535	CDS_31812_Unigene_49583	CDS_21914_Unigene_34996	probable alpha,alpha-trehalose-phosphate synthase [UDP-forming] 10	2105.43	36.2263	0.0172062	-5.86093	0.00264086	Yes	0.197324	No	Down
XP_011088448	CDS_34535_Unigene_53565	CDS_9897_Unigene_16905	SUMO-activating enzyme subunit 2	2753.91	59.5147	0.021611	-5.53209	0.00264423	Yes	0.197324	No	Down
XP_011091911	CDS_36103_Unigene_55624	CDS_15860_Unigene_25967	K(+) efflux antiporter chloroplastic	4923.49	148.787	0.0302198	-5.04836	0.00270714	Yes	0.197324	No	Down
XP_011081718	CDS_17330_Unigene_29480	CDS_10848_Unigene_18299	clathrin interactor EPSIN 1 isoform X1	119.029	4145.33	34.8261	5.1221	0.00280215	Yes	0.199711	No	Up
XP_012841365	CDS_20517_Unigene_33794	CDS_23365_Unigene_37176	tubulin alpha chain	2966.46	134244	45.2541	5.49998	0.00279805	Yes	0.199711	No	Up
XP_011099335	CDS_23186_Unigene_37510	CDS_25966_Unigene_41950	subtilisin-like protease	8613.4	287.223	0.0333461	-4.90634	0.00278605	Yes	0.199711	No	Down
XP_012845944	CDS_39211_Unigene_60828	CDS_1208_Unigene_2357	NIM1-INTERACTING 2-like	12078.4	402.371	0.0333133	-4.90776	0.00277071	Yes	0.199711	No	Down
XP_012846829	CDS_24528_Unigene_39361	CDS_7474_Unigene_13230	C2 domain-containing At1g53590 isoform X2	1620.81	21.9946	0.0135701	-6.20342	0.00282789	Yes	0.200438	No	Down
XP_011078273	CDS_39403_Unigene_61579	CDS_4979_Unigene_8951	CRS2-associated factor chloroplastic	34.0084	1973.04	58.0163	5.85839	0.00289801	Yes	0.201138	No	Up
XP_012835469	CDS_5582_Unigene_11609	CDS_13711_Unigene_22642	acyltransferase chloroplastic	43.2834	2242.15	51.8016	5.69493	0.00287049	Yes	0.201138	No	Up
XP_011078886	CDS_13686_Unigene_24262	CDS_7077_Unigene_12642	zinc finger CCCH domain-containing 30-like	1897.51	31.0511	0.0163641	-5.93332	0.00290477	Yes	0.201138	No	Down
XP_011079515	CDS_7275_Unigene_14504	CDS_739_Unigene_1387	probable pectinesterase 53	1971.71	33.6387	0.0170607	-5.87318	0.00291573	Yes	0.201138	No	Down
XP_011086897	CDS_38100_Unigene_58357	CDS_22174_Unigene_35367	PREDICTED: retinoblastoma-related protein	2483.39	51.7519	0.0208393	-5.58455	0.00286168	Yes	0.201138	No	Down
XP_012843906	CDS_30518_Unigene_47717	CDS_9236_Unigene_15881	vacuolar sorting-associated 8 homolog isoform X2	1644.77	23.2884	0.014159	-6.14213	0.00294864	Yes	0.202327	No	Down
XP_011084110	CDS_21809_Unigene_35683	CDS_1111_Unigene_2166	probable galactinol--sucrose galactosyltransferase 6	928.275	29481.8	31.7597	4.98913	0.00309494	Yes	0.208071	No	Up
XP_011086586	CDS_38274_Unigene_58596	CDS_26443_Unigene_43015	F-box At3g59000-like	30.9167	1847.54	59.7587	5.90108	0.00308085	Yes	0.208071	No	Up
XP_012840450	CDS_39892_Unigene_62731	CDS_2567_Unigene_4984	F-box PP2-B10-like	13.9125	1239.46	89.0894	6.47718	0.00309687	Yes	0.208071	No	Up
XP_012854244	CDS_39144_Unigene_60725	CDS_25364_Unigene_40603	high mobility group B 6-like	2858.25	68.5713	0.0239906	-5.38138	0.0030676	Yes	0.208071	No	Down
XP_011100775	CDS_123_Unigene_296	CDS_7255_Unigene_12907	ocs element-binding factor 1-like	22.4146	1559.03	69.554	6.12006	0.0031908	Yes	0.211874	No	Up
XP_011075789	CDS_5937_Unigene_12189	CDS_779_Unigene_1477	target of Myb 1	2882.99	71.1589	0.0246824	-5.34038	0.00320274	Yes	0.211874	No	Down
XP_011085623	CDS_35156_Unigene_54409	CDS_1283_Unigene_2528	PREDICTED: uncharacterized protein LOC105167549	1885.92	32.3449	0.0171507	-5.86558	0.00317808	Yes	0.211874	No	Down
XP_011082296	CDS_19361_Unigene_32256	CDS_4909_Unigene_8842	ATP-dependent zinc metalloprotease	1978.67	36.2263	0.0183084	-5.77135	0.00327125	Yes	0.214633	No	Down
XP_011099195	CDS_24621_Unigene_39514	CDS_6066_Unigene_10823	probable LRR receptor-like serine threonine- kinase At3g47570	1592.98	23.2884	0.0146193	-6.09598	0.00327773	Yes	0.214633	No	Down
XP_011086565	CDS_8489_Unigene_16618	CDS_2732_Unigene_5270	polygalacturonase-1 non-catalytic subunit beta-like	2671.21	63.3961	0.0237331	-5.39695	0.00329762	Yes	0.214845	No	Down
XP_011078153	CDS_810_Unigene_1989	CDS_13202_Unigene_21849	conserved oligomeric Golgi complex subunit 3	1970.94	36.2263	0.0183802	-5.7657	0.00331523	Yes	0.214907	No	Down
XP_011086542	CDS_32387_Unigene_50467	CDS_14872_Unigene_24434	potassium transporter 6-like isoform X2	17.0042	1324.85	77.913	6.28379	0.00343446	Yes	0.218249	No	Up
XP_011080022	CDS_10827_Unigene_20214	CDS_2897_Unigene_5532	poly [ADP-ribose] polymerase 1	2290.16	49.1643	0.0214677	-5.54169	0.00341413	Yes	0.218249	No	Down
XP_011080458	CDS_30868_Unigene_48256	CDS_19347_Unigene_31187	NADP-dependent malic enzyme-like	3894.73	119.029	0.0305616	-5.03214	0.00338697	Yes	0.218249	No	Down
XP_011094432	CDS_3959_Unigene_8619	CDS_6053_Unigene_10794	PREDICTED: uncharacterized protein LOC105174131	2021.18	38.8139	0.0192036	-5.70248	0.00342728	Yes	0.218249	No	Down
XP_011071684	CDS_23490_Unigene_37937	CDS_25901_Unigene_41827	PHYTOCHROME KINASE SUBSTRATE 3-like	3.09167	248.409	80.3478	6.32819	0.00353765	Yes	0.219402	No	Up
XP_011073737	CDS_13400_Unigene_23868	CDS_13470_Unigene_22271	probable polygalacturonase	57.1959	2458.22	42.9788	5.42555	0.00353112	Yes	0.219402	No	Up
XP_011074160	CDS_19770_Unigene_32822	CDS_17185_Unigene_27923	uncharacterized WD repeat-containing	7068.34	257.466	0.0364252	-4.77892	0.00352928	Yes	0.219402	No	Down
XP_011087691	CDS_30786_Unigene_48121	CDS_22296_Unigene_35565	zinc finger CCCH domain-containing 30-like	2682.8	65.9837	0.0245951	-5.34549	0.00350754	Yes	0.219402	No	Down
XP_011101309	CDS_32425_Unigene_50529	CDS_82_Unigene_171	eukaryotic translation initiation factor 3 subunit C-like	3379.2	97.0348	0.0287153	-5.12203	0.00350956	Yes	0.219402	No	Down
XP_011090502	CDS_2757_Unigene_6339	CDS_1729_Unigene_3528	WAT1-related At5g64700- partial	10.0479	1009.16	100.435	6.65012	0.00356915	Yes	0.220297	No	Up
XP_012836394	CDS_29537_Unigene_46314	CDS_19909_Unigene_32012	glycosyltransferase-like KOBITO 1	23.1875	1520.21	65.5616	6.03478	0.0036536	Yes	0.220859	No	Up
XP_012843054	CDS_18504_Unigene_31078	CDS_15479_Unigene_25327	L-ascorbate oxidase homolog	199.413	5604.73	28.1062	4.81281	0.00366386	Yes	0.220859	No	Up
XP_011070512	CDS_29684_Unigene_46515	CDS_3646_Unigene_6690	ACCUMULATION AND REPLICATION OF CHLOROPLASTS 3	2598.55	63.3961	0.0243967	-5.35717	0.00360594	Yes	0.220859	No	Down
XP_011083232	CDS_37297_Unigene_57250	CDS_24097_Unigene_38269	PREDICTED: LOW QUALITY PROTEIN: uncharacterized protein LOC105165795	3509.05	104.798	0.029865	-5.0654	0.00363059	Yes	0.220859	No	Down
XP_011100175	CDS_35245_Unigene_54553	CDS_10869_Unigene_18325	monosaccharide-sensing 2-like	1812.49	32.3449	0.0178456	-5.80829	0.00363562	Yes	0.220859	No	Down
XP_011090789	CDS_20547_Unigene_33835	CDS_6386_Unigene_11507	flavanone 3-dioxygenase-like	2512.76	60.8085	0.0241999	-5.36885	0.00371597	Yes	0.222958	No	Down
XP_011101301	CDS_31570_Unigene_49219	CDS_25605_Unigene_41164	probable LRR receptor-like serine threonine- kinase At4g26540	2836.61	75.0403	0.0264542	-5.24036	0.00374135	Yes	0.223442	No	Down
XP_011077901	CDS_13730_Unigene_24334	CDS_3563_Unigene_6562	sodium transporter HKT1-like	20.8688	1410.24	67.5765	6.07845	0.00390559	Yes	0.228648	No	Up
XP_011080765	CDS_1742_Unigene_4095	CDS_2990_Unigene_5667	codeine O-demethylase-like	76.5189	2842.47	37.1473	5.21519	0.00384739	Yes	0.228648	No	Up
XP_011094568	CDS_39313_Unigene_61024	CDS_1437_Unigene_2906	UDP-glycosyltransferase 73D1	2.31875	38.8139	16.7391	4.06515	0.00391715	Yes	0.228648	No	Up
XP_011101493	CDS_51_Unigene_112	CDS_26803_Unigene_43951	UPF0481 At3g47200	35.5542	1850.13	52.0369	5.70146	0.00389438	Yes	0.228648	No	Up
XP_011086497	CDS_1320_Unigene_2850	CDS_2148_Unigene_4258	nucleolar GTP-binding 1-like	3911.74	128.086	0.032744	-4.93263	0.00389161	Yes	0.228648	No	Down
XP_011095914	CDS_2273_Unigene_5146	CDS_9691_Unigene_16596	DNA ligase 1-like isoform X1	4818.37	172.075	0.0357123	-4.80744	0.00394008	Yes	0.228951	No	Down
XP_011074709	CDS_17942_Unigene_30320	CDS_24827_Unigene_39418	zeaxanthin chloroplastic-like	47.148	2128.3	45.1408	5.49636	0.00399446	Yes	0.23068	No	Up
XP_011101289	CDS_13704_Unigene_24295	CDS_22927_Unigene_36473	copper amine oxidase 1-like	117.484	3665.33	31.1987	4.96341	0.0040056	Yes	0.23068	No	Up
XP_011089999	CDS_16904_Unigene_28917	CDS_1556_Unigene_3191	glucomannan 4-beta-mannosyltransferase 2-like	3574.75	113.854	0.0318496	-4.97258	0.00405001	Yes	0.2322	No	Down
XP_011083366	CDS_7779_Unigene_15415	CDS_8669_Unigene_15001	PREDICTED: uncharacterized protein LOC105165908 isoform X2	91.9773	3119.35	33.9143	5.08382	0.00408754	Yes	0.232626	No	Up
XP_012842765	CDS_17852_Unigene_30199	CDS_12320_Unigene_20480	mitochondrial amidoxime reducing component 2-like	242.696	6353.84	26.1802	4.7104	0.00409349	Yes	0.232626	No	Up
XP_011095751	CDS_20354_Unigene_33571	CDS_4338_Unigene_7948	zinc transporter 1-like	34.7813	1798.38	51.7053	5.69224	0.00412249	Yes	0.233246	No	Up
XP_011077048	CDS_1661_Unigene_3816	CDS_7567_Unigene_13379	calcium-binding mitochondrial carrier S -1-like	4870.93	179.838	0.0369206	-4.75943	0.00420679	Yes	0.236976	No	Down
XP_011099175	CDS_39667_Unigene_62026	CDS_26983_Unigene_44187	PREDICTED: uncharacterized protein LOC105177651	3.09167	81.5093	26.3641	4.7205	0.00429129	Yes	0.23861	No	Up
XP_011076219	CDS_36275_Unigene_55861	CDS_24300_Unigene_38628	threonine--tRNA mitochondrial	4201.58	148.787	0.0354121	-4.81962	0.00428493	Yes	0.23861	No	Down
XP_011099365	CDS_38760_Unigene_59730	CDS_26038_Unigene_42115	glucan endo-1,3-beta-glucosidase 12	3074.67	91.8597	0.0298763	-5.06486	0.00427019	Yes	0.23861	No	Down
XP_011074134	CDS_181_Unigene_427	CDS_421_Unigene_805	PREDICTED: laccase-14-like	4702.43	174.663	0.037143	-4.75076	0.00435307	Yes	0.24001	No	Down
XP_011076965	CDS_12529_Unigene_22693	CDS_4349_Unigene_7962	GDSL esterase lipase At5g03610-like	3082.4	93.1534	0.0302211	-5.0483	0.00435367	Yes	0.24001	No	Down
XP_011086716	CDS_16989_Unigene_29025	CDS_6391_Unigene_11513	probable LRR receptor-like serine threonine- kinase At1g67720	2090.74	47.8705	0.0228964	-5.44873	0.00441007	Yes	0.242085	No	Down
XP_011070631	CDS_18726_Unigene_31364	CDS_19071_Unigene_30799	PREDICTED: uncharacterized protein LOC105156252	844.8	7.76279	0.00918891	-6.76589	0.00444648	Yes	0.243049	No	Down
XP_012843823	CDS_16737_Unigene_28678	CDS_20134_Unigene_32279	hydroquinone glucosyltransferase-like	207.915	5369.26	25.8243	4.69066	0.0044926	Yes	0.244111	No	Up
XP_011099141	CDS_30539_Unigene_47753	CDS_2547_Unigene_4941	PREDICTED: uncharacterized protein LOC105177625 isoform X2	1987.17	43.9891	0.0221365	-5.49743	0.00450376	Yes	0.244111	No	Down
XP_011085572	CDS_21306_Unigene_34940	CDS_4215_Unigene_7745	furry homolog-like	2154.9	51.7519	0.024016	-5.37986	0.00458005	Yes	0.247208	No	Down
XP_011085266	CDS_8934_Unigene_17341	CDS_27197_Unigene_44625	LRR receptor-like serine threonine- kinase FLS2	1300.05	19.407	0.0149279	-6.06585	0.00462905	Yes	0.248811	No	Down
XP_012847135	CDS_574_Unigene_1283	CDS_10555_Unigene_17875	NUCLEAR FUSION DEFECTIVE 4-like	13.1396	1040.21	79.1662	6.30681	0.00476383	Yes	0.25394	No	Up
XP_011076332	CDS_11261_Unigene_20868	CDS_24549_Unigene_39062	21 kDa	4035.41	147.493	0.0365497	-4.774	0.00474685	Yes	0.25394	No	Down
XP_012827532	CDS_39188_Unigene_60795	CDS_25303_Unigene_40524	PREDICTED: alpha-glucosidase	536.405	12666.3	23.6133	4.56153	0.00487478	Yes	0.254643	No	Up
XP_011070978	CDS_10635_Unigene_19925	CDS_18944_Unigene_30615	serine threonine- kinase HT1	5025.51	200.539	0.0399041	-4.64732	0.00489547	Yes	0.254643	No	Down
XP_011075803	CDS_3126_Unigene_7013	CDS_10804_Unigene_18233	D-xylose-proton symporter-like 2 isoform X2	3053.03	97.0348	0.0317832	-4.97559	0.00486194	Yes	0.254643	No	Down
XP_011095639	CDS_28529_Unigene_44972	CDS_1370_Unigene_2754	phosphatidylinositol phosphatidylcholine transfer SFH13-like isoform X2	2123.98	51.7519	0.0243655	-5.35901	0.00480228	Yes	0.254643	No	Down
XP_011099316	CDS_14955_Unigene_26099	CDS_5623_Unigene_10025	probable receptor kinase At5g24010	2362.81	63.3961	0.0268308	-5.21997	0.00489121	Yes	0.254643	No	Down
XP_012836431	CDS_2699_Unigene_6243	CDS_1825_Unigene_3660	ASPARTIC PROTEASE IN GUARD CELL 2	3203.75	104.798	0.032711	-4.93408	0.00485411	Yes	0.254643	No	Down
XP_011096616	CDS_29857_Unigene_46763	CDS_23417_Unigene_37251	CBL-interacting kinase 23	535.632	12569.2	23.4662	4.55251	0.0049392	Yes	0.255886	No	Up
XP_011086701	CDS_7803_Unigene_15455	CDS_7552_Unigene_13365	probable pectate lyase 5	3635.81	129.38	0.0355849	-4.81259	0.0049822	Yes	0.256614	No	Down
XP_011089707	CDS_12917_Unigene_23186	CDS_3699_Unigene_6772	PREDICTED: uncharacterized protein LOC105170581	12955.7	557.627	0.0430412	-4.53814	0.00499304	Yes	0.256614	No	Down
XP_011075226	CDS_554_Unigene_1253	CDS_2738_Unigene_5277	PREDICTED: uncharacterized protein LOC105159742	251.971	6058.86	24.0458	4.58771	0.00501526	Yes	0.256733	No	Up
XP_011086188	CDS_14855_Unigene_25977	CDS_12522_Unigene_20786	ATP synthase gamma chloroplastic-like	992.427	24685.7	24.874	4.63657	0.00508444	Yes	0.257153	No	Up
XP_011071731	CDS_38677_Unigene_59619	CDS_1430_Unigene_2896	pentatricopeptide repeat-containing At1g74750-like	1759.93	37.5201	0.0213191	-5.55171	0.00512312	Yes	0.257153	No	Down
XP_011071970	CDS_1508_Unigene_3275	CDS_9069_Unigene_15631	late blight resistance homolog R1A-10	3246.26	109.973	0.0338768	-4.88356	0.0051222	Yes	0.257153	No	Down
XP_011075371	CDS_18312_Unigene_30822	CDS_17049_Unigene_27726	probable inactive purple acid phosphatase 16	5346.28	219.946	0.04114	-4.60332	0.0050832	Yes	0.257153	No	Down
XP_011081698	CDS_33986_Unigene_52813	CDS_20961_Unigene_33548	far upstream element-binding 2	2393.73	65.9837	0.0275652	-5.18101	0.0050482	Yes	0.257153	No	Down
XP_011098718	CDS_29255_Unigene_45958	CDS_14676_Unigene_24128	alpha-1,4 glucan phosphorylase L-1 chloroplastic amyloplastic	9493.75	417.897	0.0440181	-4.50576	0.00517655	Yes	0.258827	No	Down
XP_012832245	CDS_37216_Unigene_57151	CDS_25618_Unigene_41215	regulatory-associated of TOR 1	1366.52	23.2884	0.0170421	-5.87475	0.00526304	Yes	0.262136	No	Down
XP_011072681	CDS_39591_Unigene_61854	CDS_1121_Unigene_2179	subtilisin-like protease	4897.98	203.126	0.0414714	-4.59174	0.00538743	Yes	0.267299	No	Down
XP_011101790	CDS_37023_Unigene_56893	CDS_6792_Unigene_12244	transcription elongation factor SPT5 homolog 1	2360.49	67.2775	0.0285015	-5.13282	0.0054678	Yes	0.270248	No	Down
XP_011099705	CDS_14424_Unigene_25375	CDS_6180_Unigene_11056	L-ascorbate oxidase homolog	5050.25	214.77	0.0425267	-4.55549	0.00560301	Yes	0.275873	No	Down
XP_011096635	CDS_31230_Unigene_48759	CDS_20069_Unigene_32188	auxin response factor 6 isoform X1	2313.34	65.9837	0.0285231	-5.13173	0.0056271	Yes	0.276006	No	Down
XP_011085625	CDS_11657_Unigene_21402	CDS_21323_Unigene_34083	eukaryotic translation initiation factor 4G-like isoform X1	26.2792	1399.89	53.2698	5.73525	0.00572602	Yes	0.279794	No	Up
XP_011094236	CDS_24835_Unigene_39789	CDS_1256_Unigene_2446	BEL1-like homeodomain 1	2791.78	91.8597	0.0329036	-4.92561	0.00579586	Yes	0.282138	No	Down
XP_011085084	CDS_39618_Unigene_61902	CDS_27281_Unigene_45058	protoheme IX mitochondrial	42.5105	1781.56	41.9087	5.38918	0.00596589	Yes	0.289323	No	Up
XP_011101605	CDS_5018_Unigene_10669	CDS_21773_Unigene_34797	crocetin chloroplastic-like	8.5021	741.346	87.1957	6.44618	0.00602149	Yes	0.290926	No	Up
XP_011073116	CDS_14434_Unigene_25391	CDS_1280_Unigene_2516	pyruvate dehydrogenase E1 component subunit beta- mitochondrial	458.341	9702.19	21.1681	4.40382	0.00614487	Yes	0.292434	No	Up
XP_011086107	CDS_16786_Unigene_28744	CDS_13273_Unigene_21953	stem-specific TSJT1-like	109.754	3057.24	27.8553	4.79988	0.00616606	Yes	0.292434	No	Up
XP_011087617	CDS_29816_Unigene_46707	CDS_18414_Unigene_29781	ATP-dependent Clp protease ATP-binding subunit clpX- mitochondrial	34.0084	1568.08	46.1087	5.52697	0.00614901	Yes	0.292434	No	Up
XP_011092853	CDS_3738_Unigene_8115	CDS_8028_Unigene_14061	kinesin NACK1 isoform X2	18.55	1133.37	61.0978	5.93305	0.00614699	Yes	0.292434	No	Up
XP_012832933	CDS_14662_Unigene_25739	CDS_13765_Unigene_22731	F-box LRR-repeat MAX2 homolog A	25.5063	1342.96	52.6522	5.71842	0.00616072	Yes	0.292434	No	Up
XP_011100028	CDS_16662_Unigene_28564	CDS_27314_Unigene_45091	PREDICTED: putative uncharacterized protein At4g01020, chloroplastic	18.55	1126.9	60.7491	5.92479	0.00624628	Yes	0.295154	No	Up
XP_011088374	CDS_33876_Unigene_52668	CDS_9584_Unigene_16438	SWI SNF complex subunit SWI3D	2058.28	56.9271	0.0276576	-5.17618	0.00628175	Yes	0.295747	No	Down
XP_011084279	CDS_10077_Unigene_19089	CDS_8202_Unigene_14322	leucine--tRNA cytoplasmic	4349.21	187.601	0.0431344	-4.53502	0.0063102	Yes	0.296006	No	Down
XP_011075874	CDS_22121_Unigene_36140	CDS_16923_Unigene_27531	NAC domain-containing 45	2913.9	103.504	0.0355207	-4.8152	0.00637628	Yes	0.298022	No	Down
XP_011069930	CDS_37470_Unigene_57483	CDS_23677_Unigene_37645	plasma membrane ATPase 4	66.471	2216.28	33.342	5.05927	0.00648998	Yes	0.298988	No	Up
XP_011097953	CDS_4221_Unigene_9219	CDS_13856_Unigene_22876	G-type lectin S-receptor-like serine threonine- kinase At4g27290	10.8209	834.5	77.1196	6.26903	0.00645213	Yes	0.298988	No	Up
XP_011079489	CDS_32633_Unigene_50820	CDS_3766_Unigene_6894	zinc finger 598	1720.52	41.4015	0.0240634	-5.37701	0.0064741	Yes	0.298988	No	Down
XP_011088624	CDS_29356_Unigene_46086	CDS_22520_Unigene_35873	probable 26S proteasome non-ATPase regulatory subunit 3	2546.77	84.0969	0.033021	-4.92047	0.00651283	Yes	0.298988	No	Down
XP_011095939	CDS_31146_Unigene_48625	CDS_22391_Unigene_35706	PREDICTED: OBERON-like protein	4435	195.363	0.0440503	-4.5047	0.00650447	Yes	0.298988	No	Down
XP_011080912	CDS_34982_Unigene_54159	CDS_13589_Unigene_22457	coatomer subunit beta -2 isoform X1	9572.59	468.355	0.0489266	-4.35324	0.00655599	Yes	0.299902	No	Down
XP_011099355	CDS_2180_Unigene_4923	CDS_15933_Unigene_26096	LOB domain-containing 37-like	61.8335	2115.36	34.2106	5.09637	0.00660608	Yes	0.301125	No	Up
XP_011089619	CDS_6867_Unigene_13745	CDS_13893_Unigene_22935	probable sodium metabolite cotransporter chloroplastic	167.723	3947.38	23.5351	4.55674	0.00665798	Yes	0.302299	No	Up
XP_011096686	CDS_848_Unigene_2069	CDS_11620_Unigene_19461	receptor kinase HAIKU2	166.177	3917.62	23.5749	4.55918	0.00667869	Yes	0.302299	No	Up
XP_011078586	CDS_25706_Unigene_40951	CDS_21682_Unigene_34651	transmembrane 9 superfamily member 11	3122.59	119.029	0.0381188	-4.71335	0.00675276	Yes	0.303708	No	Down
XP_012853623	CDS_39052_Unigene_60607	CDS_6112_Unigene_10920	PREDICTED: uncharacterized protein At4g06744-like	16556.7	799.567	0.0482927	-4.37205	0.00675692	Yes	0.303708	No	Down
XP_011078258	CDS_37085_Unigene_56982	CDS_22624_Unigene_36021	golgin candidate 1 isoform X1	1131.55	19.407	0.0171507	-5.86558	0.00686104	Yes	0.307318	No	Down
XP_011070630	CDS_1509_Unigene_3276	CDS_18997_Unigene_30694	auxin efflux carrier component 7-like	21.6417	1172.18	54.163	5.75924	0.00702368	Yes	0.31164	No	Up
XP_011094068	CDS_26553_Unigene_42156	CDS_13674_Unigene_22579	isoamylase chloroplastic isoform X2	3464.99	142.318	0.041073	-4.60566	0.00699582	Yes	0.31164	No	Down
XP_012830922	CDS_38006_Unigene_58223	CDS_1988_Unigene_3903	histone acetyltransferase HAC1-like isoform X1	1406.71	29.7574	0.0211538	-5.56294	0.00703003	Yes	0.31164	No	Down
XP_011101144	CDS_33160_Unigene_51597	CDS_1953_Unigene_3845	DEAD-box ATP-dependent RNA helicase 7-like	5297.58	253.584	0.047868	-4.3848	0.0070797	Yes	0.312768	No	Down
XP_012836131	CDS_31945_Unigene_49762	CDS_27371_Unigene_45164	125 kDa kinesin-related -like	1356.47	28.4636	0.0209835	-5.5746	0.00728355	Yes	0.320675	No	Down
XP_011085688	CDS_32492_Unigene_50616	CDS_22280_Unigene_35540	ras GTPase-activating -binding 2-like	1385.84	29.7574	0.0214724	-5.54137	0.00733624	Yes	0.321896	No	Down
XP_011085074	CDS_5818_Unigene_12000	CDS_12719_Unigene_21086	NRT1 PTR FAMILY -like	7.72918	588.678	76.163	6.25102	0.00739384	Yes	0.322232	No	Up
XP_011092071	CDS_1505_Unigene_3252	CDS_25485_Unigene_40797	PREDICTED: histone H2A.1	3075.44	121.617	0.0395446	-4.66038	0.0073768	Yes	0.322232	No	Down
XP_011096032	CDS_201_Unigene_453	CDS_1842_Unigene_3681	EH domain-containing 1-like	1440.72	32.3449	0.0224506	-5.47711	0.0074627	Yes	0.324137	No	Down
XP_012832418	CDS_39247_Unigene_60906	CDS_8284_Unigene_14448	homocysteine S-methyltransferase 2	142.99	3400.1	23.7786	4.57159	0.00751052	Yes	0.324618	No	Up
XP_011096315	CDS_11664_Unigene_21414	CDS_2453_Unigene_4804	PREDICTED: protein SMG7L	2428.51	84.0969	0.034629	-4.85188	0.00752409	Yes	0.324618	No	Down
XP_011098470	CDS_37558_Unigene_57631	CDS_473_Unigene_891	phospholipid-transporting ATPase 8	1579.84	38.8139	0.0245682	-5.34706	0.00757736	Yes	0.325826	No	Down
XP_011069854	CDS_34918_Unigene_54078	CDS_9330_Unigene_16026	PREDICTED: uncharacterized protein LOC105155646 isoform X1	1194.16	23.2884	0.0195019	-5.68024	0.00768427	Yes	0.328235	No	Down
XP_011083516	CDS_37737_Unigene_57861	CDS_5427_Unigene_9687	5 -3 exoribonuclease 3 isoform X4	1194.93	23.2884	0.0194893	-5.68118	0.00767062	Yes	0.328235	No	Down
XP_011097920	CDS_16643_Unigene_28525	CDS_13412_Unigene_22180	trafficking particle complex subunit 3	152.265	3510.07	23.0524	4.52685	0.00774127	Yes	0.329579	No	Up
XP_011088832	CDS_21218_Unigene_34815	CDS_3350_Unigene_6200	probable mannan synthase 11	1848.82	53.0457	0.0286917	-5.12323	0.00780543	Yes	0.331217	No	Down
XP_011082476	CDS_37922_Unigene_58095	CDS_4446_Unigene_8102	PREDICTED: uncharacterized protein LOC105165229	102.025	2691.1	26.3768	4.7212	0.00791009	Yes	0.332353	No	Up
XP_011088022	CDS_21024_Unigene_34516	CDS_6486_Unigene_11678	PREDICTED: uncharacterized protein LOC105169335	630.701	11912	18.8869	4.23931	0.00797309	Yes	0.332353	No	Up
XP_011080937	CDS_9271_Unigene_17899	CDS_10087_Unigene_17199	PREDICTED: uncharacterized protein LOC105164077	867.987	12.938	0.0149057	-6.06799	0.0079157	Yes	0.332353	No	Down
XP_011087914	CDS_36877_Unigene_56665	CDS_7707_Unigene_13565	DNA topoisomerase 2 isoform X1	2207.45	73.7465	0.0334079	-4.90367	0.00795381	Yes	0.332353	No	Down
XP_012839050	CDS_20260_Unigene_33432	CDS_10497_Unigene_17790	UDP-glycosyltransferase 74E2-like	2231.41	75.0403	0.033629	-4.89415	0.00793548	Yes	0.332353	No	Down
XP_012854573	CDS_1249_Unigene_2740	CDS_3192_Unigene_5974	aldehyde dehydrogenase family 2 member C4	5420.48	275.579	0.0508404	-4.29788	0.00798677	Yes	0.332353	No	Down
XP_011092868	CDS_4218_Unigene_9211	CDS_26725_Unigene_43829	PREDICTED: snakin-2	4866.29	127517	26.2041	4.71172	0.00802432	Yes	0.332842	No	Up
XP_012839695	CDS_13086_Unigene_23427	CDS_10669_Unigene_18041	GDSL esterase lipase At5g03610-like isoform X1	990.108	16.8194	0.0169874	-5.87939	0.00806761	Yes	0.333565	No	Down
XP_011100361	CDS_14457_Unigene_25434	CDS_9743_Unigene_16664	O-acyltransferase WSD1-like	153.811	3473.85	22.5852	4.49731	0.00814652	Yes	0.334682	No	Up
XP_011101302	CDS_7553_Unigene_14991	CDS_12886_Unigene_21371	cell division cycle 48 homolog	28.598	1295.09	45.2861	5.501	0.00812474	Yes	0.334682	No	Up
XP_011091761	CDS_4696_Unigene_10048	CDS_2028_Unigene_3987	elicitor-responsive 3-like	23.9605	1165.71	48.6515	5.60441	0.00829289	Yes	0.339613	No	Up
XP_012835351	CDS_22976_Unigene_37258	CDS_915_Unigene_1814	ATP-dependent Clp protease proteolytic subunit-related chloroplastic	1154.74	22650.5	19.6153	4.2939	0.00836203	Yes	0.34076	No	Up
XP_011096692	CDS_26154_Unigene_41578	CDS_6060_Unigene_10803	probable LRR receptor-like serine threonine- kinase At4g20940	1734.43	49.1643	0.0283461	-5.1407	0.00837373	Yes	0.34076	No	Down
XP_011101290	CDS_39043_Unigene_60596	CDS_2532_Unigene_4922	PREDICTED: uncharacterized protein LOC105179378	735.818	10.3504	0.0140665	-6.15159	0.00843826	Yes	0.342307	No	Down
XP_011069919	CDS_40255_Unigene_63743	CDS_5589_Unigene_9961	replication A 32 kDa subunit A-like isoform X1	2848.98	116.442	0.0408715	-4.61276	0.00855177	Yes	0.345824	No	Down
XP_011080282	CDS_32379_Unigene_50458	CDS_3960_Unigene_7284	xanthine dehydrogenase 1-like	1906.79	59.5147	0.031212	-5.00176	0.00861544	Yes	0.34731	No	Down
XP_011075576	CDS_32231_Unigene_50248	CDS_22994_Unigene_36586	pentatricopeptide repeat-containing At5g66520-like	6.18335	285.929	46.2418	5.53113	0.00875208	Yes	0.348833	No	Up
XP_011089583	CDS_19681_Unigene_32681	CDS_7172_Unigene_12783	formin 1	1660.23	46.5767	0.0280544	-5.15563	0.00875151	Yes	0.348833	No	Down
XP_011094983	CDS_17635_Unigene_29897	CDS_5490_Unigene_9791	NRT1 PTR FAMILY -like isoform X2	1419.85	34.9325	0.024603	-5.34502	0.00876138	Yes	0.348833	No	Down
XP_012854902	CDS_29854_Unigene_46757	CDS_13769_Unigene_22737	PREDICTED: uncharacterized protein LOC105974362 isoform X2	1785.44	53.0457	0.0297101	-5.0729	0.00868972	Yes	0.348833	No	Down
XP_011082746	CDS_31404_Unigene_48983	CDS_20458_Unigene_32791	malate mitochondrial	361.726	6634.6	18.3415	4.19704	0.00883647	Yes	0.349664	No	Up
XP_011099799	CDS_28284_Unigene_44612	CDS_6229_Unigene_11165	carbamoyl-phosphate synthase small chloroplastic	4152.12	207.008	0.0498559	-4.32609	0.00882523	Yes	0.349664	No	Down
XP_011101747	CDS_4769_Unigene_10188	CDS_3542_Unigene_6531	alcohol dehydrogenase 1	77.2918	2182.64	28.2389	4.81961	0.00891232	Yes	0.350952	No	Up
XP_011072953	CDS_31143_Unigene_48621	CDS_6208_Unigene_11110	ATP-dependent helicase hrq1 isoform X1	2211.32	78.9217	0.0356899	-4.80834	0.00892343	Yes	0.350952	No	Down
XP_011079595	CDS_22436_Unigene_36554	CDS_14043_Unigene_23163	kynurenine--oxoglutarate transaminase 1-like	6.18335	270.404	43.731	5.45058	0.00899493	Yes	0.351227	No	Up
XP_011086578	CDS_15348_Unigene_26652	CDS_18872_Unigene_30488	glutathione transferase GST 23-like	207.142	4134.98	19.962	4.31919	0.0090067	Yes	0.351227	No	Up
XP_011100739	CDS_17524_Unigene_29741	CDS_18661_Unigene_30145	flowering time control FCA isoform X1	1347.2	32.3449	0.0240091	-5.38028	0.0090121	Yes	0.351227	No	Down
XP_011074177	CDS_9881_Unigene_18769	CDS_2624_Unigene_5064	annexin D1-like	4976.05	263.935	0.053041	-4.23675	0.00904561	Yes	0.351471	No	Down
XP_011080876	CDS_39398_Unigene_61545	CDS_1323_Unigene_2620	cation H(+) antiporter 18-like	7.72918	455.417	58.9217	5.88073	0.00920214	Yes	0.356479	No	Up
XP_011082687	CDS_32026_Unigene_49898	CDS_16614_Unigene_27084	proton pump-interactor 1-like	90.4314	2357.3	26.0673	4.70417	0.00937305	Yes	0.359176	No	Up
XP_006421924	CDS_31166_Unigene_48658	CDS_11753_Unigene_19651	hypothetical protein CICLE_v10004755mg	16320.9	916.009	0.0561248	-4.15522	0.00938312	Yes	0.359176	No	Down
XP_011088931	CDS_31331_Unigene_48876	CDS_23543_Unigene_37443	PREDICTED: nicalin-1-like	2321.07	87.9783	0.0379041	-4.7215	0.00935978	Yes	0.359176	No	Down
XP_012464229	CDS_23862_Unigene_38433	CDS_15137_Unigene_24843	PREDICTED: protein yippee-like	5470.72	300.161	0.0548669	-4.18792	0.00937231	Yes	0.359176	No	Down
XP_011089861	CDS_15598_Unigene_27019	CDS_12883_Unigene_21360	interactor of constitutive active ROPs 3	2430.83	95.741	0.0393862	-4.66617	0.00950584	Yes	0.362797	No	Down
XP_011095158	CDS_15339_Unigene_26633	CDS_14691_Unigene_24159	receptor kinase FERONIA	2188.9	81.5093	0.0372375	-4.7471	0.00974357	Yes	0.369683	No	Down
XP_012840571	CDS_12894_Unigene_23155	CDS_5211_Unigene_9339	ABC transporter B family member 27	2189.68	81.5093	0.0372243	-4.74761	0.00973321	Yes	0.369683	No	Down
XP_012847645	CDS_6560_Unigene_13195	CDS_6424_Unigene_11578	probable methyltransferase PMT2	1419.08	37.5201	0.0264398	-5.24114	0.00979665	Yes	0.370606	No	Down
XP_011097567	CDS_36593_Unigene_56314	CDS_20379_Unigene_32679	calmodulin-binding transcription activator 1	1889.79	63.3961	0.0335467	-4.89768	0.00985202	Yes	0.371611	No	Down
XP_011074392	CDS_35875_Unigene_55362	CDS_3063_Unigene_5793	E3 ubiquitin- ligase MBR2-like	1564.39	45.2829	0.0289461	-5.11049	0.00996882	Yes	0.374003	No	Down
XP_011078394	CDS_37425_Unigene_57411	CDS_14196_Unigene_23380	WD repeat-containing 11	1407.48	37.5201	0.0266576	-5.22931	0.0100222	Yes	0.374003	No	Down
XP_011092594	CDS_5849_Unigene_12047	CDS_3501_Unigene_6464	origin recognition complex subunit 5	1016.39	20.7008	0.020367	-5.61762	0.0100147	Yes	0.374003	No	Down
XP_011095057	CDS_32407_Unigene_50496	CDS_498_Unigene_934	importin subunit beta-1-like	2145.62	80.2155	0.0373857	-4.74137	0.0100604	Yes	0.374003	No	Down
XP_012833636	CDS_304_Unigene_654	CDS_5723_Unigene_10215	gamma-tubulin complex component 4 homolog	1143.92	25.876	0.0226204	-5.46623	0.0100525	Yes	0.374003	No	Down
XP_012835311	CDS_3069_Unigene_6891	CDS_5109_Unigene_9154	L-ascorbate oxidase homolog	47.9209	1593.96	33.2623	5.05581	0.0102038	Yes	0.376236	No	Up
XP_011092628	CDS_19836_Unigene_32894	CDS_8704_Unigene_15048	PREDICTED: uncharacterized protein LOC105172751 isoform X2	3019.79	139.73	0.0462715	-4.43373	0.0101835	Yes	0.376236	No	Down
XP_011093359	CDS_2991_Unigene_6736	CDS_9578_Unigene_16428	LRR receptor-like serine threonine- kinase GSO1	1167.88	27.1698	0.0232642	-5.42575	0.010208	Yes	0.376236	No	Down
XP_011094115	CDS_40247_Unigene_63733	CDS_9352_Unigene_16053	PREDICTED: uncharacterized protein LOC105173906	1102.18	24.5822	0.0223032	-5.48661	0.010308	Yes	0.378839	No	Down
XP_011091432	CDS_8981_Unigene_17426	CDS_1497_Unigene_3030	myb family transcription factor APL-like isoform X2	269.748	4819.4	17.8663	4.15917	0.0103643	Yes	0.378956	No	Up
XP_012837197	CDS_3510_Unigene_7685	CDS_9958_Unigene_17001	trafficking particle complex subunit 2	20.0959	972.936	48.4147	5.59737	0.0103699	Yes	0.378956	No	Up
XP_011085995	CDS_36891_Unigene_56690	CDS_16859_Unigene_27443	SCAR1-like isoform X2	1027.21	21.9946	0.021412	-5.54544	0.0105976	Yes	0.386185	No	Down
XP_012827570	CDS_2169_Unigene_4891	CDS_26176_Unigene_42651	PREDICTED: uncharacterized protein LOC105948867	2444.74	103.504	0.0423374	-4.56193	0.010773	Yes	0.391471	No	Down
XP_011100202	CDS_11795_Unigene_21642	CDS_9973_Unigene_17031	phosphoenolpyruvate carboxylase 1-like	88.8856	2218.86	24.9631	4.64173	0.0108767	Yes	0.394126	No	Up
XP_011085035	CDS_38706_Unigene_59656	CDS_20468_Unigene_32799	PREDICTED: protein ELC-like	49.4668	1584.9	32.0397	5.00179	0.0109189	Yes	0.39455	No	Up
XP_011090678	CDS_15993_Unigene_27591	CDS_570_Unigene_1059	vestitone reductase-like	2465.61	106.091	0.0430285	-4.53856	0.010994	Yes	0.395048	No	Down
XP_011100327	CDS_127_Unigene_313	CDS_9996_Unigene_17062	PREDICTED: putative cyclin-D6-1	1279.18	33.6387	0.0262971	-5.24895	0.0109832	Yes	0.395048	No	Down
XP_012857346	CDS_10169_Unigene_19251	CDS_1830_Unigene_3669	TRANSPARENT TESTA 12-like	25.5063	1076.44	42.2029	5.39927	0.0112354	Yes	0.401464	No	Up
XP_011077936	CDS_24449_Unigene_39268	CDS_6268_Unigene_11244	PREDICTED: uncharacterized protein LOC105161819 isoform X2	1865.82	67.2775	0.0360578	-4.79355	0.0113118	Yes	0.401464	No	Down
XP_011081867	CDS_37832_Unigene_57981	CDS_23277_Unigene_37039	PREDICTED: uncharacterized protein LOC105164793	1065.85	24.5822	0.0230633	-5.43825	0.0112523	Yes	0.401464	No	Down
XP_011091440	CDS_5240_Unigene_11025	CDS_282_Unigene_533	PREDICTED: uncharacterized protein LOC105171883	898.904	18.1132	0.0201503	-5.63306	0.0113362	Yes	0.401464	No	Down
XP_012831180	CDS_36691_Unigene_56450	CDS_7275_Unigene_12939	nucleobase-ascorbate transporter 6-like	4848.52	284.636	0.0587057	-4.09036	0.0113268	Yes	0.401464	No	Down
XP_012845849	CDS_25551_Unigene_40742	CDS_27315_Unigene_45092	PREDICTED: uncharacterized protein LOC105965847	898.131	18.1132	0.0201676	-5.63181	0.0113593	Yes	0.401464	No	Down
XP_011101924	CDS_26036_Unigene_41421	CDS_13701_Unigene_22620	MACPF domain-containing CAD1	23.1875	1011.75	43.6333	5.44736	0.0114946	Yes	0.405137	No	Up
XP_011094893	CDS_12584_Unigene_22759	CDS_15993_Unigene_26180	PREDICTED: uncharacterized protein LOC105174471	232.648	4106.51	17.6512	4.14169	0.0116444	Yes	0.409299	No	Up
XP_011097959	CDS_14777_Unigene_25890	CDS_13179_Unigene_21820	G-type lectin S-receptor-like serine threonine- kinase SD1-1	24.7334	1041.51	42.1094	5.39607	0.011704	Yes	0.410275	No	Up
XP_011088614	CDS_2295_Unigene_5210	CDS_1997_Unigene_3919	probable BOI-related E3 ubiquitin- ligase 2	4.63751	60.8085	13.1123	3.71285	0.0118769	Yes	0.412972	No	Up
XP_011070040	CDS_37475_Unigene_57493	CDS_2124_Unigene_4200	histone-lysine N- H3 lysine-9 specific SUVH1-like	1215.03	32.3449	0.0266208	-5.2313	0.0118626	Yes	0.412972	No	Down
XP_011077762	CDS_30793_Unigene_48133	CDS_1394_Unigene_2812	PREDICTED: uncharacterized protein LOC105161684	1044.99	24.5822	0.0235239	-5.40973	0.0118407	Yes	0.412972	No	Down
XP_011074405	CDS_12524_Unigene_22689	CDS_1201_Unigene_2337	transcription factor EMB1444-like	108.209	2421.99	22.3826	4.48431	0.0119956	Yes	0.415265	No	Up
XP_011076799	CDS_11637_Unigene_21374	CDS_8741_Unigene_15107	ribulose bisphosphate carboxylase oxygenase chloroplastic isoform X1	2253.83	39106.3	17.3511	4.11695	0.0120073	Yes	0.415265	No	Up
XP_011096020	CDS_4513_Unigene_9718	CDS_5188_Unigene_9288	PREDICTED: uncharacterized protein LOC105175311	9.27502	438.597	47.288	5.5634	0.0120541	Yes	0.415665	No	Up
XP_012831833	CDS_34436_Unigene_53408	CDS_814_Unigene_1583	PREDICTED: uncharacterized protein LOC105952765	909.725	19.407	0.0213328	-5.55078	0.0120833	Yes	0.415665	No	Down
XP_011082961	CDS_21219_Unigene_34820	CDS_18363_Unigene_29709	PREDICTED: uncharacterized protein LOC105165595	2285.52	39330.2	17.2084	4.10504	0.0122291	Yes	0.417343	No	Up
XP_011086901	CDS_29477_Unigene_46232	CDS_6042_Unigene_10776	PREDICTED: uncharacterized protein LOC105168496	1953.94	76.3341	0.0390668	-4.67791	0.0122094	Yes	0.417343	No	Down
XP_011092054	CDS_11098_Unigene_20607	CDS_1387_Unigene_2791	PREDICTED: uncharacterized protein LOC105172362	1091.36	27.1698	0.0248953	-5.32798	0.0121936	Yes	0.417343	No	Down
XP_012852252	CDS_26510_Unigene_42095	CDS_10907_Unigene_18391	S-adenosylmethionine decarboxylase proenzyme	1501.01	24773.6	16.5047	4.0448	0.0123235	Yes	0.419455	No	Up
XP_012854855	CDS_10755_Unigene_20108	CDS_15284_Unigene_25053	NRT1 PTR FAMILY -like	116.711	2503.5	21.4505	4.42294	0.0125299	Yes	0.425357	No	Up
XP_011089398	CDS_21521_Unigene_35310	CDS_375_Unigene_715	receptor kinase HERK 1	1796.26	67.2775	0.0374542	-4.73873	0.0126513	Yes	0.428352	No	Down
XP_011083559	CDS_31159_Unigene_48650	CDS_13397_Unigene_22154	tubulin beta chain-like	1726.7	28354.9	16.4214	4.03751	0.0127526	Yes	0.428407	No	Up
XP_011081602	CDS_37045_Unigene_56928	CDS_8421_Unigene_14636	F-box LRR-repeat 15-like	1925.34	76.3341	0.0396471	-4.65664	0.0127507	Yes	0.428407	No	Down
XP_011097546	CDS_36610_Unigene_56342	CDS_12009_Unigene_20031	PREDICTED: LOW QUALITY PROTEIN: uncharacterized protein LOC105176443	2451.7	113.854	0.0464389	-4.42852	0.0127035	Yes	0.428407	No	Down
XP_011078715	CDS_15121_Unigene_26299	CDS_17559_Unigene_28517	PREDICTED: uncharacterized protein LOC105162418	1282.27	37.5201	0.0292607	-5.09489	0.0128511	Yes	0.430596	No	Down
XP_011083757	CDS_14544_Unigene_25569	CDS_251_Unigene_474	PREDICTED: uncharacterized protein LOC105166195	883.446	13415.4	15.1853	3.9246	0.0130241	Yes	0.433018	No	Up
XP_011091106	CDS_25167_Unigene_40261	CDS_807_Unigene_1556	ion channel POLLUX-like 2 isoform X2	1250.58	36.2263	0.0289676	-5.10942	0.0130118	Yes	0.433018	No	Down
XP_011093874	CDS_113_Unigene_276	CDS_3298_Unigene_6121	DEAD-box ATP-dependent RNA helicase 17 isoform X1	1064.31	27.1698	0.0255281	-5.29177	0.0130048	Yes	0.433018	No	Down
XP_012846049	CDS_39578_Unigene_61835	CDS_4725_Unigene_8520	MLP 423	68.7897	1793.2	26.0679	4.7042	0.0131049	Yes	0.434584	No	Up
XP_011092184	CDS_17479_Unigene_29691	CDS_26712_Unigene_43705	GDSL esterase lipase At1g09390	5.41043	78.9217	14.587	3.86661	0.0131698	Yes	0.434756	No	Up
XP_011091829	CDS_40209_Unigene_63686	CDS_25382_Unigene_40625	aspartic ase nepenthesin-1	7535.18	501.994	0.06662	-3.9079	0.0131775	Yes	0.434756	No	Down
XP_011085737	CDS_31034_Unigene_48490	CDS_2789_Unigene_5359	PREDICTED: uncharacterized protein LOC105167642 isoform X2	1504.1	50.4581	0.0335471	-4.89767	0.0132134	Yes	0.43483	No	Down
XP_011081988	CDS_24460_Unigene_39280	CDS_18355_Unigene_29699	probable folate-biopterin transporter 2	32.4626	1154.07	35.5507	5.15181	0.0133457	Yes	0.436098	No	Up
XP_011082380	CDS_19423_Unigene_32338	CDS_15367_Unigene_25161	serine arginine-rich splicing factor SR45a	511.672	7663.17	14.9767	3.90465	0.0133534	Yes	0.436098	No	Up
XP_011085883	CDS_37730_Unigene_57855	CDS_1516_Unigene_3084	inositol hexakisphosphate and diphosphoinositol-pentakisphosphate kinase 2-like isoform X2	937.55	21.9946	0.0234596	-5.41368	0.0133103	Yes	0.436098	No	Down
XP_011074900	CDS_14584_Unigene_25619	CDS_4334_Unigene_7942	water chloroplastic	799.197	11896.5	14.8855	3.89584	0.0134278	Yes	0.436757	No	Up
XP_011099112	CDS_10672_Unigene_19978	CDS_3740_Unigene_6839	PREDICTED: uncharacterized protein LOC105177601	324.626	5074.28	15.6312	3.96635	0.0134413	Yes	0.436757	No	Up
XP_011093748	CDS_5945_Unigene_12201	CDS_5651_Unigene_10085	probable pre-mRNA-splicing factor ATP-dependent RNA helicase	2686.66	135.849	0.0505641	-4.30574	0.0135458	Yes	0.439047	No	Down
XP_011093634	CDS_7581_Unigene_15042	CDS_25399_Unigene_40652	ABC transporter B family member 8	10.8209	487.762	45.0761	5.49429	0.0137053	Yes	0.441324	No	Up
XP_011094586	CDS_8727_Unigene_17014	CDS_16033_Unigene_26237	RING finger and CHY zinc finger domain-containing 1-like	2791.78	144.905	0.0519043	-4.268	0.0136925	Yes	0.441324	No	Down
XP_011101393	CDS_10399_Unigene_19604	CDS_12283_Unigene_20427	glycine-rich RNA-binding RZ1A-like isoform X1	5908.19	392.021	0.0663521	-3.91371	0.0137187	Yes	0.441324	No	Down
XP_011080360	CDS_39472_Unigene_61675	CDS_25378_Unigene_40623	phospholipase A1- chloroplastic	9.27502	354.501	38.221	5.25629	0.0138017	Yes	0.442297	No	Up
XP_011086828	CDS_33185_Unigene_51639	CDS_23289_Unigene_37054	PREDICTED: uncharacterized protein LOC105168440	2567.63	128.086	0.0498848	-4.32526	0.0138175	Yes	0.442297	No	Down
XP_011093540	CDS_37588_Unigene_57673	CDS_16665_Unigene_27157	clustered mitochondria -like isoform X2	3051.48	166.9	0.0546947	-4.19245	0.0138696	Yes	0.442867	No	Down
XP_011080863	CDS_38073_Unigene_58312	CDS_20912_Unigene_33464	heat shock 70 kDa 14-like	2659.61	135.849	0.0510784	-4.29114	0.0139393	Yes	0.443994	No	Down
XP_011088914	CDS_196_Unigene_445	CDS_752_Unigene_1427	PREDICTED: uncharacterized protein LOC105170030	29207.8	1868.24	0.0639639	-3.9666	0.0140361	Yes	0.445973	No	Down
XP_011071819	CDS_28947_Unigene_45478	CDS_16165_Unigene_26416	protease Do-like 9 isoform X2	1426.03	47.8705	0.033569	-4.89673	0.0140743	Yes	0.446089	No	Down
XP_011090413	CDS_22349_Unigene_36438	CDS_10320_Unigene_17524	aldehyde dehydrogenase family 3 member F1	76.5189	1854.01	24.2295	4.59869	0.0142167	Yes	0.449499	No	Up
XP_011094929	CDS_8829_Unigene_17181	CDS_14226_Unigene_23429	PREDICTED: uncharacterized protein LOC105174502	17.7771	781.454	43.9584	5.45807	0.0143991	Yes	0.452816	No	Up
XP_011078538	CDS_20641_Unigene_33963	CDS_22585_Unigene_35966	arogenate dehydrogenase chloroplastic-like	462.978	10.3504	0.0223561	-5.48319	0.0144269	Yes	0.452816	No	Down
XP_011080126	CDS_9463_Unigene_18196	CDS_11275_Unigene_18931	tyrosine decarboxylase 1-like	2996.6	165.606	0.0552646	-4.1775	0.0143891	Yes	0.452816	No	Down
XP_011070505	CDS_8265_Unigene_16215	CDS_482_Unigene_903	NRT1 PTR FAMILY -like	170.815	3053.36	17.8753	4.15989	0.0145235	Yes	0.454741	No	Up
XP_011094939	CDS_15369_Unigene_26686	CDS_11260_Unigene_18913	PREDICTED: uncharacterized protein LOC105174509	4710.94	310.511	0.0659129	-3.9233	0.0145944	Yes	0.455853	No	Down
XP_012836416	CDS_32287_Unigene_50349	CDS_20617_Unigene_33024	probable ADP-ribosylation factor GTPase-activating AGD11	43.2834	1317.09	30.4293	4.92739	0.0146527	Yes	0.45657	No	Up
XP_011079012	CDS_20148_Unigene_33307	CDS_2922_Unigene_5563	glutamate receptor	29.3709	1047.98	35.6808	5.15708	0.0147406	Yes	0.458201	No	Up
XP_011077245	CDS_30258_Unigene_47375	CDS_1343_Unigene_2678	PREDICTED: uncharacterized protein LOC105161303	1810.17	75.0403	0.0414547	-4.59232	0.0148186	Yes	0.45952	No	Down
XP_011099099	CDS_3964_Unigene_8632	CDS_4117_Unigene_7589	small RNA degrading nuclease 1	1370.38	46.5767	0.0339881	-4.87883	0.014994	Yes	0.463844	No	Down
XP_011093009	CDS_7267_Unigene_14492	CDS_4638_Unigene_8383	homeobox-leucine zipper ATHB-12	34.0084	1128.19	33.1739	5.05198	0.0151405	Yes	0.463985	No	Up
XP_011100935	CDS_22081_Unigene_36087	CDS_19715_Unigene_31733	probable mediator of RNA polymerase II transcription subunit 26c	51.7855	1443.88	27.8819	4.80126	0.0151982	Yes	0.463985	No	Up
XP_012854809	CDS_23673_Unigene_38176	CDS_14277_Unigene_23508	tubulin-folding cofactor E	16.2313	712.883	43.9203	5.45682	0.015068	Yes	0.463985	No	Up
XP_011081898	CDS_29427_Unigene_46165	CDS_21563_Unigene_34461	T-complex 1 subunit eta-like	4199.26	274.285	0.0653174	-3.93639	0.0152144	Yes	0.463985	No	Down
XP_011082634	CDS_27699_Unigene_43798	CDS_11963_Unigene_19957	HUA2 2	1274.54	41.4015	0.0324835	-4.94415	0.0151211	Yes	0.463985	No	Down
XP_011096785	CDS_25953_Unigene_41278	CDS_84_Unigene_176	E3 ubiquitin- ligase BOI-like	1273	41.4015	0.0325229	-4.9424	0.0151677	Yes	0.463985	No	Down
XP_011097036	CDS_6512_Unigene_13104	CDS_25524_Unigene_40878	PREDICTED: uncharacterized protein LOC105176055 isoform X1	1528.06	56.9271	0.0372545	-4.74644	0.0152871	Yes	0.465101	No	Down
XP_011101609	CDS_32969_Unigene_51306	CDS_4236_Unigene_7779	lysine-specific demethylase JMJ16	93.5231	2031.26	21.7194	4.44091	0.0153725	Yes	0.466599	No	Up
XP_011083338	CDS_1132_Unigene_2541	CDS_2403_Unigene_4732	NF-X1-type zinc finger NFXL1	44.8293	1318.38	29.4089	4.87818	0.0154203	Yes	0.466954	No	Up
XP_011073779	CDS_18778_Unigene_31430	CDS_6362_Unigene_11464	PREDICTED: uncharacterized protein LOC105158654 isoform X1	30.1438	1041.51	34.5513	5.11067	0.0155369	Yes	0.467917	No	Up
XP_011085363	CDS_5431_Unigene_11363	CDS_9516_Unigene_16321	PREDICTED: formimidoyltransferase-cyclodeaminase	113.619	2274.5	20.0186	4.32327	0.0156514	Yes	0.467917	No	Up
XP_011096078	CDS_14049_Unigene_24803	CDS_11927_Unigene_19905	UPF0051 chloroplastic	850.21	11821.4	13.9041	3.79744	0.0155487	Yes	0.467917	No	Up
XP_011100048	CDS_24383_Unigene_39176	CDS_2803_Unigene_5390	F-box FBW2	651.57	9003.54	13.8182	3.7885	0.0156698	Yes	0.467917	No	Up
XP_012829688	CDS_21262_Unigene_34878	CDS_20190_Unigene_32383	phosphatase 2C 16-like	89.6585	1969.16	21.9629	4.457	0.0156291	Yes	0.467917	No	Up
XP_011093132	CDS_12645_Unigene_22861	CDS_5242_Unigene_9386	glycerol-3-phosphate 2-O-acyltransferase 4-like	9925.04	721.939	0.0727392	-3.78112	0.0156491	Yes	0.467917	No	Down
XP_012827408	CDS_38984_Unigene_60230	CDS_26182_Unigene_42658	cannabidiolic acid synthase-like	10.0479	345.444	34.3796	5.10348	0.0157165	Yes	0.46823	No	Up
XP_011098287	CDS_11632_Unigene_21368	CDS_13492_Unigene_22299	MATE efflux family LAL5-like	89.6585	1961.4	21.8763	4.4513	0.015806	Yes	0.469808	No	Up
XP_011086708	CDS_4413_Unigene_9533	CDS_7237_Unigene_12879	PREDICTED: uncharacterized protein LOC105168349 isoform X3	978.514	27.1698	0.0277663	-5.17052	0.016025	Yes	0.475224	No	Down
XP_011071903	CDS_17741_Unigene_30062	CDS_8672_Unigene_15005	PREDICTED: uncharacterized protein LOC105157245	1078.99	32.3449	0.029977	-5.06	0.0160773	Yes	0.475681	No	Down
XP_011090448	CDS_34955_Unigene_54120	CDS_21219_Unigene_33914	ribonucleoside-diphosphate reductase large subunit isoform X2	3550.79	226.415	0.0637646	-3.9711	0.0163313	Yes	0.482091	No	Down
XP_011101406	CDS_29467_Unigene_46220	CDS_15023_Unigene_24644	probable LRR receptor-like serine threonine- kinase At2g24230	13.9125	570.565	41.0109	5.35793	0.0165245	Yes	0.485762	No	Up
XP_011099456	CDS_6217_Unigene_12625	CDS_7247_Unigene_12892	probable beta-D-xylosidase 6	1464.68	55.6333	0.0379833	-4.71849	0.016531	Yes	0.485762	No	Down
XP_011075998	CDS_19073_Unigene_31857	CDS_15343_Unigene_25125	sec-independent translocase chloroplastic	210.234	3340.59	15.8899	3.99004	0.0168129	Yes	0.489585	No	Up
XP_011081377	CDS_1501_Unigene_3243	CDS_16688_Unigene_27187	cytochrome P450 76C1-like	10.8209	367.439	33.9565	5.08562	0.0167709	Yes	0.489585	No	Up
XP_011084358	CDS_36592_Unigene_56309	CDS_19624_Unigene_31596	aminodeoxychorismate chloroplastic isoform X2	1766.12	77.6279	0.043954	-4.50786	0.0168012	Yes	0.489585	No	Down
XP_011092861	CDS_8597_Unigene_16798	CDS_26555_Unigene_43203	translocon-associated subunit alpha-like	3306.54	207.008	0.0626054	-3.99757	0.0167097	Yes	0.489585	No	Down
XP_011074226	CDS_12409_Unigene_22508	CDS_4654_Unigene_8408	WD and tetratricopeptide repeats 1 isoform X2	1105.27	34.9325	0.0316054	-4.98369	0.0168952	Yes	0.490033	No	Down
XP_011082943	CDS_14753_Unigene_25852	CDS_15928_Unigene_26084	DNA replication licensing factor MCM6	4548.62	319.568	0.070256	-3.83123	0.0169042	Yes	0.490033	No	Down
XP_011093738	CDS_14948_Unigene_26084	CDS_32_Unigene_78	chloroplastic group IIA intron splicing facilitator chloroplastic	2006.5	97.0348	0.0483604	-4.37003	0.0169936	Yes	0.490298	No	Down
XP_011094895	CDS_39229_Unigene_60865	CDS_923_Unigene_1824	L-type lectin-domain containing receptor kinase	1487.87	58.2209	0.0391304	-4.67557	0.0170133	Yes	0.490298	No	Down
XP_011096659	CDS_12102_Unigene_22090	CDS_6681_Unigene_12070	photosystem I reaction center subunit chloroplastic	39534.8	2709.21	0.0685273	-3.86718	0.0170274	Yes	0.490298	No	Down
XP_011076854	CDS_30182_Unigene_47259	CDS_27519_Unigene_45370	PREDICTED: uncharacterized protein LOC105161005	1081.31	14418.1	13.3339	3.73702	0.0173969	Yes	0.491455	No	Up
XP_011076925	CDS_16810_Unigene_28766	CDS_8567_Unigene_14844	hippocampus abundant transcript 1 isoform X2	117.484	2239.56	19.0628	4.25269	0.0173358	Yes	0.491455	No	Up
XP_011085146	CDS_17854_Unigene_30200	CDS_9229_Unigene_15871	mitochondrial amidoxime reducing component 2	117.484	2244.74	19.1068	4.25602	0.0172248	Yes	0.491455	No	Up
XP_011097537	CDS_31472_Unigene_49091	CDS_23537_Unigene_37423	14-3-3 16R	1718.97	24159.1	14.0544	3.81295	0.0172065	Yes	0.491455	No	Up
XP_011099835	CDS_4322_Unigene_9360	CDS_2720_Unigene_5255	GDAP2 homolog	552.637	7328.07	13.2602	3.72903	0.0174105	Yes	0.491455	No	Up
XP_012844353	CDS_9485_Unigene_18227	CDS_13653_Unigene_22538	trichome birefringence-like 43	224.919	3475.14	15.4506	3.94959	0.0171904	Yes	0.491455	No	Up
XP_011086365	CDS_33835_Unigene_52620	CDS_8935_Unigene_15415	two pore calcium channel 1A	4134.34	287.223	0.0694726	-3.84741	0.0173925	Yes	0.491455	No	Down
XP_011091403	CDS_8141_Unigene_16032	CDS_5225_Unigene_9359	ubiquinone biosynthesis monooxygenase COQ6	1143.92	37.5201	0.0327996	-4.93018	0.0171847	Yes	0.491455	No	Down
XP_011093563	CDS_10637_Unigene_19929	CDS_1369_Unigene_2751	nuclear pore complex NUP205 isoform X1	1186.43	40.1077	0.0338054	-4.8866	0.0172831	Yes	0.491455	No	Down
XP_011081683	CDS_11250_Unigene_20841	CDS_3600_Unigene_6616	zinc transporter chloroplastic-like	289.844	4155.68	14.3376	3.84173	0.0175916	Yes	0.495485	No	Up
XP_011100796	CDS_13443_Unigene_23928	CDS_23561_Unigene_37467	beta-D-xylosidase 1	2410.73	33913	14.0675	3.8143	0.0181069	Yes	0.499972	No	Up
XP_011077593	CDS_25639_Unigene_40854	CDS_4516_Unigene_8205	probable anion transporter chloroplastic	332.355	10.3504	0.0311426	-5.00497	0.0181385	Yes	0.499972	No	Down
XP_011077624	CDS_32378_Unigene_50456	CDS_4669_Unigene_8438	serine threonine- kinase ATG1-like	1300.05	47.8705	0.0368221	-4.76328	0.0178779	Yes	0.499972	No	Down
XP_011084421	CDS_27446_Unigene_43438	CDS_23051_Unigene_36683	notum homolog	496.986	12.938	0.0260329	-5.26352	0.0181277	Yes	0.499972	No	Down
XP_011084896	CDS_17890_Unigene_30244	CDS_5687_Unigene_10145	anaphase-promoting complex subunit 1	1057.35	33.6387	0.0318141	-4.97419	0.0178669	Yes	0.499972	No	Down
XP_011086760	CDS_32337_Unigene_50407	CDS_16562_Unigene_27010	U-box domain-containing 45	1122.28	37.5201	0.0334321	-4.90262	0.01802	Yes	0.499972	No	Down
XP_011091933	CDS_36948_Unigene_56770	CDS_22115_Unigene_35283	DEAD-box ATP-dependent RNA helicase 8	2224.46	119.029	0.0535094	-4.22406	0.0180814	Yes	0.499972	No	Down
XP_011092060	CDS_3496_Unigene_7657	CDS_1873_Unigene_3728	zinc finger chloroplastic	564.23	14.2318	0.0252233	-5.3091	0.0181034	Yes	0.499972	No	Down
XP_011100406	CDS_33759_Unigene_52509	CDS_6580_Unigene_11852	epidermal growth factor receptor substrate 15-like	1443.04	56.9271	0.0394495	-4.66385	0.0178144	Yes	0.499972	No	Down
XP_012845186	CDS_5152_Unigene_10880	CDS_24666_Unigene_39200	probable inactive receptor kinase At5g10020	1313.96	49.1643	0.0374169	-4.74017	0.0181194	Yes	0.499972	No	Down
XP_011084036	CDS_11047_Unigene_20532	CDS_6188_Unigene_11069	PREDICTED: uncharacterized protein LOC105166393	3406.25	226.415	0.0664703	-3.91115	0.0182982	Yes	0.503297	No	Down
XP_011087689	CDS_22868_Unigene_37098	CDS_6507_Unigene_11711	ion channel DMI1-like	1021.8	32.3449	0.0316549	-4.98143	0.0183786	Yes	0.504434	No	Down
XP_011072097	CDS_21761_Unigene_35609	CDS_17705_Unigene_28738	PREDICTED: uncharacterized protein LOC105157385	63.3793	1505.98	23.7614	4.57055	0.0186485	Yes	0.505554	No	Up
XP_011091270	CDS_19656_Unigene_32660	CDS_8348_Unigene_14545	PREDICTED: uncharacterized protein LOC105171755	28.598	936.71	32.7544	5.03362	0.018612	Yes	0.505554	No	Up
XP_011096896	CDS_11333_Unigene_20972	CDS_11234_Unigene_18873	pentatricopeptide repeat-containing At2g35130	978.514	12556.3	12.832	3.68168	0.0185588	Yes	0.505554	No	Up
XP_012849575	CDS_5633_Unigene_11700	CDS_8091_Unigene_14155	CBL-interacting serine threonine- kinase 14	150.719	2569.48	17.0482	4.09154	0.0185696	Yes	0.505554	No	Up
XP_011094935	CDS_13498_Unigene_23994	CDS_3522_Unigene_6500	PREDICTED: uncharacterized protein LOC105174506	3070.03	196.657	0.0640571	-3.9645	0.0185996	Yes	0.505554	No	Down
XP_012857607	CDS_28007_Unigene_44242	CDS_5237_Unigene_9379	CBS domain-containing CBSCBSPB3-like	1038.8	33.6387	0.0323822	-4.94865	0.0186545	Yes	0.505554	No	Down
XP_011072703	CDS_31955_Unigene_49806	CDS_21277_Unigene_34008	probable ubiquitin-conjugating enzyme E2 33	68.7897	1574.55	22.8894	4.5166	0.0188505	Yes	0.50579	No	Up
XP_011073515	CDS_40463_Unigene_64093	CDS_23662_Unigene_37621	1-aminocyclopropane-1-carboxylate oxidase homolog 1-like	37.873	1098.43	29.0031	4.85814	0.0189254	Yes	0.50579	No	Up
XP_011073564	CDS_4645_Unigene_9942	CDS_1783_Unigene_3607	NRT1 PTR FAMILY -like	9.27502	216.064	23.2953	4.54197	0.0187574	Yes	0.50579	No	Up
XP_011085891	CDS_9187_Unigene_17758	CDS_25727_Unigene_41542	pre-mRNA-splicing factor 38B-like	105.117	2024.79	19.2623	4.26771	0.0189377	Yes	0.50579	No	Up
XP_011070479	CDS_39320_Unigene_61041	CDS_27021_Unigene_44237	high mobility group B 7-like	2944.82	186.307	0.063266	-3.98243	0.0188439	Yes	0.50579	No	Down
XP_011079880	CDS_12540_Unigene_22706	CDS_1039_Unigene_2069	polyadenylate-binding -interacting 4-like	1486.32	62.1023	0.0417825	-4.58096	0.018859	Yes	0.50579	No	Down
XP_011096296	CDS_40205_Unigene_63683	CDS_4094_Unigene_7547	PREDICTED: allantoinase	857.939	24.5822	0.0286526	-5.12519	0.0189145	Yes	0.50579	No	Down
XP_011092871	CDS_2154_Unigene_4866	CDS_24730_Unigene_39276	aquaporin AQPcic-like	304.53	4175.09	13.7099	3.77715	0.0191884	Yes	0.506198	No	Up
XP_011093464	CDS_345_Unigene_751	CDS_9216_Unigene_15850	ABC transporter C family member 15	15.4584	566.683	36.6587	5.19608	0.0191587	Yes	0.506198	No	Up
XP_012829590	CDS_10387_Unigene_19585	CDS_18873_Unigene_30493	tyrosine- kinase CSK-like	33.2355	1011.75	30.4419	4.92798	0.0191596	Yes	0.506198	No	Up
XP_011079601	CDS_5832_Unigene_12019	CDS_4973_Unigene_8942	histone H1-like	1267.59	47.8705	0.0377651	-4.7268	0.0190328	Yes	0.506198	No	Down
XP_011083874	CDS_12464_Unigene_22608	CDS_2967_Unigene_5635	trimethylguanosine synthase isoform X1	935.231	28.4636	0.0304348	-5.03814	0.0190034	Yes	0.506198	No	Down
XP_011094018	CDS_24752_Unigene_39699	CDS_726_Unigene_1356	PREDICTED: uncharacterized protein LOC105173836	908.179	27.1698	0.0299167	-5.0629	0.0190785	Yes	0.506198	No	Down
XP_011069870	CDS_2772_Unigene_6354	CDS_5454_Unigene_9734	EIN3-binding F-box 1	74.9731	1643.12	21.9162	4.45392	0.0192756	Yes	0.50746	No	Up
XP_011072744	CDS_32270_Unigene_50311	CDS_19174_Unigene_30958	GATA transcription factor 28	171.588	2760.96	16.0907	4.00815	0.0193544	Yes	0.508394	No	Up
XP_011080874	CDS_22341_Unigene_36423	CDS_6525_Unigene_11744	probable inactive receptor kinase At4g23740	1644	75.0403	0.045645	-4.4534	0.0193899	Yes	0.508394	No	Down
XP_011071203	CDS_22333_Unigene_36415	CDS_12141_Unigene_20219	ATP-dependent RNA helicase dhx8	17.0042	623.611	36.6739	5.19668	0.0194354	Yes	0.508553	No	Up
XP_012830383	CDS_28422_Unigene_44823	CDS_18512_Unigene_29919	PREDICTED: uncharacterized protein LOC105951477	133.715	2330.13	17.4261	4.12318	0.01952	Yes	0.508703	No	Up
XP_011076161	CDS_40011_Unigene_62945	CDS_5299_Unigene_9474	PREDICTED: uncharacterized protein LOC105160472	2881.44	183.719	0.0637596	-3.97121	0.0194869	Yes	0.508703	No	Down
XP_011074705	CDS_32817_Unigene_51118	CDS_21462_Unigene_34308	la-related 1B-like	1128.46	40.1077	0.035542	-4.81433	0.0195648	Yes	0.508843	No	Down
XP_011073492	CDS_4919_Unigene_10479	CDS_1047_Unigene_2077	PREDICTED: uncharacterized protein LOC105158432	1014.07	12658.5	12.4829	3.64188	0.0196951	Yes	0.5112	No	Up
XP_011086507	CDS_34044_Unigene_52884	CDS_21804_Unigene_34839	PREDICTED: uncharacterized protein LOC105168222 isoform X1	1307.78	51.7519	0.0395724	-4.65936	0.0198003	Yes	0.512898	No	Down
XP_012851671	CDS_30152_Unigene_47206	CDS_3746_Unigene_6850	kinesin FRA1	966.148	31.0511	0.0321391	-4.95953	0.0198458	Yes	0.513047	No	Down
XP_011077011	CDS_3155_Unigene_7065	CDS_9760_Unigene_16688	vacuolar sorting-associated 53 A-like	1725.93	82.8031	0.047976	-4.38154	0.0198879	Yes	0.513108	No	Down
XP_011102156	CDS_24654_Unigene_39576	CDS_11253_Unigene_18902	GDSL esterase lipase At4g18970-like	7668.12	621.023	0.0809876	-3.62615	0.019953	Yes	0.51376	No	Down
XP_011095848	CDS_35198_Unigene_54474	CDS_15906_Unigene_26049	sodium hydrogen exchanger 6-like isoform X2	76.5189	1637.95	21.4058	4.41993	0.0200867	Yes	0.515145	No	Up
XP_009789886	CDS_31454_Unigene_49071	CDS_22912_Unigene_36444	aspartate chloroplastic	4693.16	360.97	0.076914	-3.70061	0.0200658	Yes	0.515145	No	Down
XP_011085257	CDS_5195_Unigene_10945	CDS_25762_Unigene_41595	DNA replication licensing factor MCM3 homolog 2	3254.76	223.827	0.0687692	-3.86209	0.0202556	Yes	0.518448	No	Down
XP_011083775	CDS_27565_Unigene_43609	CDS_19336_Unigene_31171	glucan endo-1,3-beta- acidic isoform PR-Q -like	4242.55	320.862	0.0756295	-3.72491	0.0203203	Yes	0.519073	No	Down
XP_011071497	CDS_39153_Unigene_60740	CDS_15402_Unigene_25220	probable carotenoid cleavage dioxygenase chloroplastic	1147.01	42.6953	0.0372231	-4.74766	0.0205716	Yes	0.521133	No	Down
XP_011076719	CDS_12613_Unigene_22796	CDS_475_Unigene_895	60S acidic ribosomal P0	18539.2	1478.81	0.0797666	-3.64807	0.0205628	Yes	0.521133	No	Down
XP_011077003	CDS_13261_Unigene_23680	CDS_2451_Unigene_4802	patatin 6	1228.17	47.8705	0.0389772	-4.68123	0.0205673	Yes	0.521133	No	Down
XP_011080537	CDS_37020_Unigene_56891	CDS_21021_Unigene_33613	PREDICTED: fimbrin-2	1266.04	50.4581	0.0398551	-4.64909	0.0206433	Yes	0.521133	No	Down
XP_011093669	CDS_5684_Unigene_11783	CDS_4764_Unigene_8589	inositol oxygenase 2-like	4724.08	368.732	0.0780539	-3.67939	0.020625	Yes	0.521133	No	Down
XP_012832453	CDS_31759_Unigene_49503	CDS_19442_Unigene_31335	TIME FOR COFFEE-like	2784.82	179.838	0.0645778	-3.95282	0.0205553	Yes	0.521133	No	Down
XP_011098453	CDS_29878_Unigene_46786	CDS_132_Unigene_271	ATP-dependent RNA helicase DB10	78.0647	1639.24	20.9985	4.39221	0.0206955	Yes	0.521431	No	Up
XP_012828041	CDS_21986_Unigene_35959	CDS_4602_Unigene_8328	zeatin O-glucosyltransferase-like	44.0563	1154.07	26.1953	4.71123	0.0209062	Yes	0.524538	No	Up
XP_011079262	CDS_5824_Unigene_12007	CDS_8150_Unigene_14243	PREDICTED: uncharacterized protein LOC105162827	921.319	29.7574	0.0322987	-4.95238	0.0208889	Yes	0.524538	No	Down
XP_011096169	CDS_40179_Unigene_63652	CDS_11592_Unigene_19425	DAG chloroplastic	10184.7	848.731	0.0833336	-3.58496	0.0209408	Yes	0.524538	No	Down
XP_011097296	CDS_29488_Unigene_46252	CDS_5208_Unigene_9335	chloride channel CLC-b-like	107.436	1974.34	18.3769	4.19982	0.0210645	Yes	0.526613	No	Up
XP_011078714	CDS_6764_Unigene_13586	CDS_25367_Unigene_40608	WD repeat and HMG-box DNA-binding 1	1174.06	45.2829	0.0385694	-4.6964	0.0211643	Yes	0.527502	No	Down
XP_012835121	CDS_26520_Unigene_42112	CDS_934_Unigene_1854	nucleobase-ascorbate transporter 11	1272.22	51.7519	0.0406783	-4.6196	0.0211819	Yes	0.527502	No	Down
XP_011069950	CDS_384_Unigene_862	CDS_16632_Unigene_27105	vacuolar sorting-associated 52 A-like isoform X2	15.4584	509.756	32.9761	5.04335	0.021322	Yes	0.528491	No	Up
XP_011079462	CDS_25979_Unigene_41309	CDS_7938_Unigene_13933	aarF domain-containing kinase 4	959.192	32.3449	0.0337211	-4.89021	0.0213445	Yes	0.528491	No	Down
XP_011088033	CDS_6004_Unigene_12297	CDS_6537_Unigene_11767	structural maintenance of chromosomes 5	863.35	27.1698	0.0314702	-4.98987	0.0213251	Yes	0.528491	No	Down
XP_011096678	CDS_19600_Unigene_32579	CDS_1897_Unigene_3769	homeobox-leucine zipper ATHB-14-like	887.31	28.4636	0.0320785	-4.96225	0.02139	Yes	0.528604	No	Down
XP_011080481	CDS_349_Unigene_765	CDS_13126_Unigene_21728	ABC transporter G family member 35-like	10.0479	212.183	21.1171	4.40034	0.0215399	Yes	0.52866	No	Up
XP_011069736	CDS_30145_Unigene_47197	CDS_8589_Unigene_14881	chromosome-associated kinesin KIF4A	4435.78	349.325	0.0787518	-3.66654	0.0215562	Yes	0.52866	No	Down
XP_011082106	CDS_33088_Unigene_51506	CDS_12816_Unigene_21253	PREDICTED: L-arabinokinase-like	1549.7	72.4527	0.0467527	-4.41881	0.0214836	Yes	0.52866	No	Down
XP_012829848	CDS_24536_Unigene_39374	CDS_1358_Unigene_2720	exocyst complex component SEC6	2579.23	164.312	0.063706	-3.97243	0.0214441	Yes	0.52866	No	Down
XP_011082356	CDS_24658_Unigene_39585	CDS_15506_Unigene_25372	E3 ubiquitin- ligase RNF14	57.1959	1328.73	23.2312	4.53799	0.0219027	Yes	0.532099	No	Up
XP_011097960	CDS_28747_Unigene_45233	CDS_15083_Unigene_24753	ubiquitin carboxyl-terminal hydrolase 14	65.698	1447.76	22.0366	4.46183	0.0218457	Yes	0.532099	No	Up
XP_012845886	CDS_29043_Unigene_45595	CDS_12702_Unigene_21058	flavin-containing monooxygenase FMO GS-OX-like 4 isoform X1	163.086	2547.49	15.6205	3.96537	0.0219024	Yes	0.532099	No	Up
XP_011085444	CDS_34718_Unigene_53824	CDS_20894_Unigene_33432	heat shock 70 kDa 17	1681.87	84.0969	0.050002	-4.32187	0.0218701	Yes	0.532099	No	Down
XP_011097456	CDS_38425_Unigene_58801	CDS_22633_Unigene_36034	8-hydroxygeraniol dehydrogenase	4240.23	332.506	0.078417	-3.67269	0.0218509	Yes	0.532099	No	Down
XP_011072852	CDS_15458_Unigene_26814	CDS_2885_Unigene_5504	SNAP25 homologous SNAP33-like	180.863	2724.74	15.0652	3.91315	0.0220781	Yes	0.533399	No	Up
XP_011088275	CDS_34820_Unigene_53990	CDS_24342_Unigene_38698	zinc-binding alcohol dehydrogenase domain-containing 2	59.5147	1357.19	22.8043	4.51124	0.0220802	Yes	0.533399	No	Up
XP_011085900	CDS_14382_Unigene_25313	CDS_15045_Unigene_24685	glutamate decarboxylase	6286.14	526.576	0.0837677	-3.57746	0.0220672	Yes	0.533399	No	Down
XP_011096786	CDS_3503_Unigene_7669	CDS_3805_Unigene_6960	vesicle-associated membrane 721-like	2078.38	120.323	0.0578929	-4.11047	0.0222061	Yes	0.535437	No	Down
XP_011070126	CDS_3962_Unigene_8628	CDS_1861_Unigene_3713	peroxisome biogenesis 19-2-like	258.155	3466.08	13.4264	3.747	0.0225686	Yes	0.541174	No	Up
XP_011072679	CDS_12088_Unigene_22066	CDS_7025_Unigene_12565	ethylene-responsive transcription factor RAP2-12-like	1821.77	22287	12.2337	3.61279	0.0226387	Yes	0.541174	No	Up
XP_012837214	CDS_14563_Unigene_25592	CDS_4841_Unigene_8710	hippocampus abundant transcript 1	20.8688	680.538	32.6103	5.02726	0.022638	Yes	0.541174	No	Up
XP_011092342	CDS_31348_Unigene_48902	CDS_3445_Unigene_6366	PREDICTED: uncharacterized protein LOC105172555	1180.25	47.8705	0.0405598	-4.62381	0.0226538	Yes	0.541174	No	Down
XP_011101473	CDS_23765_Unigene_38283	CDS_6697_Unigene_12097	serine decarboxylase-like	5248.11	436.01	0.0830793	-3.58937	0.0226534	Yes	0.541174	No	Down
XP_011082827	CDS_15343_Unigene_26640	CDS_27020_Unigene_44232	serine threonine- kinase WAG1	606.741	18.1132	0.0298532	-5.06597	0.0227124	Yes	0.541571	No	Down
XP_012849560	CDS_37559_Unigene_57631	CDS_472_Unigene_890	phospholipid-transporting ATPase 8	45.6022	1137.25	24.9385	4.6403	0.022778	Yes	0.542132	No	Up
XP_011077208	CDS_6781_Unigene_13621	CDS_14843_Unigene_24379	scarecrow 14	31.6896	909.54	28.7015	4.84305	0.0229273	Yes	0.543986	No	Up
XP_011081312	CDS_15218_Unigene_26440	CDS_14805_Unigene_24322	PREDICTED: uncharacterized protein LOC105164372	27.8251	833.206	29.9444	4.90422	0.023151	Yes	0.543986	No	Up
XP_011081455	CDS_27514_Unigene_43535	CDS_19973_Unigene_32100	PREDICTED: protein ABIL4-like	17.7771	566.683	31.8771	4.99445	0.0230942	Yes	0.543986	No	Up
XP_012829629	CDS_14745_Unigene_25836	CDS_5912_Unigene_10527	pathogen-related -like	978.514	11272.9	11.5204	3.52612	0.0231215	Yes	0.543986	No	Up
XP_012836274	CDS_5955_Unigene_12214	CDS_15275_Unigene_25039	PREDICTED: uncharacterized protein LOC105956911	1441.49	67.2775	0.0466721	-4.4213	0.0230894	Yes	0.543986	No	Down
XP_012848738	CDS_33976_Unigene_52802	CDS_398_Unigene_763	probable LRR receptor-like serine threonine- kinase RFK1 isoform X1	1407.48	64.6899	0.0459614	-4.44343	0.0230961	Yes	0.543986	No	Down
XP_012848988	CDS_35409_Unigene_54786	CDS_16385_Unigene_26737	alpha,alpha-trehalose-phosphate synthase [UDP-forming] 1-like	680.941	20.7008	0.0304002	-5.03977	0.0231157	Yes	0.543986	No	Down
XP_011092687	CDS_26724_Unigene_42407	CDS_17043_Unigene_27715	NRT1 PTR FAMILY - partial	70.3356	1472.34	20.9331	4.38771	0.0232588	Yes	0.544534	No	Up
XP_011086632	CDS_4157_Unigene_9081	CDS_15238_Unigene_24989	inorganic phosphate transporter 2- chloroplastic-like	2395.27	153.962	0.0642774	-3.95954	0.0232302	Yes	0.544534	No	Down
XP_011099088	CDS_17901_Unigene_30261	CDS_7218_Unigene_12850	ATP-dependent zinc metalloprotease FTSH chloroplastic	323.853	4054.76	12.5204	3.64621	0.0233482	Yes	0.545135	No	Up
XP_011070719	CDS_14421_Unigene_25371	CDS_12887_Unigene_21372	PREDICTED: uncharacterized protein LOC105156320	2134.8	129.38	0.0606051	-4.04442	0.023369	Yes	0.545135	No	Down
XP_007042945	CDS_702_Unigene_1684	CDS_3232_Unigene_6027	HXXXD-type acyl-transferase family	10.8209	218.652	20.2065	4.33675	0.0237599	Yes	0.551263	No	Up
XP_011082569	CDS_18149_Unigene_30596	CDS_13457_Unigene_22250	pre-mRNA-splicing factor 18	150.719	2344.36	15.5545	3.95926	0.0237021	Yes	0.551263	No	Up
XP_012837712	CDS_15680_Unigene_27127	CDS_25884_Unigene_41795	ATP-dependent Clp protease proteolytic subunit-related chloroplastic	665.483	7597.18	11.416	3.51299	0.0237437	Yes	0.551263	No	Up
XP_011072520	CDS_22910_Unigene_37160	CDS_18874_Unigene_30495	receptor-like serine threonine- kinase ALE2	20.0959	627.492	31.2249	4.96463	0.0240798	Yes	0.556684	No	Up
XP_011086106	CDS_5648_Unigene_11726	CDS_15333_Unigene_25112	trafficking particle complex subunit 13	1243.63	54.3395	0.0436944	-4.51641	0.0240501	Yes	0.556684	No	Down
XP_011081072	CDS_14355_Unigene_25261	CDS_13787_Unigene_22761	copper chaperone for superoxide chloroplastic cytosolic	340.084	4153.09	12.212	3.61022	0.0242081	Yes	0.557651	No	Up
XP_011079613	CDS_35383_Unigene_54742	CDS_16833_Unigene_27407	PREDICTED: kinesin-4-like	1052.71	41.4015	0.0393284	-4.66829	0.0241873	Yes	0.557651	No	Down
XP_011100347	CDS_8801_Unigene_17149	CDS_27328_Unigene_45107	ADP,ATP carrier mitochondrial	32.4626	899.19	27.6993	4.79178	0.0243022	Yes	0.557891	No	Up
XP_012832282	CDS_26826_Unigene_42522	CDS_21486_Unigene_34342	vacuolar-sorting receptor 1-like	3612.62	284.636	0.0787892	-3.66586	0.024305	Yes	0.557891	No	Down
XP_011080807	CDS_33180_Unigene_51632	CDS_3644_Unigene_6686	disease resistance RPP13 2	656.208	20.7008	0.0315461	-4.9864	0.0243777	Yes	0.558566	No	Down
XP_011073502	CDS_36727_Unigene_56480	CDS_7196_Unigene_12823	MATH domain-containing At5g43560-like	96.6148	1747.92	18.0917	4.17725	0.0245614	Yes	0.559303	No	Up
XP_011081762	CDS_1343_Unigene_2915	CDS_865_Unigene_1710	lachrymatory-factor synthase	20.0959	618.435	30.7742	4.94365	0.0245302	Yes	0.559303	No	Up
XP_011092018	CDS_14759_Unigene_25860	CDS_8491_Unigene_14748	PREDICTED: uncharacterized protein LOC105172335 isoform X1	17.7771	535.632	30.1304	4.91315	0.0245201	Yes	0.559303	No	Up
XP_011076248	CDS_21366_Unigene_35034	CDS_2932_Unigene_5578	zinc finger CCCH domain-containing 48-like	779.102	25.876	0.0332126	-4.91213	0.0245833	Yes	0.559303	No	Down
XP_011072275	CDS_31873_Unigene_49679	CDS_23290_Unigene_37055	katanin p60 ATPase-containing subunit A1	1888.24	109.973	0.0582409	-4.10182	0.0247608	Yes	0.560165	No	Down
XP_011085458	CDS_28794_Unigene_45292	CDS_515_Unigene_962	glucan endo-1,3-beta-glucosidase 3	3236.21	247.115	0.0763595	-3.71105	0.0247949	Yes	0.560165	No	Down
XP_011088259	CDS_19151_Unigene_31968	CDS_11768_Unigene_19674	glyco 3-alpha-L-fucosyltransferase A	1137.74	47.8705	0.0420753	-4.57088	0.0247335	Yes	0.560165	No	Down
XP_011100074	CDS_26815_Unigene_42505	CDS_22022_Unigene_35156	PREDICTED: uncharacterized protein LOC105178313	1002.47	38.8139	0.0387181	-4.69085	0.0247774	Yes	0.560165	No	Down
XP_011088662	CDS_31970_Unigene_49827	CDS_21876_Unigene_34942	rop guanine nucleotide exchange factor 1	67.2439	1392.13	20.7026	4.37174	0.0249747	Yes	0.562574	No	Up
XP_011093199	CDS_889_Unigene_2130	CDS_1427_Unigene_2892	65-kDa microtubule-associated 3	1445.36	71.1589	0.0492327	-4.34424	0.0249888	Yes	0.562574	No	Down
XP_011079770	CDS_2371_Unigene_5437	CDS_1381_Unigene_2771	histone H2AX-like	2671.98	188.894	0.0706946	-3.82226	0.0250969	Yes	0.564024	No	Down
XP_011083218	CDS_13192_Unigene_23580	CDS_27346_Unigene_45127	peroxidase 47	316.124	3858.11	12.2044	3.60933	0.0252586	Yes	0.56604	No	Up
XP_011098231	CDS_32587_Unigene_50754	CDS_707_Unigene_1310	TPR repeat-containing thioredoxin TTL1-like	552.637	18.1132	0.0327759	-4.93122	0.0252744	Yes	0.56604	No	Down
XP_011075953	CDS_12891_Unigene_23152	CDS_1960_Unigene_3856	acyl- -binding domain-containing 1	388.778	4536.06	11.6675	3.54442	0.0254517	Yes	0.566698	No	Up
XP_011084268	CDS_31653_Unigene_49359	CDS_23839_Unigene_37894	probable pectate lyase 18	90.4314	1654.77	18.2986	4.19366	0.0255172	Yes	0.566698	No	Up
XP_011088780	CDS_29375_Unigene_46112	CDS_21739_Unigene_34750	serine threonine- kinase ATR	12.3667	267.816	21.6562	4.43671	0.0253864	Yes	0.566698	No	Up
XP_011079894	CDS_26797_Unigene_42479	CDS_7482_Unigene_13246	coiled-coil domain-containing 150	2554.49	178.544	0.0698941	-3.83869	0.0255234	Yes	0.566698	No	Down
XP_012849114	CDS_13279_Unigene_23704	CDS_6237_Unigene_11180	PREDICTED: uncharacterized protein LOC105968950 isoform X2	1868.92	109.973	0.0588431	-4.08698	0.0254509	Yes	0.566698	No	Down
XP_012842101	CDS_110_Unigene_255	CDS_1434_Unigene_2901	homeobox-leucine zipper ATHB-12-like	10.8209	195.363	18.0543	4.17427	0.0256303	Yes	0.568093	No	Up
XP_011084862	CDS_1214_Unigene_2685	CDS_27230_Unigene_44789	PREDICTED: uncharacterized protein LOC105167009	7.72918	85.3907	11.0478	3.46569	0.025711	Yes	0.568906	No	Up
XP_011097189	CDS_10579_Unigene_19846	CDS_5364_Unigene_9585	probable pectinesterase pectinesterase inhibitor 51	587.418	19.407	0.0330378	-4.91974	0.0258134	Yes	0.570193	No	Down
XP_011090597	CDS_25344_Unigene_40475	CDS_9854_Unigene_16833	cytochrome P450 CYP736A12-like	18.55	534.339	28.8053	4.84826	0.0260292	Yes	0.573297	No	Up
XP_012830448	CDS_40420_Unigene_64013	CDS_2007_Unigene_3936	PREDICTED: uncharacterized protein LOC105951540	1892.88	113.854	0.0601488	-4.05532	0.0260428	Yes	0.573297	No	Down
XP_011075382	CDS_15636_Unigene_27072	CDS_4229_Unigene_7766	EARLY RESPONSIVE TO DEHYDRATION 15-like	431.288	4860.8	11.2704	3.49447	0.0266453	Yes	0.579079	No	Up
XP_011080476	CDS_39851_Unigene_62680	CDS_8233_Unigene_14374	CSC1 At4g35870	10.0479	155.256	15.4515	3.94968	0.0265182	Yes	0.579079	No	Up
XP_002523528	CDS_10148_Unigene_19225	CDS_3367_Unigene_6236	conserved hypothetical protein	2352.76	161.725	0.0687382	-3.86274	0.0265403	Yes	0.579079	No	Down
XP_009590120	CDS_20775_Unigene_34145	CDS_17350_Unigene_28163	PREDICTED: uncharacterized protein LOC104087385	2016.54	128.086	0.0635176	-3.9767	0.0267568	Yes	0.579079	No	Down
XP_011070638	CDS_26083_Unigene_41486	CDS_2722_Unigene_5258	U-box domain-containing 11-like	1988.72	125.498	0.0631052	-3.9861	0.0268317	Yes	0.579079	No	Down
XP_011079475	CDS_35302_Unigene_54629	CDS_21904_Unigene_34988	ABC transporter B family member 4-like	1082.09	46.5767	0.0430435	-4.53806	0.0267706	Yes	0.579079	No	Down
XP_011080943	CDS_18793_Unigene_31463	CDS_7846_Unigene_13782	PREDICTED: uncharacterized protein LOC105164082 isoform X1	187.046	10.3504	0.055336	-4.17564	0.0268252	Yes	0.579079	No	Down
XP_011087680	CDS_25632_Unigene_40832	CDS_9166_Unigene_15775	PREDICTED: uncharacterized protein LOC105169091 isoform X1	744.32	25.876	0.0347645	-4.84624	0.0267105	Yes	0.579079	No	Down
XP_011089870	CDS_10516_Unigene_19775	CDS_10283_Unigene_17478	E3 ubiquitin- ligase BRE1-like 1	1910.65	117.736	0.0616206	-4.02044	0.0268441	Yes	0.579079	No	Down
XP_011091084	CDS_9947_Unigene_18889	CDS_16449_Unigene_26836	3-ketoacyl- synthase 11-like	9232.51	862.963	0.0934701	-3.41935	0.0266741	Yes	0.579079	No	Down
XP_011095934	CDS_3110_Unigene_6976	CDS_873_Unigene_1731	leucine-rich repeat flightless-interacting 2	1013.3	41.4015	0.0408583	-4.61323	0.0264348	Yes	0.579079	No	Down
XP_012836125	CDS_35351_Unigene_54704	CDS_24278_Unigene_38593	signal recognition particle 54 kDa chloroplastic	3090.9	240.646	0.0778564	-3.68304	0.026628	Yes	0.579079	No	Down
XP_011086890	CDS_18864_Unigene_31543	CDS_3777_Unigene_6917	probable beta-1,3-galactosyltransferase 9 isoform X1	68.7897	1364.96	19.8425	4.31052	0.0271249	Yes	0.583185	No	Up
XP_011098568	CDS_1327_Unigene_2861	CDS_1917_Unigene_3792	F-box At5g62060	66.471	1336.49	20.1064	4.32958	0.0270968	Yes	0.583185	No	Up
XP_011088570	CDS_38288_Unigene_58609	CDS_141_Unigene_297	dirigent 21-like	28349.1	2503.5	0.0883097	-3.50128	0.0272407	Yes	0.584701	No	Down
XP_011099399	CDS_13717_Unigene_24318	CDS_8496_Unigene_14758	glycosyltransferase 6-like	1725.93	100.916	0.0584708	-4.09614	0.0273301	Yes	0.585646	No	Down
XP_011099788	CDS_17858_Unigene_30205	CDS_16285_Unigene_26600	acetylglutamate chloroplastic	2508.89	181.132	0.0721959	-3.79194	0.027435	Yes	0.586917	No	Down
XP_011099166	CDS_16284_Unigene_28057	CDS_10964_Unigene_18482	PREDICTED: protein COBRA-like	5299.9	485.174	0.091544	-3.44939	0.0275302	Yes	0.587981	No	Down
XP_011074531	CDS_37669_Unigene_57771	CDS_23048_Unigene_36678	PREDICTED: uncharacterized protein LOC105159236 isoform X2	29.3709	789.217	26.8707	4.74796	0.0277061	Yes	0.590758	No	Up
XP_011088542	CDS_3720_Unigene_8051	CDS_3086_Unigene_5827	PREDICTED: amidophosphoribosyltransferase, chloroplastic	2910.04	226.415	0.0778047	-3.684	0.0278688	Yes	0.592346	No	Down
XP_011091638	CDS_26823_Unigene_42517	CDS_95_Unigene_196	probable transcription factor 21	1027.21	43.9891	0.042824	-4.54544	0.0278724	Yes	0.592346	No	Down
XP_011073451	CDS_10862_Unigene_20283	CDS_5006_Unigene_8998	calcium-dependent kinase 3-like	4236.36	376.495	0.0888722	-3.49212	0.028013	Yes	0.594355	No	Down
XP_012836921	CDS_4118_Unigene_8987	CDS_7092_Unigene_12669	scopoletin glucosyltransferase-like	84.2481	1518.92	18.0291	4.17226	0.0284327	Yes	0.600298	No	Up
XP_011070487	CDS_14839_Unigene_25961	CDS_5384_Unigene_9624	inactive leucine-rich repeat receptor-like serine threonine- kinase At1g60630	1356.47	69.8651	0.051505	-4.27914	0.0284027	Yes	0.600298	No	Down
XP_011095707	CDS_29115_Unigene_45707	CDS_13044_Unigene_21607	nucleolar complex 3 homolog	2365.13	169.488	0.071661	-3.80267	0.0284104	Yes	0.600298	No	Down
XP_011073534	CDS_25256_Unigene_40366	CDS_20515_Unigene_32875	E3 ubiquitin- ligase XBAT34 isoform X2	13.9125	285.929	20.5519	4.3612	0.0288713	Yes	0.600812	No	Up
XP_011077889	CDS_13089_Unigene_23433	CDS_10245_Unigene_17427	serine threonine- kinase D6PKL1-like	32.4626	825.443	25.4275	4.66832	0.0290459	Yes	0.600812	No	Up
XP_011082149	CDS_9449_Unigene_18176	CDS_10180_Unigene_17345	notum homolog isoform X1	720.36	7513.08	10.4296	3.38262	0.0286569	Yes	0.600812	No	Up
XP_011087339	CDS_11905_Unigene_21808	CDS_11703_Unigene_19583	transcription factor bHLH130-like	167.723	2322.37	13.8464	3.79144	0.0292552	Yes	0.600812	No	Up
XP_011088716	CDS_35780_Unigene_55230	CDS_23152_Unigene_36840	alpha-1,3-mannosyl-glyco 2-beta-N-acetylglucosaminyltransferase isoform X1	257.382	3136.17	12.1849	3.60702	0.0291268	Yes	0.600812	No	Up
XP_011088836	CDS_19090_Unigene_31880	CDS_24418_Unigene_38842	PREDICTED: neuroguidin	123.667	1918.7	15.5151	3.9556	0.0287309	Yes	0.600812	No	Up
XP_011089458	CDS_2655_Unigene_6136	CDS_5207_Unigene_9330	probable phosphatase 2C 4	53.3314	1135.95	21.2999	4.41278	0.0286559	Yes	0.600812	No	Up
XP_011090671	CDS_2924_Unigene_6631	CDS_27423_Unigene_45232	1,2-dihydroxy-3-keto-5-methylthiopentene dioxygenase 1	3755.61	42356.4	11.2782	3.49546	0.0293192	Yes	0.600812	No	Up
XP_011097094	CDS_34364_Unigene_53313	CDS_18247_Unigene_29515	UPF0586 C9orf41 homolog isoform X2	38.6459	922.478	23.87	4.57713	0.0291974	Yes	0.600812	No	Up
XP_011099738	CDS_13693_Unigene_24275	CDS_5929_Unigene_10558	enoyl- hydratase peroxisomal	52.5584	1119.14	21.2932	4.41232	0.0290467	Yes	0.600812	No	Up
XP_012836951	CDS_34819_Unigene_53989	CDS_24343_Unigene_38699	probable quinone oxidoreductase	102.025	1692.29	16.587	4.05198	0.0291636	Yes	0.600812	No	Up
XP_012854828	CDS_22499_Unigene_36639	CDS_26208_Unigene_42692	acetyltransferase At1g77540	63.3793	1269.22	20.0257	4.32378	0.0285041	Yes	0.600812	No	Up
XP_012858596	CDS_32764_Unigene_51044	CDS_20928_Unigene_33496	beta-hexosaminidase 1	291.39	3422.1	11.744	3.55386	0.029342	Yes	0.600812	No	Up
XP_011077414	CDS_1034_Unigene_2337	CDS_15918_Unigene_26069	phosphatidate phosphatase PAH1-like	1012.52	43.9891	0.0434451	-4.52466	0.0288047	Yes	0.600812	No	Down
XP_011081711	CDS_30327_Unigene_47464	CDS_23125_Unigene_36800	homeobox 2-like isoform X1	1745.25	107.385	0.06153	-4.02257	0.0293201	Yes	0.600812	No	Down
XP_011084354	CDS_36591_Unigene_56309	CDS_19626_Unigene_31598	aminodeoxychorismate chloroplastic isoform X1	1578.3	90.5659	0.0573819	-4.12326	0.029024	Yes	0.600812	No	Down
XP_011092696	CDS_28050_Unigene_44299	CDS_6279_Unigene_11271	G-type lectin S-receptor-like serine threonine- kinase SD2-2	870.306	34.9325	0.0401382	-4.63888	0.0293346	Yes	0.600812	No	Down
XP_011095657	CDS_32726_Unigene_50982	CDS_8467_Unigene_14713	PREDICTED: uncharacterized protein At4g26450	3577.07	306.63	0.0857211	-3.54421	0.028748	Yes	0.600812	No	Down
XP_011098078	CDS_344_Unigene_749	CDS_26175_Unigene_42650	protodermal factor 1-like	3214.57	265.229	0.0825083	-3.59932	0.0287999	Yes	0.600812	No	Down
XP_011077160	CDS_19445_Unigene_32361	CDS_10940_Unigene_18450	serine carboxypeptidase-like 20	46.3751	1029.86	22.2072	4.47296	0.0294237	Yes	0.601531	No	Up
XP_011071573	CDS_21856_Unigene_35758	CDS_14188_Unigene_23371	vacuole membrane KMS1-like	145.309	2084.31	14.344	3.84238	0.0302802	Yes	0.602493	No	Up
XP_011082360	CDS_2565_Unigene_5952	CDS_3544_Unigene_6533	29 kDa chloroplastic	1068.95	10821.3	10.1234	3.33962	0.0302099	Yes	0.602493	No	Up
XP_011082725	CDS_11986_Unigene_21937	CDS_14229_Unigene_23432	ras-related Rab11B	185.5	2478.92	13.3634	3.74022	0.0295394	Yes	0.602493	No	Up
XP_011087189	CDS_10787_Unigene_20159	CDS_20721_Unigene_33155	probable beta-1,3-galactosyltransferase 19	13.9125	275.579	19.808	4.30801	0.0296895	Yes	0.602493	No	Up
XP_011090440	CDS_978_Unigene_2262	CDS_4880_Unigene_8787	PREDICTED: uncharacterized protein LOC105171114	12.3667	208.301	16.8438	4.07414	0.0304035	Yes	0.602493	No	Up
XP_011090441	CDS_17240_Unigene_29379	CDS_20058_Unigene_32174	probable mediator of RNA polymerase II transcription subunit 26c	36.3272	878.489	24.1827	4.5959	0.0297797	Yes	0.602493	No	Up
XP_011097442	CDS_24117_Unigene_38796	CDS_20600_Unigene_33001	THO complex subunit 4D isoform X5	75.746	1388.25	18.3276	4.19595	0.0301249	Yes	0.602493	No	Up
XP_012831058	CDS_29745_Unigene_46606	CDS_14473_Unigene_23809	DJ-1 homolog C	273.613	3224.14	11.7836	3.55871	0.0303779	Yes	0.602493	No	Up
XP_012833936	CDS_14052_Unigene_24806	CDS_17155_Unigene_27874	PREDICTED: uncharacterized protein LOC105954801	57.1959	1167.01	20.4036	4.35075	0.0297887	Yes	0.602493	No	Up
XP_015083664	CDS_6213_Unigene_12621	CDS_7692_Unigene_13547	nicotinamidase 1-like	859.485	8747.37	10.1775	3.3473	0.0298463	Yes	0.602493	No	Up
XP_011071671	CDS_34099_Unigene_52957	CDS_21473_Unigene_34324	phosphatase 2C 70	626.837	23.2884	0.0371522	-4.75041	0.0301863	Yes	0.602493	No	Down
XP_011080494	CDS_40286_Unigene_63790	CDS_1945_Unigene_3830	F-box kelch-repeat At5g26960	505.489	19.407	0.0383925	-4.70303	0.0302943	Yes	0.602493	No	Down
XP_011081046	CDS_37824_Unigene_57967	CDS_3733_Unigene_6825	molybdenum cofactor sulfurase-like	456.795	18.1132	0.0396528	-4.65643	0.0303559	Yes	0.602493	No	Down
XP_011081058	CDS_36534_Unigene_56220	CDS_3109_Unigene_5861	PREDICTED: protein FAM63A-like	1798.58	113.854	0.0633023	-3.9816	0.0297855	Yes	0.602493	No	Down
XP_011088893	CDS_20985_Unigene_34463	CDS_5774_Unigene_10306	glucan endo-1,3-beta-glucosidase 14-like	879.581	36.2263	0.0411859	-4.60171	0.0301223	Yes	0.602493	No	Down
XP_011090095	CDS_39787_Unigene_62594	CDS_7712_Unigene_13573	PREDICTED: uncharacterized protein LOC105170871	549.545	20.7008	0.0376689	-4.73048	0.0302592	Yes	0.602493	No	Down
XP_011094392	CDS_13088_Unigene_23430	CDS_10244_Unigene_17427	serine threonine- kinase D6PKL1-like	835.525	33.6387	0.0402606	-4.63449	0.030322	Yes	0.602493	No	Down
XP_011094832	CDS_27772_Unigene_43904	CDS_10067_Unigene_17172	pentatricopeptide repeat-containing chloroplastic	1000.93	43.9891	0.0439483	-4.50805	0.0295664	Yes	0.602493	No	Down
XP_011101037	CDS_20849_Unigene_34246	CDS_13314_Unigene_22026	endoglucanase 6	2861.34	231.59	0.0809374	-3.62705	0.0303337	Yes	0.602493	No	Down
XP_011101588	CDS_16060_Unigene_27680	CDS_21261_Unigene_33973	selenium-binding 3	988.562	43.9891	0.0444981	-4.49011	0.0304049	Yes	0.602493	No	Down
XP_011082674	CDS_219_Unigene_475	CDS_255_Unigene_481	3-deoxy-manno-octulosonate mitochondrial	53.3314	1103.61	20.6934	4.3711	0.0306306	Yes	0.605385	No	Up
XP_011085751	CDS_2621_Unigene_6050	CDS_1424_Unigene_2887	cyclic dof factor 2-like	14.6854	293.692	19.9989	4.32185	0.0306592	Yes	0.605385	No	Up
XP_011071475	CDS_35287_Unigene_54605	CDS_10694_Unigene_18074	PREDICTED: uncharacterized protein LOC105156912	871.079	36.2263	0.0415879	-4.58769	0.0307385	Yes	0.605385	No	Down
XP_011072873	CDS_27156_Unigene_43001	CDS_1512_Unigene_3070	PREDICTED: uncharacterized protein LOC105157989	871.079	36.2263	0.0415879	-4.58769	0.0307385	Yes	0.605385	No	Down
XP_012849061	CDS_34603_Unigene_53688	CDS_22264_Unigene_35522	subtilisin-like protease	13.1396	232.884	17.7238	4.14761	0.0308535	Yes	0.606723	No	Up
XP_011069652	CDS_39847_Unigene_62678	CDS_25920_Unigene_41858	PREDICTED: protein YLS3	387.232	4140.15	10.6917	3.41841	0.0314387	Yes	0.607326	No	Up
XP_011078954	CDS_15766_Unigene_27265	CDS_12079_Unigene_20140	pyrroline-5-carboxylate reductase	268.976	3121.93	11.6068	3.53689	0.0319531	Yes	0.607326	No	Up
XP_011082467	CDS_7638_Unigene_15140	CDS_15404_Unigene_25222	caffeoylshikimate esterase-like	44.0563	971.642	22.0545	4.463	0.0312124	Yes	0.607326	No	Up
XP_011082558	CDS_22282_Unigene_36361	CDS_22114_Unigene_35279	mitochondrial ribosome-associated GTPase 1	150.719	2098.54	13.9235	3.79945	0.0316343	Yes	0.607326	No	Up
XP_011084410	CDS_9714_Unigene_18542	CDS_1810_Unigene_3643	F-box LRR-repeat At3g48880	81.9293	1428.35	17.434	4.12383	0.0316815	Yes	0.607326	No	Up
XP_011091419	CDS_29515_Unigene_46296	CDS_10390_Unigene_17614	PREDICTED: uncharacterized protein LOC105171867	222.6	2763.55	12.4149	3.634	0.0309467	Yes	0.607326	No	Up
XP_011092750	CDS_13641_Unigene_24212	CDS_15856_Unigene_25963	transmembrane 45B	6.18335	46.5767	7.53261	2.91315	0.0312151	Yes	0.607326	No	Up
XP_011098066	CDS_21475_Unigene_35236	CDS_14289_Unigene_23529	transcription elongation factor B polypeptide 3	54.8772	1102.32	20.087	4.32819	0.0319919	Yes	0.607326	No	Up
XP_012844295	CDS_24315_Unigene_39067	CDS_18844_Unigene_30446	cinnamoyl- reductase 1-like	247.334	2939.51	11.8848	3.57104	0.0319643	Yes	0.607326	No	Up
XP_011069956	CDS_30126_Unigene_47174	CDS_5534_Unigene_9866	NADH--cytochrome b5 reductase 1-like	4869.38	474.824	0.0975121	-3.35828	0.0319847	Yes	0.607326	No	Down
XP_011069968	CDS_38524_Unigene_59012	CDS_14683_Unigene_24146	cation calcium exchanger 1-like	1691.15	107.385	0.0634985	-3.97713	0.0317913	Yes	0.607326	No	Down
XP_011071764	CDS_29038_Unigene_45585	CDS_23498_Unigene_37365	PREDICTED: uncharacterized protein LOC105157153	1449.22	84.0969	0.058029	-4.10708	0.0320141	Yes	0.607326	No	Down
XP_011072608	CDS_33436_Unigene_52054	CDS_20508_Unigene_32864	oligouridylate-binding 1B-like	2474.11	192.776	0.0779172	-3.68191	0.0317205	Yes	0.607326	No	Down
XP_011073833	CDS_17601_Unigene_29831	CDS_2797_Unigene_5380	ras-related RABA5c	1794.72	116.442	0.0648804	-3.94607	0.031054	Yes	0.607326	No	Down
XP_011075190	CDS_11021_Unigene_20494	CDS_7866_Unigene_13809	PREDICTED: uncharacterized protein LOC105159716 isoform X2	3322.78	291.105	0.0876088	-3.51278	0.0314604	Yes	0.607326	No	Down
XP_011080168	CDS_27119_Unigene_42934	CDS_27520_Unigene_45371	sterol 3-beta-glucosyltransferase UGT80A2-like isoform X1	1559.75	94.4472	0.0605529	-4.04566	0.0319098	Yes	0.607326	No	Down
XP_011095879	CDS_11581_Unigene_21306	CDS_7831_Unigene_13763	zinc finger CONSTANS-LIKE 10-like	58.7418	6.46899	0.110126	-3.18277	0.0318761	Yes	0.607326	No	Down
XP_011096356	CDS_8430_Unigene_16496	CDS_5213_Unigene_9341	dnaJ homolog subfamily B member 13-like	962.283	42.6953	0.0443688	-4.49431	0.0309888	Yes	0.607326	No	Down
XP_011096857	CDS_22094_Unigene_36116	CDS_8753_Unigene_15122	multiple RNA-binding domain-containing 1	1076.68	51.7519	0.0480664	-4.37883	0.0314202	Yes	0.607326	No	Down
XP_011097293	CDS_139_Unigene_371	CDS_5291_Unigene_9458	ROOT PRIMORDIUM DEFECTIVE 1 isoform X1	633.793	24.5822	0.0387858	-4.68833	0.0319185	Yes	0.607326	No	Down
XP_011099121	CDS_3192_Unigene_7110	CDS_11102_Unigene_18676	elongator complex 1	1263.72	67.2775	0.0532376	-4.23141	0.031715	Yes	0.607326	No	Down
XP_011099739	CDS_7614_Unigene_15097	CDS_3747_Unigene_6853	5 exonuclease Apollo	391.87	16.8194	0.0429208	-4.54218	0.031182	Yes	0.607326	No	Down
XP_012834630	CDS_22330_Unigene_36411	CDS_21980_Unigene_35100	PREDICTED: calreticulin-3	9947.46	1007.87	0.101319	-3.30302	0.0315407	Yes	0.607326	No	Down
XP_012845030	CDS_37282_Unigene_57222	CDS_16885_Unigene_27480	probable alpha,alpha-trehalose-phosphate synthase [UDP-forming] 7	701.81	27.1698	0.0387138	-4.69101	0.0313916	Yes	0.607326	No	Down
XP_011083845	CDS_34278_Unigene_53180	CDS_5733_Unigene_10232	PREDICTED: protein CYPRO4	1225.85	64.6899	0.0527715	-4.2441	0.0321136	Yes	0.60802	No	Down
XP_011090376	CDS_6675_Unigene_13415	CDS_26454_Unigene_43028	PREDICTED: chlorophyllase-1-like	47814.3	4410.56	0.0922435	-3.43841	0.0321449	Yes	0.60802	No	Down
XP_011082970	CDS_721_Unigene_1749	CDS_27016_Unigene_44227	F-box At3g07870-like	9.27502	99.6224	10.7409	3.42505	0.0323135	Yes	0.609422	No	Up
XP_011092960	CDS_2079_Unigene_4705	CDS_1814_Unigene_3648	zeaxanthin chloroplastic-like	20.0959	478.705	23.8211	4.57417	0.0322758	Yes	0.609422	No	Up
XP_011086174	CDS_35999_Unigene_55503	CDS_828_Unigene_1611	homeobox-leucine zipper MERISTEM L1-like	1012.52	47.8705	0.0472785	-4.40267	0.0323824	Yes	0.609828	No	Down
XP_012848135	CDS_24338_Unigene_39102	CDS_20281_Unigene_32519	probable phosphatase 2C 50 isoform X2	144.536	2020.91	13.9821	3.80551	0.0324951	Yes	0.611059	No	Up
XP_010676254	CDS_12791_Unigene_23025	CDS_20046_Unigene_32160	PREDICTED: uncharacterized protein LOC104892119	10.0479	117.736	11.7174	3.55058	0.0326881	Yes	0.611323	No	Up
XP_011070569	CDS_37513_Unigene_57559	CDS_13841_Unigene_22848	nuclear pore complex NUP155	71.1085	1279.57	17.9946	4.16949	0.0331771	Yes	0.611323	No	Up
XP_011072430	CDS_38991_Unigene_60280	CDS_3938_Unigene_7254	histidine-containing phosphotransfer 4-like	13.1396	209.595	15.9514	3.99561	0.033352	Yes	0.611323	No	Up
XP_011085973	CDS_130_Unigene_328	CDS_2863_Unigene_5480	PREDICTED: uncharacterized protein LOC105167841	13.9125	240.646	17.2971	4.11246	0.0329079	Yes	0.611323	No	Up
XP_011092877	CDS_20258_Unigene_33429	CDS_12726_Unigene_21094	probable galacturonosyltransferase 10 isoform X2	98.1606	1570.67	16.001	4.00009	0.03314	Yes	0.611323	No	Up
XP_011092883	CDS_24241_Unigene_38974	CDS_19180_Unigene_30966	translocase of chloroplast chloroplastic-like	115.938	1750.51	15.0987	3.91635	0.0327822	Yes	0.611323	No	Up
XP_011098974	CDS_36301_Unigene_55898	CDS_23913_Unigene_38007	PREDICTED: uncharacterized protein LOC105177491 isoform X1	234.967	2786.84	11.8606	3.5681	0.0333677	Yes	0.611323	No	Up
XP_011069982	CDS_5038_Unigene_10691	CDS_3774_Unigene_6912	PHYTOCHROME KINASE SUBSTRATE 4-like	816.975	34.9325	0.0427584	-4.54765	0.0333151	Yes	0.611323	No	Down
XP_011075509	CDS_35151_Unigene_54402	CDS_2892_Unigene_5520	beta-1,3-galactosyltransferase 15	1412.89	82.8031	0.0586053	-4.09283	0.0332452	Yes	0.611323	No	Down
XP_011075809	CDS_36081_Unigene_55594	CDS_18391_Unigene_29748	PREDICTED: uncharacterized protein LOC105160226	874.943	38.8139	0.0443617	-4.49454	0.0333987	Yes	0.611323	No	Down
XP_011078077	CDS_14644_Unigene_25710	CDS_26487_Unigene_43090	PREDICTED: uncharacterized protein LOC105161920	1121.5	56.9271	0.0507596	-4.30018	0.0327574	Yes	0.611323	No	Down
XP_011080053	CDS_32518_Unigene_50657	CDS_6283_Unigene_11282	U-box domain-containing 3 isoform X1	615.243	24.5822	0.0399552	-4.64547	0.0331636	Yes	0.611323	No	Down
XP_011083584	CDS_1974_Unigene_4539	CDS_11442_Unigene_19190	receptor kinase CLAVATA1	1189.52	63.3961	0.0532955	-4.22984	0.0334095	Yes	0.611323	No	Down
XP_011088987	CDS_37431_Unigene_57424	CDS_14717_Unigene_24194	ubiquitin carboxyl-terminal hydrolase 8 isoform X1	679.395	27.1698	0.0399911	-4.64418	0.0329948	Yes	0.611323	No	Down
XP_011089226	CDS_13403_Unigene_23870	CDS_13213_Unigene_21871	UDP-glycosyltransferase 87A1-like	2357.4	185.013	0.0784818	-3.6715	0.0333455	Yes	0.611323	No	Down
XP_011089542	CDS_23042_Unigene_37328	CDS_4322_Unigene_7925	PREDICTED: LOW QUALITY PROTEIN: uncharacterized protein LOC105170443	839.389	36.2263	0.043158	-4.53423	0.0331446	Yes	0.611323	No	Down
XP_011090435	CDS_31627_Unigene_49314	CDS_6249_Unigene_11208	zinc finger CCCH domain-containing 44-like isoform X2	677.849	27.1698	0.0400823	-4.64089	0.0331066	Yes	0.611323	No	Down
XP_011092253	CDS_7524_Unigene_14942	CDS_7385_Unigene_13101	glutamate receptor -like	1015.61	49.1643	0.0484084	-4.3686	0.0333707	Yes	0.611323	No	Down
XP_011097655	CDS_34564_Unigene_53635	CDS_6460_Unigene_11631	phosphatidylinositol 4-phosphate 5-kinase 1-like	1296.96	72.4527	0.0558636	-4.16195	0.0333197	Yes	0.611323	No	Down
XP_006288773	CDS_21396_Unigene_35090	CDS_767_Unigene_1450	hypothetical protein CARUB_v10002094mg, partial	14740.3	1518.92	0.103045	-3.27865	0.0336631	Yes	0.61422	No	Down
XP_011070521	CDS_5171_Unigene_10901	CDS_5327_Unigene_9526	PREDICTED: uncharacterized protein LOC105156161	2191.22	166.9	0.0761675	-3.71468	0.0336454	Yes	0.61422	No	Down
XP_012853000	CDS_31597_Unigene_49264	CDS_22183_Unigene_35380	PREDICTED: laccase-15-like	638.43	25.876	0.0405306	-4.62485	0.0337895	Yes	0.615656	No	Down
XP_011079533	CDS_13592_Unigene_24152	CDS_6197_Unigene_11088	stachyose synthase	718.814	29.7574	0.0413978	-4.5943	0.0339931	Yes	0.617761	No	Down
XP_011085020	CDS_14465_Unigene_25445	CDS_14841_Unigene_24377	scarecrow 14	1007.11	49.1643	0.0488171	-4.35647	0.0340008	Yes	0.617761	No	Down
XP_011079504	CDS_21223_Unigene_34825	CDS_16700_Unigene_27208	probable phosphatase 2C 49	14.6854	254.878	17.3558	4.11735	0.0342193	Yes	0.618659	No	Up
XP_011086845	CDS_25447_Unigene_40635	CDS_20854_Unigene_33370	serine threonine- kinase PBS1	266.657	3014.55	11.305	3.49889	0.0343631	Yes	0.618659	No	Up
XP_011089045	CDS_10911_Unigene_20350	CDS_10808_Unigene_18242	PREDICTED: uncharacterized protein LOC105170122	1164.01	11033.5	9.47884	3.24471	0.0346145	Yes	0.618659	No	Up
XP_011095040	CDS_28121_Unigene_44398	CDS_19838_Unigene_31909	PREDICTED: uncharacterized protein ycf45 isoform X3	13.9125	225.121	16.1812	4.01624	0.0346078	Yes	0.618659	No	Up
XP_011095065	CDS_3994_Unigene_8705	CDS_10628_Unigene_17978	ferritin- chloroplastic	6541.21	72419	11.0712	3.46874	0.0345635	Yes	0.618659	No	Up
XP_012844274	CDS_39966_Unigene_62850	CDS_26922_Unigene_44100	PREDICTED: uncharacterized protein At5g65660	637.658	6142.95	9.63362	3.26808	0.0345812	Yes	0.618659	No	Up
XP_012851188	CDS_5853_Unigene_12054	CDS_5856_Unigene_10440	PREDICTED: uncharacterized protein LOC105970915	37.1001	831.912	22.4235	4.48694	0.0342199	Yes	0.618659	No	Up
XP_011077570	CDS_10323_Unigene_19485	CDS_9419_Unigene_16144	endochitinase A1-like isoform X2	918.227	42.6953	0.0464976	-4.4267	0.0343031	Yes	0.618659	No	Down
XP_011080363	CDS_36768_Unigene_56520	CDS_559_Unigene_1040	NAD(H) kinase 1	1170.97	63.3961	0.0541398	-4.20717	0.0346257	Yes	0.618659	No	Down
XP_011083118	CDS_17784_Unigene_30115	CDS_394_Unigene_748	glycine-rich RNA-binding 8-like	1143.15	60.8085	0.053194	-4.23259	0.034451	Yes	0.618659	No	Down
XP_011090978	CDS_32575_Unigene_50738	CDS_11464_Unigene_19226	PREDICTED: kinesin-13A	1429.9	86.6845	0.0606228	-4.044	0.034615	Yes	0.618659	No	Down
XP_012845929	CDS_24626_Unigene_39517	CDS_23227_Unigene_36955	probable LRR receptor-like serine threonine- kinase At3g47570	2859.8	248.409	0.0868625	-3.52512	0.0344658	Yes	0.618659	No	Down
XP_011079715	CDS_9391_Unigene_18085	CDS_11078_Unigene_18638	homeobox LUMINIDEPENDENS	1274.54	72.4527	0.056846	-4.1368	0.0346771	Yes	0.61872	No	Down
XP_012832579	CDS_26986_Unigene_42746	CDS_13887_Unigene_22922	MATE efflux family 5-like isoform X2	72.6543	1270.51	17.487	4.12821	0.0348046	Yes	0.619707	No	Up
XP_011097192	CDS_25548_Unigene_40736	CDS_3865_Unigene_7089	KH domain-containing At4g18375-like	432.834	19.407	0.044837	-4.47917	0.0348765	Yes	0.619707	No	Down
XP_012844127	CDS_27426_Unigene_43408	CDS_134_Unigene_276	peptidyl-tRNA hydrolase mitochondrial isoform X2	1227.39	68.5713	0.0558674	-4.16185	0.0348532	Yes	0.619707	No	Down
XP_011072140	CDS_21561_Unigene_35369	CDS_1782_Unigene_3606	E3 ubiquitin- ligase BOI-like	143.763	1956.22	13.6073	3.76631	0.0349914	Yes	0.620893	No	Up
XP_011091641	CDS_20058_Unigene_33204	CDS_17547_Unigene_28497	electron transfer flavo -ubiquinone mitochondrial	95.8419	1512.45	15.7807	3.98009	0.0350401	Yes	0.620903	No	Up
XP_011073483	CDS_23374_Unigene_37759	CDS_19893_Unigene_31988	rRNA-processing EFG1-like isoform X2	134.488	1864.36	13.8627	3.79314	0.0354575	Yes	0.623419	No	Up
XP_011096737	CDS_23361_Unigene_37750	CDS_10196_Unigene_17365	probable ribose-5-phosphate isomerase chloroplastic	20.8688	459.298	22.0089	4.46001	0.0352891	Yes	0.623419	No	Up
XP_011073132	CDS_18412_Unigene_30942	CDS_6233_Unigene_11172	V-type proton ATPase subunit C-like	1432.22	87.9783	0.061428	-4.02496	0.0352594	Yes	0.623419	No	Down
XP_011074402	CDS_11763_Unigene_21588	CDS_27442_Unigene_45260	probable inactive receptor kinase At5g67200	1804.76	128.086	0.070971	-3.81663	0.0356654	Yes	0.623419	No	Down
XP_011083645	CDS_33645_Unigene_52337	CDS_9375_Unigene_16091	polygalacturonate 4-alpha-galacturonosyltransferase-like	1017.93	51.7519	0.0508402	-4.29789	0.0356413	Yes	0.623419	No	Down
XP_011084989	CDS_25884_Unigene_41202	CDS_6661_Unigene_12025	PREDICTED: uncharacterized protein LOC105167112	790.695	34.9325	0.0441795	-4.50048	0.0354506	Yes	0.623419	No	Down
XP_011089052	CDS_34676_Unigene_53758	CDS_6205_Unigene_11106	disease resistance At3g14460	2358.17	191.482	0.0811993	-3.62239	0.0353491	Yes	0.623419	No	Down
XP_011092785	CDS_24905_Unigene_39896	CDS_26120_Unigene_42493	probable receptor-like serine threonine- kinase At4g34500	644.614	27.1698	0.0421489	-4.56836	0.0355382	Yes	0.623419	No	Down
XP_011098334	CDS_26643_Unigene_42281	CDS_6487_Unigene_11679	WD repeat-containing 44 isoform X2	699.491	29.7574	0.0425414	-4.55499	0.0355116	Yes	0.623419	No	Down
XP_011101758	CDS_21089_Unigene_34637	CDS_14956_Unigene_24547	ATP-dependent RNA helicase DHX33	376.411	18.1132	0.0481207	-4.3772	0.0356356	Yes	0.623419	No	Down
XP_011085849	CDS_22062_Unigene_36063	CDS_10069_Unigene_17174	nudix hydrolase mitochondrial-like	38.6459	835.793	21.627	4.43476	0.0358152	Yes	0.623503	No	Up
XP_011071618	CDS_11831_Unigene_21703	CDS_418_Unigene_800	PREDICTED: uncharacterized protein LOC105157022	846.345	38.8139	0.0458606	-4.4466	0.035726	Yes	0.623503	No	Down
XP_011098550	CDS_19339_Unigene_32229	CDS_3945_Unigene_7263	probable inactive receptor kinase At1g27190	845.573	38.8139	0.0459026	-4.44528	0.035791	Yes	0.623503	No	Down
XP_011083426	CDS_13985_Unigene_24713	CDS_8061_Unigene_14120	pentatricopeptide repeat-containing mitochondrial	503.17	21.9946	0.043712	-4.51583	0.0358853	Yes	0.623881	No	Down
XP_011071043	CDS_28041_Unigene_44288	CDS_5445_Unigene_9720	dnaJ homolog subfamily B member 4	639.203	27.1698	0.0425057	-4.5562	0.0359414	Yes	0.624017	No	Down
XP_011079508	CDS_28672_Unigene_45130	CDS_16626_Unigene_27100	probable boron transporter 2	1150.88	63.3961	0.0550851	-4.18219	0.0360076	Yes	0.624325	No	Down
XP_011096183	CDS_8311_Unigene_16296	CDS_10157_Unigene_17318	PREDICTED: putative cyclin-D6-1	1266.04	73.7465	0.0582497	-4.10161	0.0361314	Yes	0.625631	No	Down
XP_012855305	CDS_14085_Unigene_24875	CDS_35_Unigene_84	PREDICTED: uncharacterized protein LOC105974714	129.077	1800.97	13.9526	3.80246	0.0362135	Yes	0.626211	No	Up
XP_011073987	CDS_22870_Unigene_37100	CDS_13992_Unigene_23083	ion channel CASTOR-like isoform X2	20.0959	416.603	20.7308	4.3737	0.0364561	Yes	0.626246	No	Up
XP_012830397	CDS_5647_Unigene_11726	CDS_15336_Unigene_25114	trafficking particle complex subunit 13	23.1875	514.932	22.2072	4.47296	0.0365067	Yes	0.626246	No	Up
XP_011076051	CDS_17636_Unigene_29898	CDS_9095_Unigene_15671	PREDICTED: uncharacterized protein LOC105160395	1132.33	62.1023	0.0548449	-4.1885	0.0362688	Yes	0.626246	No	Down
XP_011077691	CDS_3432_Unigene_7545	CDS_6467_Unigene_11641	U3 small nucleolar RNA-associated 25	874.943	41.4015	0.0473191	-4.40143	0.0364024	Yes	0.626246	No	Down
XP_011093878	CDS_26394_Unigene_41934	CDS_26215_Unigene_42699	21 kDa	1331.74	80.2155	0.0602337	-4.05329	0.036431	Yes	0.626246	No	Down
XP_012828463	CDS_2105_Unigene_4746	CDS_3443_Unigene_6365	15-cis-phytoene chloroplastic chromoplastic	1754.52	124.205	0.070791	-3.82029	0.0364618	Yes	0.626246	No	Down
XP_011082729	CDS_314_Unigene_679	CDS_10826_Unigene_18269	basic leucine zipper 61-like	2467.16	208.301	0.0844298	-3.5661	0.0365579	Yes	0.62629	No	Down
XP_011091010	CDS_1795_Unigene_4253	CDS_26781_Unigene_43920	ethylene-responsive transcription factor RAP2-3	7545.23	818.974	0.108542	-3.20367	0.0366861	Yes	0.627654	No	Down
XP_011074340	CDS_31053_Unigene_48520	CDS_11156_Unigene_18758	70 kDa peptidyl-prolyl isomerase-like isoform X2	1378.89	85.3907	0.0619273	-4.01328	0.0368743	Yes	0.630037	No	Down
XP_011085541	CDS_31217_Unigene_48738	CDS_19359_Unigene_31211	DA1-related 1-like	207.142	2443.98	11.7986	3.56054	0.0370806	Yes	0.632048	No	Up
XP_011089727	CDS_34925_Unigene_54086	CDS_26670_Unigene_43477	PREDICTED: importin-5-like	728.089	32.3449	0.0444244	-4.4925	0.0370899	Yes	0.632048	No	Down
XP_011082052	CDS_6266_Unigene_12704	CDS_13075_Unigene_21650	UDP-glycosyltransferase 74F2-like	119.802	1700.05	14.1905	3.82685	0.0371552	Yes	0.632324	No	Up
XP_012832805	CDS_11300_Unigene_20926	CDS_6126_Unigene_10951	pyrophosphate--fructose 6-phosphate 1-phosphotransferase subunit alpha-like	1749.89	125.498	0.071718	-3.80152	0.0373109	Yes	0.634138	No	Down
XP_011070302	CDS_16549_Unigene_28396	CDS_4866_Unigene_8761	alpha,alpha-trehalose-phosphate synthase [UDP-forming] 5 isoform X1	1302.37	78.9217	0.0605986	-4.04457	0.037431	Yes	0.634508	No	Down
XP_011087945	CDS_13005_Unigene_23319	CDS_11671_Unigene_19543	MADS-box SVP-like isoform X1	9486.03	1044.09	0.110067	-3.18355	0.037386	Yes	0.634508	No	Down
XP_006424799	CDS_3459_Unigene_7598	CDS_26257_Unigene_42753	hypothetical protein CICLE_v10027981mg	1994.13	18673.4	9.36418	3.22715	0.037863	Yes	0.636809	No	Up
XP_011070588	CDS_28478_Unigene_44904	CDS_18348_Unigene_29686	glucan endo-1,3-beta-glucosidase 3	9.27502	84.0969	9.06703	3.18063	0.0378475	Yes	0.636809	No	Up
XP_011096814	CDS_398_Unigene_900	CDS_3172_Unigene_5948	stromal 70 kDa heat shock-related chloroplastic-like	47.9209	938.003	19.574	4.29087	0.0378158	Yes	0.636809	No	Up
XP_011073656	CDS_3290_Unigene_7292	CDS_6861_Unigene_12353	LRR receptor-like serine threonine- kinase HSL2	1038.03	55.6333	0.0535951	-4.22175	0.0377279	Yes	0.636809	No	Down
XP_011085038	CDS_17832_Unigene_30168	CDS_27763_Unigene_45930	PREDICTED: uncharacterized protein LOC105167143 isoform X2	307.621	16.8194	0.0546756	-4.19296	0.0378144	Yes	0.636809	No	Down
XP_011092530	CDS_1507_Unigene_3270	CDS_12100_Unigene_20166	methylthioribose kinase	2347.35	197.951	0.0843295	-3.56782	0.0378503	Yes	0.636809	No	Down
XP_012840812	CDS_31335_Unigene_48882	CDS_17809_Unigene_28890	TRANSPARENT TESTA 12-like	24.7334	539.514	21.8132	4.44713	0.0379175	Yes	0.636896	No	Up
XP_011080468	CDS_18173_Unigene_30623	CDS_18864_Unigene_30476	PREDICTED: uncharacterized protein LOC105163723	127.532	1753.1	13.7464	3.78098	0.0379949	Yes	0.637348	No	Up
XP_011079063	CDS_4969_Unigene_10584	CDS_27651_Unigene_45606	PREDICTED: uncharacterized protein LOC105162673	1347.2	84.0969	0.0624236	-4.00176	0.0380432	Yes	0.637348	No	Down
XP_011090721	CDS_18101_Unigene_30530	CDS_6000_Unigene_10687	PREDICTED: uncharacterized protein LOC105171345	15.4584	244.528	15.8185	3.98354	0.0382462	Yes	0.637489	No	Up
XP_011082602	CDS_17124_Unigene_29219	CDS_21656_Unigene_34602	PREDICTED: protein OSB4, chloroplastic-like	6907.57	762.047	0.110321	-3.18023	0.0382494	Yes	0.637489	No	Down
XP_011084508	CDS_8111_Unigene_15986	CDS_2810_Unigene_5399	probable pectinesterase pectinesterase inhibitor 61	1033.39	55.6333	0.0538356	-4.21529	0.0381016	Yes	0.637489	No	Down
XP_011088892	CDS_12574_Unigene_22744	CDS_6483_Unigene_11673	root R-B1-like	1766.89	129.38	0.0732245	-3.77153	0.0382197	Yes	0.637489	No	Down
XP_011082824	CDS_34195_Unigene_53066	CDS_2895_Unigene_5527	translation initiation factor IF- chloroplastic isoform X1	636.112	28.4636	0.0447462	-4.48209	0.0384255	Yes	0.639598	No	Down
XP_011096603	CDS_15066_Unigene_26224	CDS_17681_Unigene_28691	probable inositol transporter 2 isoform X2	46.3751	908.246	19.5848	4.29166	0.0386961	Yes	0.643273	No	Up
XP_011089376	CDS_29766_Unigene_46631	CDS_19502_Unigene_31425	ethylene-responsive transcription factor RAP2-7-like	26.2792	567.977	21.6132	4.43384	0.0388325	Yes	0.64388	No	Up
XP_011079399	CDS_30079_Unigene_47091	CDS_492_Unigene_919	serine carboxypeptidase 24	1127.69	64.6899	0.0573651	-4.12368	0.0387831	Yes	0.64388	No	Down
XP_011099083	CDS_38740_Unigene_59698	CDS_8611_Unigene_14914	pentatricopeptide repeat-containing mitochondrial	991.654	53.0457	0.0534922	-4.22453	0.039044	Yes	0.646557	No	Down
XP_011071232	CDS_30213_Unigene_47308	CDS_21206_Unigene_33893	squamosa promoter-binding 3	1049.62	58.2209	0.0554684	-4.17219	0.0392131	Yes	0.646686	No	Down
XP_011084697	CDS_13072_Unigene_23406	CDS_25409_Unigene_40673	gamma-tubulin complex component 2	973.877	51.7519	0.0531401	-4.23406	0.0392524	Yes	0.646686	No	Down
XP_011095572	CDS_25578_Unigene_40779	CDS_17551_Unigene_28501	far upstream element-binding 2 isoform X2	989.335	53.0457	0.0536175	-4.22115	0.0392423	Yes	0.646686	No	Down
XP_012837038	CDS_305_Unigene_655	CDS_16312_Unigene_26635	BURP domain-containing 17-like	1772.3	131.967	0.074461	-3.74737	0.0391378	Yes	0.646686	No	Down
XP_011079338	CDS_29367_Unigene_46104	CDS_22639_Unigene_36040	ECERIFERUM 3-like	100.479	1483.99	14.7691	3.88451	0.0394057	Yes	0.647559	No	Up
XP_011100962	CDS_19210_Unigene_32035	CDS_12480_Unigene_20727	SUPPRESSOR OF GENE SILENCING 3	376.411	3688.62	9.79944	3.2927	0.0393558	Yes	0.647559	No	Up
XP_011070158	CDS_29363_Unigene_46100	CDS_22644_Unigene_36047	ECERIFERUM 3-like	1573.66	109.973	0.0698834	-3.83891	0.0394588	Yes	0.647606	No	Down
XP_011086234	CDS_40505_Unigene_64220	CDS_354_Unigene_666	PREDICTED: uncharacterized protein LOC105168022	100.479	1481.4	14.7433	3.88199	0.0395686	Yes	0.648583	No	Up
XP_011070903	CDS_38924_Unigene_60033	CDS_10952_Unigene_18465	cytosolic sulfotransferase 12-like	10.8209	109.973	10.163	3.34526	0.0398215	Yes	0.651391	No	Up
XP_011069925	CDS_19795_Unigene_32855	CDS_5679_Unigene_10131	probable receptor-like serine threonine- kinase At5g57670	817.747	40.1077	0.0490466	-4.3497	0.0398914	Yes	0.651391	No	Down
XP_011074372	CDS_37994_Unigene_58204	CDS_24137_Unigene_38344	transcription initiation factor TFIID subunit 4b isoform X2	1384.3	90.5659	0.0654237	-3.93404	0.0398824	Yes	0.651391	No	Down
XP_011087575	CDS_23265_Unigene_37603	CDS_7204_Unigene_12833	flap endonuclease 1	38.6459	787.923	20.3883	4.34967	0.0400581	Yes	0.651609	No	Up
XP_012852790	CDS_6353_Unigene_12859	CDS_8818_Unigene_15218	BTB POZ domain-containing At5g66560	8.5021	67.2775	7.91304	2.98423	0.0401062	Yes	0.651609	No	Up
XP_011074654	CDS_31048_Unigene_48513	CDS_4869_Unigene_8768	auxin response factor 5-like	1798.58	137.143	0.0762504	-3.71311	0.0401068	Yes	0.651609	No	Down
XP_011077655	CDS_8300_Unigene_16276	CDS_1206_Unigene_2355	wall-associated receptor kinase 5-like	616.016	28.4636	0.0462059	-4.43578	0.0400587	Yes	0.651609	No	Down
XP_011100241	CDS_14209_Unigene_25049	CDS_5154_Unigene_9234	receptor kinase HSL1	28.598	605.497	21.1727	4.40414	0.0402512	Yes	0.652312	No	Up
XP_011090758	CDS_36880_Unigene_56672	CDS_11953_Unigene_19937	probable ATP-dependent DNA helicase CHR12	3574.75	366.145	0.102425	-3.28735	0.0402112	Yes	0.652312	No	Down
XP_011095214	CDS_23644_Unigene_38153	CDS_732_Unigene_1369	PREDICTED: uncharacterized protein LOC105174726	520.947	4771.53	9.15933	3.19524	0.0403529	Yes	0.652322	No	Up
XP_011092655	CDS_37632_Unigene_57736	CDS_4282_Unigene_7856	ATP-dependent helicase BRM isoform X1	551.864	25.876	0.0468883	-4.41463	0.0403196	Yes	0.652322	No	Down
XP_011100573	CDS_3701_Unigene_8008	CDS_5455_Unigene_9735	glucose-6-phosphate 1- chloroplastic	202.505	2318.49	11.4491	3.51716	0.0405588	Yes	0.654829	No	Up
XP_011070965	CDS_17144_Unigene_29246	CDS_349_Unigene_659	ERAD-associated E3 ubiquitin- ligase HRD1B-like	136.807	1778.97	13.0036	3.70083	0.0409464	Yes	0.655041	No	Up
XP_011081682	CDS_12099_Unigene_22086	CDS_2661_Unigene_5133	auxin-responsive IAA14	19.323	340.269	17.6096	4.13829	0.040729	Yes	0.655041	No	Up
XP_011084497	CDS_30072_Unigene_47080	CDS_21799_Unigene_34834	cyclic nucleotide-gated ion channel 1-like	187.819	2192.99	11.6761	3.54548	0.0409334	Yes	0.655041	No	Up
XP_011074667	CDS_18854_Unigene_31535	CDS_4600_Unigene_8324	endoglucanase 10-like	2629.47	243.234	0.0925031	-3.43435	0.0409263	Yes	0.655041	No	Down
XP_011079844	CDS_37382_Unigene_57347	CDS_5538_Unigene_9872	mitochondrial Rho GTPase 1	844.8	42.6953	0.050539	-4.30646	0.0406754	Yes	0.655041	No	Down
XP_011086783	CDS_32523_Unigene_50666	CDS_18860_Unigene_30470	CTD small phosphatase 2 isoform X2	954.554	51.7519	0.0542158	-4.20514	0.0409682	Yes	0.655041	No	Down
XP_011097583	CDS_38365_Unigene_58732	CDS_12305_Unigene_20455	PREDICTED: uncharacterized protein LOC105176468	5231.88	583.503	0.111528	-3.16452	0.0409781	Yes	0.655041	No	Down
XP_011098666	CDS_33531_Unigene_52161	CDS_8619_Unigene_14925	ARF guanine-nucleotide exchange factor GNOM-like	685.578	32.3449	0.0471791	-4.40571	0.0408073	Yes	0.655041	No	Down
XP_012840286	CDS_6066_Unigene_12390	CDS_7274_Unigene_12938	PREDICTED: uncharacterized protein LOC105960645	297.574	3033.96	10.1957	3.34988	0.0412046	Yes	0.656251	No	Up
XP_011071579	CDS_38164_Unigene_58466	CDS_6664_Unigene_12032	PREDICTED: uncharacterized protein LOC105156993	1166.33	71.1589	0.0610107	-4.03479	0.0412065	Yes	0.656251	No	Down
XP_011079932	CDS_14311_Unigene_25205	CDS_11163_Unigene_18767	probable histone H2A variant 3	2732.27	257.466	0.0942316	-3.40765	0.0411519	Yes	0.656251	No	Down
XP_011073138	CDS_10381_Unigene_19571	CDS_11989_Unigene_20004	homeobox BEL1 homolog	311.486	3134.87	10.0642	3.33117	0.0412898	Yes	0.656768	No	Up
XP_011075665	CDS_35809_Unigene_55266	CDS_17495_Unigene_28422	PREDICTED: uncharacterized protein LOC105160095 isoform X2	16.2313	240.646	14.8261	3.89007	0.0417651	Yes	0.657418	No	Up
XP_011091802	CDS_26537_Unigene_42139	CDS_7264_Unigene_12923	pullulanase chloroplastic isoform X1	306.849	3077.95	10.0308	3.32637	0.0420298	Yes	0.657418	No	Up
XP_011095802	CDS_38454_Unigene_58857	CDS_12733_Unigene_21110	O-linked-mannose beta-1,4-N-acetylglucosaminyltransferase 2-like	23.9605	473.53	19.763	4.30473	0.0414266	Yes	0.657418	No	Up
XP_011096446	CDS_25865_Unigene_41172	CDS_17511_Unigene_28448	auxin response factor 3	36.3272	734.877	20.2294	4.33838	0.0417173	Yes	0.657418	No	Up
XP_011099029	CDS_10144_Unigene_19218	CDS_15776_Unigene_25821	receptor kinase FERONIA	12.3667	137.143	11.0897	3.47115	0.0420182	Yes	0.657418	No	Up
XP_011076917	CDS_5930_Unigene_12174	CDS_6264_Unigene_11237	PREDICTED: uncharacterized protein LOC105161049	4179.94	455.417	0.108953	-3.19822	0.0418396	Yes	0.657418	No	Down
XP_011082241	CDS_15482_Unigene_26848	CDS_12259_Unigene_20395	probable CCR4-associated factor 1 homolog 7	3451.85	355.794	0.103073	-3.27826	0.0415147	Yes	0.657418	No	Down
XP_011086923	CDS_23942_Unigene_38552	CDS_8309_Unigene_14491	PREDICTED: uncharacterized protein LOC105168516 isoform X1	673.985	32.3449	0.0479906	-4.3811	0.0418549	Yes	0.657418	No	Down
XP_011087549	CDS_8446_Unigene_16523	CDS_2903_Unigene_5540	PREDICTED: uncharacterized protein LOC105169000	651.57	31.0511	0.0476559	-4.3912	0.0416499	Yes	0.657418	No	Down
XP_011090837	CDS_13514_Unigene_24028	CDS_6044_Unigene_10778	F-box LRR-repeat 4	562.684	27.1698	0.048286	-4.37225	0.0420442	Yes	0.657418	No	Down
XP_011096160	CDS_21979_Unigene_35953	CDS_8598_Unigene_14892	cysteine-rich receptor kinase 25	1050.4	60.8085	0.057891	-4.11052	0.0415834	Yes	0.657418	No	Down
XP_011098600	CDS_32380_Unigene_50459	CDS_20424_Unigene_32739	probable receptor kinase At5g15080	1106.82	65.9837	0.0596156	-4.06817	0.0415614	Yes	0.657418	No	Down
XP_011098745	CDS_39410_Unigene_61598	CDS_9994_Unigene_17060	exocyst complex component EXO70B1	1198.02	75.0403	0.0626367	-3.99685	0.0419023	Yes	0.657418	No	Down
XP_012836202	CDS_13114_Unigene_23472	CDS_10949_Unigene_18459	nucleolin 2-like	1077.45	63.3961	0.0588391	-4.08708	0.0416845	Yes	0.657418	No	Down
XP_011087464	CDS_23020_Unigene_37304	CDS_18044_Unigene_29213	PREDICTED: uncharacterized protein LOC105168944 isoform X3	1872.78	151.374	0.0808287	-3.62899	0.0424788	Yes	0.66341	No	Down
XP_011095730	CDS_7642_Unigene_15146	CDS_9111_Unigene_15691	PREDICTED: uncharacterized protein LOC105175099	3482.77	364.851	0.104759	-3.25486	0.0425548	Yes	0.663794	No	Down
XP_011071896	CDS_23205_Unigene_37539	CDS_19065_Unigene_30794	serine threonine phosphatase 2A 55 kDa regulatory subunit B beta isoform-like isoform X2	1488.64	106.091	0.0712673	-3.81062	0.0426579	Yes	0.663796	No	Down
XP_011073001	CDS_23863_Unigene_38438	CDS_17850_Unigene_28967	PREDICTED: uncharacterized protein LOC105158074	15471.5	1784.15	0.115318	-3.11631	0.0426195	Yes	0.663796	No	Down
XP_011084389	CDS_39916_Unigene_62768	CDS_397_Unigene_753	histone H1	1835.68	147.493	0.0803478	-3.6376	0.0428094	Yes	0.665352	No	Down
XP_011088612	CDS_4159_Unigene_9084	CDS_10000_Unigene_17071	heavy metal-associated isoprenylated plant 26-like	1393.57	11912	8.54782	3.09556	0.0428872	Yes	0.665758	No	Up
XP_011098769	CDS_10572_Unigene_19837	CDS_6380_Unigene_11495	PREDICTED: uncharacterized protein LOC105177344	374.865	20.7008	0.0552219	-4.17862	0.0429644	Yes	0.666154	No	Down
XP_011091420	CDS_23182_Unigene_37501	CDS_22378_Unigene_35683	PREDICTED: uncharacterized protein LOC105171868	363.272	3455.73	9.51281	3.24987	0.0431132	Yes	0.66686	No	Up
XP_011085097	CDS_29094_Unigene_45666	CDS_21466_Unigene_34313	ribose-phosphate pyrophosphokinase 1	1169.43	73.7465	0.0630622	-3.98708	0.0431034	Yes	0.66686	No	Down
XP_011092215	CDS_1356_Unigene_2943	CDS_2053_Unigene_4037	germin 5-1	297.574	18.1132	0.0608696	-4.03814	0.043191	Yes	0.667262	No	Down
XP_011076205	CDS_30697_Unigene_48004	CDS_3568_Unigene_6569	E3 ubiquitin- ligase XBAT33	55.6501	969.055	17.4133	4.12212	0.0432955	Yes	0.668077	No	Up
XP_011094942	CDS_32084_Unigene_50016	CDS_18715_Unigene_30250	phosphatidylinositol:ceramide inositolphosphotransferase 1	103.571	1449.05	13.9909	3.80642	0.0436062	Yes	0.672066	No	Up
XP_011092411	CDS_18840_Unigene_31521	CDS_7226_Unigene_12861	sulfate transporter -like	338.538	3252.61	9.6078	3.26421	0.0438776	Yes	0.673834	No	Up
XP_011085043	CDS_17985_Unigene_30379	CDS_5875_Unigene_10469	formin 2	1848.82	151.374	0.0818762	-3.61041	0.0438417	Yes	0.673834	No	Down
XP_011099336	CDS_1066_Unigene_2406	CDS_6566_Unigene_11827	PREDICTED: uncharacterized protein LOC105177785	365.59	20.7008	0.0566229	-4.14247	0.0438743	Yes	0.673834	No	Down
XP_011076922	CDS_18943_Unigene_31641	CDS_1912_Unigene_3786	alpha-xylosidase 1	5083.48	586.09	0.115293	-3.11662	0.0440229	Yes	0.675261	No	Down
XP_011097517	CDS_8351_Unigene_16370	CDS_13059_Unigene_21627	PREDICTED: uncharacterized protein LOC105176419	266.657	2723.44	10.2133	3.35238	0.0441458	Yes	0.676343	No	Up
XP_011086490	CDS_8078_Unigene_15940	CDS_8932_Unigene_15412	PREDICTED: snakin-2-like	3921.01	433.422	0.110538	-3.17738	0.0442177	Yes	0.676641	No	Down
XP_011097319	CDS_5837_Unigene_12033	CDS_11898_Unigene_19865	PREDICTED: uncharacterized protein LOC105176273	122.894	1604.31	13.0544	3.70647	0.0444938	Yes	0.68006	No	Up
XP_011078435	CDS_809_Unigene_1985	CDS_20454_Unigene_32785	senescence-specific cysteine protease SAG39-like	55.6501	954.823	17.1576	4.10078	0.0446606	Yes	0.680363	No	Up
XP_011091522	CDS_3252_Unigene_7225	CDS_13464_Unigene_22261	PREDICTED: uncharacterized protein LOC105171942	419.695	3807.65	9.07242	3.18149	0.0447082	Yes	0.680363	No	Up
XP_011078709	CDS_15064_Unigene_26222	CDS_4039_Unigene_7452	probable inactive leucine-rich repeat receptor kinase At3g03770	786.058	41.4015	0.0526698	-4.24688	0.0447549	Yes	0.680363	No	Down
XP_011082979	CDS_22938_Unigene_37200	CDS_1963_Unigene_3866	transcription initiation factor TFIID subunit 5	803.835	42.6953	0.0531145	-4.23475	0.0447195	Yes	0.680363	No	Down
XP_011084842	CDS_11230_Unigene_20798	CDS_571_Unigene_1060	mini-chromosome maintenance complex-binding isoform X1	4144.39	467.061	0.112697	-3.14948	0.0447774	Yes	0.680363	No	Down
XP_011093764	CDS_39381_Unigene_61348	CDS_25106_Unigene_40258	PREDICTED: uncharacterized protein LOC105173640 isoform X1	1309.32	10917.1	8.33794	3.05969	0.0448523	Yes	0.6807	No	Up
XP_011088247	CDS_10261_Unigene_19395	CDS_25112_Unigene_40264	PREDICTED: uncharacterized protein LOC105169534	615.243	31.0511	0.0504697	-4.30844	0.0449204	Yes	0.680932	No	Down
XP_012841852	CDS_36771_Unigene_56526	CDS_23799_Unigene_37829	chloride channel CLC-f	129.077	1647	12.7598	3.67354	0.0450665	Yes	0.681545	No	Up
XP_011098402	CDS_14296_Unigene_25179	CDS_3849_Unigene_7046	PREDICTED: peregrin	496.986	25.876	0.0520657	-4.26352	0.0450218	Yes	0.681545	No	Down
XP_012852457	CDS_22493_Unigene_36633	CDS_22062_Unigene_35211	eukaryotic translation initiation factor 6-2	484.62	4251.42	8.77269	3.13302	0.0454331	Yes	0.684237	No	Up
XP_012856497	CDS_1907_Unigene_4437	CDS_4114_Unigene_7584	D-3-phosphoglycerate dehydrogenase chloroplastic-like	1316.28	10895.1	8.27717	3.04914	0.0455097	Yes	0.684237	No	Up
XP_011098656	CDS_27815_Unigene_43977	CDS_5660_Unigene_10097	phosphate transporter PHO1 homolog 9-like	636.112	32.3449	0.0508479	-4.29767	0.045355	Yes	0.684237	No	Down
XP_011100999	CDS_14550_Unigene_25573	CDS_2573_Unigene_4991	PREDICTED: laccase-14-like	878.808	49.1643	0.0559443	-4.15986	0.0453449	Yes	0.684237	No	Down
XP_011101018	CDS_14244_Unigene_25089	CDS_2246_Unigene_4483	trichome birefringence-like 23	1613.85	125.498	0.0777632	-3.68477	0.0454622	Yes	0.684237	No	Down
XP_011079962	CDS_8668_Unigene_16916	CDS_16014_Unigene_26207	sucrose synthase partial	209.461	2261.56	10.797	3.43257	0.0455818	Yes	0.684524	No	Up
XP_011097205	CDS_8574_Unigene_16766	CDS_22998_Unigene_36592	PREDICTED: uncharacterized protein LOC105176173	503.17	4371.74	8.68841	3.11909	0.0458247	Yes	0.684543	No	Up
XP_011100079	CDS_23519_Unigene_37981	CDS_16685_Unigene_27182	tRNA(His) guanylyltransferase 1-like	32.4626	624.904	19.25	4.26679	0.0457143	Yes	0.684543	No	Up
XP_011073863	CDS_1280_Unigene_2782	CDS_5472_Unigene_9766	ribonucleases P MRP subunit POP1	419.695	23.2884	0.0554888	-4.17166	0.0458073	Yes	0.684543	No	Down
XP_011093367	CDS_9958_Unigene_18905	CDS_10913_Unigene_18406	tubulin-folding cofactor D	1545.06	117.736	0.0762011	-3.71404	0.0457389	Yes	0.684543	No	Down
XP_012836111	CDS_23794_Unigene_38331	CDS_21179_Unigene_33851	probable cytosolic iron-sulfur assembly CIAO1 homolog	2480.29	239.353	0.0965017	-3.3733	0.0458484	Yes	0.684543	No	Down
XP_011099420	CDS_15876_Unigene_27422	CDS_15005_Unigene_24613	homeobox-leucine zipper HAT22-like	2703.67	270.404	0.100014	-3.32173	0.0460005	Yes	0.686019	No	Down
XP_012849164	CDS_25464_Unigene_40653	CDS_2233_Unigene_4457	CRIB domain-containing RIC10-like	49.4668	869.432	17.5761	4.13554	0.0461003	Yes	0.686713	No	Up
XP_011071034	CDS_10900_Unigene_20339	CDS_14605_Unigene_24015	homeobox-leucine zipper HAT5-like	636.112	5357.62	8.42245	3.07424	0.0462466	Yes	0.688098	No	Up
XP_011091724	CDS_26110_Unigene_41521	CDS_6371_Unigene_11482	probable LRR receptor-like serine threonine- kinase At3g47570	544.134	28.4636	0.0523098	-4.25678	0.0463892	Yes	0.689425	No	Down
XP_011069974	CDS_7254_Unigene_14466	CDS_1915_Unigene_3789	xylosyltransferase 1	23.1875	395.902	17.0739	4.09372	0.0464725	Yes	0.689868	No	Up
XP_011086893	CDS_2358_Unigene_5368	CDS_9009_Unigene_15539	probable beta-1,4-xylosyltransferase IRX10	24.7334	437.304	17.6807	4.1441	0.0465619	Yes	0.690277	No	Up
XP_011090350	CDS_15971_Unigene_27559	CDS_7490_Unigene_13263	PREDICTED: uncharacterized protein LOC105171048	312.259	2987.38	9.56699	3.25807	0.0466071	Yes	0.690277	No	Up
XP_011079168	CDS_22627_Unigene_36775	CDS_9041_Unigene_15589	dehydrodolichyl diphosphate synthase 6	124.44	1584.9	12.7363	3.67087	0.0466755	Yes	0.690497	No	Up
XP_011099452	CDS_27929_Unigene_44141	CDS_13206_Unigene_21855	auxin-responsive IAA9-like	9700.12	1194.18	0.123109	-3.02199	0.046907	Yes	0.693066	No	Down
XP_011099892	CDS_35202_Unigene_54480	CDS_21410_Unigene_34231	phospholipase D delta	908.179	53.0457	0.0584089	-4.09767	0.0469566	Yes	0.693066	No	Down
XP_011088392	CDS_21479_Unigene_35242	CDS_16907_Unigene_27510	BTB POZ domain-containing At3g05675-like	158.448	1847.54	11.6602	3.54352	0.047113	Yes	0.693788	No	Up
XP_011099523	CDS_17007_Unigene_29052	CDS_2087_Unigene_4121	PREDICTED: uncharacterized protein LOC105177919	474.572	25.876	0.0545249	-4.19694	0.0471118	Yes	0.693788	No	Down
XP_011097101	CDS_3920_Unigene_8548	CDS_27379_Unigene_45175	PREDICTED: uncharacterized protein LOC105176096	31.6896	593.853	18.7397	4.22802	0.047213	Yes	0.694468	No	Up
XP_011076196	CDS_18657_Unigene_31265	CDS_18541_Unigene_29956	ADP-ribosylation factor-related 1-like	131.396	1631.48	12.4165	3.63419	0.0473685	Yes	0.695785	No	Up
XP_015055205	CDS_3415_Unigene_7515	CDS_1100_Unigene_2156	PREDICTED: uncharacterized protein LOC107001746	38.6459	714.176	18.48	4.20789	0.0474104	Yes	0.695785	No	Up
XP_011080525	CDS_11732_Unigene_21518	CDS_24504_Unigene_39007	PREDICTED: uncharacterized protein LOC105163767	87.3398	1245.93	14.2653	3.83444	0.0475267	Yes	0.696698	No	Up
XP_011072490	CDS_15582_Unigene_26994	CDS_23162_Unigene_36856	inactive kinase SELMODRAFT_444075	215.644	2247.33	10.4215	3.38149	0.0485686	Yes	0.699439	No	Up
XP_011081208	CDS_933_Unigene_2196	CDS_25463_Unigene_40753	xyloglucan galactosyltransferase KATAMARI1 homolog	43.2834	768.516	17.7554	4.15019	0.0486354	Yes	0.699439	No	Up
XP_011081872	CDS_21241_Unigene_34845	CDS_17002_Unigene_27661	psbP domain-containing chloroplastic	114.392	1476.22	12.905	3.68985	0.0484775	Yes	0.699439	No	Up
XP_011082310	CDS_16090_Unigene_27742	CDS_16287_Unigene_26604	transcription factor HBP-1a-like isoform X2	64.1522	1010.46	15.7509	3.97736	0.048162	Yes	0.699439	No	Up
XP_011086216	CDS_20448_Unigene_33704	CDS_11373_Unigene_19063	E3 ubiquitin- ligase COP1-like	361.726	3292.72	9.1028	3.18631	0.0480166	Yes	0.699439	No	Up
XP_011090738	CDS_2468_Unigene_5729	CDS_731_Unigene_1367	sugar transport 13	338.538	3124.52	9.22945	3.20624	0.0483152	Yes	0.699439	No	Up
XP_011092401	CDS_38286_Unigene_58608	CDS_4787_Unigene_8621	PREDICTED: uncharacterized protein LOC105172591 isoform X1	135.261	1645.71	12.167	3.6049	0.0485145	Yes	0.699439	No	Up
XP_011093906	CDS_35599_Unigene_55020	CDS_14953_Unigene_24534	PREDICTED: uncharacterized protein LOC105173735	42.5105	758.166	17.8348	4.15662	0.0486317	Yes	0.699439	No	Up
XP_011096005	CDS_20379_Unigene_33607	CDS_23119_Unigene_36795	probable serine threonine- kinase DDB_G0282963 isoform X2	94.296	1297.68	13.7618	3.78259	0.0486326	Yes	0.699439	No	Up
XP_012829717	CDS_14026_Unigene_24771	CDS_6497_Unigene_11696	copper-transporting ATPase RAN1	40.1917	730.996	18.1877	4.18489	0.0480563	Yes	0.699439	No	Up
XP_012840751	CDS_18626_Unigene_31229	CDS_2684_Unigene_5175	PREDICTED: uncharacterized protein LOC105961060	35.5542	655.956	18.4494	4.2055	0.0482796	Yes	0.699439	No	Up
XP_011070059	CDS_33062_Unigene_51461	CDS_19616_Unigene_31585	disease resistance RPP13 1	361.726	21.9946	0.0608045	-4.03968	0.0481408	Yes	0.699439	No	Down
XP_011082508	CDS_34992_Unigene_54178	CDS_9_Unigene_23	CUGBP Elav-like family member 3	491.576	27.1698	0.0552707	-4.17734	0.0485475	Yes	0.699439	No	Down
XP_011089294	CDS_32148_Unigene_50147	CDS_2484_Unigene_4852	homeobox-leucine zipper REVOLUTA-like	628.383	33.6387	0.0535323	-4.22345	0.0484913	Yes	0.699439	No	Down
XP_011098821	CDS_34856_Unigene_54037	CDS_10181_Unigene_17346	PREDICTED: uncharacterized protein LOC105177385	1651.73	134.555	0.0814632	-3.61771	0.0478705	Yes	0.699439	No	Down
XP_011099250	CDS_3674_Unigene_7955	CDS_8816_Unigene_15216	BTB POZ domain-containing At5g66560	835.525	47.8705	0.057294	-4.12547	0.0483078	Yes	0.699439	No	Down
XP_012858407	CDS_24801_Unigene_39739	CDS_6263_Unigene_11236	PREDICTED: uncharacterized protein LOC105977627	1244.4	87.9783	0.0706994	-3.82216	0.048473	Yes	0.699439	No	Down
XP_011069700	CDS_22303_Unigene_36384	CDS_22601_Unigene_35985	probable inactive shikimate kinase like chloroplastic	297.574	2829.54	9.5087	3.24925	0.048764	Yes	0.699727	No	Up
XP_012831684	CDS_10735_Unigene_20072	CDS_10132_Unigene_17272	OTU domain-containing At3g57810-like isoform X2	21.6417	333.8	15.4239	3.9471	0.0487187	Yes	0.699727	No	Up
XP_011086205	CDS_35185_Unigene_54456	CDS_20246_Unigene_32470	STRUBBELIG-RECEPTOR FAMILY 8	1227.39	86.6845	0.0706248	-3.82368	0.0488767	Yes	0.700566	No	Down
XP_011076992	CDS_19429_Unigene_32347	CDS_10339_Unigene_17557	alpha-taxilin isoform X1	1064.31	69.8651	0.0656436	-3.9292	0.0489799	Yes	0.700892	No	Down
XP_011101704	CDS_1751_Unigene_4112	CDS_4035_Unigene_7444	galactoside 2-alpha-L-fucosyltransferase-like	486.938	27.1698	0.0557971	-4.16367	0.0490081	Yes	0.700892	No	Down
XP_011099696	CDS_21800_Unigene_35669	CDS_15731_Unigene_25754	PREDICTED: protein disulfide-isomerase-like	584.326	4814.22	8.23893	3.04246	0.0493931	Yes	0.705615	No	Up
XP_011071610	CDS_21420_Unigene_35147	CDS_17470_Unigene_28377	PREDICTED: uncharacterized protein LOC105157016 isoform X1	1122.28	76.3341	0.0680171	-3.87796	0.0494685	Yes	0.705911	No	Down
XP_011086491	CDS_5063_Unigene_10727	CDS_8528_Unigene_14797	UDP-glycosyltransferase 74B1	2419.23	241.94	0.100007	-3.32183	0.0495381	Yes	0.706123	No	Down
XP_011080784	CDS_15117_Unigene_26294	CDS_13876_Unigene_22901	pentatricopeptide repeat-containing chloroplastic	95.8419	1298.97	13.5533	3.76057	0.0496866	Yes	0.706744	No	Up
XP_009787070	CDS_10617_Unigene_19898	CDS_7106_Unigene_12689	PREDICTED: uncharacterized protein LOC104235088	221.055	16.8194	0.076087	-3.71621	0.0496912	Yes	0.706744	No	Down
XP_012845554	CDS_2518_Unigene_5849	CDS_5301_Unigene_9477	GDSL esterase lipase At3g26430-like	639.203	34.9325	0.0546501	-4.19363	0.0497836	Yes	0.706769	No	Down
XP_012851695	CDS_35355_Unigene_54709	CDS_11465_Unigene_19229	PREDICTED: uncharacterized protein LOC105971389	565.003	31.0511	0.0549575	-4.18554	0.0498025	Yes	0.706769	No	Down
XP_011077092	CDS_20577_Unigene_33887	CDS_27216_Unigene_44718	endoglucanase 12	33.2355	596.441	17.9459	4.16558	0.0500036	No	0.706898	No	Up
XP_011086850	CDS_14166_Unigene_24994	CDS_12900_Unigene_21389	pyruvate dehydrogenase E1 component subunit beta- mitochondrial-like	30.9167	548.57	17.7435	4.14922	0.0501263	No	0.706898	No	Up
XP_011099853	CDS_28093_Unigene_44361	CDS_20767_Unigene_33219	calcium-dependent kinase 28-like	305.303	2852.82	9.34425	3.22408	0.0500084	No	0.706898	No	Up
XP_011101475	CDS_28779_Unigene_45271	CDS_22447_Unigene_35775	F-box PP2-A15	66.471	1014.34	15.2599	3.93167	0.0501595	No	0.706898	No	Up
XP_011074223	CDS_30532_Unigene_47745	CDS_23313_Unigene_37104	AP-4 complex subunit mu	188.592	15.5256	0.0823236	-3.60255	0.0501893	No	0.706898	No	Down
XP_011077538	CDS_28457_Unigene_44871	CDS_21890_Unigene_34972	AMP deaminase-like isoform X1	6124.6	768.516	0.12548	-2.99447	0.0501952	No	0.706898	No	Down
XP_011087125	CDS_15198_Unigene_26405	CDS_12003_Unigene_20019	1-aminocyclopropane-1-carboxylate oxidase 1	378.73	23.2884	0.0614907	-4.02349	0.0500787	No	0.706898	No	Down
XP_011096774	CDS_26687_Unigene_42356	CDS_11049_Unigene_18594	E3 ubiquitin- ligase LIN	504.716	28.4636	0.0563952	-4.14828	0.050256	No	0.706982	No	Down
XP_011072776	CDS_31192_Unigene_48715	CDS_19150_Unigene_30910	probable mitochondrial adenine nucleotide transporter BTL1	57.1959	917.303	16.0379	4.00341	0.0503125	No	0.707005	No	Up
XP_011072388	CDS_10810_Unigene_20194	CDS_8875_Unigene_15317	transcription factor bHLH68-like isoform X1	25.5063	419.191	16.4348	4.03868	0.0504554	No	0.707572	No	Up
XP_011075258	CDS_18983_Unigene_31705	CDS_27732_Unigene_45827	homeobox-leucine zipper HOX11	309.94	20.7008	0.0667895	-3.90423	0.0504625	No	0.707572	No	Down
XP_011069378	CDS_6800_Unigene_13649	CDS_44_Unigene_97	PREDICTED: uncharacterized protein LOC105155205	6.18335	33.6387	5.44022	2.44366	0.0507807	No	0.707675	No	Up
XP_011069784	CDS_20432_Unigene_33696	CDS_4590_Unigene_8309	oligopeptide transporter 5-like	166.177	1848.84	11.1257	3.47582	0.0507037	No	0.707675	No	Up
XP_011074147	CDS_12017_Unigene_21983	CDS_7068_Unigene_12632	pre-mRNA-splicing factor cwf23-like	620.653	5019.94	8.08815	3.01581	0.0506894	No	0.707675	No	Up
XP_012843999	CDS_8751_Unigene_17055	CDS_21374_Unigene_34165	desiccation-related PCC27-45-like	1354.93	10606.6	7.82815	2.96867	0.050797	No	0.707675	No	Up
XP_011098555	CDS_34689_Unigene_53775	CDS_20301_Unigene_32542	PREDICTED: uncharacterized protein LOC105177196	557.274	31.0511	0.0557197	-4.16567	0.0505957	No	0.707675	No	Down
XP_012851974	CDS_19881_Unigene_32975	CDS_8810_Unigene_15209	PREDICTED: protein HOTHEAD-like	581.235	32.3449	0.0556487	-4.16751	0.050799	No	0.707675	No	Down
XP_011075074	CDS_33856_Unigene_52638	CDS_6683_Unigene_12078	DEAD-box ATP-dependent RNA helicase 37-like	796.879	46.5767	0.058449	-4.09668	0.0508994	No	0.708309	No	Down
XP_011087315	CDS_12164_Unigene_22173	CDS_1693_Unigene_3458	diacylglycerol kinase 1	912.044	56.9271	0.0624171	-4.00191	0.0511458	No	0.710971	No	Down
XP_012829529	CDS_40118_Unigene_63250	CDS_3140_Unigene_5905	PREDICTED: uncharacterized protein LOC105950702 isoform X3	977.742	63.3961	0.0648393	-3.94699	0.0512602	No	0.711795	No	Down
XP_011081315	CDS_15411_Unigene_26758	CDS_2479_Unigene_4847	pentatricopeptide repeat-containing At1g52620	242.696	18.1132	0.0746331	-3.74404	0.0513209	No	0.71187	No	Down
XP_011074721	CDS_11645_Unigene_21385	CDS_2475_Unigene_4837	phospholipase D delta-like	30.9167	535.632	17.325	4.11478	0.0514653	No	0.711923	No	Up
XP_011088683	CDS_22044_Unigene_36037	CDS_3452_Unigene_6379	PREDICTED: uncharacterized protein LOC105169840	852.529	51.7519	0.060704	-4.04206	0.0514902	No	0.711923	No	Down
XP_011098621	CDS_17846_Unigene_30188	CDS_4548_Unigene_8252	PREDICTED: uncharacterized protein LOC105177245	1489.41	120.323	0.0807856	-3.62976	0.051449	No	0.711923	No	Down
XP_011080039	CDS_13426_Unigene_23903	CDS_26660_Unigene_43431	IQ-DOMAIN 1-like	547.999	31.0511	0.0566628	-4.14145	0.0515638	No	0.712177	No	Down
XP_011078912	CDS_35034_Unigene_54238	CDS_1421_Unigene_2881	transcription initiation factor IIB-2-like	1099.86	76.3341	0.0694033	-3.84885	0.0516384	No	0.712444	No	Down
XP_011075919	CDS_31632_Unigene_49325	CDS_17502_Unigene_28435	small G signaling modulator 1-like isoform X2	571.959	4609.8	8.05967	3.01072	0.0520534	No	0.714206	No	Up
XP_011076115	CDS_2069_Unigene_4689	CDS_5699_Unigene_10166	probable receptor kinase At5g24010	73.4272	1063.5	14.4838	3.85636	0.0520938	No	0.714206	No	Up
XP_011088404	CDS_8337_Unigene_16344	CDS_5322_Unigene_9515	annexin RJ4	9.27502	63.3961	6.83514	2.77297	0.0520028	No	0.714206	No	Up
XP_011096680	CDS_12766_Unigene_22987	CDS_15004_Unigene_24611	nuclear transcription factor Y subunit A-7-like isoform X1	75.746	1085.5	14.3307	3.84104	0.0520983	No	0.714206	No	Up
XP_011098734	CDS_7988_Unigene_15799	CDS_7715_Unigene_13581	nipped-B isoform X3	43.2834	740.052	17.0978	4.09574	0.0518724	No	0.714206	No	Up
XP_011094839	CDS_21329_Unigene_34982	CDS_17880_Unigene_28996	probable ADP-ribosylation factor GTPase-activating AGD6	2934.77	324.743	0.110654	-3.17588	0.0520585	No	0.714206	No	Down
XP_011073498	CDS_36728_Unigene_56482	CDS_10731_Unigene_18129	MATH domain-containing At5g43560-like isoform X1	80.3835	1121.72	13.9546	3.80267	0.0528184	No	0.717218	No	Up
XP_011080963	CDS_40554_Unigene_64503	CDS_7790_Unigene_13708	PREDICTED: uncharacterized protein LOC105164097 isoform X1	11.5938	94.4472	8.14638	3.02616	0.0525474	No	0.717218	No	Up
XP_011086083	CDS_28421_Unigene_44823	CDS_18511_Unigene_29918	PREDICTED: uncharacterized protein LOC105167912	167.723	1829.43	10.9074	3.44724	0.052744	No	0.717218	No	Up
XP_011098994	CDS_32636_Unigene_50830	CDS_21494_Unigene_34352	pentatricopeptide repeat-containing At3g46610-like	602.876	4801.28	7.96396	2.99349	0.0527323	No	0.717218	No	Up
XP_012856791	CDS_21645_Unigene_35461	CDS_17244_Unigene_28013	PREDICTED: uncharacterized protein LOC105976056	38.6459	665.012	17.2078	4.10499	0.0528069	No	0.717218	No	Up
XP_011084684	CDS_38737_Unigene_59694	CDS_6562_Unigene_11816	INO80 complex subunit D-like	813.883	49.1643	0.0604071	-4.04914	0.0525429	No	0.717218	No	Down
XP_011093121	CDS_15529_Unigene_26920	CDS_1264_Unigene_2479	probable serine threonine- kinase At1g01540	731.181	42.6953	0.0583923	-4.09808	0.0527742	No	0.717218	No	Down
XP_011095090	CDS_39530_Unigene_61758	CDS_3986_Unigene_7335	PREDICTED: uncharacterized protein LOC105174627	1280.73	97.0348	0.0757655	-3.72231	0.0524646	No	0.717218	No	Down
XP_012843511	CDS_9604_Unigene_18363	CDS_11105_Unigene_18679	1-aminocyclopropane-1-carboxylate oxidase 5	5458.35	696.063	0.127523	-2.97117	0.0527817	No	0.717218	No	Down
XP_011072063	CDS_813_Unigene_1992	CDS_6039_Unigene_10773	pentatricopeptide repeat-containing At2g13600-like	13.9125	133.261	9.5785	3.2598	0.0531057	No	0.719114	No	Up
XP_011076660	CDS_16468_Unigene_28303	CDS_14798_Unigene_24312	peptide-N4-(N-acetyl-beta-glucosaminyl)asparagine amidase A-like	122.894	1485.28	12.0859	3.59525	0.0531975	No	0.719114	No	Up
XP_011083169	CDS_19164_Unigene_31986	CDS_11461_Unigene_19222	D-2-hydroxyglutarate mitochondrial isoform X2	33.2355	565.39	17.0116	4.08845	0.0532925	No	0.719114	No	Up
XP_012843007	CDS_26292_Unigene_41784	CDS_16646_Unigene_27123	PREDICTED: protein ABIL2-like	136.807	1595.25	11.6606	3.54358	0.0530756	No	0.719114	No	Up
XP_011079568	CDS_8922_Unigene_17328	CDS_6416_Unigene_11564	probable beta-D-xylosidase 2	1415.99	113.854	0.0804063	-3.63655	0.0531334	No	0.719114	No	Down
XP_011101265	CDS_34303_Unigene_53226	CDS_25623_Unigene_41241	PREDICTED: uncharacterized protein LOC105179348 isoform X4	446.747	27.1698	0.0608169	-4.03938	0.0532459	No	0.719114	No	Down
XP_011085314	CDS_25545_Unigene_40733	CDS_2290_Unigene_4547	probable LRR receptor-like serine threonine- kinase RFK1 isoform X2	64.9251	967.761	14.9058	3.8978	0.0535321	No	0.719685	No	Up
XP_011094246	CDS_19826_Unigene_32883	CDS_6541_Unigene_11772	nuclear transcription factor Y subunit A-10	30.1438	498.112	16.5245	4.04654	0.0537209	No	0.719685	No	Up
XP_012848315	CDS_26409_Unigene_41956	CDS_2188_Unigene_4346	formate mitochondrial	203.277	2061.02	10.1389	3.34184	0.0540771	No	0.719685	No	Up
XP_011075687	CDS_10370_Unigene_19562	CDS_16217_Unigene_26502	probable RNA-dependent RNA polymerase 1	6874.33	901.777	0.13118	-2.93038	0.0540101	No	0.719685	No	Down
XP_011076117	CDS_2851_Unigene_6480	CDS_12779_Unigene_21193	PREDICTED: uncharacterized protein LOC105160445	644.614	37.5201	0.0582056	-4.1027	0.0539825	No	0.719685	No	Down
XP_011086011	CDS_13328_Unigene_23787	CDS_22285_Unigene_35546	chloroplastic isoform X1	1103.73	78.9217	0.0715047	-3.80582	0.0536844	No	0.719685	No	Down
XP_011087015	CDS_16446_Unigene_28280	CDS_26105_Unigene_42395	anthocyanidin 3-O-glucoside 2 -O-glucosyltransferase-like	200.959	16.8194	0.0836957	-3.5787	0.0538525	No	0.719685	No	Down
XP_011091152	CDS_13917_Unigene_24625	CDS_427_Unigene_815	syntaxin-related KNOLLE	665.483	38.8139	0.0583245	-4.09975	0.0539491	No	0.719685	No	Down
XP_011091483	CDS_13749_Unigene_24376	CDS_3703_Unigene_6783	sulfate transporter chloroplastic	2690.53	294.986	0.109639	-3.18917	0.0540952	No	0.719685	No	Down
XP_011094501	CDS_16560_Unigene_28415	CDS_1933_Unigene_3813	serine threonine phosphatase 2A 57 kDa regulatory subunit B beta isoform	668.574	38.8139	0.0580548	-4.10644	0.0535916	No	0.719685	No	Down
XP_011098011	CDS_32029_Unigene_49901	CDS_19136_Unigene_30891	sporulation-specific 15	29.3709	5.17519	0.176201	-2.5047	0.0534461	No	0.719685	No	Down
XP_011100056	CDS_10446_Unigene_19678	CDS_7113_Unigene_12700	probable LRR receptor-like serine threonine- kinase At5g10290	844.8	53.0457	0.0627909	-3.9933	0.0541158	No	0.719685	No	Down
XP_012843936	CDS_4302_Unigene_9341	CDS_3978_Unigene_7319	probable carboxylesterase 8	1529.61	129.38	0.0845838	-3.56348	0.0539542	No	0.719685	No	Down
XP_012857260	CDS_5731_Unigene_11857	CDS_6192_Unigene_11081	probable phosphatase 2C 43	1091.36	77.6279	0.0711294	-3.81341	0.0537278	No	0.719685	No	Down
XP_011069898	CDS_7042_Unigene_14033	CDS_1192_Unigene_2318	xyloglucan endotransglucosylase hydrolase 24-like isoform X2	8693.01	1151.48	0.13246	-2.91637	0.0543048	No	0.720712	No	Down
XP_012845054	CDS_24598_Unigene_39482	CDS_21427_Unigene_34253	rac-like GTP-binding ARAC1	548.772	32.3449	0.0589406	-4.08459	0.0542955	No	0.720712	No	Down
XP_011094620	CDS_36332_Unigene_55947	CDS_18199_Unigene_29441	PREDICTED: uncharacterized protein LOC105174272 isoform X4	27.8251	439.891	15.8092	3.98269	0.0544072	No	0.721329	No	Up
XP_011075215	CDS_15447_Unigene_26802	CDS_26691_Unigene_43567	PREDICTED: uncharacterized protein LOC105159735 isoform X2	855.62	54.3395	0.0635089	-3.9769	0.0545144	No	0.722008	No	Down
XP_002277140	CDS_2319_Unigene_5269	CDS_27717_Unigene_45792	MIZU-KUSSEI 1	170.815	15.5256	0.0908912	-3.45972	0.0546202	No	0.722667	No	Down
XP_011072157	CDS_5763_Unigene_11903	CDS_360_Unigene_680	PREDICTED: uncharacterized protein LOC105157447	15.4584	157.843	10.2109	3.35203	0.0548235	No	0.724374	No	Up
XP_011073557	CDS_30911_Unigene_48321	CDS_320_Unigene_608	PREDICTED: uncharacterized protein LOC105158471, partial	1139.28	84.0969	0.0738157	-3.75993	0.0548615	No	0.724374	No	Down
XP_011096879	CDS_11182_Unigene_20725	CDS_3670_Unigene_6723	PREDICTED: uncharacterized protein LOC105175929	778.329	47.8705	0.0615043	-4.02317	0.0550067	No	0.725548	No	Down
XP_012850354	CDS_12195_Unigene_22202	CDS_26459_Unigene_43039	PREDICTED: uncharacterized protein LOC105970106 isoform X2	249.653	19.407	0.0777359	-3.68528	0.0554616	No	0.730801	No	Down
XP_011089278	CDS_15331_Unigene_26616	CDS_10492_Unigene_17778	cinnamoyl- reductase 1-like	42.5105	697.357	16.4043	4.03601	0.0557204	No	0.733462	No	Up
XP_011087588	CDS_3529_Unigene_7723	CDS_9750_Unigene_16673	ferric reduction oxidase chloroplastic	2404.55	18466.4	7.67977	2.94106	0.055933	No	0.734014	No	Up
XP_011091762	CDS_38980_Unigene_60211	CDS_6432_Unigene_11591	receptor 12	19.323	234.177	12.1191	3.59921	0.0558899	No	0.734014	No	Up
XP_011099314	CDS_28084_Unigene_44342	CDS_21645_Unigene_34586	probable cadmium zinc-transporting ATPase chloroplastic	1505.64	129.38	0.0859298	-3.5407	0.0559234	No	0.734014	No	Down
XP_011088613	CDS_6643_Unigene_13356	CDS_6986_Unigene_12517	F-box At3g54460 isoform X3	21.6417	283.342	13.0924	3.71066	0.056132	No	0.735876	No	Up
XP_012850003	CDS_2840_Unigene_6461	CDS_12496_Unigene_20750	fatty-acid-binding 1-like	1991.04	197.951	0.0994211	-3.3303	0.0562919	No	0.737224	No	Down
XP_011090519	CDS_1108_Unigene_2498	CDS_15416_Unigene_25235	PREDICTED: uncharacterized protein LOC105171186	826.25	53.0457	0.0642006	-3.96127	0.0564144	No	0.738078	No	Down
XP_011070094	CDS_6912_Unigene_13799	CDS_21690_Unigene_34663	probable clathrin assembly At4g32285	34.0084	547.277	16.0924	4.00831	0.0570106	No	0.740024	No	Up
XP_011070976	CDS_11232_Unigene_20804	CDS_913_Unigene_1808	PREDICTED: uncharacterized protein LOC105156519	1073.58	7924.51	7.38137	2.88389	0.0570867	No	0.740024	No	Up
XP_011074395	CDS_36250_Unigene_55825	CDS_22528_Unigene_35883	polyadenylate-binding 8-like	1693.46	12566.7	7.42068	2.89155	0.0570149	No	0.740024	No	Up
XP_011087407	CDS_16066_Unigene_27685	CDS_13634_Unigene_22512	PREDICTED: uncharacterized protein At5g08430	95.8419	1220.05	12.7298	3.67014	0.056751	No	0.740024	No	Up
XP_011094456	CDS_12841_Unigene_23087	CDS_15659_Unigene_25631	peptidyl-prolyl cis-trans isomerase FKBP16- chloroplastic	298.346	2649.7	8.88128	3.15077	0.0571407	No	0.740024	No	Up
XP_011096395	CDS_36047_Unigene_55554	CDS_2716_Unigene_5241	phosphoinositide phosphatase SAC1 isoform X4	143.763	1595.25	11.0964	3.47202	0.0571941	No	0.740024	No	Up
XP_011071482	CDS_15232_Unigene_26467	CDS_16609_Unigene_27077	probable serine threonine- kinase At1g54610 isoform X1	1085.18	80.2155	0.0739192	-3.75791	0.0568868	No	0.740024	No	Down
XP_011088320	CDS_16680_Unigene_28588	CDS_3749_Unigene_6855	PREDICTED: LOW QUALITY PROTEIN: uncharacterized protein LOC105169593	3189.83	381.67	0.119652	-3.06308	0.0568924	No	0.740024	No	Down
XP_011092930	CDS_39614_Unigene_61898	CDS_26405_Unigene_42960	EXORDIUM-like 5	2805.69	322.156	0.114822	-3.12253	0.0570716	No	0.740024	No	Down
XP_011094957	CDS_29407_Unigene_46138	CDS_19518_Unigene_31451	60S ribosomal L35a-3-like	9351.54	1271.8	0.135999	-2.87833	0.0571661	No	0.740024	No	Down
XP_012844706	CDS_30227_Unigene_47329	CDS_21174_Unigene_33845	zinc finger CCCH domain-containing 14-like isoform X1	888.856	59.5147	0.0669565	-3.90063	0.0570781	No	0.740024	No	Down
XP_011072267	CDS_6783_Unigene_13626	CDS_358_Unigene_672	pleiotropic drug resistance 1-like	13.9125	121.617	8.74155	3.12789	0.0577911	No	0.746991	No	Up
XP_011089770	CDS_22356_Unigene_36448	CDS_13648_Unigene_22530	alpha-ketoglutarate-dependent dioxygenase alkB homolog 6 isoform X2	16.2313	163.019	10.0435	3.32819	0.0578483	No	0.746991	No	Up
XP_012837175	CDS_26505_Unigene_42089	CDS_15708_Unigene_25718	subtilisin-like protease	2043.6	209.595	0.102562	-3.28543	0.0580404	No	0.748721	No	Down
XP_011086103	CDS_30172_Unigene_47248	CDS_6500_Unigene_11701	PREDICTED: uncharacterized protein LOC105167921	2284.75	245.822	0.107593	-3.21635	0.0581002	No	0.748743	No	Down
XP_010519017	CDS_10003_Unigene_18973	CDS_2670_Unigene_5146	choline-phosphate cytidylyltransferase 1-like isoform X2	419.695	3396.22	8.09212	3.01652	0.0582953	No	0.750509	No	Up
XP_011075410	CDS_13595_Unigene_24155	CDS_11777_Unigene_19685	haloacid dehalogenase-like hydrolase domain-containing 3	1558.2	11386.7	7.30759	2.8694	0.0583573	No	0.750558	No	Up
XP_009626262	CDS_7833_Unigene_15513	CDS_3277_Unigene_6090	glyoxylate hydroxypyruvate reductase HPR3-like	17.0042	175.957	10.3478	3.37126	0.0584196	No	0.75061	No	Up
XP_011091372	CDS_21693_Unigene_35511	CDS_13793_Unigene_22773	beta-amylase chloroplastic	1524.19	11104.7	7.2856	2.86505	0.0586242	No	0.751742	No	Up
XP_011098545	CDS_38127_Unigene_58403	CDS_9377_Unigene_16095	paired amphipathic helix Sin3-like 2 isoform X2	207.915	18.1132	0.0871182	-3.52088	0.058596	No	0.751742	No	Down
XP_011092826	CDS_21549_Unigene_35354	CDS_9125_Unigene_15713	beta-galactosidase 3	4210.86	551.158	0.13089	-2.93358	0.058997	No	0.755771	No	Down
XP_009768512	CDS_2029_Unigene_4617	CDS_350_Unigene_660	heat shock 82	327.717	2780.37	8.48405	3.08475	0.0600062	No	0.75851	No	Up
XP_011069529	CDS_18735_Unigene_31370	CDS_2356_Unigene_4659	F-box 7	146.854	1586.2	10.8011	3.43311	0.0598139	No	0.75851	No	Up
XP_011074729	CDS_1265_Unigene_2758	CDS_1734_Unigene_3533	phospho ECPP44-like	473.026	3692.5	7.80612	2.96461	0.0597486	No	0.75851	No	Up
XP_011079789	CDS_4756_Unigene_10158	CDS_26499_Unigene_43103	piezo-type mechanosensitive ion channel homolog	42.5105	666.306	15.6739	3.97029	0.0596048	No	0.75851	No	Up
XP_011083402	CDS_27934_Unigene_44149	CDS_19958_Unigene_32082	PREDICTED: uncharacterized protein LOC105165944	98.1606	1207.11	12.2973	3.62027	0.0600162	No	0.75851	No	Up
XP_011088214	CDS_3695_Unigene_7993	CDS_8002_Unigene_14025	stress enhanced chloroplastic	590.51	4428.67	7.49974	2.90684	0.0602196	No	0.75851	No	Up
XP_012086855	CDS_29202_Unigene_45871	CDS_22377_Unigene_35680	serine arginine-rich splicing factor SR45a-like	173.134	1764.74	10.1929	3.3495	0.0602316	No	0.75851	No	Up
XP_012839727	CDS_12011_Unigene_21978	CDS_16266_Unigene_26572	alanine--glyoxylate aminotransferase 2 homolog mitochondrial-like	67.2439	938.003	13.9493	3.80212	0.0597503	No	0.75851	No	Up
XP_011074201	CDS_11555_Unigene_21271	CDS_9881_Unigene_16883	F-box At1g78280 isoform X1	1294.64	107.385	0.0829461	-3.59168	0.0593013	No	0.75851	No	Down
XP_011079210	CDS_19065_Unigene_31837	CDS_9596_Unigene_16461	PREDICTED: uncharacterized protein LOC105162786	9713.26	1349.43	0.138927	-2.8476	0.0596284	No	0.75851	No	Down
XP_011079782	CDS_14591_Unigene_25632	CDS_13743_Unigene_22690	PREDICTED: uncharacterized protein LOC105163215	612.151	38.8139	0.0634058	-3.97924	0.0603312	No	0.75851	No	Down
XP_011082555	CDS_2821_Unigene_6419	CDS_10374_Unigene_17593	PREDICTED: cyclin-P3-1	1800.9	177.25	0.0984232	-3.34486	0.0597788	No	0.75851	No	Down
XP_011087265	CDS_36516_Unigene_56184	CDS_22398_Unigene_35714	two-component response regulator-like APRR1	1099.09	85.3907	0.0776922	-3.68609	0.0603868	No	0.75851	No	Down
XP_011090881	CDS_15269_Unigene_26525	CDS_16074_Unigene_26300	LEC14B homolog	670.12	42.6953	0.063713	-3.97227	0.0603712	No	0.75851	No	Down
XP_011097708	CDS_37398_Unigene_57376	CDS_22677_Unigene_36101	probable RNA polymerase II transcription factor B subunit 1-1 isoform X1	796.879	53.0457	0.0665669	-3.90905	0.060249	No	0.75851	No	Down
XP_011097756	CDS_4398_Unigene_9505	CDS_5118_Unigene_9175	poly(A)-specific ribonuclease PARN	976.196	71.1589	0.0728941	-3.77805	0.0600664	No	0.75851	No	Down
XP_011101185	CDS_12006_Unigene_21970	CDS_2358_Unigene_4664	IQ-DOMAIN 14-like	6756.08	932.828	0.138072	-2.8565	0.0597828	No	0.75851	No	Down
XP_012840004	CDS_7309_Unigene_14574	CDS_12159_Unigene_20246	reticulon B16	333.128	24.5822	0.073792	-3.76039	0.0603518	No	0.75851	No	Down
XP_012842846	CDS_11514_Unigene_21218	CDS_8327_Unigene_14514	1-aminocyclopropane-1-carboxylate oxidase homolog 11-like isoform X2	3141.91	384.258	0.122301	-3.0315	0.0596358	No	0.75851	No	Down
XP_012845602	CDS_27559_Unigene_43596	CDS_18014_Unigene_29177	PREDICTED: uncharacterized protein LOC105965585 isoform X1	311.486	23.2884	0.0747653	-3.74149	0.0593628	No	0.75851	No	Down
XP_010259597	CDS_15538_Unigene_26937	CDS_5367_Unigene_9589	probable U6 snRNA-associated Sm LSm4 isoform X1	372.547	3041.72	8.16467	3.02939	0.0608758	No	0.759809	No	Up
XP_011074258	CDS_16201_Unigene_27944	CDS_14937_Unigene_24510	F-box kelch-repeat SKIP25-like	40.1917	623.611	15.5159	3.95567	0.0606173	No	0.759809	No	Up
XP_011079729	CDS_6017_Unigene_12318	CDS_25299_Unigene_40518	dnaJ homolog subfamily C member 9	612.151	4542.52	7.42059	2.89153	0.0610309	No	0.759809	No	Up
XP_011088157	CDS_28818_Unigene_45341	CDS_1005_Unigene_2019	cytokinin dehydrogenase 6-like	17.7771	181.132	10.189	3.34895	0.0612356	No	0.759809	No	Up
XP_011092622	CDS_3564_Unigene_7777	CDS_3509_Unigene_6476	mechanosensitive ion channel 10-like	34.0084	512.344	15.0652	3.91315	0.0612605	No	0.759809	No	Up
XP_011093679	CDS_36992_Unigene_56834	CDS_16620_Unigene_27093	PREDICTED: uncharacterized protein LOC105173583	33.2355	500.7	15.0652	3.91315	0.0608688	No	0.759809	No	Up
XP_011098633	CDS_27251_Unigene_43161	CDS_14345_Unigene_23622	granule-bound starch synthase chloroplastic amyloplastic isoform X1	398.053	3198.27	8.03478	3.00626	0.0609124	No	0.759809	No	Up
XP_012851218	CDS_6447_Unigene_13011	CDS_19231_Unigene_31040	SNF1-related kinase catalytic subunit alpha KIN10-like	45.6022	696.063	15.2638	3.93204	0.0611975	No	0.759809	No	Up
XP_006361460	CDS_24551_Unigene_39397	CDS_593_Unigene_1101	YIPF5 homolog	174.68	16.8194	0.096287	-3.37651	0.0608313	No	0.759809	No	Down
XP_011075950	CDS_8736_Unigene_17024	CDS_12133_Unigene_20209	exonuclease mut-7 homolog	517.082	33.6387	0.0650549	-3.9422	0.0609958	No	0.759809	No	Down
XP_011085515	CDS_15034_Unigene_26211	CDS_9672_Unigene_16572	root UVB sensitive 4	730.408	47.8705	0.0655395	-3.93149	0.0612442	No	0.759809	No	Down
XP_011088370	CDS_25993_Unigene_41341	CDS_13334_Unigene_22060	dehydrodolichyl diphosphate syntase complex subunit nus1-like	761.324	50.4581	0.0662768	-3.91535	0.0611625	No	0.759809	No	Down
XP_011099649	CDS_32124_Unigene_50080	CDS_2538_Unigene_4931	lysine-specific demethylase JMJ25-like	1425.26	126.792	0.0889607	-3.49069	0.0613148	No	0.759809	No	Down
XP_012835482	CDS_29811_Unigene_46696	CDS_5412_Unigene_9669	PREDICTED: uncharacterized protein LOC105956188	886.537	62.1023	0.0700504	-3.83546	0.0606685	No	0.759809	No	Down
XP_011079551	CDS_9458_Unigene_18191	CDS_9865_Unigene_16850	PREDICTED: uncharacterized protein LOC105163042	645.387	4744.36	7.35118	2.87798	0.0615047	No	0.760642	No	Up
XP_011072579	CDS_30660_Unigene_47957	CDS_12193_Unigene_20295	transcription initiation factor TFIID subunit 12b	2303.3	257.466	0.111781	-3.16125	0.061559	No	0.760642	No	Down
XP_011084152	CDS_17695_Unigene_30001	CDS_14402_Unigene_23715	PREDICTED: pheophytinase, chloroplastic	2371.31	267.816	0.11294	-3.14637	0.06151	No	0.760642	No	Down
XP_012849820	CDS_24556_Unigene_39404	CDS_5500_Unigene_9810	formin 7	1054.26	81.5093	0.0773142	-3.69312	0.0617162	No	0.761856	No	Down
XP_011070294	CDS_29438_Unigene_46176	CDS_17346_Unigene_28158	DNA repair endonuclease UVH1	1031.07	78.9217	0.0765433	-3.70758	0.0618105	No	0.762291	No	Down
XP_011079874	CDS_18783_Unigene_31436	CDS_367_Unigene_697	PREDICTED: uncharacterized protein LOC105163283	1106.05	87.9783	0.079543	-3.65212	0.0621091	No	0.765241	No	Down
XP_011083868	CDS_27882_Unigene_44086	CDS_17969_Unigene_29113	ABSCISIC ACID-INSENSITIVE 5 5	214.098	2010.56	9.39083	3.23125	0.0622148	No	0.765812	No	Up
XP_011069826	CDS_35420_Unigene_54803	CDS_5832_Unigene_10402	UDP-glucuronate 4-epimerase 1	2017.32	14380.6	7.12856	2.83361	0.0624575	No	0.766605	No	Up
XP_011086670	CDS_20904_Unigene_34326	CDS_15845_Unigene_25944	PREDICTED: uncharacterized protein LOC105168326	28.598	394.608	13.7985	3.78644	0.0623705	No	0.766605	No	Up
XP_011088714	CDS_12264_Unigene_22287	CDS_4158_Unigene_7643	probable serine threonine- kinase chloroplastic isoform X2	130.623	1438.7	11.0141	3.46129	0.0624459	No	0.766605	No	Up
XP_011075959	CDS_2083_Unigene_4708	CDS_9367_Unigene_16068	KH domain-containing At4g18375	137.579	1486.57	10.8052	3.43365	0.0627295	No	0.767024	No	Up
XP_011088502	CDS_5212_Unigene_10975	CDS_1545_Unigene_3157	translocon-associated subunit alpha-like	519.401	3900.8	7.51019	2.90885	0.0626375	No	0.767024	No	Up
XP_011100765	CDS_26524_Unigene_42123	CDS_11362_Unigene_19050	psbB mRNA maturation factor chloroplastic	112.846	1300.27	11.5225	3.52638	0.0627266	No	0.767024	No	Up
XP_012832783	CDS_473_Unigene_1031	CDS_7509_Unigene_13293	serine threonine- kinase endoribonuclease IRE1b-like	125.213	14.2318	0.113661	-3.13719	0.0627036	No	0.767024	No	Down
XP_011094129	CDS_13570_Unigene_24129	CDS_8032_Unigene_14068	choline chloroplastic isoform X1	56.423	807.33	14.3085	3.8388	0.063004	No	0.769596	No	Up
XP_012844854	CDS_2742_Unigene_6312	CDS_11113_Unigene_18692	G-type lectin S-receptor-like serine threonine- kinase At4g27290	88.8856	1101.02	12.387	3.63075	0.063113	No	0.769596	No	Up
XP_011095344	CDS_13531_Unigene_24056	CDS_9823_Unigene_16787	TBC1 domain family member 15 isoform X2	816.975	56.9271	0.0696804	-3.8431	0.0631188	No	0.769596	No	Down
XP_011093723	CDS_24760_Unigene_39706	CDS_3516_Unigene_6488	potassium channel AKT1-like	57.1959	811.211	14.183	3.82609	0.0635796	No	0.774465	No	Up
XP_012858129	CDS_36172_Unigene_55715	CDS_11879_Unigene_19832	peptide-N4-(N-acetyl-beta-glucosaminyl)asparagine amidase A	6473.96	921.184	0.142291	-2.81309	0.0636382	No	0.774465	No	Down
XP_011080374	CDS_33346_Unigene_51927	CDS_17448_Unigene_28341	PREDICTED: uncharacterized protein LOC105163644	418.922	29.7574	0.0710332	-3.81536	0.0638585	No	0.776413	No	Down
XP_011075104	CDS_11438_Unigene_21121	CDS_11490_Unigene_19271	thioredoxin-like 3- chloroplastic	583.553	4243.66	7.2721	2.86237	0.0645341	No	0.77708	No	Up
XP_011083165	CDS_30055_Unigene_47052	CDS_15658_Unigene_25625	dnaJ homolog subfamily A member mitochondrial isoform X1	23.1875	271.698	11.7174	3.55058	0.0645096	No	0.77708	No	Up
XP_011084243	CDS_26762_Unigene_42450	CDS_17124_Unigene_27820	glutathione chloroplastic isoform X1	270.521	2335.31	8.63261	3.1098	0.0646362	No	0.77708	No	Up
XP_011085935	CDS_24996_Unigene_40046	CDS_10542_Unigene_17857	uncharacterized aarF domain-containing kinase 1	26.2792	333.8	12.702	3.66699	0.0643098	No	0.77708	No	Up
XP_011090124	CDS_38065_Unigene_58299	CDS_11648_Unigene_19504	CCR4-NOT transcription complex subunit 1 isoform X1	66.471	894.014	13.4497	3.7495	0.0646088	No	0.77708	No	Up
XP_011090543	CDS_18459_Unigene_31015	CDS_7768_Unigene_13660	cyclin-dependent kinase C-1	60.2876	838.381	13.9064	3.79767	0.0641364	No	0.77708	No	Up
XP_011095243	CDS_11832_Unigene_21705	CDS_17213_Unigene_27959	NAC domain-containing 72-like	115.165	1305.44	11.3354	3.50277	0.0640413	No	0.77708	No	Up
XP_011101729	CDS_21897_Unigene_35841	CDS_14989_Unigene_24588	maltose excess 1- chloroplastic isoform X1	1090.59	7588.12	6.95783	2.79864	0.0641437	No	0.77708	No	Up
XP_011078317	CDS_6546_Unigene_13163	CDS_15057_Unigene_24705	SPX domain-containing 1-like	1087.5	87.9783	0.0808998	-3.62772	0.0642943	No	0.77708	No	Down
XP_011086418	CDS_17484_Unigene_29693	CDS_2230_Unigene_4450	probable serine threonine- kinase At1g18390	361.726	27.1698	0.0751115	-3.73482	0.0644455	No	0.77708	No	Down
XP_011092070	CDS_34563_Unigene_53624	CDS_3342_Unigene_6186	pentatricopeptide repeat-containing At4g22760	558.047	37.5201	0.0672347	-3.89465	0.0645864	No	0.77708	No	Down
XP_011097902	CDS_23606_Unigene_38098	CDS_4216_Unigene_7747	microtubule-associated TORTIFOLIA1-like isoform X1	690.216	46.5767	0.0674814	-3.88937	0.0646056	No	0.77708	No	Down
XP_011085421	CDS_7747_Unigene_15363	CDS_4098_Unigene_7552	probable glycosyltransferase At3g07620 isoform X2	26.2792	331.212	12.6036	3.65576	0.0647573	No	0.777087	No	Up
XP_011086375	CDS_8025_Unigene_15855	CDS_27085_Unigene_44353	vacuolar 8	412.738	29.7574	0.0720974	-3.79391	0.0647419	No	0.777087	No	Down
XP_011074779	CDS_14561_Unigene_25589	CDS_27099_Unigene_44386	psbP domain-containing chloroplastic	1135.42	7848.18	6.91216	2.78914	0.0648524	No	0.777506	No	Up
XP_011082481	CDS_10213_Unigene_19318	CDS_687_Unigene_1264	chaperone dnaJ chloroplastic	563.457	4102.63	7.28118	2.86417	0.06508	No	0.778787	No	Up
XP_011100363	CDS_9673_Unigene_18469	CDS_13239_Unigene_21902	PREDICTED: uncharacterized protein LOC105178567	256.609	21.9946	0.0857124	-3.54435	0.0650296	No	0.778787	No	Down
XP_011081838	CDS_26253_Unigene_41734	CDS_17927_Unigene_29061	serine threonine- kinase AFC3 isoform X1	64.9251	874.607	13.471	3.75179	0.065308	No	0.778933	No	Up
XP_012835078	CDS_23465_Unigene_37902	CDS_17618_Unigene_28603	thioredoxin chloroplastic	483.847	3614.87	7.47111	2.90132	0.0652553	No	0.778933	No	Up
XP_011084346	CDS_31341_Unigene_48894	CDS_16703_Unigene_27212	PREDICTED: uncharacterized protein LOC105166619	1679.55	169.488	0.100912	-3.30882	0.0654546	No	0.778933	No	Down
XP_011085736	CDS_31035_Unigene_48491	CDS_17164_Unigene_27889	PREDICTED: uncharacterized protein LOC105167642 isoform X1	1593.76	156.55	0.0982267	-3.34774	0.0653549	No	0.778933	No	Down
XP_012854207	CDS_1487_Unigene_3213	CDS_8051_Unigene_14106	CROWDED NUCLEI 4	3275.63	426.953	0.130342	-2.93962	0.0652499	No	0.778933	No	Down
XP_012857645	CDS_3493_Unigene_7654	CDS_5966_Unigene_10625	late blight resistance homolog R1A-3	667.801	45.2829	0.067809	-3.88238	0.0654178	No	0.778933	No	Down
XP_011084568	CDS_12784_Unigene_23012	CDS_3607_Unigene_6626	PREDICTED: uncharacterized protein LOC105166783	1552.02	10657	6.86654	2.77958	0.0656537	No	0.779663	No	Up
XP_011094610	CDS_19905_Unigene_33006	CDS_13710_Unigene_22638	mannan synthase 1-like	27.8251	357.088	12.8333	3.68182	0.0656479	No	0.779663	No	Up
XP_011101109	CDS_10746_Unigene_20087	CDS_17174_Unigene_27904	PREDICTED: branchpoint-bridging protein	2132.48	240.646	0.112848	-3.14755	0.0656972	No	0.779663	No	Down
XP_011079468	CDS_2624_Unigene_6053	CDS_80_Unigene_165	S-acyltransferase 18 isoform X3	480.755	33.6387	0.0699706	-3.83711	0.0657971	No	0.779973	No	Down
XP_011095837	CDS_6752_Unigene_13565	CDS_24682_Unigene_39222	ASPARTIC PROTEASE IN GUARD CELL 2	908.952	68.5713	0.07544	-3.72853	0.0658442	No	0.779973	No	Down
XP_011090260	CDS_3844_Unigene_8381	CDS_4153_Unigene_7637	feruloyl ortho-hydroxylase 1-like	41.7376	606.791	14.5382	3.86178	0.0659165	No	0.779996	No	Up
XP_011071734	CDS_39169_Unigene_60764	CDS_7674_Unigene_13520	PREDICTED: uncharacterized protein LOC105157125	1783.12	186.307	0.104484	-3.25865	0.0660276	No	0.779996	No	Down
XP_011086816	CDS_31948_Unigene_49765	CDS_5073_Unigene_9106	PREDICTED: uncharacterized protein LOC105168432	479.209	33.6387	0.0701964	-3.83246	0.0660119	No	0.779996	No	Down
XP_011095567	CDS_15304_Unigene_26589	CDS_24639_Unigene_39167	PREDICTED: uncharacterized protein LOC105174980	232.648	2073.96	8.91456	3.15616	0.0661467	No	0.780688	No	Up
XP_011090453	CDS_10251_Unigene_19374	CDS_1260_Unigene_2472	ribosome biogenesis TSR3 homolog isoform X1	439.018	3325.06	7.57387	2.92103	0.0662297	No	0.780953	No	Up
XP_011082007	CDS_12442_Unigene_22569	CDS_5720_Unigene_10208	peroxidase 46	25.5063	306.63	12.0217	3.58757	0.0664877	No	0.781139	No	Up
XP_011071044	CDS_15722_Unigene_27199	CDS_5580_Unigene_9946	DNA-damage-repair toleration DRT100-like	643.068	43.9891	0.0684051	-3.86975	0.0664365	No	0.781139	No	Down
XP_011077642	CDS_5949_Unigene_12206	CDS_15253_Unigene_25007	scarecrow 9	585.872	40.1077	0.0684582	-3.86863	0.066451	No	0.781139	No	Down
XP_011094836	CDS_2476_Unigene_5736	CDS_1714_Unigene_3501	short-chain dehydrogenase TIC chloroplastic	2308.71	270.404	0.117123	-3.0939	0.0663692	No	0.781139	No	Down
XP_011074454	CDS_4541_Unigene_9765	CDS_2951_Unigene_5608	probable carboxylesterase 2	195.548	1830.72	9.362	3.22682	0.0668101	No	0.782043	No	Up
XP_011079726	CDS_5439_Unigene_11373	CDS_9269_Unigene_15933	BTB POZ domain-containing At1g03010	17.7771	164.312	9.24291	3.20835	0.0668373	No	0.782043	No	Up
XP_011099678	CDS_27151_Unigene_42991	CDS_19913_Unigene_32017	ultraviolet-B receptor UVR8 isoform X2	761.324	5290.34	6.94886	2.79678	0.0669284	No	0.782043	No	Up
XP_011099053	CDS_31778_Unigene_49532	CDS_16412_Unigene_26779	PREDICTED: uncharacterized protein At1g04910	804.608	58.2209	0.0723594	-3.78868	0.0667766	No	0.782043	No	Down
XP_011100748	CDS_15590_Unigene_27008	CDS_6014_Unigene_10711	DNA replication complex GINS SLD5	423.559	31.0511	0.0733101	-3.76984	0.0669197	No	0.782043	No	Down
XP_012851266	CDS_39033_Unigene_60582	CDS_1772_Unigene_3593	peroxiredoxin chloroplastic	19090.3	2722.15	0.142593	-2.81002	0.0667964	No	0.782043	No	Down
XP_011072080	CDS_19739_Unigene_32774	CDS_4308_Unigene_7900	PREDICTED: uncharacterized protein LOC105157367	121.348	1323.56	10.9071	3.44719	0.0670489	No	0.782365	No	Up
XP_011085482	CDS_24983_Unigene_40027	CDS_19665_Unigene_31660	PREDICTED: uncharacterized protein LOC105167449 isoform X2	86.5668	1049.27	12.1209	3.59943	0.0670889	No	0.782365	No	Up
XP_011079284	CDS_31603_Unigene_49275	CDS_23306_Unigene_37084	adagio 1-like	1728.25	179.838	0.104058	-3.26454	0.0671379	No	0.782365	No	Down
XP_011072662	CDS_34442_Unigene_53414	CDS_11638_Unigene_19487	PREDICTED: uncharacterized protein LOC105157864 isoform X1	30.9167	408.84	13.2239	3.72508	0.0672192	No	0.782606	No	Up
XP_012843424	CDS_10354_Unigene_19536	CDS_12985_Unigene_21513	polyadenylate-binding -interacting 7-like	347.04	2757.08	7.94456	2.98997	0.0674099	No	0.784119	No	Up
XP_011102234	CDS_11234_Unigene_20810	CDS_26858_Unigene_44017	PREDICTED: uncharacterized protein LOC105180257	655.435	4595.57	7.01148	2.80972	0.0676392	No	0.785531	No	Up
XP_002533104	CDS_38232_Unigene_58543	CDS_25984_Unigene_41987	histone h2a, putative	4524.66	644.311	0.1424	-2.81198	0.0676531	No	0.785531	No	Down
XP_011078689	CDS_2442_Unigene_5664	CDS_4272_Unigene_7842	leucine-rich repeat receptor kinase TDR	41.7376	592.559	14.1973	3.82754	0.0678839	No	0.786034	No	Up
XP_011084565	CDS_26859_Unigene_42585	CDS_16222_Unigene_26511	polyadenylate-binding -interacting 12-like	232.648	2042.91	8.78109	3.1344	0.0684276	No	0.786034	No	Up
XP_011096310	CDS_13379_Unigene_23848	CDS_5910_Unigene_10524	PREDICTED: uncharacterized protein LOC105175543	159.221	1579.73	9.92159	3.31057	0.0680739	No	0.786034	No	Up
XP_012827526	CDS_25229_Unigene_40329	CDS_8026_Unigene_14058	prune homolog	17.7771	160.431	9.02457	3.17386	0.0683181	No	0.786034	No	Up
XP_011076970	CDS_3139_Unigene_7034	CDS_9589_Unigene_16447	ENHANCED DISEASE RESISTANCE 2-like isoform X1	389.551	29.7574	0.0763889	-3.71049	0.0682605	No	0.786034	No	Down
XP_011087006	CDS_12226_Unigene_22243	CDS_11864_Unigene_19812	PREDICTED: uncharacterized protein LOC105168567	981.606	78.9217	0.0804005	-3.63665	0.0682139	No	0.786034	No	Down
XP_011093690	CDS_11841_Unigene_21716	CDS_16596_Unigene_27059	PREDICTED: protein CutA, chloroplastic	2959.5	384.258	0.129839	-2.94521	0.0683874	No	0.786034	No	Down
XP_011094589	CDS_11847_Unigene_21725	CDS_1261_Unigene_2475	probable pectate lyase 12	1308.55	120.323	0.0919515	-3.44298	0.0682073	No	0.786034	No	Down
XP_011095884	CDS_18920_Unigene_31610	CDS_12419_Unigene_20630	nuclear inhibitor of phosphatase 1	1449.22	139.73	0.0964174	-3.37456	0.068124	No	0.786034	No	Down
XP_011096544	CDS_29282_Unigene_45991	CDS_22901_Unigene_36430	60S ribosomal L18a-like	10299.1	1526.68	0.148234	-2.75405	0.0677582	No	0.786034	No	Down
XP_011097321	CDS_7921_Unigene_15700	CDS_979_Unigene_1966	prohibitin- mitochondrial-like	2554.49	315.687	0.123581	-3.01647	0.0683617	No	0.786034	No	Down
XP_012840952	CDS_6326_Unigene_12811	CDS_6290_Unigene_11291	UDP-glycosyltransferase 86A1-like	3503.64	476.118	0.135892	-2.87946	0.0679955	No	0.786034	No	Down
XP_011070892	CDS_39518_Unigene_61737	CDS_26450_Unigene_43023	UDP-glycosyltransferase 89A2-like	354.769	2767.43	7.80065	2.9636	0.0693732	No	0.786909	No	Up
XP_011078587	CDS_11567_Unigene_21286	CDS_15588_Unigene_25514	adenylate kinase chloroplastic isoform X1	317.669	2560.43	8.06003	3.01079	0.0686256	No	0.786909	No	Up
XP_011078934	CDS_21272_Unigene_34903	CDS_15939_Unigene_26106	EARLY RESPONSIVE TO DEHYDRATION 15	1846.5	12426.9	6.72999	2.7506	0.0688508	No	0.786909	No	Up
XP_011090958	CDS_10267_Unigene_19402	CDS_20715_Unigene_33148	probable phosphatase 2C 40	98.9335	1135.95	11.482	3.5213	0.0686668	No	0.786909	No	Up
XP_011093340	CDS_39805_Unigene_62616	CDS_6687_Unigene_12083	receptor kinase HSL1	22.4146	236.765	10.563	3.40094	0.0694188	No	0.786909	No	Up
XP_011097705	CDS_22137_Unigene_36171	CDS_15704_Unigene_25713	probable amino acid permease 7	55.6501	758.166	13.6238	3.76806	0.0689891	No	0.786909	No	Up
XP_011099428	CDS_17655_Unigene_29935	CDS_15133_Unigene_24836	PREDICTED: uncharacterized protein DDB_G0290685	707.22	4875.03	6.89323	2.78518	0.0689593	No	0.786909	No	Up
XP_011074044	CDS_33269_Unigene_51773	CDS_13381_Unigene_22130	PREDICTED: uncharacterized protein LOC105158848 isoform X2	483.847	34.9325	0.0721975	-3.79191	0.0686904	No	0.786909	No	Down
XP_011075765	CDS_1913_Unigene_4445	CDS_4326_Unigene_7929	PREDICTED: uncharacterized protein LOC105160192 isoform X1	962.283	77.6279	0.0806705	-3.63181	0.0693954	No	0.786909	No	Down
XP_011081589	CDS_10082_Unigene_19100	CDS_5552_Unigene_9902	fatty-acid-binding 2	457.568	33.6387	0.0735165	-3.76579	0.0691231	No	0.786909	No	Down
XP_011082340	CDS_4857_Unigene_10372	CDS_8804_Unigene_15201	metal-nicotianamine transporter YSL1-like isoform X3	1089.04	93.1534	0.0855371	-3.54731	0.0693132	No	0.786909	No	Down
XP_011089684	CDS_4589_Unigene_9840	CDS_3198_Unigene_5985	ARABIDILLO 1-like	1239.76	112.56	0.090792	-3.46129	0.0693496	No	0.786909	No	Down
XP_011092538	CDS_29027_Unigene_45565	CDS_2397_Unigene_4726	RNA pseudouridine synthase mitochondrial	333.128	27.1698	0.0815596	-3.616	0.0693878	No	0.786909	No	Down
XP_012835781	CDS_37722_Unigene_57842	CDS_10649_Unigene_18007	receptor 12	3623.44	501.994	0.138541	-2.85162	0.0693339	No	0.786909	No	Down
XP_012841259	CDS_15479_Unigene_26842	CDS_22037_Unigene_35175	amino acid permease 6-like	2860.57	370.026	0.129354	-2.9506	0.0692326	No	0.786909	No	Down
XP_012858172	CDS_21833_Unigene_35716	CDS_17896_Unigene_29012	pentatricopeptide repeat-containing mitochondrial	602.876	42.6953	0.0708194	-3.81971	0.0695138	No	0.787294	No	Down
XP_011075994	CDS_16657_Unigene_28551	CDS_8423_Unigene_14638	BOBBER 1	106.663	1185.12	11.1109	3.4739	0.069991	No	0.7889	No	Up
XP_011085926	CDS_38966_Unigene_60146	CDS_8364_Unigene_14564	REVEILLE 1	13.1396	90.5659	6.89258	2.78504	0.0700225	No	0.7889	No	Up
XP_012841143	CDS_12357_Unigene_22434	CDS_2436_Unigene_4781	cytochrome P450 71A1-like	187.819	1746.63	9.29952	3.21716	0.0697929	No	0.7889	No	Up
XP_012853013	CDS_16482_Unigene_28319	CDS_2687_Unigene_5183	transcription factor bHLH47-like	23.1875	248.409	10.713	3.4213	0.0699484	No	0.7889	No	Up
XP_012834286	CDS_3518_Unigene_7703	CDS_3314_Unigene_6141	BTB POZ domain-containing POB1-like	540.27	38.8139	0.0718418	-3.79903	0.070014	No	0.7889	No	Down
XP_012840464	CDS_38875_Unigene_59927	CDS_2022_Unigene_3968	PREDICTED: uncharacterized protein LOC105960799	4084.87	583.503	0.142845	-2.80748	0.0700099	No	0.7889	No	Down
XP_011083391	CDS_20268_Unigene_33442	CDS_9450_Unigene_16216	PREDICTED: protein EXORDIUM-like	1627.77	169.488	0.104123	-3.26364	0.0701925	No	0.789436	No	Down
XP_011083969	CDS_18335_Unigene_30845	CDS_17399_Unigene_28248	transmembrane 9 superfamily member 8	782.193	58.2209	0.0744329	-3.74792	0.0701588	No	0.789436	No	Down
XP_011078754	CDS_14056_Unigene_24811	CDS_8863_Unigene_15302	HASTY 1	1200.34	108.679	0.09054	-3.4653	0.0704711	No	0.790127	No	Down
XP_011098446	CDS_37290_Unigene_57234	CDS_12787_Unigene_21204	polyribonucleotide nucleotidyltransferase mitochondrial	740.456	54.3395	0.0733866	-3.76834	0.0704317	No	0.790127	No	Down
XP_012844736	CDS_2257_Unigene_5081	CDS_25842_Unigene_41716	golgin subfamily A member 6 3	1479.37	147.493	0.0997001	-3.32626	0.0704989	No	0.790127	No	Down
XP_012853918	CDS_23304_Unigene_37649	CDS_24_Unigene_53	U-box domain-containing 43-like	922.091	73.7465	0.0799774	-3.64426	0.0704627	No	0.790127	No	Down
XP_011080142	CDS_13101_Unigene_23454	CDS_25345_Unigene_40573	LOW PSII ACCUMULATION chloroplastic	323.08	2557.84	7.91705	2.98496	0.070732	No	0.790678	No	Up
XP_011074632	CDS_37482_Unigene_57510	CDS_23871_Unigene_37952	coatomer subunit alpha-1-like	2653.43	338.975	0.12775	-2.96861	0.0707051	No	0.790678	No	Down
XP_011086024	CDS_920_Unigene_2179	CDS_2097_Unigene_4140	PREDICTED: uncharacterized protein LOC105167876	3785.75	535.632	0.141486	-2.82127	0.0707159	No	0.790678	No	Down
XP_011079566	CDS_36495_Unigene_56160	CDS_9206_Unigene_15835	PREDICTED: uncharacterized protein LOC105163055	103.571	1154.07	11.1428	3.47804	0.0708634	No	0.790776	No	Up
XP_011099186	CDS_13330_Unigene_23791	CDS_20524_Unigene_32886	U3 small nucleolar ribonucleo IMP4	109.754	1201.94	10.9512	3.45301	0.0708052	No	0.790776	No	Up
XP_011098562	CDS_19001_Unigene_31727	CDS_24105_Unigene_38280	E3 ubiquitin- ligase UPL2-like	136.807	1397.3	10.2137	3.35243	0.0710624	No	0.790962	No	Up
XP_011101274	CDS_26621_Unigene_42265	CDS_15184_Unigene_24915	serine threonine- kinase AFC2 isoform X2	1024.12	6780.79	6.62112	2.72707	0.071064	No	0.790962	No	Up
XP_011084235	CDS_16840_Unigene_28806	CDS_19813_Unigene_31863	phosphoethanolamine N-methyltransferase-like isoform X2	22570.8	3290.13	0.145769	-2.77824	0.0710447	No	0.790962	No	Down
XP_012831225	CDS_2781_Unigene_6362	CDS_26210_Unigene_42694	iron-sulfur cluster assembly 1-like	705.674	4788.35	6.78549	2.76245	0.0712522	No	0.792374	No	Up
XP_011079851	CDS_40320_Unigene_63839	CDS_5268_Unigene_9424	PREDICTED: uncharacterized protein LOC105163262 isoform X2	1698.1	182.426	0.107429	-3.21854	0.0713534	No	0.792815	No	Down
XP_011100457	CDS_27319_Unigene_43252	CDS_15643_Unigene_25603	PREDICTED: uncharacterized protein LOC105178641	35.5542	467.061	13.1366	3.71552	0.0714623	No	0.793342	No	Up
XP_011095716	CDS_15502_Unigene_26870	CDS_1137_Unigene_2194	phosphoglycerate cytosolic-like	3349.05	22914.5	6.84207	2.77443	0.071609	No	0.793945	No	Up
XP_011075400	CDS_1993_Unigene_4561	CDS_1116_Unigene_2173	HMG-Y-related B-like	1081.31	94.4472	0.087345	-3.51713	0.0716397	No	0.793945	No	Down
XP_011077572	CDS_24083_Unigene_38747	CDS_4860_Unigene_8747	auxin transporter 2	405.782	3017.14	7.43536	2.8944	0.0718304	No	0.794694	No	Up
XP_011088506	CDS_3794_Unigene_8263	CDS_2924_Unigene_5565	PREDICTED: uncharacterized protein LOC105169716 isoform X1	20.8688	201.832	9.6715	3.27374	0.0717994	No	0.794694	No	Up
XP_012834406	CDS_33755_Unigene_52502	CDS_15931_Unigene_26092	gamma-tubulin complex component 3	27.8251	322.156	11.5779	3.5333	0.0720138	No	0.796039	No	Up
XP_015158719	CDS_24047_Unigene_38708	CDS_12280_Unigene_20424	G-type lectin S-receptor-like serine threonine- kinase At4g27290	26.2792	293.692	11.1758	3.48231	0.0721812	No	0.797207	No	Up
XP_011087934	CDS_21600_Unigene_35430	CDS_6005_Unigene_10695	serine threonine- kinase PEPKR2-like	973.877	81.5093	0.0836957	-3.5787	0.0723122	No	0.797971	No	Down
XP_011088416	CDS_19914_Unigene_33016	CDS_14430_Unigene_23745	PREDICTED: uncharacterized protein LOC105169651	972.331	6379.72	6.56126	2.71397	0.0727011	No	0.801576	No	Up
XP_011088597	CDS_21028_Unigene_34523	CDS_15100_Unigene_24778	L-ascorbate peroxidase peroxisomal	4570.27	31497.5	6.89183	2.78489	0.0728458	No	0.802486	No	Up
XP_012828204	CDS_32469_Unigene_50598	CDS_20869_Unigene_33389	hydroxymethylglutaryl- mitochondrial-like	27.0521	304.043	11.2391	3.49046	0.0729161	No	0.802575	No	Up
XP_011075467	CDS_38985_Unigene_60243	CDS_26465_Unigene_43053	PREDICTED: kirola-like	13.1396	86.6845	6.59719	2.72185	0.0734912	No	0.802674	No	Up
XP_011086402	CDS_8809_Unigene_17163	CDS_5056_Unigene_9080	PREDICTED: uncharacterized protein LOC105168149 isoform X1	83.4752	980.699	11.7484	3.55439	0.0730064	No	0.802674	No	Up
XP_011092084	CDS_6513_Unigene_13105	CDS_25255_Unigene_40441	PREDICTED: uncharacterized protein LOC105172385	23.9605	245.822	10.2595	3.35888	0.0741722	No	0.802674	No	Up
XP_011093401	CDS_1531_Unigene_3369	CDS_2338_Unigene_4623	PREDICTED: protein YLS3-like	452.157	3237.08	7.1592	2.8398	0.0740043	No	0.802674	No	Up
XP_011095076	CDS_19931_Unigene_33035	CDS_3060_Unigene_5787	PREDICTED: uncharacterized protein LOC105174617	37.873	491.643	12.9814	3.69837	0.0737511	No	0.802674	No	Up
XP_011095808	CDS_6861_Unigene_13738	CDS_5917_Unigene_10534	cleavage and polyadenylation specificity factor subunit 6	108.981	1169.59	10.732	3.42385	0.0740273	No	0.802674	No	Up
XP_012079960	CDS_26626_Unigene_42269	CDS_15187_Unigene_24916	serine threonine- kinase AFC2 isoform X3	245.788	2055.84	8.3643	3.06425	0.0735654	No	0.802674	No	Up
XP_012833888	CDS_5820_Unigene_12001	CDS_12720_Unigene_21087	NRT1 PTR FAMILY -like	17.7771	147.493	8.29679	3.05255	0.0739055	No	0.802674	No	Up
XP_012849252	CDS_25451_Unigene_40641	CDS_11146_Unigene_18744	WAT1-related At3g28050	163.086	1552.56	9.51988	3.25094	0.0732352	No	0.802674	No	Up
XP_011074045	CDS_29564_Unigene_46348	CDS_6108_Unigene_10913	PREDICTED: uncharacterized protein LOC105158848 isoform X3	243.469	23.2884	0.0956522	-3.38606	0.0741585	No	0.802674	No	Down
XP_011085170	CDS_30520_Unigene_47722	CDS_16486_Unigene_26894	U-box domain-containing 30-like	794.56	62.1023	0.0781594	-3.67744	0.0741546	No	0.802674	No	Down
XP_011090367	CDS_8672_Unigene_16921	CDS_9426_Unigene_16156	PREDICTED: uncharacterized protein LOC105171060	3043.75	415.309	0.136446	-2.87359	0.0733727	No	0.802674	No	Down
XP_011093041	CDS_6241_Unigene_12662	CDS_6581_Unigene_11855	PREDICTED: LOW QUALITY PROTEIN: uncharacterized protein LOC105173085	124.44	15.5256	0.124764	-3.00273	0.0731689	No	0.802674	No	Down
XP_011093533	CDS_21462_Unigene_35213	CDS_15178_Unigene_24905	PREDICTED: uncharacterized protein LOC105173480	2910.81	393.315	0.135122	-2.88767	0.0738692	No	0.802674	No	Down
XP_011095451	CDS_24798_Unigene_39733	CDS_22219_Unigene_35446	PREDICTED: uncharacterized protein LOC105174899	762.097	58.2209	0.0763956	-3.71037	0.0733275	No	0.802674	No	Down
XP_011096715	CDS_1308_Unigene_2831	CDS_4628_Unigene_8372	benzil reductase ((S)-benzoin forming) IRC24	519.401	38.8139	0.0747283	-3.7422	0.0731287	No	0.802674	No	Down
XP_011097185	CDS_25317_Unigene_40434	CDS_15020_Unigene_24639	pentatricopeptide repeat-containing mitochondrial	425.105	33.6387	0.0791304	-3.65962	0.0742155	No	0.802674	No	Down
XP_011099664	CDS_33454_Unigene_52090	CDS_16840_Unigene_27418	PREDICTED: uncharacterized protein LOC105178025	1072.04	95.741	0.0893075	-3.48507	0.0742318	No	0.802674	No	Down
XP_012829534	CDS_12013_Unigene_21979	CDS_6709_Unigene_12120	serine carboxypeptidase-like 42	448.293	34.9325	0.0779235	-3.6818	0.074132	No	0.802674	No	Down
XP_012836843	CDS_16972_Unigene_29002	CDS_18369_Unigene_29723	serine carboxypeptidase-like 18	4045.45	595.147	0.147115	-2.76498	0.0740948	No	0.802674	No	Down
XP_012856527	CDS_23357_Unigene_37742	CDS_2437_Unigene_4782	PREDICTED: uncharacterized protein LOC105975837	289.071	25.876	0.0895141	-3.48174	0.0737284	No	0.802674	No	Down
XP_011097429	CDS_4544_Unigene_9767	CDS_3341_Unigene_6185	peptide deformylase chloroplastic	473.026	3347.06	7.07584	2.8229	0.0743452	No	0.803137	No	Up
XP_011080667	CDS_4394_Unigene_9498	CDS_785_Unigene_1489	PREDICTED: uncharacterized protein LOC105163866	551.091	41.4015	0.0751265	-3.73453	0.0743991	No	0.803137	No	Down
XP_011080727	CDS_3924_Unigene_8552	CDS_25141_Unigene_40298	probable serine threonine- kinase WNK4 isoform X1	242.696	2020.91	8.32692	3.05778	0.0748991	No	0.806553	No	Up
XP_011076853	CDS_38289_Unigene_58611	CDS_5924_Unigene_10545	PREDICTED: uncharacterized protein LOC105161004	374.865	31.0511	0.0828328	-3.59365	0.0749031	No	0.806553	No	Down
XP_011084711	CDS_10085_Unigene_19106	CDS_27245_Unigene_44840	brefeldin A-inhibited guanine nucleotide-exchange 5-like	284.434	25.876	0.0909735	-3.45841	0.0748334	No	0.806553	No	Down
XP_011100554	CDS_12135_Unigene_22131	CDS_4563_Unigene_8273	PREDICTED: uncharacterized protein LOC105178721	654.662	4365.27	6.66798	2.73725	0.0750476	No	0.807435	No	Up
XP_011072294	CDS_32500_Unigene_50630	CDS_23400_Unigene_37229	PREDICTED: protein CASC3-like	2091.52	254.878	0.121863	-3.03667	0.0751909	No	0.808302	No	Down
XP_011092470	CDS_27215_Unigene_43103	CDS_18215_Unigene_29468	PREDICTED: uncharacterized protein At3g49720-like	3429.44	491.643	0.14336	-2.80229	0.0754605	No	0.810524	No	Down
XP_011070535	CDS_17203_Unigene_29321	CDS_2505_Unigene_4882	mediator of RNA polymerase II transcription subunit 27	89.6585	1009.16	11.2556	3.49257	0.0759444	No	0.812341	No	Up
XP_012835459	CDS_26359_Unigene_41886	CDS_17766_Unigene_28814	BAG family molecular chaperone regulator 1-like	572.732	3871.04	6.7589	2.75679	0.0759319	No	0.812341	No	Up
XP_011084416	CDS_1055_Unigene_2375	CDS_10145_Unigene_17300	O-glucosyltransferase rumi homolog isoform X1	2675.84	357.088	0.133449	-2.90564	0.0757012	No	0.812341	No	Down
XP_011088828	CDS_1079_Unigene_2429	CDS_4185_Unigene_7701	FAR1-RELATED SEQUENCE 5	771.372	60.8085	0.0788316	-3.66508	0.0759419	No	0.812341	No	Down
XP_011090669	CDS_11668_Unigene_21420	CDS_7328_Unigene_13018	PREDICTED: dymeclin-like	1429.9	147.493	0.103149	-3.27719	0.0757953	No	0.812341	No	Down
XP_011079144	CDS_35552_Unigene_54965	CDS_24084_Unigene_38254	regulation of nuclear pre-mRNA domain-containing 1B-like isoform X1	203.277	1773.8	8.72599	3.12532	0.0760157	No	0.81243	No	Up
XP_011091183	CDS_8974_Unigene_17414	CDS_15854_Unigene_25958	1-aminocyclopropane-1-carboxylate oxidase homolog 1-like isoform X1	680.168	4483.01	6.59103	2.7205	0.0761856	No	0.812811	No	Up
XP_011080275	CDS_2393_Unigene_5482	CDS_4419_Unigene_8061	ADP,ATP carrier mitochondrial-like	1849.59	216.064	0.116817	-3.09768	0.0763279	No	0.812811	No	Down
XP_011081548	CDS_33947_Unigene_52770	CDS_21687_Unigene_34660	clathrin assembly At2g25430	3284.13	468.355	0.142612	-2.80984	0.076274	No	0.812811	No	Down
XP_011096878	CDS_1718_Unigene_4001	CDS_4257_Unigene_7816	PREDICTED: uncharacterized protein LOC105175928	6073.59	947.06	0.155931	-2.68102	0.0762869	No	0.812811	No	Down
XP_012855417	CDS_25326_Unigene_40448	CDS_25394_Unigene_40643	PREDICTED: uncharacterized protein At1g26090, chloroplastic isoform X1	278.251	25.876	0.0929952	-3.4267	0.0763664	No	0.812811	No	Down
XP_011070485	CDS_10830_Unigene_20223	CDS_21640_Unigene_34577	PREDICTED: uncharacterized protein LOC105156132	41.7376	534.339	12.8023	3.67834	0.0765871	No	0.813609	No	Up
XP_011077753	CDS_30752_Unigene_48074	CDS_21524_Unigene_34401	PREDICTED: syntaxin-132-like	416.603	2991.26	7.18012	2.84401	0.0765634	No	0.813609	No	Up
XP_011082828	CDS_19736_Unigene_32770	CDS_9799_Unigene_16750	leucine-rich repeat receptor-like serine threonine- kinase At1g17230	188.592	1671.59	8.86351	3.14788	0.0773244	No	0.813609	No	Up
XP_011084485	CDS_18060_Unigene_30479	CDS_7545_Unigene_13352	probable dihydrofolate synthetase	14.6854	100.916	6.87185	2.7807	0.07697	No	0.813609	No	Up
XP_011085248	CDS_16558_Unigene_28411	CDS_12846_Unigene_21301	nucleolar GTP-binding 1 isoform X1	200.186	1746.63	8.72503	3.12516	0.0768301	No	0.813609	No	Up
XP_011086837	CDS_11400_Unigene_21067	CDS_3815_Unigene_6979	glucose-6-phosphate 1- chloroplastic-like	211.78	1811.32	8.55284	3.0964	0.0772519	No	0.813609	No	Up
XP_011095886	CDS_28048_Unigene_44297	CDS_17230_Unigene_27986	C2 and GRAM domain-containing At1g03370 isoform X2	47.148	609.379	12.9248	3.69207	0.0767346	No	0.813609	No	Up
XP_011070501	CDS_37015_Unigene_56883	CDS_10530_Unigene_17833	katanin p80 WD40 repeat-containing subunit B1 homolog	384.913	32.3449	0.0840318	-3.57292	0.0772635	No	0.813609	No	Down
XP_011070876	CDS_29720_Unigene_46560	CDS_5068_Unigene_9099	PREDICTED: uncharacterized protein LOC105156446	1339.47	135.849	0.10142	-3.30159	0.0772079	No	0.813609	No	Down
XP_011071438	CDS_4395_Unigene_9499	CDS_14116_Unigene_23276	PREDICTED: uncharacterized protein LOC105156886	451.384	36.2263	0.0802561	-3.63925	0.077253	No	0.813609	No	Down
XP_011075869	CDS_31005_Unigene_48446	CDS_16338_Unigene_26674	stomatin mitochondrial	605.195	46.5767	0.0769615	-3.69972	0.0773177	No	0.813609	No	Down
XP_011081157	CDS_1138_Unigene_2553	CDS_1170_Unigene_2265	PREDICTED: uncharacterized protein LOC105164242	232.648	23.2884	0.100101	-3.32047	0.0773215	No	0.813609	No	Down
XP_011081899	CDS_35580_Unigene_55000	CDS_24314_Unigene_38650	transcriptional corepressor LEUNIG	1131.55	106.091	0.0937574	-3.41492	0.0766843	No	0.813609	No	Down
XP_011091457	CDS_37743_Unigene_57867	CDS_21311_Unigene_34058	serine threonine phosphatase 2A regulatory subunit B beta-like	641.522	49.1643	0.076637	-3.70582	0.0768047	No	0.813609	No	Down
XP_011087246	CDS_8398_Unigene_16446	CDS_5928_Unigene_10555	probable arabinosyltransferase ARAD1	723.451	56.9271	0.0786882	-3.66771	0.077552	No	0.815339	No	Down
XP_012828439	CDS_16293_Unigene_28070	CDS_2311_Unigene_4579	probable kinetochore ndc80	1255.22	124.205	0.0989505	-3.33715	0.0776418	No	0.815619	No	Down
XP_011087614	CDS_6352_Unigene_12858	CDS_8667_Unigene_14999	glutamate receptor -like isoform X2	426.651	34.9325	0.0818762	-3.61041	0.0777677	No	0.816276	No	Down
XP_011083721	CDS_4345_Unigene_9395	CDS_10447_Unigene_17693	J domain-containing required for chloroplast accumulation response 1 isoform X1	662.391	4330.34	6.53744	2.70873	0.077942	No	0.817441	No	Up
XP_011083674	CDS_28250_Unigene_44563	CDS_25636_Unigene_41279	zinc-finger homeodomain 5	425.105	34.9325	0.0821739	-3.60518	0.0780384	No	0.817787	No	Down
XP_011070432	CDS_9259_Unigene_17876	CDS_9587_Unigene_16445	PREDICTED: uncharacterized protein LOC105156091 isoform X1	302.984	2328.84	7.68634	2.9423	0.0781766	No	0.818569	No	Up
XP_012841695	CDS_3770_Unigene_8194	CDS_1181_Unigene_2293	PREDICTED: uncharacterized protein LOC105961982	77.2918	896.602	11.6002	3.53608	0.0782625	No	0.818804	No	Up
XP_011077361	CDS_20096_Unigene_33238	CDS_10359_Unigene_17581	PREDICTED: uncharacterized protein LOC105161392	95.8419	1038.92	10.8399	3.43828	0.07846	No	0.819264	No	Up
XP_011091346	CDS_8821_Unigene_17176	CDS_15296_Unigene_25067	PREDICTED: uncharacterized protein LOC105171809	44.0563	555.039	12.5984	3.65517	0.0786875	No	0.819264	No	Up
XP_011079088	CDS_21383_Unigene_35067	CDS_1651_Unigene_3380	PREDICTED: uncharacterized protein LOC105162695	248.88	24.5822	0.0987713	-3.33976	0.078644	No	0.819264	No	Down
XP_011102235	CDS_8777_Unigene_17101	CDS_333_Unigene_629	pentatricopeptide repeat-containing At2g16880-like	333.901	29.7574	0.0891204	-3.4881	0.0785524	No	0.819264	No	Down
XP_012832038	CDS_30899_Unigene_48302	CDS_18292_Unigene_29605	transcription factor LHW-like	755.141	60.8085	0.080526	-3.6344	0.0786798	No	0.819264	No	Down
XP_012845282	CDS_30951_Unigene_48366	CDS_22480_Unigene_35823	calcium-dependent kinase SK5-like	1608.44	179.838	0.111809	-3.1609	0.0786574	No	0.819264	No	Down
XP_011080978	CDS_21164_Unigene_34750	CDS_24745_Unigene_39293	auxin-induced 22C-like	287.526	2230.51	7.7576	2.95561	0.0788867	No	0.820344	No	Up
XP_011091250	CDS_3104_Unigene_6957	CDS_1038_Unigene_2068	subtilisin-like protease	990.108	89.2721	0.0901639	-3.47131	0.078982	No	0.820344	No	Down
XP_012833951	CDS_12146_Unigene_22150	CDS_564_Unigene_1049	PREDICTED: metacaspase-1	628.383	49.1643	0.0782395	-3.67596	0.0789372	No	0.820344	No	Down
XP_011101469	CDS_22858_Unigene_37092	CDS_1951_Unigene_3836	E3 ubiquitin- ligase UPL7	40.1917	495.525	12.329	3.62399	0.0790947	No	0.820854	No	Up
XP_011091077	CDS_28766_Unigene_45257	CDS_14064_Unigene_23193	PREDICTED: LOW QUALITY PROTEIN: uncharacterized protein LOC105171608	4014.54	611.966	0.152438	-2.71371	0.0791967	No	0.821096	No	Down
XP_011101595	CDS_3244_Unigene_7210	CDS_4847_Unigene_8729	PREDICTED: uncharacterized protein LOC105179654	686.351	54.3395	0.0791716	-3.65887	0.0792453	No	0.821096	No	Down
XP_011075230	CDS_31407_Unigene_48986	CDS_20462_Unigene_32795	probable galactinol--sucrose galactosyltransferase 2	6303.92	42128.6	6.68293	2.74048	0.0794797	No	0.822536	No	Up
XP_011096553	CDS_34251_Unigene_53152	CDS_150_Unigene_329	potassium channel KAT3-like	225.692	23.2884	0.103186	-3.27667	0.0795128	No	0.822536	No	Down
XP_012843794	CDS_16934_Unigene_28959	CDS_6924_Unigene_12434	delta(8)-fatty-acid desaturase-like	6815.59	1093.26	0.160406	-2.6402	0.0795756	No	0.822536	No	Down
XP_011093698	CDS_8381_Unigene_16420	CDS_1966_Unigene_3870	PREDICTED: uncharacterized protein LOC105173599	437.472	36.2263	0.0828084	-3.59408	0.0796584	No	0.822733	No	Down
XP_011082609	CDS_21358_Unigene_35025	CDS_4906_Unigene_8832	magnesium transporter MRS2-I-like	318.442	2390.94	7.50823	2.90847	0.0800474	No	0.822798	No	Up
XP_011073111	CDS_2093_Unigene_4719	CDS_27211_Unigene_44700	NAC transcription factor 25-like	184.727	20.7008	0.112061	-3.15764	0.0800471	No	0.822798	No	Down
XP_011078831	CDS_19418_Unigene_32333	CDS_5169_Unigene_9259	DNA ligase 1 isoform X1	1376.57	144.905	0.105266	-3.24789	0.0799855	No	0.822798	No	Down
XP_011084572	CDS_13711_Unigene_24312	CDS_3806_Unigene_6961	two-component response regulator-like APRR5	953.781	85.3907	0.0895286	-3.48151	0.0800328	No	0.822798	No	Down
XP_011085977	CDS_33592_Unigene_52250	CDS_24214_Unigene_38482	shaggy-related kinase eta isoform X1	1238.22	124.205	0.100309	-3.31747	0.0797778	No	0.822798	No	Down
XP_011098828	CDS_3022_Unigene_6796	CDS_2174_Unigene_4325	glyceraldehyde-3-phosphate cytosolic-like	2964.91	421.778	0.142256	-2.81343	0.0798441	No	0.822798	No	Down
XP_012843997	CDS_18930_Unigene_31626	CDS_15492_Unigene_25353	FK506-binding 4-like	130.623	1275.68	9.76614	3.28779	0.0801813	No	0.823518	No	Up
XP_011095102	CDS_10238_Unigene_19355	CDS_12573_Unigene_20866	alanine--glyoxylate aminotransferase 2 homolog mitochondrial	30.9167	336.387	10.8804	3.44366	0.0803201	No	0.823797	No	Up
XP_012854272	CDS_16032_Unigene_27636	CDS_12368_Unigene_20552	probable copper-transporting ATPase HMA5	54.1043	671.481	12.4109	3.63353	0.0803361	No	0.823797	No	Up
XP_011089242	CDS_14277_Unigene_25151	CDS_9100_Unigene_15677	ABC transporter G family member 3	2078.38	263.935	0.126991	-2.9772	0.0805467	No	0.8253	No	Down
XP_011081828	CDS_18985_Unigene_31708	CDS_17654_Unigene_28657	PREDICTED: uncharacterized protein LOC105164768 isoform X3	122.121	1212.29	9.92694	3.31135	0.0807363	No	0.825931	No	Up
XP_011090146	CDS_31816_Unigene_49586	CDS_22754_Unigene_36214	ubiquitin carboxyl-terminal hydrolase 24-like	549.545	43.9891	0.0800465	-3.64302	0.0806831	No	0.825931	No	Down
XP_011084554	CDS_8545_Unigene_16724	CDS_10800_Unigene_18226	auxin-induced 10A5-like	105.117	1090.67	10.3758	3.37515	0.0808231	No	0.826164	No	Up
XP_011072072	CDS_23733_Unigene_38227	CDS_27504_Unigene_45351	probable metal-nicotianamine transporter YSL7	103.571	1077.73	10.4057	3.37931	0.0810814	No	0.826978	No	Up
XP_011070500	CDS_2491_Unigene_5781	CDS_1257_Unigene_2451	UBX domain-containing 2	599.012	47.8705	0.0799158	-3.64537	0.0810952	No	0.826978	No	Down
XP_012829758	CDS_4449_Unigene_9577	CDS_85_Unigene_176	E3 ubiquitin- ligase BOI	1081.31	103.504	0.0957205	-3.38503	0.0810758	No	0.826978	No	Down
XP_011072601	CDS_20710_Unigene_34069	CDS_17193_Unigene_27930	PREDICTED: LOW QUALITY PROTEIN: uncharacterized protein LOC105157816	116.711	1170.89	10.0324	3.32659	0.081165	No	0.827036	No	Up
XP_011097195	CDS_23440_Unigene_37876	CDS_13740_Unigene_22686	PREDICTED: uncharacterized protein LOC105176169 isoform X1	51.7855	639.136	12.342	3.6255	0.0813505	No	0.828273	No	Up
XP_011084074	CDS_1619_Unigene_3665	CDS_264_Unigene_495	triphosphate tunel metalloenzyme 3	342.403	2503.5	7.31156	2.87018	0.0815399	No	0.828893	No	Up
XP_011084943	CDS_15131_Unigene_26317	CDS_11181_Unigene_18790	PREDICTED: uncharacterized protein LOC105167077	48.6938	600.322	12.3285	3.62393	0.0814863	No	0.828893	No	Up
XP_011071393	CDS_13675_Unigene_24252	CDS_18083_Unigene_29283	outer envelope pore 16- chloroplastic-like	32.4626	353.207	10.8804	3.44366	0.0821989	No	0.831342	No	Up
XP_011078088	CDS_15638_Unigene_27075	CDS_14284_Unigene_23518	PREDICTED: uncharacterized protein LOC105161924 isoform X2	91.2044	981.993	10.7669	3.42854	0.0818665	No	0.831342	No	Up
XP_012857795	CDS_34015_Unigene_52852	CDS_13892_Unigene_22932	probable LRR receptor-like serine threonine- kinase At1g56130 isoform X1	467.616	3168.51	6.77589	2.76041	0.0821474	No	0.831342	No	Up
XP_011074061	CDS_23722_Unigene_38212	CDS_1593_Unigene_3272	short-chain dehydrogenase reductase family 42E member 1	180.09	20.7008	0.114947	-3.12096	0.0819739	No	0.831342	No	Down
XP_011077373	CDS_18449_Unigene_30992	CDS_5695_Unigene_10157	probable beta-1,4-xylosyltransferase IRX9	709.539	58.2209	0.0820546	-3.60727	0.0822311	No	0.831342	No	Down
XP_011086598	CDS_25667_Unigene_40892	CDS_13828_Unigene_22827	NSP-INTERACTING KINASE 3	2549.08	351.913	0.138055	-2.85669	0.0821965	No	0.831342	No	Down
XP_011092144	CDS_2204_Unigene_4965	CDS_2927_Unigene_5571	pentatricopeptide repeat-containing At1g09820	381.049	33.6387	0.0882794	-3.50178	0.0822319	No	0.831342	No	Down
XP_011069544	CDS_29030_Unigene_45568	CDS_617_Unigene_1146	PREDICTED: uncharacterized protein LOC105155375	574.278	46.5767	0.0811048	-3.62407	0.0824404	No	0.831494	No	Down
XP_011080006	CDS_19013_Unigene_31742	CDS_12341_Unigene_20513	pentatricopeptide repeat-containing mitochondrial-like	197.867	21.9946	0.111158	-3.16931	0.0824081	No	0.831494	No	Down
XP_011089445	CDS_753_Unigene_1822	CDS_1580_Unigene_3247	histone H2A-like	1439.95	157.843	0.109617	-3.18945	0.0823184	No	0.831494	No	Down
XP_011075473	CDS_12067_Unigene_22032	CDS_15128_Unigene_24827	PREDICTED: protein vip1-like	99.7065	1040.21	10.4328	3.38305	0.0825115	No	0.831561	No	Up
XP_011079216	CDS_29058_Unigene_45619	CDS_17209_Unigene_27954	PREDICTED: protein PNS1-like	19.323	151.374	7.83391	2.96973	0.0829133	No	0.834959	No	Up
XP_011100517	CDS_17995_Unigene_30394	CDS_11956_Unigene_19942	ribulose-1,5 bisphosphate carboxylase oxygenase large subunit N- chloroplastic isoform X1	807.7	5013.47	6.20709	2.63392	0.0832188	No	0.837381	No	Up
XP_011019892	CDS_204_Unigene_456	CDS_21671_Unigene_34629	uridine nucleosidase 1	13.1396	77.6279	5.90793	2.56265	0.083465	No	0.838241	No	Up
XP_011093094	CDS_7083_Unigene_14119	CDS_1403_Unigene_2832	U11 U12 small nuclear ribonucleo 59 kDa isoform X1	51.7855	626.198	12.0921	3.596	0.0835642	No	0.838241	No	Up
XP_011076276	CDS_2262_Unigene_5103	CDS_6477_Unigene_11659	subtilisin-like protease	6521.11	1071.26	0.164276	-2.6058	0.0835221	No	0.838241	No	Down
XP_011085468	CDS_38009_Unigene_58227	CDS_23863_Unigene_37940	histone acetyltransferase HAC1-like isoform X2	3459.58	526.576	0.152208	-2.71588	0.0834653	No	0.838241	No	Down
XP_009401963	CDS_16952_Unigene_28980	CDS_2872_Unigene_5492	ferredoxin- chloroplastic-like	176.225	1537.03	8.72197	3.12465	0.0837399	No	0.838476	No	Up
XP_011071506	CDS_8216_Unigene_16140	CDS_10553_Unigene_17873	PREDICTED: uncharacterized protein At4g15545	325.399	2378	7.30796	2.86947	0.0838476	No	0.838476	No	Up
XP_011072039	CDS_10147_Unigene_19224	CDS_3427_Unigene_6343	homeobox-leucine zipper HDG11-like	631.474	51.7519	0.0819541	-3.60904	0.0837009	No	0.838476	No	Down
XP_011096365	CDS_3857_Unigene_8407	CDS_6102_Unigene_10898	NAC domain-containing 8-like	124.44	16.8194	0.135161	-2.88725	0.083798	No	0.838476	No	Down
XP_011070974	CDS_37573_Unigene_57650	CDS_24359_Unigene_38727	pentatricopeptide repeat-containing At1g01970	397.28	2754.5	6.93339	2.79356	0.0846387	No	0.843158	No	Up
XP_011096832	CDS_28184_Unigene_44477	CDS_22671_Unigene_36090	phenylalanine--tRNA chloroplastic mitochondrial	718.041	4470.07	6.22537	2.63816	0.0845426	No	0.843158	No	Up
XP_011102248	CDS_22201_Unigene_36271	CDS_4583_Unigene_8299	PREDICTED: uncharacterized protein LOC105180271	15.4584	100.916	6.52826	2.7067	0.0846504	No	0.843158	No	Up
XP_015162055	CDS_26573_Unigene_42182	CDS_27095_Unigene_44370	dentin sialophospho -like	438.245	2973.15	6.78422	2.76218	0.0844911	No	0.843158	No	Up
XP_011072643	CDS_23213_Unigene_37548	CDS_9873_Unigene_16867	zinc finger NUTCRACKER- partial	946.052	87.9783	0.0929952	-3.4267	0.0845049	No	0.843158	No	Down
XP_011075956	CDS_152_Unigene_388	CDS_6962_Unigene_12480	importin subunit beta-1-like	4577.22	737.465	0.161116	-2.63383	0.084708	No	0.843158	No	Down
XP_011090698	CDS_28534_Unigene_44978	CDS_7473_Unigene_13227	PREDICTED: parafibromin	874.943	78.9217	0.090202	-3.4707	0.084875	No	0.844169	No	Down
XP_009366388	CDS_29287_Unigene_46002	CDS_13781_Unigene_22754	G-type lectin S-receptor-like serine threonine- kinase RLK1	206.369	1701.34	8.24418	3.04338	0.0850674	No	0.845383	No	Up
XP_010254975	CDS_28384_Unigene_44769	CDS_21927_Unigene_35018	4-hydroxy-3-methylbut-2-enyl diphosphate chloroplastic	863.35	77.6279	0.0899148	-3.4753	0.0851281	No	0.845383	No	Down
XP_011090948	CDS_1781_Unigene_4208	CDS_2244_Unigene_4480	diaphanous homolog 1-like	679.395	56.9271	0.0837909	-3.57706	0.0852955	No	0.846394	No	Down
XP_011071458	CDS_18759_Unigene_31403	CDS_7872_Unigene_13819	sucrose nonfermenting 4	809.245	71.1589	0.0879324	-3.50746	0.0854309	No	0.847085	No	Down
XP_011075986	CDS_36432_Unigene_56068	CDS_7492_Unigene_13266	PREDICTED: uncharacterized protein LOC105160354	539.497	45.2829	0.0839355	-3.57458	0.0855135	No	0.847254	No	Down
XP_011090438	CDS_24912_Unigene_39918	CDS_10064_Unigene_17163	kinesin NACK1	143.763	1318.38	9.17052	3.197	0.0858461	No	0.848594	No	Up
XP_011085964	CDS_22086_Unigene_36102	CDS_5262_Unigene_9415	PREDICTED: uncharacterized protein LOC105167833 isoform X1	343.949	32.3449	0.0940401	-3.41058	0.0857258	No	0.848594	No	Down
XP_012828106	CDS_36870_Unigene_56650	CDS_14646_Unigene_24075	PREDICTED: villin-3-like	1940.02	249.703	0.128711	-2.95779	0.0858268	No	0.848594	No	Down
XP_011076597	CDS_9085_Unigene_17590	CDS_6368_Unigene_11475	PREDICTED: uncharacterized protein LOC105160806	706.447	4367.86	6.18286	2.62827	0.0860066	No	0.849529	No	Up
XP_012836087	CDS_9387_Unigene_18080	CDS_3014_Unigene_5703	uncharacterized FCP1 homology domain-containing -like	667.028	4145.33	6.21462	2.63567	0.0863164	No	0.850635	No	Up
XP_011078882	CDS_7188_Unigene_14326	CDS_12300_Unigene_20446	alpha-1,6-mannosyl-glyco 2-beta-N-acetylglucosaminyltransferase-like	632.247	53.0457	0.0839003	-3.57518	0.0862147	No	0.850635	No	Down
XP_011099929	CDS_21940_Unigene_35891	CDS_13810_Unigene_22801	S-acyltransferase 10	1309.32	142.318	0.108696	-3.20163	0.0863068	No	0.850635	No	Down
XP_011088038	CDS_1935_Unigene_4479	CDS_3202_Unigene_5990	pyruvate kinase isozyme chloroplastic-like	1064.31	106.091	0.0996811	-3.32654	0.0864123	No	0.850931	No	Down
XP_011082812	CDS_35243_Unigene_54551	CDS_11447_Unigene_19203	mitogen-activated kinase 19 isoform X2	149.173	1346.84	9.02872	3.17452	0.0866265	No	0.852264	No	Up
XP_011092105	CDS_12664_Unigene_22880	CDS_4018_Unigene_7407	probable phosphatase 2C 34	432.061	2905.87	6.7256	2.74966	0.0866799	No	0.852264	No	Up
XP_011096593	CDS_10300_Unigene_19449	CDS_24812_Unigene_39396	KH domain-containing At4g18375 isoform X1	812.337	72.4527	0.0891904	-3.48697	0.0868304	No	0.853094	No	Down
XP_011071936	CDS_13703_Unigene_24294	CDS_22928_Unigene_36474	copper amine oxidase 1-like	88.8856	934.122	10.5093	3.39359	0.0869501	No	0.85312	No	Up
XP_011090445	CDS_10301_Unigene_19451	CDS_12401_Unigene_20603	cellulose synthase A catalytic subunit 2 [UDP-forming]	696.399	59.5147	0.0854606	-3.5486	0.0869654	No	0.85312	No	Down
XP_011100039	CDS_31424_Unigene_49015	CDS_15841_Unigene_25939	serine threonine- kinase SAPK2	309.167	2247.33	7.26897	2.86175	0.0871001	No	0.853145	No	Up
XP_011094322	CDS_1392_Unigene_3051	CDS_25420_Unigene_40694	PREDICTED: uncharacterized protein At3g28850	119.802	16.8194	0.140393	-2.83246	0.0871001	No	0.853145	No	Down
XP_011069527	CDS_22504_Unigene_36642	CDS_17207_Unigene_27950	BTB POZ domain-containing At1g21780-like	56.423	657.249	11.6486	3.54208	0.0873185	No	0.854635	No	Up
XP_004230167	CDS_24296_Unigene_39048	CDS_15012_Unigene_24622	GDSL esterase lipase At1g54790	20.0959	152.668	7.59699	2.92543	0.0877581	No	0.85528	No	Up
XP_011100565	CDS_11119_Unigene_20635	CDS_1922_Unigene_3797	PREDICTED: uncharacterized protein LOC105178732	199.413	1637.95	8.21385	3.03806	0.0876594	No	0.85528	No	Up
XP_011071004	CDS_16291_Unigene_28067	CDS_17081_Unigene_27765	PREDICTED: uncharacterized protein LOC105156543	493.122	42.6953	0.0865817	-3.52979	0.0874612	No	0.85528	No	Down
XP_011078909	CDS_13203_Unigene_23597	CDS_8563_Unigene_14839	long-chain-alcohol oxidase FAO4A-like	2083.79	279.46	0.134112	-2.89849	0.0875799	No	0.85528	No	Down
XP_011085554	CDS_29744_Unigene_46602	CDS_20177_Unigene_32364	transmembrane 33 homolog	917.454	86.6845	0.0944837	-3.40379	0.0877822	No	0.85528	No	Down
XP_011087365	CDS_13736_Unigene_24350	CDS_6940_Unigene_12452	presenilins-associated rhomboid mitochondrial	1127.69	116.442	0.103257	-3.27569	0.0876034	No	0.85528	No	Down
XP_011086975	CDS_14383_Unigene_25314	CDS_6204_Unigene_11102	glutamate decarboxylase-like	806.927	4873.74	6.03988	2.59452	0.0878661	No	0.855451	No	Up
XP_011073829	CDS_695_Unigene_1661	CDS_4286_Unigene_7860	UDP-glycosyltransferase 92A1-like	46.3751	531.751	11.4663	3.51933	0.0882616	No	0.855751	No	Up
XP_011077109	CDS_10069_Unigene_19075	CDS_845_Unigene_1654	late blight resistance homolog R1B-14	31.6896	315.687	9.96182	3.31641	0.0881837	No	0.855751	No	Up
XP_011088632	CDS_20299_Unigene_33491	CDS_10449_Unigene_17705	PREDICTED: uncharacterized protein LOC105169809	137.579	1258.87	9.1501	3.19379	0.0884452	No	0.855751	No	Up
XP_011079618	CDS_26950_Unigene_42699	CDS_12916_Unigene_21411	probable ATP-dependent RNA helicase DHX37	2270.06	315.687	0.139065	-2.84617	0.0884067	No	0.855751	No	Down
XP_011086678	CDS_3161_Unigene_7071	CDS_9273_Unigene_15939	-tyrosine-phosphatase MKP1-like isoform X1	393.415	36.2263	0.0920817	-3.44094	0.0881648	No	0.855751	No	Down
XP_011087199	CDS_34629_Unigene_53702	CDS_19356_Unigene_31204	PREDICTED: uncharacterized protein LOC105168755 isoform X1	1422.17	163.019	0.114627	-3.12499	0.0884179	No	0.855751	No	Down
XP_011089983	CDS_32503_Unigene_50633	CDS_1699_Unigene_3468	serine threonine- kinase SRPK-like	1087.5	111.267	0.102315	-3.28892	0.0883596	No	0.855751	No	Down
XP_011100317	CDS_20916_Unigene_34343	CDS_19229_Unigene_31038	xyloglucan endotransglucosylase hydrolase 9	44983.8	7110.71	0.158073	-2.66134	0.0884939	No	0.855751	No	Down
XP_012839224	CDS_8963_Unigene_17393	CDS_3941_Unigene_7257	PREDICTED: uncharacterized protein LOC105959626	621.426	53.0457	0.0853612	-3.55028	0.0881701	No	0.855751	No	Down
XP_011090813	CDS_21186_Unigene_34774	CDS_9720_Unigene_16639	guanylate kinase chloroplastic mitochondrial	556.501	47.8705	0.0860205	-3.53918	0.0885897	No	0.856035	No	Down
XP_011072120	CDS_13738_Unigene_24352	CDS_6359_Unigene_11456	serine threonine- kinase ATM	29.3709	279.46	9.51487	3.25018	0.0887325	No	0.856133	No	Up
XP_012831958	CDS_32791_Unigene_51084	CDS_5693_Unigene_10154	PREDICTED: protein GPR107-like	1832.59	235.471	0.128491	-2.96026	0.0887275	No	0.856133	No	Down
XP_011085588	CDS_25247_Unigene_40358	CDS_21442_Unigene_34282	E3 ubiquitin- ligase At3g02290-like	44.0563	496.818	11.2769	3.4953	0.0889238	No	0.856483	No	Up
XP_011089708	CDS_22259_Unigene_36337	CDS_11875_Unigene_19825	probable receptor kinase At5g56460	37.873	406.253	10.7267	3.42314	0.0890344	No	0.856483	No	Up
XP_012831701	CDS_19313_Unigene_32196	CDS_15041_Unigene_24677	monoacylglycerol lipase ABHD6	95.8419	972.936	10.1515	3.34362	0.0889046	No	0.856483	No	Up
XP_012837251	CDS_16488_Unigene_28325	CDS_25223_Unigene_40395	PREDICTED: uncharacterized protein LOC105957829	45.6022	517.519	11.3486	3.50444	0.0889933	No	0.856483	No	Up
XP_011100348	CDS_1142_Unigene_2560	CDS_5473_Unigene_9767	U-box domain-containing 44	2015.77	270.404	0.134144	-2.89814	0.0893443	No	0.858824	No	Down
XP_011077177	CDS_13937_Unigene_24645	CDS_14663_Unigene_24108	ASPARTIC PROTEASE IN GUARD CELL 1	6797.82	1160.54	0.170722	-2.55028	0.0894385	No	0.859089	No	Down
XP_012829689	CDS_7971_Unigene_15780	CDS_25500_Unigene_40828	probable copper-transporting ATPase HMA5	347.813	33.6387	0.096715	-3.37012	0.089511	No	0.859146	No	Down
XP_011089715	CDS_26847_Unigene_42566	CDS_21384_Unigene_34186	PREDICTED: uncharacterized protein LOC105170590	391.097	2648.4	6.77174	2.75953	0.0897286	No	0.85942	No	Up
XP_011092042	CDS_21216_Unigene_34812	CDS_16001_Unigene_26190	PREDICTED: uncharacterized protein LOC105172351	7665.8	1315.79	0.171644	-2.5425	0.0897394	No	0.85942	No	Down
XP_012841109	CDS_34276_Unigene_53177	CDS_5_Unigene_8	probable cyclic nucleotide-gated ion channel 5	234.194	25.876	0.110489	-3.17802	0.0897187	No	0.85942	No	Down
XP_011086410	CDS_10059_Unigene_19061	CDS_4929_Unigene_8873	NRT1 PTR FAMILY -like	533.314	3369.05	6.3172	2.65929	0.09011	No	0.860592	No	Up
XP_011089575	CDS_14723_Unigene_25815	CDS_6557_Unigene_11803	ubiquitin carboxyl-terminal hydrolase 5	58.7418	666.306	11.343	3.50373	0.0901287	No	0.860592	No	Up
XP_011097477	CDS_35371_Unigene_54729	CDS_23045_Unigene_36675	mechanosensitive ion channel chloroplastic-like	358.634	2475.04	6.90128	2.78686	0.0900418	No	0.860592	No	Up
XP_011096881	CDS_5770_Unigene_11917	CDS_9535_Unigene_16355	caffeoylshikimate esterase-like	1006.34	100.916	0.100281	-3.31789	0.0899854	No	0.860592	No	Down
XP_011089216	CDS_17205_Unigene_29324	CDS_22738_Unigene_36198	PREDICTED: uncharacterized protein LOC105170243	1087.5	6349.96	5.83907	2.54574	0.0903392	No	0.861964	No	Up
XP_011075153	CDS_36957_Unigene_56784	CDS_10519_Unigene_17820	PHOTOPERIOD-INDEPENDENT EARLY FLOWERING 1 isoform X1	34.7813	353.207	10.1551	3.34413	0.0904129	No	0.86203	No	Up
XP_011089534	CDS_25428_Unigene_40605	CDS_1850_Unigene_3692	PREDICTED: myosin-14	360.953	2480.21	6.87129	2.78058	0.0905776	No	0.86204	No	Up
XP_011078027	CDS_5232_Unigene_11012	CDS_6265_Unigene_11239	U-box domain-containing 34	381.822	36.2263	0.0948777	-3.39779	0.0906835	No	0.86204	No	Down
XP_011089973	CDS_9843_Unigene_18729	CDS_3591_Unigene_6601	PREDICTED: uncharacterized protein At1g08160-like	1089.81	113.854	0.104471	-3.25882	0.0907481	No	0.86204	No	Down
XP_011090268	CDS_11658_Unigene_21408	CDS_24675_Unigene_39214	PREDICTED: protein AIR2	677.849	59.5147	0.0877993	-3.50965	0.0904879	No	0.86204	No	Down
XP_011099800	CDS_27850_Unigene_44036	CDS_7370_Unigene_13085	probable alpha-amylase 2	1124.6	119.029	0.105842	-3.24002	0.0907154	No	0.86204	No	Down
XP_011079354	CDS_3003_Unigene_6759	CDS_3283_Unigene_6098	probable LRR receptor-like serine threonine- kinase At4g30520	2237.6	315.687	0.141083	-2.82539	0.0911377	No	0.865104	No	Down
XP_011083268	CDS_25781_Unigene_41044	CDS_7870_Unigene_13812	PREDICTED: uncharacterized protein LOC105165803 isoform X2	810.018	75.0403	0.0926402	-3.43222	0.0912184	No	0.865233	No	Down
XP_011094268	CDS_39782_Unigene_62588	CDS_6023_Unigene_10728	secoisolariciresinol dehydrogenase-like	5539.5	945.766	0.170731	-2.5502	0.0912981	No	0.865353	No	Down
XP_011095850	CDS_39476_Unigene_61677	CDS_25401_Unigene_40655	ASPARTIC PROTEASE IN GUARD CELL 1-like	1979.44	11426.8	5.77275	2.52926	0.0915195	No	0.866561	No	Up
XP_012830392	CDS_30391_Unigene_47579	CDS_18643_Unigene_30118	clathrin light chain 2-like	1619.26	9312.76	5.75123	2.52387	0.0915598	No	0.866561	No	Up
XP_011082429	CDS_15103_Unigene_26279	CDS_13929_Unigene_22997	FAR1-RELATED SEQUENCE 11-like	264.338	28.4636	0.107679	-3.2152	0.0918054	No	0.868248	No	Down
XP_011082953	CDS_33374_Unigene_51973	CDS_27419_Unigene_45225	TOO MANY MOUTHS	318.442	32.3449	0.101572	-3.29942	0.0921149	No	0.870537	No	Down
XP_011092997	CDS_6068_Unigene_12393	CDS_8275_Unigene_14434	pentatricopeptide repeat-containing mitochondrial	18.55	126.792	6.83514	2.77297	0.092251	No	0.871185	No	Up
XP_011084314	CDS_16392_Unigene_28206	CDS_27496_Unigene_45336	OTU domain-containing DDB_G0284757 isoform X1	27.0521	235.471	8.70435	3.12174	0.092511	No	0.871811	No	Up
XP_011089282	CDS_25898_Unigene_41217	CDS_19796_Unigene_31840	-tyrosine sulfotransferase-like isoform X1	50.2397	557.627	11.0993	3.4724	0.0926553	No	0.871811	No	Up
XP_011094022	CDS_11770_Unigene_21607	CDS_25204_Unigene_40375	PREDICTED: uncharacterized protein LOC105173837 isoform X1	32.4626	310.511	9.56522	3.2578	0.0926441	No	0.871811	No	Up
XP_011080731	CDS_11130_Unigene_20647	CDS_8042_Unigene_14090	PREDICTED: uncharacterized protein LOC105163904	298.346	31.0511	0.104077	-3.26427	0.092554	No	0.871811	No	Down
XP_011085356	CDS_13404_Unigene_23871	CDS_5976_Unigene_10643	pentatricopeptide repeat-containing At1g03540	335.447	33.6387	0.100281	-3.31789	0.0925899	No	0.871811	No	Down
XP_011080755	CDS_27394_Unigene_43356	CDS_10906_Unigene_18389	exocyst complex component EXO70B1	216.417	1687.11	7.79565	2.96267	0.0928486	No	0.872109	No	Up
XP_011088515	CDS_11162_Unigene_20706	CDS_9122_Unigene_15704	PREDICTED: uncharacterized protein LOC105169721	428.97	40.1077	0.0934978	-3.41892	0.0928571	No	0.872109	No	Down
XP_011090063	CDS_40154_Unigene_63613	CDS_20106_Unigene_32246	probably inactive leucine-rich repeat receptor kinase At5g48380	3727.78	613.26	0.164511	-2.60375	0.0928898	No	0.872109	No	Down
XP_012854750	CDS_4717_Unigene_10085	CDS_7070_Unigene_12635	PREDICTED: uncharacterized protein LOC105974229	3366.06	542.101	0.161049	-2.63443	0.0930488	No	0.872967	No	Down
XP_011097864	CDS_28391_Unigene_44776	CDS_9169_Unigene_15779	PREDICTED: uncharacterized protein LOC105176680	237.286	1797.09	7.5735	2.92096	0.0931638	No	0.873068	No	Up
XP_011074278	CDS_20748_Unigene_34111	CDS_7031_Unigene_12573	crt homolog 1-like	1201.11	133.261	0.110948	-3.17205	0.0932443	No	0.873068	No	Down
XP_011089192	CDS_13801_Unigene_24448	CDS_9150_Unigene_15751	PREDICTED: uncharacterized protein LOC105170218	498.532	45.2829	0.0908325	-3.46065	0.0932626	No	0.873068	No	Down
XP_011070024	CDS_5635_Unigene_11702	CDS_7675_Unigene_13521	PREDICTED: uncharacterized protein LOC105155775	60.2876	659.837	10.9448	3.45218	0.0944007	No	0.874905	No	Up
XP_011072346	CDS_1702_Unigene_3944	CDS_24955_Unigene_39648	coiled-coil domain-containing 9-like	180.863	1474.93	8.15496	3.02768	0.0946147	No	0.874905	No	Up
XP_011072631	CDS_1527_Unigene_3355	CDS_4805_Unigene_8655	PREDICTED: uncharacterized protein LOC105157832	27.0521	230.296	8.51304	3.08967	0.0944783	No	0.874905	No	Up
XP_011074844	CDS_19637_Unigene_32631	CDS_15276_Unigene_25041	photosystem II 22 kDa chloroplastic	11117.7	70874.2	6.37493	2.67241	0.094526	No	0.874905	No	Up
XP_011077759	CDS_38267_Unigene_58584	CDS_24394_Unigene_38781	ubiquitin carboxyl-terminal hydrolase 12-like isoform X2	141.444	1243.34	8.79033	3.13592	0.0941022	No	0.874905	No	Up
XP_011078818	CDS_2609_Unigene_6021	CDS_3034_Unigene_5737	trichome birefringence-like	1075.9	6142.95	5.70958	2.51339	0.0944063	No	0.874905	No	Up
XP_011080076	CDS_15484_Unigene_26851	CDS_8240_Unigene_14385	TBC1 domain family member 15-like	33.2355	318.274	9.57634	3.25947	0.0935552	No	0.874905	No	Up
XP_011082362	CDS_2570_Unigene_5962	CDS_2577_Unigene_4995	metal transporter Nramp1-like isoform X3	19.323	133.261	6.89652	2.78587	0.0940446	No	0.874905	No	Up
XP_011083961	CDS_15882_Unigene_27434	CDS_15638_Unigene_25598	signal recognition particle receptor subunit alpha homolog	1929.2	10983.1	5.69305	2.5092	0.0937274	No	0.874905	No	Up
XP_011095121	CDS_17118_Unigene_29216	CDS_10211_Unigene_17383	NRT1 PTR FAMILY	28.598	250.997	8.77673	3.13368	0.0944988	No	0.874905	No	Up
XP_011096202	CDS_39315_Unigene_61027	CDS_5839_Unigene_10415	F-box At1g61340-like	54.8772	601.616	10.963	3.45456	0.0946255	No	0.874905	No	Up
XP_011101499	CDS_1721_Unigene_4010	CDS_25008_Unigene_39786	vacuolar iron transporter homolog 2-like	16.2313	99.6224	6.13768	2.61769	0.0939105	No	0.874905	No	Up
XP_012829676	CDS_18152_Unigene_30599	CDS_7198_Unigene_12826	PREDICTED: uncharacterized protein LOC105950854	602.103	3643.33	6.05101	2.59718	0.0941561	No	0.874905	No	Up
XP_011069926	CDS_12579_Unigene_22749	CDS_16508_Unigene_26933	ROOT PRIMORDIUM DEFECTIVE 1	601.33	54.3395	0.0903655	-3.46808	0.0947474	No	0.874905	No	Down
XP_011070147	CDS_14897_Unigene_26032	CDS_8607_Unigene_14907	WVD2-like 1 isoform X3	3604.12	593.853	0.164771	-2.60147	0.0942599	No	0.874905	No	Down
XP_011074043	CDS_29561_Unigene_46346	CDS_941_Unigene_1887	PREDICTED: uncharacterized protein LOC105158848 isoform X1	206.369	24.5822	0.119117	-3.06954	0.0937015	No	0.874905	No	Down
XP_011085745	CDS_33108_Unigene_51537	CDS_16658_Unigene_27140	pentatricopeptide repeat-containing At5g39680	204.05	24.5822	0.120471	-3.05324	0.0947118	No	0.874905	No	Down
XP_011097142	CDS_10945_Unigene_20388	CDS_15325_Unigene_25100	ELL-associated factor 2	491.576	45.2829	0.0921179	-3.44038	0.0946672	No	0.874905	No	Down
XP_012834044	CDS_14666_Unigene_25742	CDS_5044_Unigene_9063	66 kDa stress	1327.87	155.256	0.116921	-3.0964	0.0947427	No	0.874905	No	Down
XP_011070676	CDS_16063_Unigene_27683	CDS_8062_Unigene_14121	ALG-2 interacting X-like	27.0521	227.708	8.41739	3.07337	0.0954958	No	0.87617	No	Up
XP_011071214	CDS_17114_Unigene_29213	CDS_10841_Unigene_18291	F-box kelch-repeat At1g67480-like	39.4188	401.077	10.1748	3.34692	0.0950959	No	0.87617	No	Up
XP_011076071	CDS_15799_Unigene_27323	CDS_13766_Unigene_22732	ATP-dependent RNA helicase DHX36	39.4188	399.784	10.1419	3.34226	0.0953893	No	0.87617	No	Up
XP_011076169	CDS_2903_Unigene_6582	CDS_1601_Unigene_3291	low-temperature-induced 65 kDa	653.889	3878.81	5.9319	2.5685	0.095474	No	0.87617	No	Up
XP_011076199	CDS_13296_Unigene_23732	CDS_9952_Unigene_16990	PREDICTED: uncharacterized protein LOC105160499	1289.23	7281.49	5.64795	2.49773	0.095134	No	0.87617	No	Up
XP_011087434	CDS_14437_Unigene_25403	CDS_6591_Unigene_11878	PREDICTED: uncharacterized protein LOC105168923 isoform X1	4492.97	26487.9	5.89541	2.55959	0.0954224	No	0.87617	No	Up
XP_012829622	CDS_33484_Unigene_52108	CDS_15907_Unigene_26051	alcohol dehydrogenase-like 7	167.723	1394.71	8.31557	3.05581	0.0951938	No	0.87617	No	Up
XP_011093624	CDS_7438_Unigene_14800	CDS_6814_Unigene_12284	sugar transport 14-like	289.071	31.0511	0.107417	-3.21871	0.0953648	No	0.87617	No	Down
XP_011097946	CDS_4059_Unigene_8862	CDS_4753_Unigene_8568	mRNA cap guanine-N7 methyltransferase 1-like	912.816	91.8597	0.100633	-3.31282	0.0954579	No	0.87617	No	Down
XP_011090828	CDS_8987_Unigene_17435	CDS_11430_Unigene_19163	PREDICTED: uncharacterized protein LOC105171413	31.6896	288.517	9.10445	3.18657	0.0959732	No	0.87712	No	Up
XP_011092647	CDS_31848_Unigene_49634	CDS_22464_Unigene_35799	bifunctional L-3-cyanoalanine synthase cysteine synthase mitochondrial	1262.18	7104.24	5.62857	2.49277	0.0958583	No	0.87712	No	Up
XP_012084444	CDS_39844_Unigene_62673	CDS_749_Unigene_1413	fructose-bisphosphate aldolase chloroplastic	51501.9	403370	7.83214	2.96941	0.0961582	No	0.87712	No	Up
XP_012841100	CDS_28925_Unigene_45454	CDS_925_Unigene_1831	QWRF motif-containing 8	25.5063	205.714	8.06522	3.01171	0.0962209	No	0.87712	No	Up
XP_015077202	CDS_21900_Unigene_35847	CDS_10256_Unigene_17444	PREDICTED: uncharacterized protein At1g04910-like	99.7065	958.704	9.61527	3.26533	0.0961743	No	0.87712	No	Up
XP_011079351	CDS_10328_Unigene_19490	CDS_608_Unigene_1127	elongation factor mitochondrial	1324.78	156.55	0.11817	-3.08106	0.0962792	No	0.87712	No	Down
XP_011092296	CDS_36741_Unigene_56494	CDS_23787_Unigene_37813	phosphoribosylamine--glycine ligase isoform X1	1109.14	121.617	0.10965	-3.18902	0.0958571	No	0.87712	No	Down
XP_011094438	CDS_16152_Unigene_27852	CDS_9176_Unigene_15786	probable leucine-rich repeat receptor kinase At1g68400	579.689	53.0457	0.0915072	-3.44997	0.0961345	No	0.87712	No	Down
XP_011095642	CDS_29908_Unigene_46838	CDS_9552_Unigene_16390	uncharacterized WD repeat-containing -like	1023.34	108.679	0.1062	-3.23515	0.0960997	No	0.87712	No	Down
XP_011098507	CDS_32807_Unigene_51103	CDS_26111_Unigene_42411	PREDICTED: uncharacterized protein LOC105177156	451.384	42.6953	0.0945876	-3.40221	0.0957999	No	0.87712	No	Down
XP_011087135	CDS_183_Unigene_430	CDS_151_Unigene_334	PREDICTED: uncharacterized protein LOC105168700	2290.16	337.681	0.147449	-2.76171	0.0965656	No	0.879108	No	Down
XP_012852413	CDS_33510_Unigene_52128	CDS_25651_Unigene_41358	PREDICTED: uncharacterized protein LOC105972023	1144.69	128.086	0.111896	-3.15977	0.0968101	No	0.880712	No	Down
XP_011098098	CDS_19892_Unigene_32989	CDS_2179_Unigene_4333	cytochrome P450 724B1-like	1052.71	113.854	0.108153	-3.20885	0.0968895	No	0.880813	No	Down
XP_011092319	CDS_31493_Unigene_49130	CDS_22330_Unigene_35612	PREDICTED: uncharacterized protein At5g49945-like	221.828	1679.35	7.57052	2.92039	0.0971751	No	0.881213	No	Up
XP_015383839	CDS_7648_Unigene_15165	CDS_11741_Unigene_19635	PREDICTED: uncharacterized protein LOC107176224	49.4668	525.282	10.6189	3.40856	0.0972067	No	0.881213	No	Up
XP_011086481	CDS_38519_Unigene_59002	CDS_24928_Unigene_39582	metalloendo ase 1-like	1857.32	254.878	0.137229	-2.86534	0.0971303	No	0.881213	No	Down
XP_011098879	CDS_5354_Unigene_11241	CDS_43_Unigene_96	fidgetin 1	391.87	38.8139	0.0990481	-3.33573	0.0970225	No	0.881213	No	Down
XP_012845852	CDS_39831_Unigene_62652	CDS_8349_Unigene_14546	replication factor C subunit 3	1481.68	185.013	0.124867	-3.00154	0.0973145	No	0.881571	No	Down
XP_011098378	CDS_39394_Unigene_61468	CDS_7625_Unigene_13451	G-type lectin S-receptor-like serine threonine- kinase SD2-5	14.6854	81.5093	5.55034	2.47258	0.0978604	No	0.882469	No	Up
XP_012851054	CDS_15832_Unigene_27355	CDS_18908_Unigene_30563	1-aminocyclopropane-1-carboxylate oxidase homolog 1-like	91.9773	896.602	9.74808	3.28512	0.0978945	No	0.882469	No	Up
XP_012857287	CDS_24504_Unigene_39328	CDS_591_Unigene_1100	zinc finger 8	117.484	1067.38	9.08538	3.18355	0.0976821	No	0.882469	No	Up
XP_002282811	CDS_39813_Unigene_62629	CDS_25502_Unigene_40830	seleno H	970.012	102.21	0.10537	-3.24647	0.097986	No	0.882469	No	Down
XP_011077283	CDS_174_Unigene_418	CDS_8714_Unigene_15064	PREDICTED: uncharacterized protein LOC105161334, partial	733.499	69.8651	0.095249	-3.39215	0.0981482	No	0.882469	No	Down
XP_011087304	CDS_20240_Unigene_33402	CDS_1536_Unigene_3129	chaperone 1	786.058	76.3341	0.09711	-3.36424	0.0980396	No	0.882469	No	Down
XP_011089362	CDS_35585_Unigene_55010	CDS_24012_Unigene_38149	dof zinc finger	569.641	53.0457	0.0931213	-3.42474	0.0981662	No	0.882469	No	Down
XP_011097597	CDS_33320_Unigene_51859	CDS_12597_Unigene_20897	PREDICTED: uncharacterized protein LOC105176476 isoform X1	677.076	63.3961	0.0936321	-3.41685	0.0980773	No	0.882469	No	Down
XP_011099144	CDS_10482_Unigene_19736	CDS_25469_Unigene_40763	beta-amyrin 28-oxidase-like	353.224	36.2263	0.102559	-3.28547	0.0975668	No	0.882469	No	Down
XP_011099952	CDS_20026_Unigene_33166	CDS_25944_Unigene_41919	probable rhamnogalacturonate lyase B isoform X1	299.119	32.3449	0.108134	-3.20911	0.097729	No	0.882469	No	Down
XP_012841453	CDS_12948_Unigene_23245	CDS_505_Unigene_945	probable LRR receptor-like serine threonine- kinase At1g67720	1312.42	156.55	0.119284	-3.06753	0.0980599	No	0.882469	No	Down
XP_003633022	CDS_19120_Unigene_31913	CDS_1461_Unigene_2959	dof zinc finger	350.132	36.2263	0.103465	-3.27279	0.0983777	No	0.883755	No	Down
XP_012846164	CDS_29683_Unigene_46515	CDS_12173_Unigene_20268	ACCUMULATION AND REPLICATION OF CHLOROPLASTS 3 isoform X1	288.299	2011.86	6.97838	2.80289	0.0985682	No	0.88485	No	Up
XP_012856713	CDS_5019_Unigene_10670	CDS_13649_Unigene_22532	probable S-adenosylmethionine-dependent methyltransferase At5g38780	29.3709	249.703	8.50172	3.08775	0.0987333	No	0.885716	No	Up
XP_011077536	CDS_38494_Unigene_58934	CDS_4105_Unigene_7563	wall-associated receptor kinase 2-like	745.866	4276	5.73294	2.51927	0.098812	No	0.885806	No	Up
XP_011076673	CDS_6446_Unigene_13006	CDS_7888_Unigene_13847	transcription factor bHLH51	798.425	4542.52	5.68936	2.50827	0.0989964	No	0.886843	No	Up
XP_011082714	CDS_28_Unigene_71	CDS_11171_Unigene_18776	PREDICTED: uncharacterized protein LOC105165412	158.448	1311.91	8.27975	3.04959	0.0991779	No	0.887852	No	Up
XP_011078823	CDS_11711_Unigene_21489	CDS_22779_Unigene_36245	nudix hydrolase chloroplastic	228.011	1690.99	7.41629	2.8907	0.0997038	No	0.889952	No	Up
XP_011086553	CDS_17022_Unigene_29077	CDS_4877_Unigene_8784	methyl- -binding domain-containing 9-like	25.5063	197.951	7.76087	2.95622	0.0998191	No	0.889952	No	Up
XP_011096186	CDS_40535_Unigene_64379	CDS_3612_Unigene_6633	PREDICTED: protein ODORANT1-like	44.0563	443.773	10.0728	3.3324	0.0998482	No	0.889952	No	Up
XP_011100624	CDS_10857_Unigene_20267	CDS_510_Unigene_956	scarecrow 21	372.547	2424.58	6.50812	2.70224	0.0998697	No	0.889952	No	Up
XP_012856371	CDS_24398_Unigene_39191	CDS_2904_Unigene_5541	PREDICTED: uncharacterized protein LOC105975705	204.823	1566.79	7.64947	2.93536	0.0998668	No	0.889952	No	Up
XP_011074516	CDS_25312_Unigene_40428	CDS_2459_Unigene_4815	UDP-D-xylose:L-fucose alpha-1,3-D-xylosyltransferase 2-like	1276.86	152.668	0.119565	-3.06413	0.0999004	No	0.889952	No	Down
XP_011088479	CDS_30906_Unigene_48310	CDS_2143_Unigene_4244	hematopoietic lineage cell-specific -like	589.737	55.6333	0.0943359	-3.40605	0.0999644	No	0.889952	No	Down
XP_011093691	CDS_23151_Unigene_37456	CDS_18302_Unigene_29622	DEAD-box ATP-dependent RNA helicase 31-like	3348.28	561.508	0.1677	-2.57604	0.0998977	No	0.889952	No	Down
XP_011071105	CDS_4460_Unigene_9593	CDS_3221_Unigene_6014	CRS2-associated factor chloroplastic	153.038	1271.8	8.31039	3.05492	0.100369	No	0.891326	No	Up
XP_011072444	CDS_11543_Unigene_21253	CDS_16274_Unigene_26583	PREDICTED: uncharacterized protein LOC105157697	47.148	481.293	10.2081	3.35165	0.100395	No	0.891326	No	Up
XP_010436634	CDS_15437_Unigene_26784	CDS_5530_Unigene_9860	PLASMODESMATA CALLOSE-BINDING PROTEIN 1-like	274.386	31.0511	0.113166	-3.14349	0.100227	No	0.891326	No	Down
XP_011088119	CDS_9086_Unigene_17593	CDS_3811_Unigene_6976	glutelin type-A 3-like	395.734	40.1077	0.10135	-3.30258	0.100391	No	0.891326	No	Down
XP_011084744	CDS_21514_Unigene_35293	CDS_17631_Unigene_28624	ATPase family AAA domain-containing 1	45.6022	460.592	10.1002	3.33631	0.100605	No	0.892573	No	Up
XP_011071870	CDS_28600_Unigene_45040	CDS_19783_Unigene_31821	pantothenate kinase 2	752.822	73.7465	0.09796	-3.35166	0.100754	No	0.892744	No	Down
XP_011072942	CDS_1790_Unigene_4232	CDS_1240_Unigene_2410	PREDICTED: uncharacterized protein LOC105158035	462.978	45.2829	0.0978079	-3.3539	0.100762	No	0.892744	No	Down
XP_011082112	CDS_28377_Unigene_44758	CDS_14399_Unigene_23712	DDB1- and CUL4-associated factor homolog 1	212.553	1599.13	7.52348	2.9114	0.10101	No	0.893753	No	Up
XP_011101005	CDS_30215_Unigene_47314	CDS_20881_Unigene_33407	serine threonine- kinase WNK8-like isoform X1	127.532	1111.37	8.71449	3.12342	0.101015	No	0.893753	No	Up
XP_011073101	CDS_15082_Unigene_26240	CDS_7435_Unigene_13177	omega-hydroxypalmitate O-feruloyl transferase isoform X2	19.323	124.205	6.42783	2.68433	0.101091	No	0.893813	No	Up
XP_012839701	CDS_203_Unigene_455	CDS_21672_Unigene_34629	uridine nucleosidase 1	37.1001	344.15	9.27627	3.21354	0.101216	No	0.894307	No	Up
XP_011070914	CDS_1208_Unigene_2672	CDS_10395_Unigene_17619	squamosa promoter-binding partial	45.6022	456.711	10.0151	3.32411	0.101473	No	0.89519	No	Up
XP_011073420	CDS_8645_Unigene_16871	CDS_6076_Unigene_10840	topless-related 4	40.9647	394.608	9.6329	3.26797	0.101681	No	0.89519	No	Up
XP_011077861	CDS_8014_Unigene_15834	CDS_26192_Unigene_42671	alpha carbonic anhydrase chloroplastic-like	524.039	3136.17	5.98461	2.58126	0.101657	No	0.89519	No	Up
XP_011087040	CDS_26062_Unigene_41449	CDS_17140_Unigene_27849	proline synthase co-transcribed bacterial homolog partial	574.278	3378.11	5.88235	2.55639	0.101569	No	0.89519	No	Up
XP_011077279	CDS_32723_Unigene_50976	CDS_21844_Unigene_34891	vacuolar -sorting-associated 33 homolog	475.345	46.5767	0.0979852	-3.35129	0.10168	No	0.89519	No	Down
XP_011077905	CDS_36228_Unigene_55779	CDS_2566_Unigene_4981	PREDICTED: uncharacterized protein LOC105161789, partial	1561.29	205.714	0.131759	-2.92403	0.101732	No	0.89519	No	Down
XP_011069575	CDS_13408_Unigene_23879	CDS_14478_Unigene_23818	polyadenylate-binding -interacting 7-like	646.933	62.1023	0.095995	-3.3809	0.10187	No	0.89524	No	Down
XP_012855375	CDS_3057_Unigene_6855	CDS_26595_Unigene_43273	aspartic ase nepenthesin-2	906.633	95.741	0.105601	-3.24331	0.101877	No	0.89524	No	Down
XP_012840176	CDS_4439_Unigene_9566	CDS_2861_Unigene_5478	peroxisomal membrane 11D	3912.51	22034.7	5.63185	2.49361	0.101994	No	0.895368	No	Up
XP_011100648	CDS_23315_Unigene_37664	CDS_22444_Unigene_35770	type I inositol 1,4,5-trisphosphate 5-phosphatase 1-like isoform X2	1990.26	289.811	0.145614	-2.77978	0.10203	No	0.895368	No	Down
XP_011095484	CDS_27026_Unigene_42795	CDS_12454_Unigene_20683	PREDICTED: uncharacterized protein LOC105174926	252.744	29.7574	0.117737	-3.08636	0.102101	No	0.895381	No	Down
XP_011073866	CDS_19592_Unigene_32571	CDS_6535_Unigene_11765	xylosyltransferase 1	65.698	671.481	10.2207	3.35342	0.102559	No	0.897859	No	Up
XP_012834804	CDS_27660_Unigene_43742	CDS_17225_Unigene_27982	PREDICTED: uncharacterized protein LOC105955596	28.598	230.296	8.05288	3.0095	0.102593	No	0.897859	No	Up
XP_012840944	CDS_22680_Unigene_36847	CDS_10600_Unigene_17945	RNA polymerase sigma factor chloroplastic isoform X2	765.189	76.3341	0.0997585	-3.32542	0.102455	No	0.897859	No	Down
XP_006372175	CDS_4714_Unigene_10076	CDS_14025_Unigene_23136	hypothetical protein POPTR_0018s13530g	24.7334	182.426	7.37568	2.88278	0.102986	No	0.898169	No	Up
XP_011080993	CDS_437_Unigene_970	CDS_4177_Unigene_7673	PREDICTED: uncharacterized protein LOC105164119	599.012	3476.43	5.80362	2.53695	0.102804	No	0.898169	No	Up
XP_011082981	CDS_23947_Unigene_38557	CDS_265_Unigene_497	ras-related YPT3	233.421	1692.29	7.24993	2.85797	0.102989	No	0.898169	No	Up
XP_011094448	CDS_12344_Unigene_22414	CDS_25898_Unigene_41820	pentatricopeptide repeat-containing At5g03800	40.1917	379.083	9.43186	3.23754	0.102981	No	0.898169	No	Up
XP_011071480	CDS_15234_Unigene_26469	CDS_3206_Unigene_5996	probable serine threonine- kinase At1g54610	927.502	99.6224	0.107409	-3.21881	0.102877	No	0.898169	No	Down
XP_011092609	CDS_31379_Unigene_48948	CDS_21229_Unigene_33930	growth-regulating factor 4-like isoform X2	546.453	53.0457	0.0970728	-3.36479	0.103046	No	0.898169	No	Down
XP_011072268	CDS_3939_Unigene_8587	CDS_27470_Unigene_45302	PREDICTED: uncharacterized protein LOC105157559	67.2439	681.832	10.1397	3.34194	0.103291	No	0.898261	No	Up
XP_011073720	CDS_12350_Unigene_22422	CDS_12007_Unigene_20023	G3BP isoform X1	183.955	1425.77	7.75064	2.95432	0.103666	No	0.898261	No	Up
XP_011073857	CDS_24361_Unigene_39134	CDS_24705_Unigene_39247	BTB POZ domain-containing At3g49900	12.3667	59.5147	4.8125	2.26679	0.103906	No	0.898261	No	Up
XP_012832058	CDS_7258_Unigene_14473	CDS_4633_Unigene_8377	ABC transporter G family member 23	17.0042	98.3286	5.78261	2.53172	0.103729	No	0.898261	No	Up
XP_011073648	CDS_10393_Unigene_19594	CDS_4568_Unigene_8279	kinesin KIF19 isoform X1	496.986	49.1643	0.0989249	-3.33752	0.103962	No	0.898261	No	Down
XP_011075125	CDS_36109_Unigene_55635	CDS_8860_Unigene_15295	DNA polymerase delta small subunit	466.07	46.5767	0.0999351	-3.32286	0.103777	No	0.898261	No	Down
XP_011076200	CDS_29609_Unigene_46421	CDS_11526_Unigene_19320	lipid phosphate phosphatase 2-like	128.304	19.407	0.151257	-2.72492	0.103144	No	0.898261	No	Down
XP_011076581	CDS_33186_Unigene_51643	CDS_9354_Unigene_16055	probable inactive serine threonine- kinase scy1 isoform X1	2216.73	338.975	0.152917	-2.70918	0.103898	No	0.898261	No	Down
XP_011079570	CDS_32094_Unigene_50043	CDS_325_Unigene_614	PREDICTED: uncharacterized protein LOC105163060	2592.37	415.309	0.160205	-2.64201	0.103749	No	0.898261	No	Down
XP_011084230	CDS_36069_Unigene_55578	CDS_21069_Unigene_33685	PREDICTED: uncharacterized protein LOC105166542 isoform X1	846.345	87.9783	0.103951	-3.26603	0.103339	No	0.898261	No	Down
XP_011096498	CDS_35159_Unigene_54413	CDS_6589_Unigene_11873	PREDICTED: uncharacterized protein LOC105175670 isoform X2	347.813	37.5201	0.107874	-3.21258	0.103805	No	0.898261	No	Down
XP_011097437	CDS_1221_Unigene_2694	CDS_7064_Unigene_12623	glucan endo-1,3-beta-glucosidase 2-like	1858.87	266.522	0.143379	-2.8021	0.103646	No	0.898261	No	Down
XP_012854045	CDS_27048_Unigene_42822	CDS_7973_Unigene_13986	late blight resistance homolog R1A-10	200.959	25.876	0.128763	-2.95722	0.103776	No	0.898261	No	Down
XP_009606813	CDS_15147_Unigene_26334	CDS_27682_Unigene_45686	expansin-like A2	749.731	4156.97	5.54462	2.47109	0.105408	No	0.898596	No	Up
XP_011070943	CDS_11490_Unigene_21185	CDS_11664_Unigene_19530	PLASMODESMATA CALLOSE-BINDING PROTEIN 3	338.538	2189.11	6.46635	2.69295	0.105935	No	0.898596	No	Up
XP_011074362	CDS_26492_Unigene_42066	CDS_7052_Unigene_12601	interferon-related developmental regulator 1	266.657	1843.66	6.91399	2.78952	0.105	No	0.898596	No	Up
XP_011077018	CDS_20244_Unigene_33409	CDS_11417_Unigene_19142	serine threonine- kinase CDL1-like	268.976	1850.13	6.87844	2.78208	0.10559	No	0.898596	No	Up
XP_011080258	CDS_9341_Unigene_17993	CDS_6714_Unigene_12127	PREDICTED: uncharacterized protein LOC105163554	180.863	1397.3	7.72575	2.94968	0.10533	No	0.898596	No	Up
XP_011081203	CDS_15668_Unigene_27111	CDS_9798_Unigene_16748	thylakoid lumenal chloroplastic isoform X2	731.954	4067.7	5.55732	2.47439	0.10553	No	0.898596	No	Up
XP_011081390	CDS_7036_Unigene_14026	CDS_3686_Unigene_6753	NRT1 PTR FAMILY -like	2132.48	11347.9	5.32145	2.41182	0.106271	No	0.898596	No	Up
XP_011088029	CDS_25097_Unigene_40165	CDS_17342_Unigene_28149	PREDICTED: protein starmaker-like	136.807	1141.13	8.34119	3.06025	0.105609	No	0.898596	No	Up
XP_011093451	CDS_20046_Unigene_33185	CDS_10478_Unigene_17752	uric acid degradation bifunctional TTL isoform X1	548.772	3215.09	5.8587	2.55058	0.104247	No	0.898596	No	Up
XP_011095118	CDS_4429_Unigene_9547	CDS_1913_Unigene_3787	transcription repressor OFP1	15.4584	82.8031	5.35652	2.4213	0.10593	No	0.898596	No	Up
XP_012844046	CDS_11983_Unigene_21935	CDS_8273_Unigene_14428	acyltransferase chloroplastic	105.117	949.648	9.03421	3.1754	0.104725	No	0.898596	No	Up
XP_012853764	CDS_40487_Unigene_64148	CDS_1087_Unigene_2136	cytochrome P450 81D11-like isoform X2	247.334	1736.28	7.01997	2.81147	0.106299	No	0.898596	No	Up
XP_012856837	CDS_16010_Unigene_27612	CDS_2736_Unigene_5273	PREDICTED: uncharacterized protein LOC105976093	3002.79	16255.3	5.4134	2.43653	0.106132	No	0.898596	No	Up
XP_011070464	CDS_35429_Unigene_54810	CDS_24308_Unigene_38637	DEAD-box ATP-dependent RNA helicase 56 isoform X1	2103.88	320.862	0.152509	-2.71303	0.106251	No	0.898596	No	Down
XP_011074873	CDS_11676_Unigene_21436	CDS_7924_Unigene_13911	COBW domain-containing 1-like	575.824	56.9271	0.098862	-3.33844	0.105904	No	0.898596	No	Down
XP_011076151	CDS_16301_Unigene_28086	CDS_4556_Unigene_8263	PREDICTED: uncharacterized protein LOC105160466	548.772	54.3395	0.0990202	-3.33613	0.105706	No	0.898596	No	Down
XP_011079670	CDS_22757_Unigene_36945	CDS_13639_Unigene_22522	serine arginine-rich-splicing factor SR34-like	1520.33	201.832	0.132756	-2.91315	0.104489	No	0.898596	No	Down
XP_011082181	CDS_297_Unigene_639	CDS_7583_Unigene_13396	PREDICTED: uncharacterized protein LOC105165005	828.568	86.6845	0.10462	-3.25678	0.105199	No	0.898596	No	Down
XP_011082408	CDS_8133_Unigene_16023	CDS_3274_Unigene_6083	receptor kinase At1g80870	327.717	36.2263	0.110541	-3.17734	0.104727	No	0.898596	No	Down
XP_011083675	CDS_22017_Unigene_36001	CDS_15630_Unigene_25580	sugar transporter ERD6-like 6	592.828	58.2209	0.0982087	-3.34801	0.105147	No	0.898596	No	Down
XP_011085150	CDS_25988_Unigene_41327	CDS_14296_Unigene_23543	pentatricopeptide repeat-containing At4g20090-like	876.489	93.1534	0.10628	-3.23406	0.104482	No	0.898596	No	Down
XP_011086504	CDS_2223_Unigene_5000	CDS_7079_Unigene_12645	nucleobase-ascorbate transporter 7	959.192	106.091	0.110605	-3.17651	0.104934	No	0.898596	No	Down
XP_011088229	CDS_11387_Unigene_21050	CDS_27396_Unigene_45196	CHROMATIN REMODELING 24	1369.61	175.957	0.128472	-2.96048	0.106055	No	0.898596	No	Down
XP_011088310	CDS_433_Unigene_963	CDS_12836_Unigene_21287	PREDICTED: LOW QUALITY PROTEIN: uncharacterized protein LOC105169583	506.261	50.4581	0.0996681	-3.32672	0.105334	No	0.898596	No	Down
XP_011088450	CDS_15015_Unigene_26177	CDS_11148_Unigene_18746	SNF2 domain-containing CLASSY 3-like	1240.53	152.668	0.123067	-3.02249	0.105538	No	0.898596	No	Down
XP_011093349	CDS_39569_Unigene_61818	CDS_6349_Unigene_11438	PREDICTED: uncharacterized protein LOC105173341	898.131	97.0348	0.108041	-3.21035	0.105381	No	0.898596	No	Down
XP_011095959	CDS_6923_Unigene_13817	CDS_2975_Unigene_5646	PREDICTED: uncharacterized protein LOC105175270	772.918	78.9217	0.102109	-3.29182	0.105066	No	0.898596	No	Down
XP_011097173	CDS_16599_Unigene_28461	CDS_10775_Unigene_18199	plastidic glucose transporter 4-like	1512.6	201.832	0.133434	-2.9058	0.105564	No	0.898596	No	Down
XP_011097951	CDS_23836_Unigene_38381	CDS_15958_Unigene_26132	transcription factor bHLH123-like	357.088	38.8139	0.108696	-3.20163	0.105973	No	0.898596	No	Down
XP_011098712	CDS_25116_Unigene_40191	CDS_4101_Unigene_7556	membrane-anchored ubiquitin-fold 1	616.789	60.8085	0.0985889	-3.34243	0.105651	No	0.898596	No	Down
XP_012833386	CDS_6759_Unigene_13576	CDS_6373_Unigene_11485	PREDICTED: TIMELESS-interacting protein	760.552	77.6279	0.102068	-3.2924	0.105643	No	0.898596	No	Down
XP_012843323	CDS_5328_Unigene_11209	CDS_5631_Unigene_10043	NAC domain-containing 78-like	674.758	67.2775	0.0997062	-3.32617	0.106102	No	0.898596	No	Down
XP_012849276	CDS_31748_Unigene_49492	CDS_11796_Unigene_19708	28 kDa heat- and acid-stable phospho	3230.03	551.158	0.170636	-2.55101	0.104344	No	0.898596	No	Down
XP_012842056	CDS_20166_Unigene_33321	CDS_23991_Unigene_38116	asparagine--tRNA chloroplastic mitochondrial	180.863	24.5822	0.135916	-2.87921	0.106384	No	0.898722	No	Down
XP_011077396	CDS_17873_Unigene_30223	CDS_16281_Unigene_26591	MODIFIER OF SNC1 11 isoform X1	1546.61	209.595	0.135519	-2.88343	0.10649	No	0.898953	No	Down
XP_011083582	CDS_20749_Unigene_34114	CDS_26700_Unigene_43618	kinesin KIF3A isoform X1	195.548	25.876	0.132325	-2.91784	0.10655	No	0.898953	No	Down
XP_011082006	CDS_4562_Unigene_9789	CDS_1964_Unigene_3867	TIC chloroplastic	11.5938	53.0457	4.57536	2.19389	0.106906	No	0.901361	No	Up
XP_011077333	CDS_32856_Unigene_51169	CDS_17738_Unigene_28783	PREDICTED: uncharacterized protein LOC105161373	105.89	941.885	8.89495	3.15299	0.107274	No	0.903876	No	Up
XP_011077244	CDS_8609_Unigene_16820	CDS_21328_Unigene_34089	12-oxophytodienoate reductase 1-like	119.029	1022.1	8.58696	3.10215	0.10761	No	0.90415	No	Up
XP_011095391	CDS_879_Unigene_2113	CDS_7053_Unigene_12603	LRR receptor-like serine threonine- kinase GSO1	247.334	1725.93	6.97813	2.80284	0.107595	No	0.90415	No	Up
XP_011101058	CDS_13596_Unigene_24156	CDS_12734_Unigene_21111	PREDICTED: interaptin-like	826.25	4486.89	5.43043	2.44107	0.107691	No	0.90415	No	Up
XP_012853235	CDS_186_Unigene_432	CDS_11003_Unigene_18537	PREDICTED: uncharacterized protein LOC105972803 isoform X2	731.181	4026.3	5.50657	2.46115	0.107487	No	0.90415	No	Up
XP_011069836	CDS_17092_Unigene_29178	CDS_2746_Unigene_5288	PREDICTED: uncharacterized protein LOC105155633	384.14	41.4015	0.107777	-3.21388	0.107727	No	0.90415	No	Down
XP_011099911	CDS_24072_Unigene_38738	CDS_6073_Unigene_10836	plant intracellular Ras-group-related LRR 4-like	1613.08	223.827	0.138758	-2.84936	0.107418	No	0.90415	No	Down
XP_011101650	CDS_39192_Unigene_60801	CDS_10459_Unigene_17723	PREDICTED: uncharacterized protein LOC105179697	2678.93	443.773	0.165653	-2.59377	0.107811	No	0.904266	No	Down
XP_012836615	CDS_6181_Unigene_12573	CDS_26408_Unigene_42962	PREDICTED: uncharacterized protein LOC105957232	136.034	20.7008	0.152174	-2.71621	0.107931	No	0.904684	No	Down
XP_011075513	CDS_23812_Unigene_38359	CDS_21945_Unigene_35047	myb family transcription factor APL-like	84.2481	791.804	9.39848	3.23243	0.108473	No	0.906575	No	Up
XP_011096265	CDS_2398_Unigene_5503	CDS_2161_Unigene_4295	NAC transcription factor 25	28.598	217.358	7.60047	2.92609	0.108451	No	0.906575	No	Up
XP_011100613	CDS_38714_Unigene_59666	CDS_13149_Unigene_21760	cytochrome b561 and DOMON domain-containing At5g35735-like	91.2044	840.969	9.22071	3.20488	0.108295	No	0.906575	No	Up
XP_012827504	CDS_6491_Unigene_13081	CDS_24600_Unigene_39120	cytochrome P450 716B1-like	30.1438	235.471	7.81159	2.96562	0.108496	No	0.906575	No	Up
XP_011094726	CDS_35522_Unigene_54923	CDS_6502_Unigene_11703	DEAD-box ATP-dependent RNA helicase 42	1346.42	174.663	0.129723	-2.94649	0.108508	No	0.906575	No	Down
XP_011076633	CDS_9337_Unigene_17986	CDS_8492_Unigene_14751	polyadenylate-binding -interacting 2-like	565.003	3222.85	5.70413	2.51201	0.108866	No	0.90719	No	Up
XP_011097258	CDS_16105_Unigene_27781	CDS_23833_Unigene_37884	aspartokinase chloroplastic isoform X1	152.265	1213.58	7.97021	2.99462	0.108833	No	0.90719	No	Up
XP_011084860	CDS_6587_Unigene_13247	CDS_14449_Unigene_23768	disease resistance RPP13 1	347.04	38.8139	0.111843	-3.16046	0.108886	No	0.90719	No	Down
XP_011092598	CDS_32085_Unigene_50024	CDS_14390_Unigene_23698	ENHANCED DISEASE RESISTANCE 2	1242.08	156.55	0.126038	-2.98807	0.108933	No	0.90719	No	Down
XP_011093315	CDS_7546_Unigene_14979	CDS_8591_Unigene_14883	PREDICTED: uncharacterized protein LOC105173313	534.859	54.3395	0.101596	-3.29909	0.10885	No	0.90719	No	Down
XP_011080382	CDS_12943_Unigene_23236	CDS_18956_Unigene_30630	scarecrow 3	85.7939	799.567	9.31962	3.22027	0.109189	No	0.907539	No	Up
XP_011070401	CDS_21487_Unigene_35249	CDS_16559_Unigene_27005	glucan endo-1,3-beta-glucosidase 11-like	346.267	38.8139	0.112092	-3.15724	0.109117	No	0.907539	No	Down
XP_011098835	CDS_35026_Unigene_54231	CDS_21867_Unigene_34930	transcription factor GTE8	845.573	91.8597	0.108636	-3.20243	0.109256	No	0.907539	No	Down
XP_012857373	CDS_25040_Unigene_40100	CDS_21836_Unigene_34880	probable ADP-ribosylation factor GTPase-activating AGD14	2145.62	335.094	0.156176	-2.67876	0.109094	No	0.907539	No	Down
XP_010096155	CDS_39594_Unigene_61857	CDS_27695_Unigene_45726	N-acetyltransferase p20	160.767	1257.57	7.82232	2.9676	0.109613	No	0.907747	No	Up
XP_011071444	CDS_17828_Unigene_30164	CDS_12946_Unigene_21459	alanyl-tRNA editing Aarsd1	169.269	1297.68	7.66637	2.93854	0.110819	No	0.907747	No	Up
XP_011076301	CDS_30242_Unigene_47353	CDS_21596_Unigene_34506	cysteine and histidine-rich domain-containing RAR1-like	153.038	1208.41	7.89614	2.98115	0.110439	No	0.907747	No	Up
XP_011080671	CDS_20813_Unigene_34195	CDS_7588_Unigene_13406	structure-specific endonuclease subunit SLX1-like	77.2918	729.702	9.44087	3.23892	0.110961	No	0.907747	No	Up
XP_011080834	CDS_12246_Unigene_22267	CDS_19050_Unigene_30764	mitochondrial arginine transporter BAC2-like	328.49	2094.66	6.37662	2.67279	0.110613	No	0.907747	No	Up
XP_011083501	CDS_10583_Unigene_19851	CDS_13417_Unigene_22187	IQ-DOMAIN 32	132.942	1086.79	8.17492	3.03121	0.111172	No	0.907747	No	Up
XP_011087983	CDS_34129_Unigene_52994	CDS_23615_Unigene_37540	heat shock 70 kDa mitochondrial-like	1639.36	8540.36	5.20957	2.38116	0.109748	No	0.907747	No	Up
XP_011090685	CDS_24237_Unigene_38968	CDS_7736_Unigene_13612	serine threonine- kinase HT1-like	176.998	1341.67	7.58012	2.92222	0.110564	No	0.907747	No	Up
XP_011091509	CDS_35609_Unigene_55025	CDS_23013_Unigene_36619	phosphatase 2C 37-like	36.3272	302.749	8.33395	3.059	0.111039	No	0.907747	No	Up
XP_011095984	CDS_14693_Unigene_25774	CDS_14139_Unigene_23304	leucine--tRNA mitochondrial isoform X3	316.124	2033.85	6.43372	2.68565	0.110786	No	0.907747	No	Up
XP_011099347	CDS_15017_Unigene_26180	CDS_11196_Unigene_18812	xyloglucan galactosyltransferase KATAMARI1 homolog	110.527	959.998	8.68562	3.11863	0.109515	No	0.907747	No	Up
XP_012852958	CDS_40301_Unigene_63811	CDS_6902_Unigene_12403	salicylic acid-binding 2-like	355.542	2236.98	6.29173	2.65346	0.109355	No	0.907747	No	Up
XP_012858964	CDS_16951_Unigene_28980	CDS_2873_Unigene_5492	PREDICTED: ferredoxin	1642.45	8506.72	5.17928	2.37275	0.110914	No	0.907747	No	Up
XP_011072961	CDS_7186_Unigene_14323	CDS_7240_Unigene_12884	probable galacturonosyltransferase 11	374.865	41.4015	0.110444	-3.17862	0.110277	No	0.907747	No	Down
XP_011073450	CDS_37452_Unigene_57454	CDS_1285_Unigene_2532	tesmin TSO1-like CXC 2 isoform X3	263.565	32.3449	0.122721	-3.02655	0.110353	No	0.907747	No	Down
XP_011074693	CDS_6572_Unigene_13218	CDS_7889_Unigene_13849	receptor kinase CLAVATA1-like	409.647	43.9891	0.107383	-3.21916	0.109641	No	0.907747	No	Down
XP_011074836	CDS_15709_Unigene_27176	CDS_25571_Unigene_41025	kinesin heavy chain	856.393	94.4472	0.110285	-3.18069	0.110679	No	0.907747	No	Down
XP_011075193	CDS_7669_Unigene_15199	CDS_1633_Unigene_3348	probably inactive leucine-rich repeat receptor kinase At5g06940	884.991	98.3286	0.111107	-3.16998	0.109973	No	0.907747	No	Down
XP_011076689	CDS_18331_Unigene_30842	CDS_7799_Unigene_13718	PREDICTED: uncharacterized protein LOC105160884	1467	199.245	0.135818	-2.88025	0.110175	No	0.907747	No	Down
XP_011081127	CDS_12986_Unigene_23294	CDS_6990_Unigene_12524	primary amine oxidase-like	3069.26	536.926	0.174937	-2.51509	0.111025	No	0.907747	No	Down
XP_011091945	CDS_20277_Unigene_33456	CDS_9063_Unigene_15625	PREDICTED: uncharacterized protein LOC105172267 isoform X1	311.486	36.2263	0.116302	-3.10406	0.109926	No	0.907747	No	Down
XP_011093290	CDS_5868_Unigene_12082	CDS_721_Unigene_1343	melanoma-associated antigen 1	514.764	53.0457	0.103049	-3.2786	0.1102	No	0.907747	No	Down
XP_011097653	CDS_31370_Unigene_48931	CDS_18212_Unigene_29462	PAT1 homolog 1	777.556	82.8031	0.106491	-3.23119	0.110433	No	0.907747	No	Down
XP_011100391	CDS_19974_Unigene_33091	CDS_14342_Unigene_23618	PREDICTED: myosin-9-like	849.437	93.1534	0.109665	-3.18883	0.110319	No	0.907747	No	Down
XP_012832303	CDS_11191_Unigene_20739	CDS_14164_Unigene_23341	PREDICTED: sialidase	703.356	72.4527	0.10301	-3.27914	0.109453	No	0.907747	No	Down
XP_012834628	CDS_21059_Unigene_34569	CDS_6149_Unigene_10995	PREDICTED: uncharacterized protein LOC105955450	201.732	27.1698	0.134683	-2.89236	0.111181	No	0.907747	No	Down
XP_012855653	CDS_12595_Unigene_22774	CDS_9460_Unigene_16236	late blight resistance homolog R1A-10	388.005	42.6953	0.110038	-3.18392	0.111122	No	0.907747	No	Down
XP_011072773	CDS_5859_Unigene_12065	CDS_2601_Unigene_5030	PREDICTED: uncharacterized protein LOC105157934	40.1917	349.325	8.69147	3.1196	0.111281	No	0.907794	No	Up
XP_012849191	CDS_8262_Unigene_16212	CDS_6653_Unigene_12012	GDSL esterase lipase At4g26790-like	231.103	29.7574	0.128763	-2.95722	0.111328	No	0.907794	No	Down
XP_011075221	CDS_3938_Unigene_8585	CDS_3151_Unigene_5919	nuclear transcription factor Y subunit A-1-like	36.3272	301.455	8.29833	3.05282	0.111496	No	0.908019	No	Up
XP_011083834	CDS_14919_Unigene_26060	CDS_5901_Unigene_10508	APO chloroplastic isoform X1	670.12	3667.92	5.47352	2.45247	0.111472	No	0.908019	No	Up
XP_011082040	CDS_21612_Unigene_35442	CDS_25523_Unigene_40873	probable xyloglucan glycosyltransferase 5	1717.42	250.997	0.146147	-2.77451	0.111585	No	0.908167	No	Down
XP_012838395	CDS_19817_Unigene_32873	CDS_1425_Unigene_2890	sn1-specific diacylglycerol lipase alpha-like	13.9125	67.2775	4.83575	2.27374	0.111786	No	0.90923	No	Up
XP_011070403	CDS_21789_Unigene_35656	CDS_13087_Unigene_21673	PREDICTED: uncharacterized protein LOC105156068	7940.19	43748.5	5.50975	2.46199	0.112541	No	0.910167	No	Up
XP_011087713	CDS_30095_Unigene_47129	CDS_19326_Unigene_31160	cellulose synthase A catalytic subunit 3 [UDP-forming]-like	782.966	4177.67	5.3357	2.41568	0.112532	No	0.910167	No	Up
XP_011094323	CDS_12638_Unigene_22842	CDS_5410_Unigene_9667	PREDICTED: uncharacterized protein LOC105174057	225.692	1582.31	7.01094	2.80961	0.112349	No	0.910167	No	Up
XP_012856510	CDS_33431_Unigene_52047	CDS_22919_Unigene_36462	ubiquitin carboxyl-terminal hydrolase 6	712.631	3854.22	5.40845	2.43521	0.112125	No	0.910167	No	Up
XP_011072428	CDS_30867_Unigene_48254	CDS_7316_Unigene_12994	NADP-dependent malic chloroplastic-like	1249.04	161.725	0.12948	-2.9492	0.112645	No	0.910167	No	Down
XP_011075284	CDS_18066_Unigene_30486	CDS_6977_Unigene_12502	serine carboxypeptidase-like 34	5555.74	1066.09	0.19189	-2.38165	0.112735	No	0.910167	No	Down
XP_011096499	CDS_11919_Unigene_21838	CDS_10513_Unigene_17811	PREDICTED: uncharacterized protein LOC105175671	143.763	21.9946	0.152992	-2.70847	0.112448	No	0.910167	No	Down
XP_011096971	CDS_7415_Unigene_14765	CDS_3103_Unigene_5852	PREDICTED: uncharacterized protein LOC105176006	1724.38	253.584	0.147058	-2.76554	0.112332	No	0.910167	No	Down
XP_011099772	CDS_10764_Unigene_20120	CDS_14561_Unigene_23940	pentatricopeptide repeat-containing mitochondrial isoform X2	83.4752	15.5256	0.18599	-2.4267	0.112695	No	0.910167	No	Down
XP_011099842	CDS_5491_Unigene_11469	CDS_6889_Unigene_12388	chaperonin mitochondrial	476.118	50.4581	0.105978	-3.23816	0.112459	No	0.910167	No	Down
XP_012832592	CDS_10347_Unigene_19525	CDS_3872_Unigene_7105	AAR2 homolog	680.168	71.1589	0.10462	-3.25678	0.112415	No	0.910167	No	Down
XP_012858017	CDS_5071_Unigene_10733	CDS_7336_Unigene_13034	PREDICTED: uncharacterized protein LOC105977259 isoform X2	1152.42	144.905	0.12574	-2.99149	0.112748	No	0.910167	No	Down
XP_012853192	CDS_20743_Unigene_34103	CDS_6745_Unigene_12180	proteasome-associated ECM29 homolog	2827.33	489.056	0.172974	-2.53137	0.112847	No	0.910397	No	Down
XP_011087904	CDS_3445_Unigene_7573	CDS_27465_Unigene_45297	nitronate monooxygenase	626.064	3442.8	5.49911	2.4592	0.11292	No	0.910419	No	Up
XP_002530280	CDS_35583_Unigene_55006	CDS_24861_Unigene_39459	Aquaporin PIP2.1, putative	258.928	1732.4	6.69066	2.74215	0.114085	No	0.910665	No	Up
XP_011071350	CDS_11393_Unigene_21058	CDS_14541_Unigene_23905	probable beta-1,3-galactosyltransferase 16	88.1127	796.98	9.045	3.17712	0.11346	No	0.910665	No	Up
XP_011076290	CDS_5806_Unigene_11988	CDS_16501_Unigene_26916	PREDICTED: uncharacterized protein LOC105160556	30.9167	232.884	7.53261	2.91315	0.113791	No	0.910665	No	Up
XP_011077819	CDS_17972_Unigene_30355	CDS_15426_Unigene_25252	probable CCR4-associated factor 1 homolog 9	197.867	1432.23	7.23837	2.85566	0.11367	No	0.910665	No	Up
XP_011080549	CDS_18645_Unigene_31251	CDS_1468_Unigene_2972	PREDICTED: uncharacterized protein LOC105163785	74.9731	699.945	9.33595	3.2228	0.11375	No	0.910665	No	Up
XP_011091479	CDS_17254_Unigene_29391	CDS_27182_Unigene_44571	RING-H2 finger ATL39-like	95.0689	839.675	8.83227	3.14278	0.114343	No	0.910665	No	Up
XP_011097478	CDS_14218_Unigene_25062	CDS_12802_Unigene_21228	PREDICTED: uncharacterized protein At1g04910-like	1071.26	5538.75	5.17029	2.37025	0.113996	No	0.910665	No	Up
XP_011100382	CDS_24676_Unigene_39610	CDS_15536_Unigene_25429	OTU domain-containing DDB_G0284757	210.234	1498.22	7.12644	2.83318	0.113265	No	0.910665	No	Up
XP_012847365	CDS_9751_Unigene_18586	CDS_14236_Unigene_23439	ferredoxin-thioredoxin variable chain-like	2085.33	10703.6	5.1328	2.35974	0.113163	No	0.910665	No	Up
XP_011074229	CDS_19272_Unigene_32146	CDS_6457_Unigene_11623	BEACH domain-containing lvsC	2650.34	451.535	0.170369	-2.55326	0.113317	No	0.910665	No	Down
XP_011077854	CDS_24434_Unigene_39249	CDS_2099_Unigene_4144	rho GTPase-activating 5-like	227.238	29.7574	0.130952	-2.93289	0.113166	No	0.910665	No	Down
XP_011089409	CDS_1898_Unigene_4424	CDS_24796_Unigene_39364	proliferating cell nuclear antigen	3638.9	670.187	0.184173	-2.44087	0.113694	No	0.910665	No	Down
XP_011090307	CDS_6403_Unigene_12942	CDS_25895_Unigene_41813	probable receptor kinase TMK1	565.003	59.5147	0.105335	-3.24694	0.114504	No	0.910665	No	Down
XP_011091606	CDS_28774_Unigene_45267	CDS_12158_Unigene_20245	uncharacterized GPI-anchored At1g61900	1531.15	216.064	0.141112	-2.82508	0.113407	No	0.910665	No	Down
XP_011095164	CDS_25748_Unigene_41000	CDS_12625_Unigene_20950	RNA-binding 24	269.748	33.6387	0.124704	-3.00342	0.114	No	0.910665	No	Down
XP_011098747	CDS_12750_Unigene_22967	CDS_6323_Unigene_11386	thylakoid lumenal 29 kDa chloroplastic	5041.75	969.055	0.192206	-2.37927	0.114423	No	0.910665	No	Down
XP_011098965	CDS_32064_Unigene_49980	CDS_22567_Unigene_35938	PREDICTED: uncharacterized protein LOC105177484	619.108	64.6899	0.104489	-3.25858	0.113544	No	0.910665	No	Down
XP_011099851	CDS_7709_Unigene_15294	CDS_7339_Unigene_13038	pentatricopeptide repeat-containing At5g18475	285.207	34.9325	0.122481	-3.02936	0.113825	No	0.910665	No	Down
XP_011100833	CDS_38738_Unigene_59695	CDS_5295_Unigene_9466	PREDICTED: uncharacterized protein LOC105178939	615.243	64.6899	0.105145	-3.24954	0.114451	No	0.910665	No	Down
XP_012832274	CDS_14002_Unigene_24739	CDS_6152_Unigene_11003	probable serine threonine- kinase NAK	538.724	56.9271	0.10567	-3.24236	0.11446	No	0.910665	No	Down
XP_012845845	CDS_32038_Unigene_49916	CDS_22068_Unigene_35223	PREDICTED: uncharacterized protein LOC105965838	713.404	76.3341	0.107	-3.22432	0.114267	No	0.910665	No	Down
XP_012857827	CDS_22036_Unigene_36026	CDS_6600_Unigene_11897	exosome complex exonuclease RRP46 homolog	591.282	62.1023	0.10503	-3.25113	0.114314	No	0.910665	No	Down
XP_011075878	CDS_25399_Unigene_40574	CDS_19809_Unigene_31859	PREDICTED: uncharacterized protein LOC105160266 isoform X1	134.488	1077.73	8.01362	3.00245	0.114582	No	0.910727	No	Up
XP_011074257	CDS_27322_Unigene_43255	CDS_16590_Unigene_27051	PREDICTED: uncharacterized protein LOC105159024	88.8856	795.686	8.9518	3.16218	0.114996	No	0.911209	No	Up
XP_011097598	CDS_595_Unigene_1319	CDS_17601_Unigene_28578	PREDICTED: uncharacterized protein LOC105176481	72.6543	676.656	9.31337	3.2193	0.114904	No	0.911209	No	Up
XP_011071953	CDS_29433_Unigene_46172	CDS_16849_Unigene_27428	PREDICTED: uncharacterized protein LOC105157278 isoform X2	647.705	68.5713	0.105868	-3.23966	0.114972	No	0.911209	No	Down
XP_011073698	CDS_26700_Unigene_42369	CDS_23329_Unigene_37123	casein kinase II subunit alpha-like	6752.99	1322.26	0.195804	-2.35252	0.114972	No	0.911209	No	Down
XP_012838913	CDS_19771_Unigene_32822	CDS_17186_Unigene_27925	uncharacterized WD repeat-containing isoform X1	1717.42	256.172	0.149161	-2.74506	0.114924	No	0.911209	No	Down
XP_011070684	CDS_23217_Unigene_37557	CDS_1962_Unigene_3861	PREDICTED: uncharacterized protein LOC105156285	586.645	3233.2	5.51134	2.4624	0.115073	No	0.911257	No	Up
XP_002512945	CDS_1347_Unigene_2921	CDS_2969_Unigene_5638	Ocs element-binding	48.6938	430.835	8.84783	3.14532	0.11717	No	0.911753	No	Up
XP_010656690	CDS_3630_Unigene_7876	CDS_25347_Unigene_40576	lupeol synthase isoform X3	23.9605	151.374	6.31767	2.65939	0.117877	No	0.911753	No	Up
XP_011003267	CDS_34227_Unigene_53112	CDS_22153_Unigene_35336	serine arginine-rich splicing factor SR34A isoform X2	798.425	4181.55	5.23726	2.38881	0.116175	No	0.911753	No	Up
XP_011070385	CDS_18799_Unigene_31467	CDS_3795_Unigene_6945	homeobox-leucine zipper ATHB-12-like	55.6501	512.344	9.20652	3.20266	0.116068	No	0.911753	No	Up
XP_011070421	CDS_18381_Unigene_30904	CDS_14087_Unigene_23233	E3 ubiquitin- ligase MARCH11 isoform X1	56.423	513.638	9.10334	3.1864	0.117781	No	0.911753	No	Up
XP_011074720	CDS_10113_Unigene_19163	CDS_14437_Unigene_23754	PREDICTED: plastocyanin-like	6737.53	35848.6	5.32073	2.41162	0.117279	No	0.911753	No	Up
XP_011074963	CDS_7835_Unigene_15520	CDS_21558_Unigene_34450	PREDICTED: patellin-3-like	213.325	1495.63	7.01103	2.80963	0.115977	No	0.911753	No	Up
XP_011077210	CDS_16868_Unigene_28853	CDS_558_Unigene_1035	40S ribosomal S11-like	2224.46	11140.9	5.00836	2.32434	0.118478	No	0.911753	No	Up
XP_011077574	CDS_11408_Unigene_21082	CDS_3255_Unigene_6056	tRNA (cytidine(32) guanosine(34)-2 -O)-methyltransferase	132.942	1049.27	7.89269	2.98052	0.118422	No	0.911753	No	Up
XP_011077758	CDS_27037_Unigene_42805	CDS_24392_Unigene_38778	ubiquitin carboxyl-terminal hydrolase 12-like isoform X1	381.822	2273.2	5.95357	2.57376	0.118177	No	0.911753	No	Up
XP_011082968	CDS_25775_Unigene_41039	CDS_9889_Unigene_16893	cytochrome P450 CYP72A219-like	385.686	2284.85	5.92411	2.5666	0.118811	No	0.911753	No	Up
XP_011083080	CDS_29260_Unigene_45966	CDS_25_Unigene_55	WD repeat-containing 26	42.5105	357.088	8.4	3.07039	0.117525	No	0.911753	No	Up
XP_011083825	CDS_33157_Unigene_51594	CDS_21665_Unigene_34619	26S proteasome non-ATPase regulatory subunit 14 homolog	1971.71	9878.15	5.00993	2.32479	0.117908	No	0.911753	No	Up
XP_011085845	CDS_34492_Unigene_53498	CDS_18412_Unigene_29776	probable inactive receptor kinase At1g48480	370.228	2213.69	5.97926	2.57997	0.118791	No	0.911753	No	Up
XP_011088701	CDS_17397_Unigene_29593	CDS_23546_Unigene_37448	ubiquitin domain-containing DSK2b-like	481.528	2729.91	5.66927	2.50316	0.117705	No	0.911753	No	Up
XP_011088787	CDS_9739_Unigene_18571	CDS_6574_Unigene_11843	alpha-L-fucosidase 1	58.7418	538.22	9.16247	3.19574	0.117613	No	0.911753	No	Up
XP_011093584	CDS_9329_Unigene_17971	CDS_14988_Unigene_24587	PREDICTED: uncharacterized protein LOC105173515 isoform X3	29.3709	208.301	7.09211	2.82621	0.117591	No	0.911753	No	Up
XP_011093938	CDS_37539_Unigene_57607	CDS_11640_Unigene_19492	probable starch synthase chloroplastic amyloplastic isoform X1	307.621	1943.28	6.31713	2.65927	0.116566	No	0.911753	No	Up
XP_011093988	CDS_10630_Unigene_19914	CDS_272_Unigene_511	PREDICTED: uncharacterized protein LOC105173804	262.792	1722.05	6.55288	2.71213	0.117933	No	0.911753	No	Up
XP_011100520	CDS_38715_Unigene_59666	CDS_25063_Unigene_40073	cytochrome b561 and DOMON domain-containing At5g47530-like	9.27502	36.2263	3.9058	1.96562	0.118663	No	0.911753	No	Up
XP_011100914	CDS_7967_Unigene_15768	CDS_5697_Unigene_10164	systemin receptor SR160-like	112.846	934.122	8.27784	3.04926	0.117994	No	0.911753	No	Up
XP_012828023	CDS_6299_Unigene_12757	CDS_8952_Unigene_15446	alpha carbonic anhydrase 4-like	19.323	107.385	5.55739	2.47441	0.118151	No	0.911753	No	Up
XP_012832059	CDS_28139_Unigene_44421	CDS_232_Unigene_443	PREDICTED: uncharacterized protein LOC105952994	1743.7	8783.59	5.03732	2.33266	0.116591	No	0.911753	No	Up
XP_012832084	CDS_16337_Unigene_28135	CDS_15881_Unigene_26009	PREDICTED: uncharacterized protein LOC105953016	165.405	1238.16	7.48568	2.90413	0.117199	No	0.911753	No	Up
XP_012857342	CDS_5825_Unigene_12008	CDS_8149_Unigene_14242	PREDICTED: uncharacterized protein LOC105976636	99.7065	853.907	8.56421	3.09832	0.117929	No	0.911753	No	Up
XP_012857545	CDS_13039_Unigene_23353	CDS_13352_Unigene_22087	pseudouridine-metabolizing bifunctional	54.1043	489.056	9.03913	3.17618	0.117758	No	0.911753	No	Up
XP_011069365	CDS_40410_Unigene_63989	CDS_4235_Unigene_7778	DNA mismatch repair mitochondrial-like	682.487	73.7465	0.108056	-3.21016	0.116884	No	0.911753	No	Down
XP_011070551	CDS_2005_Unigene_4578	CDS_8398_Unigene_14606	late blight resistance homolog R1B-14	415.83	46.5767	0.112009	-3.15831	0.116392	No	0.911753	No	Down
XP_011076515	CDS_20596_Unigene_33913	CDS_279_Unigene_523	STRUBBELIG-RECEPTOR FAMILY 4-like	1082.86	137.143	0.126649	-2.9811	0.117414	No	0.911753	No	Down
XP_011077839	CDS_28286_Unigene_44617	CDS_4848_Unigene_8730	mitochondrial fission ELM1	125.986	20.7008	0.16431	-2.6055	0.116901	No	0.911753	No	Down
XP_011078890	CDS_29829_Unigene_46717	CDS_135_Unigene_280	calcium-dependent kinase 32-like	1678.01	252.291	0.150351	-2.73359	0.117774	No	0.911753	No	Down
XP_011079092	CDS_19576_Unigene_32562	CDS_20691_Unigene_33124	peptidyl-prolyl cis-trans isomerase FKBP65-like	232.648	31.0511	0.133468	-2.90543	0.117587	No	0.911753	No	Down
XP_011080730	CDS_9034_Unigene_17495	CDS_90_Unigene_187	transcription repressor OFP1	234.967	31.0511	0.132151	-2.91974	0.116454	No	0.911753	No	Down
XP_011081974	CDS_10659_Unigene_19960	CDS_2962_Unigene_5626	early nodulin 1	925.183	109.973	0.118866	-3.07259	0.117143	No	0.911753	No	Down
XP_011084140	CDS_18026_Unigene_30444	CDS_12756_Unigene_21148	PREDICTED: uncharacterized protein LOC105166467 isoform X2	1740.61	262.641	0.15089	-2.72843	0.115974	No	0.911753	No	Down
XP_011085484	CDS_14557_Unigene_25585	CDS_8295_Unigene_14471	GDSL esterase lipase At2g04570	510.899	55.6333	0.108893	-3.19902	0.11799	No	0.911753	No	Down
XP_011088771	CDS_11083_Unigene_20589	CDS_4323_Unigene_7926	PREDICTED: putative amidase C869.01	1461.59	207.008	0.141632	-2.81978	0.117034	No	0.911753	No	Down
XP_011089706	CDS_12920_Unigene_23189	CDS_25567_Unigene_41009	YTH domain-containing family 1-like	139.125	21.9946	0.158092	-2.66117	0.116295	No	0.911753	No	Down
XP_011092727	CDS_13871_Unigene_24549	CDS_22705_Unigene_36153	polyadenylate-binding RBP47-like isoform X2	1108.36	139.73	0.126069	-2.98772	0.11536	No	0.911753	No	Down
XP_011094699	CDS_26120_Unigene_41530	CDS_10661_Unigene_18028	ribonuclease P subunit p29	407.328	46.5767	0.114347	-3.12851	0.118781	No	0.911753	No	Down
XP_011096131	CDS_32435_Unigene_50542	CDS_20262_Unigene_32488	PREDICTED: uncharacterized protein LOC105175394	676.303	73.7465	0.109043	-3.19702	0.118409	No	0.911753	No	Down
XP_011097040	CDS_23618_Unigene_38121	CDS_1504_Unigene_3049	ultraviolet-B receptor UVR8 isoform X2	192.457	27.1698	0.141173	-2.82446	0.116414	No	0.911753	No	Down
XP_011097491	CDS_4242_Unigene_9249	CDS_870_Unigene_1726	PREDICTED: uncharacterized protein LOC105176404	1138.51	144.905	0.127276	-2.97396	0.115269	No	0.911753	No	Down
XP_011098069	CDS_5828_Unigene_12012	CDS_2377_Unigene_4693	PREDICTED: uncharacterized protein LOC105176840 isoform X1	640.749	68.5713	0.107017	-3.22408	0.116651	No	0.911753	No	Down
XP_011098082	CDS_31116_Unigene_48589	CDS_16710_Unigene_27220	mitogen-activated kinase 20-like	2304.84	388.139	0.168402	-2.57002	0.118487	No	0.911753	No	Down
XP_012833863	CDS_11914_Unigene_21832	CDS_958_Unigene_1924	disease resistance RPP13 3	532.541	56.9271	0.106897	-3.2257	0.115967	No	0.911753	No	Down
XP_012838991	CDS_23719_Unigene_38210	CDS_15423_Unigene_25248	short-chain dehydrogenase reductase family 42E member 1	364.044	42.6953	0.117281	-3.09196	0.118137	No	0.911753	No	Down
XP_012843336	CDS_32170_Unigene_50177	CDS_18103_Unigene_29312	pyridoxal chloroplastic isoform X1	511.672	55.6333	0.108728	-3.2012	0.117794	No	0.911753	No	Down
XP_012844644	CDS_4552_Unigene_9773	CDS_15550_Unigene_25449	LRR receptor-like serine threonine- kinase FLS2	70.3356	14.2318	0.202341	-2.30514	0.118486	No	0.911753	No	Down
XP_012845198	CDS_7289_Unigene_14533	CDS_4611_Unigene_8341	lanC GCL1	115.165	19.407	0.168515	-2.56905	0.115597	No	0.911753	No	Down
XP_012856550	CDS_621_Unigene_1398	CDS_12947_Unigene_21463	PREDICTED: exportin-T	697.945	76.3341	0.10937	-3.19271	0.118036	No	0.911753	No	Down
XP_012857967	CDS_29890_Unigene_46800	CDS_16863_Unigene_27449	K(+) efflux antiporter 6	2015	326.037	0.161805	-2.62767	0.118807	No	0.911753	No	Down
XP_011091175	CDS_12287_Unigene_22324	CDS_1245_Unigene_2417	ethylene receptor 2-like	92.7502	804.742	8.67645	3.1171	0.118983	No	0.911991	No	Up
XP_011086725	CDS_10015_Unigene_18997	CDS_15912_Unigene_26059	probable thimet oligopeptidase isoform X2	507.034	55.6333	0.109723	-3.18806	0.118974	No	0.911991	No	Down
XP_011071007	CDS_3446_Unigene_7574	CDS_23159_Unigene_36852	PREDICTED: cullin-3A-like	200.186	1408.95	7.03819	2.8152	0.119185	No	0.912261	No	Up
XP_011069863	CDS_24112_Unigene_38788	CDS_10405_Unigene_17637	PREDICTED: uncharacterized protein LOC105155656	345.494	41.4015	0.119833	-3.06091	0.11923	No	0.912261	No	Down
XP_011098061	CDS_10486_Unigene_19740	CDS_5270_Unigene_9433	GPI-anchor transamidase	1014.84	126.792	0.124938	-3.00072	0.119176	No	0.912261	No	Down
XP_011078363	CDS_32281_Unigene_50343	CDS_14874_Unigene_24436	probable ADP-ribosylation factor GTPase-activating AGD14	51.0126	446.36	8.75	3.12928	0.120078	No	0.913488	No	Up
XP_011081033	CDS_36932_Unigene_56752	CDS_19688_Unigene_31701	PREDICTED: transportin-1-like	106.663	888.839	8.33318	3.05887	0.119808	No	0.913488	No	Up
XP_011083712	CDS_32040_Unigene_49917	CDS_22070_Unigene_35225	PREDICTED: uncharacterized protein LOC105166164	133.715	1045.39	7.81804	2.96681	0.120099	No	0.913488	No	Up
XP_011095439	CDS_38385_Unigene_58753	CDS_27538_Unigene_45400	PREDICTED: uncharacterized protein LOC105174891	2973.42	14973.1	5.03566	2.33218	0.119846	No	0.913488	No	Up
XP_011101761	CDS_13151_Unigene_23525	CDS_7063_Unigene_12622	asparagine synthetase domain-containing 1	47.148	403.665	8.56165	3.09789	0.119793	No	0.913488	No	Up
XP_012091915	CDS_36180_Unigene_55723	CDS_22426_Unigene_35757	kinase chloroplastic	251.198	1652.18	6.57719	2.71747	0.120014	No	0.913488	No	Up
XP_012832041	CDS_33546_Unigene_52181	CDS_23509_Unigene_37378	aldo-keto reductase family 4 member C9	326.944	2007.97	6.14164	2.61862	0.119519	No	0.913488	No	Up
XP_012841462	CDS_28647_Unigene_45090	CDS_21651_Unigene_34592	NEDD8-activating enzyme E1 regulatory subunit	71.1085	644.311	9.06096	3.17966	0.119703	No	0.913488	No	Up
XP_011073043	CDS_11994_Unigene_21949	CDS_220_Unigene_428	probable LRR receptor-like serine threonine- kinase At1g74360	241.923	32.3449	0.133699	-2.90294	0.119961	No	0.913488	No	Down
XP_011094008	CDS_33077_Unigene_51481	CDS_1609_Unigene_3304	mechanosensitive ion channel 10-like	616.016	67.2775	0.109214	-3.19477	0.119937	No	0.913488	No	Down
XP_011081256	CDS_26399_Unigene_41941	CDS_10938_Unigene_18448	PREDICTED: uncharacterized protein LOC105164331 isoform X2	679.395	75.0403	0.110452	-3.17851	0.120175	No	0.913525	No	Down
XP_011077567	CDS_5085_Unigene_10753	CDS_19339_Unigene_31176	PREDICTED: protein yippee-like	30.9167	219.946	7.11413	2.83069	0.120302	No	0.91383	No	Up
XP_011089848	CDS_33362_Unigene_51959	CDS_24125_Unigene_38325	PREDICTED: LOW QUALITY PROTEIN: phototropin-1	1322.46	6576.37	4.97282	2.31407	0.120356	No	0.91383	No	Up
XP_011077799	CDS_39221_Unigene_60854	CDS_914_Unigene_1811	PREDICTED: uncharacterized protein LOC105161709	99.7065	18.1132	0.181665	-2.46065	0.120486	No	0.914278	No	Down
XP_012849082	CDS_5076_Unigene_10739	CDS_6171_Unigene_11036	tobamovirus multiplication 1-like isoform X1	415.83	47.8705	0.11512	-3.11878	0.120598	No	0.914584	No	Down
XP_011074905	CDS_19557_Unigene_32527	CDS_4427_Unigene_8073	PREDICTED: uncharacterized protein LOC105159516	400.372	46.5767	0.116334	-3.10366	0.120801	No	0.915049	No	Down
XP_011082789	CDS_33785_Unigene_52548	CDS_2365_Unigene_4676	probable leucine-rich repeat receptor-like serine threonine- kinase At3g14840	1299.28	179.838	0.138414	-2.85294	0.120788	No	0.915049	No	Down
XP_011085026	CDS_18994_Unigene_31720	CDS_17858_Unigene_28974	telomere repeat-binding 4	110.527	906.952	8.20569	3.03662	0.120992	No	0.915421	No	Up
XP_011095061	CDS_28119_Unigene_44395	CDS_8299_Unigene_14476	type II cytoskeletal 5 isoform X1	311.486	1925.17	6.1806	2.62775	0.120958	No	0.915421	No	Up
XP_010682198	CDS_5009_Unigene_10655	CDS_27608_Unigene_45524	monothiol glutaredoxin- chloroplastic	1238.99	6106.73	4.9288	2.30124	0.122897	No	0.915592	No	Up
XP_011070557	CDS_1261_Unigene_2755	CDS_26306_Unigene_42819	aspartate-semialdehyde dehydrogenase	301.438	1873.42	6.21494	2.63574	0.121682	No	0.915592	No	Up
XP_011075663	CDS_32416_Unigene_50508	CDS_21583_Unigene_34490	magnesium transporter MRS2-5	75.746	668.894	8.83075	3.14254	0.122898	No	0.915592	No	Up
XP_011077031	CDS_40164_Unigene_63634	CDS_25685_Unigene_41489	50S ribosomal chloroplastic	1772.3	8694.32	4.90567	2.29445	0.122245	No	0.915592	No	Up
XP_011078458	CDS_32614_Unigene_50798	CDS_12533_Unigene_20800	xylulose kinase-like isoform X1	37.873	289.811	7.65217	2.93587	0.1227	No	0.915592	No	Up
XP_011079706	CDS_8201_Unigene_16114	CDS_26046_Unigene_42136	LOW PSII ACCUMULATION chloroplastic	1453.09	7162.47	4.92914	2.30134	0.12171	No	0.915592	No	Up
XP_011080675	CDS_8723_Unigene_17005	CDS_14150_Unigene_23318	E3 ubiquitin- ligase listerin isoform X1	55.6501	489.056	8.78804	3.13554	0.12204	No	0.915592	No	Up
XP_011082023	CDS_12094_Unigene_22076	CDS_10779_Unigene_18203	PREDICTED: uncharacterized protein At1g32220, chloroplastic isoform X2	119.029	947.06	7.95652	2.99214	0.123207	No	0.915592	No	Up
XP_011084973	CDS_5119_Unigene_10825	CDS_385_Unigene_730	PREDICTED: uncharacterized protein LOC105167097	60.2876	531.751	8.82023	3.14082	0.123168	No	0.915592	No	Up
XP_011088074	CDS_30037_Unigene_47028	CDS_15459_Unigene_25302	DNA polymerase kappa isoform X3	96.6148	812.505	8.40974	3.07206	0.123171	No	0.915592	No	Up
XP_011089218	CDS_1636_Unigene_3747	CDS_3559_Unigene_6552	cysteine-rich repeat secretory 55-like	16.2313	78.9217	4.86232	2.28164	0.123101	No	0.915592	No	Up
XP_011091831	CDS_30943_Unigene_48357	CDS_23171_Unigene_36867	uridine 5 -monophosphate synthase	87.3398	759.459	8.69546	3.12026	0.121218	No	0.915592	No	Up
XP_011097420	CDS_26955_Unigene_42706	CDS_25776_Unigene_41619	1-phosphatidylinositol-3-phosphate 5-kinase FAB1D	346.267	2076.55	5.99694	2.58423	0.121824	No	0.915592	No	Up
XP_011099221	CDS_38608_Unigene_59380	CDS_169_Unigene_363	PREDICTED: uncharacterized protein LOC105177681	22.4146	130.674	5.82984	2.54346	0.123108	No	0.915592	No	Up
XP_011100711	CDS_28275_Unigene_44599	CDS_23283_Unigene_37047	eukaryotic peptide chain release factor GTP-binding subunit ERF3A isoform X1	164.632	1208.41	7.34007	2.87579	0.121726	No	0.915592	No	Up
XP_012833988	CDS_39005_Unigene_60389	CDS_23528_Unigene_37405	probable receptor kinase partial	20.0959	109.973	5.47241	2.45218	0.123215	No	0.915592	No	Up
XP_012849794	CDS_28817_Unigene_45341	CDS_1006_Unigene_2019	cytokinin dehydrogenase 9-like	23.9605	146.199	6.10168	2.60921	0.122143	No	0.915592	No	Up
XP_011070459	CDS_16445_Unigene_28276	CDS_16373_Unigene_26720	serine threonine- phosphatase 2A activator	812.337	95.741	0.117859	-3.08487	0.122997	No	0.915592	No	Down
XP_011070910	CDS_20808_Unigene_34187	CDS_3229_Unigene_6024	nucleolar 14	1113	147.493	0.132518	-2.91574	0.122897	No	0.915592	No	Down
XP_011072000	CDS_22401_Unigene_36514	CDS_13569_Unigene_22425	probable galactinol--sucrose galactosyltransferase 2	1816.36	288.517	0.158844	-2.65432	0.122055	No	0.915592	No	Down
XP_011072050	CDS_39849_Unigene_62679	CDS_6796_Unigene_12255	PREDICTED: uncharacterized protein LOC105157345	922.091	113.854	0.123474	-3.01772	0.123081	No	0.915592	No	Down
XP_011075908	CDS_34270_Unigene_53169	CDS_10026_Unigene_17107	PREDICTED: uncharacterized protein LOC105160289	636.885	71.1589	0.11173	-3.16192	0.12306	No	0.915592	No	Down
XP_011077124	CDS_5129_Unigene_10837	CDS_3424_Unigene_6339	metallophosphoesterase At3g03305	338.538	41.4015	0.122295	-3.03156	0.12158	No	0.915592	No	Down
XP_011081204	CDS_36327_Unigene_55941	CDS_18035_Unigene_29200	monocopper oxidase SKU5	3747.11	724.527	0.193356	-2.37067	0.122382	No	0.915592	No	Down
XP_011083935	CDS_15851_Unigene_27386	CDS_11676_Unigene_19546	PREDICTED: uncharacterized protein LOC105166324 isoform X2	408.874	47.8705	0.117079	-3.09445	0.122621	No	0.915592	No	Down
XP_011087725	CDS_3649_Unigene_7915	CDS_1298_Unigene_2564	ATP-dependent DNA helicase Q-like 4A	690.989	77.6279	0.112343	-3.15402	0.122253	No	0.915592	No	Down
XP_011089456	CDS_3560_Unigene_7762	CDS_10786_Unigene_18212	U-box domain-containing 33-like	757.46	86.6845	0.114441	-3.12732	0.121808	No	0.915592	No	Down
XP_011098792	CDS_24565_Unigene_39418	CDS_19794_Unigene_31837	very-long-chain 3-oxoacyl- reductase 1-like	2648.79	473.53	0.178772	-2.48381	0.122347	No	0.915592	No	Down
XP_011099295	CDS_28025_Unigene_44266	CDS_2062_Unigene_4065	endo-1,3(4)-beta-glucanase 2	684.033	76.3341	0.111594	-3.16367	0.121526	No	0.915592	No	Down
XP_011100689	CDS_19455_Unigene_32370	CDS_13808_Unigene_22796	MATH domain and coiled-coil domain-containing At2g42460	934.458	115.148	0.123224	-3.02064	0.121981	No	0.915592	No	Down
XP_012855348	CDS_28039_Unigene_44286	CDS_788_Unigene_1501	PREDICTED: uncharacterized protein LOC105974748	1664.87	254.878	0.153092	-2.70753	0.121378	No	0.915592	No	Down
XP_011075478	CDS_27464_Unigene_43471	CDS_7422_Unigene_13158	PREDICTED: uncharacterized protein LOC105159942	602.103	67.2775	0.111737	-3.16182	0.123416	No	0.916276	No	Down
XP_011097631	CDS_18697_Unigene_31317	CDS_3939_Unigene_7255	UBP1-associated 2A-like	3897.05	762.047	0.195544	-2.35443	0.123449	No	0.916276	No	Down
XP_011096397	CDS_21300_Unigene_34934	CDS_19364_Unigene_31221	apoptosis inhibitor 5	111.3	900.483	8.09058	3.01624	0.123556	No	0.916543	No	Up
XP_011095399	CDS_6073_Unigene_12406	CDS_2876_Unigene_5495	translation factor SUI1 homolog	2264.65	11068.4	4.88748	2.28909	0.123732	No	0.916933	No	Up
XP_012834329	CDS_34872_Unigene_54054	CDS_16104_Unigene_26338	PREDICTED: uncharacterized protein LOC105955174 isoform X1	25.5063	159.137	6.23913	2.64134	0.12375	No	0.916933	No	Up
XP_011083318	CDS_15026_Unigene_26195	CDS_10971_Unigene_18495	potassium channel SKOR-like	430.515	2437.52	5.66185	2.50127	0.123829	No	0.91699	No	Up
XP_011077943	CDS_23922_Unigene_38532	CDS_20559_Unigene_32951	E3 ubiquitin- ligase BRE1A	360.953	43.9891	0.121869	-3.03659	0.123907	No	0.917039	No	Down
XP_011076724	CDS_12163_Unigene_22172	CDS_25179_Unigene_40342	eukaryotic translation initiation factor 3 subunit F-like	263.565	1680.64	6.37658	2.67278	0.12423	No	0.918902	No	Up
XP_011094431	CDS_29304_Unigene_46020	CDS_14288_Unigene_23526	PREDICTED: uncharacterized protein LOC105174130	47.9209	397.196	8.28857	3.05112	0.124309	No	0.918955	No	Up
XP_011100499	CDS_30308_Unigene_47430	CDS_7945_Unigene_13949	ATP-dependent RNA helicase DHX36 isoform X1	61.8335	542.101	8.76712	3.1321	0.124379	No	0.918955	No	Up
XP_011089027	CDS_667_Unigene_1565	CDS_5253_Unigene_9402	serine threonine- kinase OXI1	196.321	1357.19	6.91313	2.78934	0.124533	No	0.919038	No	Up
XP_012845310	CDS_12884_Unigene_23146	CDS_13684_Unigene_22592	PREDICTED: uncharacterized protein LOC105965315	1389.71	201.832	0.145234	-2.78355	0.124497	No	0.919038	No	Down
XP_011073770	CDS_32298_Unigene_50363	CDS_24235_Unigene_38518	glutathione chloroplastic	1500.23	7282.79	4.85443	2.2793	0.124962	No	0.919054	No	Up
XP_011075114	CDS_28263_Unigene_44585	CDS_15545_Unigene_25443	PREDICTED: uncharacterized protein LOC105159671 isoform X1	962.283	4767.65	4.95451	2.30874	0.125105	No	0.919054	No	Up
XP_011076386	CDS_1652_Unigene_3795	CDS_11613_Unigene_19452	leucine-rich repeat receptor kinase TDR	23.1875	135.849	5.8587	2.55058	0.12497	No	0.919054	No	Up
XP_011086214	CDS_17490_Unigene_29699	CDS_19074_Unigene_30803	PREDICTED: uncharacterized protein LOC105168011	383.367	2218.86	5.78782	2.53302	0.124676	No	0.919054	No	Up
XP_011095020	CDS_39298_Unigene_61002	CDS_4355_Unigene_7971	trihelix transcription factor GT-3b	62.6064	547.277	8.74155	3.12789	0.124954	No	0.919054	No	Up
XP_011088564	CDS_39135_Unigene_60713	CDS_14079_Unigene_23226	PREDICTED: uncharacterized protein LOC105169758	5947.61	1213.58	0.204046	-2.29304	0.124887	No	0.919054	No	Down
XP_011096421	CDS_2342_Unigene_5312	CDS_26954_Unigene_44145	GDSL esterase lipase At5g45910	1524.19	230.296	0.151094	-2.72649	0.125084	No	0.919054	No	Down
XP_011098921	CDS_30113_Unigene_47151	CDS_17232_Unigene_27993	PREDICTED: uncharacterized protein LOC105177453 isoform X1	771.372	90.5659	0.117409	-3.09039	0.124882	No	0.919054	No	Down
XP_011078395	CDS_16667_Unigene_28569	CDS_15029_Unigene_24658	heat stress transcription factor C-1-like	209.461	1418	6.76977	2.75911	0.125248	No	0.919577	No	Up
XP_011089867	CDS_3038_Unigene_6815	CDS_6121_Unigene_10942	PREDICTED: uncharacterized protein LOC105170690	428.197	50.4581	0.117839	-3.08512	0.125348	No	0.91979	No	Down
XP_011079565	CDS_17208_Unigene_29330	CDS_13544_Unigene_22386	universal stress A	9731.81	50881.2	5.22834	2.38635	0.125443	No	0.919964	No	Up
XP_011094168	CDS_3903_Unigene_8508	CDS_5451_Unigene_9727	lysosomal beta glucosidase-like	384.14	2213.69	5.76271	2.52675	0.125626	No	0.920778	No	Up
XP_011091936	CDS_24487_Unigene_39306	CDS_23397_Unigene_37226	aspartic ase 2 isoform X1	103.571	844.85	8.1572	3.02807	0.125831	No	0.921759	No	Up
XP_011076874	CDS_26894_Unigene_42628	CDS_4222_Unigene_7755	PREDICTED: uncharacterized protein LOC105161020 isoform X2	138.352	1036.33	7.49053	2.90507	0.127403	No	0.922085	No	Up
XP_011079803	CDS_35869_Unigene_55349	CDS_10201_Unigene_17371	mediator of RNA polymerase II transcription subunit 33A-like	81.1564	693.476	8.54493	3.09507	0.127026	No	0.922085	No	Up
XP_011080908	CDS_3199_Unigene_7122	CDS_27276_Unigene_45051	late blight resistance homolog R1B-19 isoform X1	348.586	2051.96	5.88653	2.55742	0.12595	No	0.922085	No	Up
XP_011080922	CDS_20762_Unigene_34133	CDS_8785_Unigene_15176	homeobox BEL1 homolog	1766.89	8479.55	4.79914	2.26277	0.127115	No	0.922085	No	Up
XP_011082474	CDS_25165_Unigene_40258	CDS_17367_Unigene_28184	universal stress A	566.549	2991.26	5.27979	2.40048	0.127036	No	0.922085	No	Up
XP_011094583	CDS_8099_Unigene_15973	CDS_13326_Unigene_22049	37S ribosomal mitochondrial	150.719	1110.08	7.36522	2.88073	0.126052	No	0.922085	No	Up
XP_011100076	CDS_26810_Unigene_42496	CDS_22021_Unigene_35156	S-adenosylmethionine carrier chloroplastic mitochondrial	85.021	719.352	8.46087	3.08081	0.127409	No	0.922085	No	Up
XP_012828371	CDS_9153_Unigene_17702	CDS_2211_Unigene_4402	peroxidase N1-like	123.667	956.117	7.73139	2.95073	0.127157	No	0.922085	No	Up
XP_012831314	CDS_35962_Unigene_55460	CDS_23713_Unigene_37708	ADP-ribosylation factor 1	511.672	2758.38	5.39091	2.43053	0.126896	No	0.922085	No	Up
XP_012836915	CDS_17332_Unigene_29481	CDS_16534_Unigene_26968	PREDICTED: uncharacterized protein LOC105957534 isoform X1	242.696	1566.79	6.45576	2.69059	0.126782	No	0.922085	No	Up
XP_012856793	CDS_18529_Unigene_31095	CDS_6885_Unigene_12382	organic cation carnitine transporter 7	8.5021	31.0511	3.65217	1.86876	0.126161	No	0.922085	No	Up
XP_012858944	CDS_16148_Unigene_27845	CDS_15498_Unigene_25362	ubiquitin carboxyl-terminal hydrolase isozyme L3	117.484	922.478	7.85197	2.97306	0.126826	No	0.922085	No	Up
XP_011071831	CDS_6212_Unigene_12616	CDS_7528_Unigene_13326	UDP-glycosyltransferase 90A1-like	296.801	38.8139	0.130774	-2.93485	0.126549	No	0.922085	No	Down
XP_011076972	CDS_1182_Unigene_2626	CDS_10614_Unigene_17960	GATA transcription factor 8-like	1380.43	203.126	0.147147	-2.76467	0.127176	No	0.922085	No	Down
XP_011077190	CDS_22456_Unigene_36587	CDS_19471_Unigene_31377	mediator of RNA polymerase II transcription subunit 25-like	578.143	65.9837	0.11413	-3.13124	0.12661	No	0.922085	No	Down
XP_011080575	CDS_8059_Unigene_15903	CDS_5785_Unigene_10326	PREDICTED: LOW QUALITY PROTEIN: uncharacterized protein LOC105163799	336.992	42.6953	0.126695	-2.98057	0.127237	No	0.922085	No	Down
XP_011083570	CDS_34242_Unigene_53140	CDS_21083_Unigene_33710	PREDICTED: uncharacterized protein LOC105166052	476.118	55.6333	0.116848	-3.0973	0.127273	No	0.922085	No	Down
XP_011083790	CDS_16659_Unigene_28556	CDS_3650_Unigene_6699	thylakoidal processing peptidase chloroplastic-like	1094.45	147.493	0.134764	-2.89149	0.126631	No	0.922085	No	Down
XP_011088820	CDS_9262_Unigene_17884	CDS_1274_Unigene_2500	phospholipid:diacylglycerol acyltransferase 2	394.188	47.8705	0.121441	-3.04168	0.127099	No	0.922085	No	Down
XP_011090395	CDS_26446_Unigene_42001	CDS_24999_Unigene_39760	axial regulator YABBY 1	1751.43	280.754	0.1603	-2.64116	0.126101	No	0.922085	No	Down
XP_011091041	CDS_2023_Unigene_4612	CDS_8889_Unigene_15340	primary amine oxidase	336.219	42.6953	0.126987	-2.97725	0.127519	No	0.922085	No	Down
XP_012831859	CDS_35617_Unigene_55044	CDS_9705_Unigene_16619	glucomannan 4-beta-mannosyltransferase 9	4020.72	804.742	0.200149	-2.32086	0.127487	No	0.922085	No	Down
XP_012845094	CDS_20583_Unigene_33895	CDS_14768_Unigene_24266	SRSF kinase 2-like	567.322	64.6899	0.114027	-3.13256	0.126366	No	0.922085	No	Down
XP_011079972	CDS_13476_Unigene_23963	CDS_10036_Unigene_17124	PRKR-interacting partial	99.7065	811.211	8.136	3.02432	0.128351	No	0.92654	No	Up
XP_011096948	CDS_15518_Unigene_26896	CDS_7941_Unigene_13936	calmodulin-lysine N-methyltransferase isoform X2	27.0521	168.194	6.21739	2.63631	0.128275	No	0.92654	No	Up
XP_012843748	CDS_33915_Unigene_52722	CDS_22263_Unigene_35519	SKP1 21	459.113	54.3395	0.118357	-3.07878	0.128326	No	0.92654	No	Down
XP_011096370	CDS_10809_Unigene_20192	CDS_9894_Unigene_16901	PREDICTED: uncharacterized protein LOC105175586 isoform X1	484.62	56.9271	0.117468	-3.08967	0.128574	No	0.927112	No	Down
XP_011101154	CDS_22144_Unigene_36181	CDS_6859_Unigene_12351	PREDICTED: uncharacterized protein LOC105179248 isoform X1	1099.09	150.081	0.13655	-2.8725	0.128553	No	0.927112	No	Down
XP_011078396	CDS_5317_Unigene_11188	CDS_20417_Unigene_32728	cucumber peeling cupredoxin	729.635	3664.04	5.02174	2.32819	0.128794	No	0.92818	No	Up
XP_011070091	CDS_14096_Unigene_24892	CDS_17430_Unigene_28307	G2 mitotic-specific cyclin-1-like	1500.23	230.296	0.153507	-2.70363	0.128956	No	0.928825	No	Down
XP_011086519	CDS_18129_Unigene_30568	CDS_11477_Unigene_19254	serine threonine- kinase PBS1	25.5063	152.668	5.98551	2.58147	0.129097	No	0.929158	No	Up
XP_011075353	CDS_8572_Unigene_16764	CDS_4315_Unigene_7911	probable glycerol-3-phosphate dehydrogenase [NAD(+)] cytosolic	874.171	109.973	0.125802	-2.99077	0.129146	No	0.929158	No	Down
XP_011093072	CDS_13652_Unigene_24220	CDS_11971_Unigene_19976	UDP-D-xylose:L-fucose alpha-1,3-D-xylosyltransferase MGP4	13.1396	55.6333	4.23402	2.08203	0.129305	No	0.929269	No	Up
XP_011097643	CDS_8554_Unigene_16736	CDS_9841_Unigene_16813	DNA polymerase zeta processivity subunit isoform X1	40.1917	298.867	7.43604	2.89453	0.129238	No	0.929269	No	Up
XP_011075985	CDS_19124_Unigene_31924	CDS_15342_Unigene_25124	PREDICTED: uncharacterized protein LOC105160349 isoform X1	313.805	1868.24	5.95352	2.57374	0.129686	No	0.929512	No	Up
XP_011086915	CDS_39281_Unigene_60967	CDS_27490_Unigene_45326	isoaspartyl peptidase L-asparaginase 1	2577.68	12311.8	4.7763	2.25589	0.129634	No	0.929512	No	Up
XP_011084343	CDS_10965_Unigene_20419	CDS_7217_Unigene_12849	transcription factor GTE6	622.199	72.4527	0.116446	-3.10227	0.129678	No	0.929512	No	Down
XP_011093892	CDS_3892_Unigene_8482	CDS_4459_Unigene_8123	ASPARTIC PROTEASE IN GUARD CELL 2	1501.78	231.59	0.15421	-2.69703	0.129699	No	0.929512	No	Down
XP_011100458	CDS_15094_Unigene_26261	CDS_8925_Unigene_15401	anthocyanidin 3-O-glucosyltransferase 2-like	566.549	65.9837	0.116466	-3.10202	0.129696	No	0.929512	No	Down
XP_011082099	CDS_2850_Unigene_6477	CDS_339_Unigene_647	PREDICTED: uncharacterized protein LOC105164948	31.6896	210.889	6.65483	2.7344	0.129982	No	0.931021	No	Up
XP_012854857	CDS_10243_Unigene_19363	CDS_9880_Unigene_16882	kinase chloroplastic-like	48.6938	386.846	7.94444	2.98995	0.130235	No	0.932315	No	Up
XP_011078243	CDS_18250_Unigene_30720	CDS_3083_Unigene_5821	receptor kinase HSL1	37.1001	263.935	7.11413	2.83069	0.130617	No	0.933226	No	Up
XP_011081231	CDS_664_Unigene_1557	CDS_1737_Unigene_3538	L-lactate dehydrogenase B	38.6459	279.46	7.2313	2.85426	0.130724	No	0.933226	No	Up
XP_011086752	CDS_34114_Unigene_52987	CDS_16483_Unigene_26891	4-coumarate-- ligase-like 9	37.873	271.698	7.17391	2.84276	0.130663	No	0.933226	No	Up
XP_012832436	CDS_31176_Unigene_48689	CDS_21925_Unigene_35014	cysteine synthase	4130.48	20138	4.87546	2.28554	0.130615	No	0.933226	No	Up
XP_012841432	CDS_10562_Unigene_19827	CDS_22145_Unigene_35323	serine threonine- kinase BRI1-like 2	41.7376	311.805	7.47061	2.90123	0.130582	No	0.933226	No	Up
XP_007035408	CDS_8217_Unigene_16141	CDS_10551_Unigene_17872	PH-response transcription factor pacC RIM101 isoform 1	237.286	1516.33	6.39031	2.67589	0.130825	No	0.933432	No	Up
XP_011080025	CDS_7828_Unigene_15499	CDS_4008_Unigene_7384	1-aminocyclopropane-1-carboxylate oxidase homolog 1-like	14.6854	64.6899	4.40503	2.13915	0.130982	No	0.934034	No	Up
XP_011090015	CDS_23890_Unigene_38479	CDS_10536_Unigene_17842	alkaline neutral invertase CINV1	98.9335	795.686	8.04263	3.00767	0.131139	No	0.934239	No	Up
XP_011078201	CDS_16440_Unigene_28269	CDS_8621_Unigene_14931	probable polyamine oxidase 5	788.377	97.0348	0.123082	-3.02231	0.131228	No	0.934239	No	Down
XP_011081948	CDS_31413_Unigene_48998	CDS_13389_Unigene_22139	PREDICTED: uncharacterized protein LOC105164847	1274.54	186.307	0.146176	-2.77423	0.131201	No	0.934239	No	Down
XP_011096706	CDS_815_Unigene_1994	CDS_2012_Unigene_3946	PREDICTED: patellin-4	2045.91	355.794	0.173905	-2.52363	0.131308	No	0.934291	No	Down
XP_011075469	CDS_394_Unigene_893	CDS_27590_Unigene_45488	PREDICTED: uncharacterized protein LOC105159938	457.568	2478.92	5.4176	2.43765	0.131578	No	0.935005	No	Up
XP_011082978	CDS_12010_Unigene_21977	CDS_5798_Unigene_10343	probable alpha,alpha-trehalose-phosphate synthase [UDP-forming] 7	76.5189	641.724	8.38647	3.06806	0.131625	No	0.935005	No	Up
XP_011099068	CDS_7236_Unigene_14437	CDS_5479_Unigene_9773	pentatricopeptide repeat-containing At3g02330	23.1875	129.38	5.57971	2.48019	0.131565	No	0.935005	No	Up
XP_011071772	CDS_25087_Unigene_40147	CDS_6702_Unigene_12112	transcription factor MYB1R1	1328.65	197.951	0.148987	-2.74674	0.131863	No	0.936179	No	Down
XP_011098008	CDS_38397_Unigene_58767	CDS_25312_Unigene_40533	PREDICTED: uncharacterized protein LOC105176797	1206.53	5723.76	4.744	2.24611	0.132085	No	0.93724	No	Up
XP_011069928	CDS_6715_Unigene_13484	CDS_3624_Unigene_6654	glucose-6-phosphate 1-epimerase	316.124	1859.19	5.88121	2.55611	0.132311	No	0.937834	No	Up
XP_011097493	CDS_7115_Unigene_14176	CDS_24769_Unigene_39324	14-3-3 1	1943.12	9114.81	4.69082	2.22984	0.132368	No	0.937834	No	Up
XP_012828085	CDS_10097_Unigene_19125	CDS_4438_Unigene_8092	ABC transporter A family member 1	132.942	984.58	7.40609	2.88871	0.132387	No	0.937834	No	Up
XP_011073263	CDS_18586_Unigene_31185	CDS_6802_Unigene_12263	respiratory burst oxidase homolog C-like	350.132	45.2829	0.129331	-2.95086	0.132573	No	0.938636	No	Down
XP_011070262	CDS_20035_Unigene_33176	CDS_18555_Unigene_29975	decapping nuclease DXO chloroplastic	176.998	1214.88	6.86377	2.779	0.13266	No	0.938732	No	Up
XP_011070406	CDS_6102_Unigene_12444	CDS_9439_Unigene_16182	RING-H2 finger ATL16-like	47.148	362.263	7.68354	2.94177	0.133015	No	0.938749	No	Up
XP_011072032	CDS_18022_Unigene_30436	CDS_7134_Unigene_12726	homeobox HD1	274.386	1669	6.08267	2.6047	0.133244	No	0.938749	No	Up
XP_011074309	CDS_36467_Unigene_56129	CDS_20834_Unigene_33343	inositol-tetrakisphosphate 1-kinase 2 isoform X1	78.8377	653.368	8.28751	3.05094	0.133243	No	0.938749	No	Up
XP_011074517	CDS_32520_Unigene_50661	CDS_22778_Unigene_36241	probable phosphatase 2C 55	164.632	1150.19	6.98643	2.80455	0.132834	No	0.938749	No	Up
XP_011092923	CDS_35818_Unigene_55275	CDS_27373_Unigene_45166	PREDICTED: uncharacterized protein LOC105172991 isoform X2	3160.46	15004.2	4.74746	2.24716	0.13305	No	0.938749	No	Up
XP_011096196	CDS_26303_Unigene_41798	CDS_22241_Unigene_35483	TRANSPORT INHIBITOR RESPONSE 1-like	153.811	1091.97	7.09941	2.8277	0.133185	No	0.938749	No	Up
XP_011099197	CDS_222_Unigene_482	CDS_25771_Unigene_41608	patatin 2	34.0084	229.002	6.7337	2.7514	0.132785	No	0.938749	No	Up
XP_012841755	CDS_21917_Unigene_35869	CDS_14622_Unigene_24041	reactive Intermediate Deaminase chloroplastic	5330.82	1121.72	0.210422	-2.24864	0.133202	No	0.938749	No	Down
XP_011093567	CDS_6319_Unigene_12790	CDS_2794_Unigene_5378	PREDICTED: uncharacterized protein LOC105173505	54.8772	441.185	8.0395	3.00711	0.133405	No	0.939188	No	Up
XP_012827462	CDS_35626_Unigene_55056	CDS_9877_Unigene_16874	ABC transporter C family member 2-like	1668.73	7795.13	4.6713	2.22382	0.133452	No	0.939188	No	Up
XP_011077043	CDS_15193_Unigene_26395	CDS_24757_Unigene_39309	premnaspirodiene oxygenase-like	20.0959	102.21	5.08612	2.34657	0.133704	No	0.939507	No	Up
XP_011086841	CDS_37868_Unigene_58032	CDS_23765_Unigene_37780	PREDICTED: uncharacterized protein LOC105168449	234.194	1483.99	6.33656	2.6637	0.133837	No	0.939507	No	Up
XP_011073322	CDS_11819_Unigene_21688	CDS_6461_Unigene_11632	ABC transporter C family member 13	216.417	32.3449	0.149457	-2.7422	0.133862	No	0.939507	No	Down
XP_011088794	CDS_36492_Unigene_56154	CDS_15177_Unigene_24902	UPSTREAM OF FLC	191.684	29.7574	0.155242	-2.68741	0.133753	No	0.939507	No	Down
XP_012846838	CDS_14252_Unigene_25098	CDS_5888_Unigene_10487	callose synthase 8	1175.61	169.488	0.14417	-2.79416	0.133789	No	0.939507	No	Down
XP_012836538	CDS_1076_Unigene_2425	CDS_8691_Unigene_15031	PREDICTED: uncharacterized protein LOC105957157	183.955	1243.34	6.75895	2.7568	0.133935	No	0.939509	No	Up
XP_010556584	CDS_28052_Unigene_44302	CDS_20933_Unigene_33507	ubiquitin-conjugating enzyme E2-17 kDa-like	583.553	2975.74	5.09934	2.35031	0.134525	No	0.941381	No	Up
XP_011075912	CDS_32173_Unigene_50179	CDS_18104_Unigene_29312	pyridoxal chloroplastic	132.942	975.524	7.33797	2.87538	0.134504	No	0.941381	No	Up
XP_011088543	CDS_16676_Unigene_28581	CDS_5518_Unigene_9840	tRNA-dihydrouridine(47) synthase [NAD(P)(+)]-like isoform X1	330.809	1905.76	5.76092	2.5263	0.134669	No	0.941381	No	Up
XP_011088944	CDS_31070_Unigene_48545	CDS_27355_Unigene_45139	thylakoid lumenal 19 kDa chloroplastic	3968.16	18949	4.77525	2.25558	0.134712	No	0.941381	No	Up
XP_012836174	CDS_17727_Unigene_30045	CDS_18878_Unigene_30499	myosin-binding 7-like	83.4752	681.832	8.16808	3.03	0.134637	No	0.941381	No	Up
XP_011082756	CDS_8726_Unigene_17013	CDS_6433_Unigene_11592	TPR repeat-containing thioredoxin TTL1-like	3032.93	595.147	0.196228	-2.34939	0.134416	No	0.941381	No	Down
XP_011089468	CDS_31628_Unigene_49315	CDS_22970_Unigene_36548	heterogeneous nuclear ribonucleo 1	2354.31	433.422	0.184097	-2.44146	0.134619	No	0.941381	No	Down
XP_011084206	CDS_10488_Unigene_19743	CDS_8653_Unigene_14979	DNA ligase 1-like	98.1606	774.985	7.89507	2.98095	0.135398	No	0.943496	No	Up
XP_011071552	CDS_25689_Unigene_40931	CDS_15980_Unigene_26164	peroxisomal adenine nucleotide carrier 1-like	1487.09	235.471	0.158343	-2.65887	0.135194	No	0.943496	No	Down
XP_011072943	CDS_20646_Unigene_33974	CDS_14658_Unigene_24092	carbon catabolite repressor 4 homolog 5 isoform X1	1751.43	294.986	0.168425	-2.56982	0.13533	No	0.943496	No	Down
XP_011098189	CDS_39132_Unigene_60706	CDS_6017_Unigene_10717	trichome birefringence-like 42	214.098	32.3449	0.151075	-2.72666	0.135295	No	0.943496	No	Down
XP_011099174	CDS_8484_Unigene_16607	CDS_6888_Unigene_12386	E3 ubiquitin- ligase CIP8-like	1074.36	151.374	0.140898	-2.82728	0.135284	No	0.943496	No	Down
XP_012830208	CDS_550_Unigene_1247	CDS_6740_Unigene_12167	U3 small nucleolar RNA-interacting 2-like	660.845	80.2155	0.121383	-3.04236	0.135454	No	0.943496	No	Down
XP_011091519	CDS_22256_Unigene_36333	CDS_11874_Unigene_19824	probable serine threonine- kinase NAK	336.219	1922.58	5.71824	2.51557	0.135551	No	0.943663	No	Up
XP_011093628	CDS_32056_Unigene_49954	CDS_1538_Unigene_3136	ROOT PRIMORDIUM DEFECTIVE 1	616.789	3099.94	5.02593	2.32939	0.135648	No	0.94383	No	Up
XP_011084454	CDS_19886_Unigene_32982	CDS_2480_Unigene_4848	PREDICTED: uncharacterized protein LOC105166699 isoform X2	33.2355	216.064	6.50101	2.70066	0.136042	No	0.946019	No	Up
XP_011097339	CDS_20444_Unigene_33701	CDS_20096_Unigene_32235	succinate dehydrogenase [ubiquinone] iron-sulfur subunit mitochondrial-like	613.697	3081.83	5.02174	2.32819	0.136109	No	0.946019	No	Up
XP_007026886	CDS_1274_Unigene_2769	CDS_25096_Unigene_40249	RHO guanyl-nucleotide exchange factor 11	2331.12	10776	4.62269	2.20873	0.136389	No	0.946945	No	Up
XP_011095252	CDS_4709_Unigene_10067	CDS_5925_Unigene_10551	PREDICTED: uncharacterized protein LOC105174762	141.444	24.5822	0.173794	-2.52455	0.136372	No	0.946945	No	Down
XP_011089173	CDS_9439_Unigene_18157	CDS_6476_Unigene_11658	probable receptor kinase At5g56460	37.1001	252.291	6.80027	2.76559	0.136542	No	0.946988	No	Up
XP_011070538	CDS_27546_Unigene_43570	CDS_19463_Unigene_31365	PREDICTED: uncharacterized protein LOC105156173 isoform X1	1310.1	199.245	0.152084	-2.71706	0.136479	No	0.946988	No	Down
XP_011098490	CDS_22028_Unigene_36016	CDS_19316_Unigene_31145	peptidyl-prolyl cis-trans isomerase chloroplastic isoform X2	1344.88	207.008	0.153923	-2.69972	0.136924	No	0.949126	No	Down
XP_011083055	CDS_34485_Unigene_53487	CDS_7180_Unigene_12795	PHR1-LIKE 1-like	102.025	791.804	7.76087	2.95622	0.137188	No	0.950121	No	Up
XP_011083931	CDS_4659_Unigene_9974	CDS_9499_Unigene_16290	PREDICTED: uncharacterized protein LOC105166321	942.96	128.086	0.135834	-2.88008	0.137215	No	0.950121	No	Down
XP_011073724	CDS_3122_Unigene_7003	CDS_6698_Unigene_12098	3-isopropylmalate dehydratase large subunit	285.207	1687.11	5.9154	2.56448	0.137782	No	0.953533	No	Up
XP_011089275	CDS_31931_Unigene_49748	CDS_23819_Unigene_37859	PREDICTED: uncharacterized protein LOC105170284	132.169	957.41	7.24383	2.85675	0.13786	No	0.953562	No	Up
XP_011071378	CDS_15241_Unigene_26483	CDS_23949_Unigene_38062	ATP-citrate synthase beta chain 2	1963.21	8988.01	4.57822	2.19479	0.138119	No	0.954007	No	Up
XP_011075512	CDS_7348_Unigene_14647	CDS_11110_Unigene_18686	E3 ubiquitin- ligase RING1-like	1545.06	7087.42	4.58714	2.1976	0.138146	No	0.954007	No	Up
XP_011093912	CDS_18004_Unigene_30406	CDS_17904_Unigene_29023	PREDICTED: uncharacterized protein LOC105173740	1313.96	201.832	0.153606	-2.70269	0.138104	No	0.954007	No	Down
XP_011091024	CDS_26741_Unigene_42429	CDS_21380_Unigene_34182	WD repeat-containing 43	47.9209	355.794	7.42461	2.89232	0.138276	No	0.95439	No	Up
XP_011075667	CDS_6778_Unigene_13615	CDS_15741_Unigene_25767	PREDICTED: uncharacterized protein LOC105160099 isoform X2	51.0126	386.846	7.58333	2.92283	0.138362	No	0.954478	No	Up
XP_011075586	CDS_28002_Unigene_44234	CDS_6804_Unigene_12265	PREDICTED: uncharacterized protein LOC105160027	112.846	847.438	7.50968	2.90875	0.139068	No	0.955793	No	Up
XP_011078268	CDS_33455_Unigene_52091	CDS_13039_Unigene_21599	probable ATP-dependent DNA helicase HFM1	27.0521	155.256	5.73913	2.52083	0.139174	No	0.955793	No	Up
XP_012854342	CDS_15032_Unigene_26206	CDS_18364_Unigene_29711	UDP-glycosyltransferase 83A1-like	993.973	4636.97	4.66509	2.2219	0.139184	No	0.955793	No	Up
XP_011072284	CDS_37056_Unigene_56944	CDS_21252_Unigene_33964	N-alpha-acetyltransferase auxiliary subunit	2086.11	379.083	0.181718	-2.46023	0.138914	No	0.955793	No	Down
XP_011081593	CDS_37864_Unigene_58027	CDS_25049_Unigene_39962	myosin-15 isoform X2	88.1127	18.1132	0.205568	-2.28231	0.138941	No	0.955793	No	Down
XP_011086461	CDS_21852_Unigene_35750	CDS_6198_Unigene_11090	PREDICTED: uncharacterized protein LOC105168193	232.648	34.9325	0.150152	-2.73551	0.13901	No	0.955793	No	Down
XP_011089194	CDS_27495_Unigene_43511	CDS_14519_Unigene_23874	PREDICTED: uncharacterized protein LOC105170220	638.43	78.9217	0.123618	-3.01604	0.139122	No	0.955793	No	Down
XP_011089849	CDS_28644_Unigene_45087	CDS_14560_Unigene_23937	DNA repair RAD51 homolog 2 isoform X1	139.125	24.5822	0.176691	-2.5007	0.138755	No	0.955793	No	Down
XP_011100220	CDS_27190_Unigene_43062	CDS_20568_Unigene_32962	transcription factor TCP10-like	813.11	106.091	0.130476	-2.93814	0.13922	No	0.955793	No	Down
XP_011098902	CDS_13875_Unigene_24554	CDS_5015_Unigene_9014	nuclear transport factor 2-like	2240.69	416.603	0.185926	-2.4272	0.139471	No	0.957006	No	Down
XP_011077103	CDS_33553_Unigene_52193	CDS_19843_Unigene_31915	sister chromatid cohesion 1 4	60.2876	473.53	7.85452	2.97352	0.139653	No	0.957242	No	Up
XP_012855934	CDS_15742_Unigene_27226	CDS_67_Unigene_140	probable histone H2A variant 3	2642.61	513.638	0.194368	-2.36314	0.139603	No	0.957242	No	Down
XP_012838510	CDS_13469_Unigene_23956	CDS_5507_Unigene_9820	serine threonine- kinase Nek5	459.886	58.2209	0.126598	-2.98167	0.139735	No	0.957292	No	Down
XP_011074513	CDS_31571_Unigene_49220	CDS_24265_Unigene_38573	deSI At4g17486	979.287	137.143	0.140043	-2.83606	0.140098	No	0.958145	No	Down
XP_011081583	CDS_10353_Unigene_19535	CDS_12987_Unigene_21514	polyadenylate-binding -interacting 7 isoform X1	1989.49	358.382	0.180137	-2.47283	0.140107	No	0.958145	No	Down
XP_011099783	CDS_5928_Unigene_12171	CDS_3165_Unigene_5939	PREDICTED: protein TONSOKU	625.291	77.6279	0.124147	-3.00988	0.140116	No	0.958145	No	Down
XP_012840211	CDS_12924_Unigene_23196	CDS_17311_Unigene_28107	C-terminal binding AN	2365.13	447.654	0.189273	-2.40146	0.140157	No	0.958145	No	Down
XP_011071483	CDS_15230_Unigene_26464	CDS_27617_Unigene_45537	probable serine threonine- kinase At1g54610 isoform X2	368.682	49.1643	0.133352	-2.90669	0.140436	No	0.95853	No	Down
XP_011083447	CDS_8942_Unigene_17353	CDS_5776_Unigene_10311	NAC transcription factor 29-like	381.822	50.4581	0.132151	-2.91974	0.140369	No	0.95853	No	Down
XP_011085983	CDS_33049_Unigene_51437	CDS_11581_Unigene_19409	exportin-7 isoform X1	722.679	91.8597	0.12711	-2.97585	0.140375	No	0.95853	No	Down
XP_011071009	CDS_38528_Unigene_59019	CDS_24665_Unigene_39199	PREDICTED: uncharacterized protein LOC105156547	368.682	2017.03	5.47092	2.45178	0.141364	No	0.958633	No	Up
XP_011086412	CDS_8412_Unigene_16469	CDS_6398_Unigene_11528	AMP deaminase-like	47.148	340.269	7.21703	2.85141	0.141297	No	0.958633	No	Up
XP_011091974	CDS_17158_Unigene_29273	CDS_13724_Unigene_22664	O-glucosyltransferase rumi homolog isoform X2	81.1564	640.43	7.8913	2.98026	0.141714	No	0.958633	No	Up
XP_011092022	CDS_24441_Unigene_39260	CDS_16029_Unigene_26231	aspartic ase 1 isoform X2	30.9167	187.601	6.06793	2.60121	0.140765	No	0.958633	No	Up
XP_011095266	CDS_40437_Unigene_64052	CDS_3373_Unigene_6245	dynein light chain cytoplasmic	238.059	1460.7	6.13587	2.61727	0.14093	No	0.958633	No	Up
XP_011099845	CDS_14989_Unigene_26143	CDS_14040_Unigene_23158	ATP synthase subunit mitochondrial-like	1461.59	6620.36	4.52957	2.17937	0.14164	No	0.958633	No	Up
XP_012837691	CDS_32533_Unigene_50681	CDS_13800_Unigene_22784	PREDICTED: syntaxin-43-like	97.3877	747.815	7.67874	2.94087	0.14165	No	0.958633	No	Up
XP_012852805	CDS_34262_Unigene_53161	CDS_22309_Unigene_35581	PREDICTED: uncharacterized protein LOC105972398	57.1959	437.304	7.64571	2.93465	0.141863	No	0.958633	No	Up
XP_011075861	CDS_21303_Unigene_34937	CDS_783_Unigene_1482	pentatricopeptide repeat-containing At4g17915	241.923	36.2263	0.149743	-2.73944	0.140711	No	0.958633	No	Down
XP_011081976	CDS_5591_Unigene_11622	CDS_19432_Unigene_31319	pentatricopeptide repeat-containing chloroplastic	3415.53	706.414	0.206824	-2.27352	0.140603	No	0.958633	No	Down
XP_011083480	CDS_12777_Unigene_23000	CDS_14077_Unigene_23223	PREDICTED: uncharacterized protein LOC105166005	4360.03	935.416	0.214543	-2.22066	0.141347	No	0.958633	No	Down
XP_011085050	CDS_26003_Unigene_41357	CDS_1259_Unigene_2459	2-alkenal reductase (NADP(+)-dependent)-like	840.935	112.56	0.133852	-2.90129	0.141688	No	0.958633	No	Down
XP_011090931	CDS_31256_Unigene_48801	CDS_6549_Unigene_11785	zinc finger CCCH domain-containing 32	228.784	34.9325	0.152688	-2.71134	0.141342	No	0.958633	No	Down
XP_011092150	CDS_9763_Unigene_18607	CDS_15444_Unigene_25275	PREDICTED: uncharacterized protein LOC105172430	3767.2	795.686	0.211214	-2.24322	0.141672	No	0.958633	No	Down
XP_011092159	CDS_7601_Unigene_15077	CDS_7116_Unigene_12702	solute carrier family 40 member chloroplastic isoform X2	524.039	65.9837	0.125914	-2.98949	0.141834	No	0.958633	No	Down
XP_011099353	CDS_11796_Unigene_21649	CDS_8181_Unigene_14296	PREDICTED: uncharacterized protein LOC105177800	180.863	29.7574	0.16453	-2.60358	0.141781	No	0.958633	No	Down
XP_011099750	CDS_37800_Unigene_57935	CDS_3588_Unigene_6594	phosphatidylinositol 4-kinase beta 1-like	204.823	32.3449	0.157916	-2.66277	0.141373	No	0.958633	No	Down
XP_012829753	CDS_23766_Unigene_38288	CDS_16201_Unigene_26477	PHLOEM PROTEIN 2-LIKE A1-like	3870	820.268	0.211955	-2.23817	0.141597	No	0.958633	No	Down
XP_012853425	CDS_36676_Unigene_56426	CDS_23942_Unigene_38056	RNA-binding 39-like	1841.86	326.037	0.177015	-2.49806	0.141686	No	0.958633	No	Down
XP_011081060	CDS_19139_Unigene_31946	CDS_19391_Unigene_31263	PGR5 chloroplastic	8199.12	39189.1	4.77968	2.25691	0.141977	No	0.958905	No	Up
XP_011069396	CDS_22963_Unigene_37238	CDS_2840_Unigene_5444	PREDICTED: protein DEK-like	1000.93	4607.21	4.60294	2.20255	0.142498	No	0.959113	No	Up
XP_011086425	CDS_30396_Unigene_47587	CDS_18145_Unigene_29374	HIPL1 -like	65.698	513.638	7.81816	2.96683	0.142417	No	0.959113	No	Up
XP_011098751	CDS_19356_Unigene_32253	CDS_8380_Unigene_14585	ninja-family AFP3-like isoform X1	105.89	794.392	7.50206	2.90729	0.142756	No	0.959113	No	Up
XP_011101681	CDS_21501_Unigene_35275	CDS_18840_Unigene_30433	pleckstrin homology domain-containing family A member 8	340.084	1887.65	5.55054	2.47263	0.14271	No	0.959113	No	Up
XP_012855643	CDS_36176_Unigene_55719	CDS_23640_Unigene_37587	PREDICTED: uncharacterized protein LOC105975024	1334.83	6036.86	4.52257	2.17714	0.142826	No	0.959113	No	Up
XP_011073158	CDS_13243_Unigene_23656	CDS_4054_Unigene_7476	N-alpha-acetyltransferase 40	288.299	41.4015	0.143606	-2.79981	0.142109	No	0.959113	No	Down
XP_011077227	CDS_16399_Unigene_28213	CDS_14180_Unigene_23362	PREDICTED: uncharacterized protein LOC105161282 isoform X2	1400.53	225.121	0.16074	-2.6372	0.142243	No	0.959113	No	Down
XP_011082079	CDS_11660_Unigene_21410	CDS_4750_Unigene_8564	PREDICTED: uncharacterized protein LOC105164936	250.426	37.5201	0.149826	-2.73864	0.142763	No	0.959113	No	Down
XP_011082722	CDS_7440_Unigene_14804	CDS_5873_Unigene_10467	RNA exonuclease 4	1133.87	169.488	0.149477	-2.74201	0.142481	No	0.959113	No	Down
XP_011085198	CDS_16823_Unigene_28783	CDS_9610_Unigene_16481	WPP domain-associated	533.314	67.2775	0.12615	-2.98679	0.142422	No	0.959113	No	Down
XP_011099339	CDS_37218_Unigene_57157	CDS_19847_Unigene_31921	suppressor of RPS4-RLD 1	1525.74	253.584	0.166204	-2.58897	0.142565	No	0.959113	No	Down
XP_009780344	CDS_27293_Unigene_43227	CDS_20553_Unigene_32944	glucose-induced degradation 4 partial	359.407	1966.57	5.47172	2.45199	0.142952	No	0.959152	No	Up
XP_011085243	CDS_3001_Unigene_6753	CDS_7756_Unigene_13643	glucan endo-1,3-beta-glucosidase 11-like	238.059	36.2263	0.152174	-2.71621	0.142981	No	0.959152	No	Down
XP_012848782	CDS_5593_Unigene_11624	CDS_1190_Unigene_2312	PREDICTED: uncharacterized protein LOC105968687	1178.7	5356.32	4.54426	2.18405	0.143103	No	0.959471	No	Up
XP_011087203	CDS_12557_Unigene_22726	CDS_19355_Unigene_31203	PREDICTED: uncharacterized protein LOC105168755 isoform X3	80.3835	628.786	7.82232	2.9676	0.143474	No	0.961463	No	Up
XP_011075911	CDS_40136_Unigene_63399	CDS_24598_Unigene_39117	homeobox-leucine zipper ATHB-12-like	173.907	1145.01	6.58406	2.71898	0.143707	No	0.962527	No	Up
XP_011096428	CDS_28010_Unigene_44247	CDS_21993_Unigene_35115	UBP1-associated 2C	803.835	3757.19	4.67408	2.22468	0.144018	No	0.963105	No	Up
XP_011082601	CDS_2886_Unigene_6552	CDS_7682_Unigene_13533	ASPARTIC PROTEASE IN GUARD CELL 2	2128.62	398.49	0.187206	-2.4173	0.143917	No	0.963105	No	Down
XP_011101856	CDS_29192_Unigene_45852	CDS_4742_Unigene_8553	ELMO domain-containing A-like isoform X1	765.962	100.916	0.131751	-2.92411	0.143958	No	0.963105	No	Down
XP_011088075	CDS_29944_Unigene_46882	CDS_14849_Unigene_24389	glutamine--fructose-6-phosphate aminotransferase [isomerizing] 2-like	657.753	84.0969	0.127855	-2.96742	0.144303	No	0.964015	No	Down
XP_012845056	CDS_32163_Unigene_50166	CDS_21632_Unigene_34567	vacuolar sorting-associated 35A	259.701	38.8139	0.149457	-2.7422	0.144293	No	0.964015	No	Down
XP_011070383	CDS_10798_Unigene_20178	CDS_24814_Unigene_39398	methionine gamma-lyase	405.009	2142.53	5.29008	2.40329	0.144708	No	0.96503	No	Up
XP_011076446	CDS_39435_Unigene_61630	CDS_3386_Unigene_6272	peptide methionine sulfoxide reductase A1-like	2879.89	12939.3	4.49297	2.16767	0.144769	No	0.96503	No	Up
XP_011079695	CDS_12925_Unigene_23199	CDS_8358_Unigene_14558	autophagy-related 18a-like	381.049	2041.61	5.35788	2.42166	0.144951	No	0.96503	No	Up
XP_011080422	CDS_14794_Unigene_25910	CDS_12956_Unigene_21478	PREDICTED: dihydropyrimidinase	558.047	2763.55	4.95219	2.30807	0.144751	No	0.96503	No	Up
XP_011097704	CDS_22139_Unigene_36172	CDS_3280_Unigene_6092	probable amino acid permease 7	1153.97	5215.3	4.51945	2.17615	0.14483	No	0.96503	No	Up
XP_011099873	CDS_1514_Unigene_3306	CDS_2184_Unigene_4341	PREDICTED: LOW QUALITY PROTEIN: uncharacterized protein LOC105178172	24.7334	130.674	5.28329	2.40144	0.144623	No	0.96503	No	Up
XP_011084157	CDS_30613_Unigene_47864	CDS_13351_Unigene_22084	protection of telomeres 1b isoform X2	578.143	73.7465	0.127558	-2.97078	0.145054	No	0.96503	No	Down
XP_011100095	CDS_9791_Unigene_18654	CDS_7950_Unigene_13957	FLX-like 2	821.612	111.267	0.135425	-2.88444	0.145053	No	0.96503	No	Down
XP_011072363	CDS_15765_Unigene_27263	CDS_18947_Unigene_30619	PREDICTED: uncharacterized protein LOC105157640	368.682	1984.69	5.38319	2.42846	0.145759	No	0.966262	No	Up
XP_011086710	CDS_18228_Unigene_30689	CDS_10085_Unigene_17195	PREDICTED: uncharacterized protein LOC105168352	173.134	1132.07	6.53872	2.70901	0.145687	No	0.966262	No	Up
XP_011094308	CDS_10008_Unigene_18986	CDS_20400_Unigene_32705	caffeoylshikimate esterase-like	296.028	1684.52	5.69043	2.50854	0.145535	No	0.966262	No	Up
XP_011097922	CDS_40229_Unigene_63710	CDS_25679_Unigene_41482	PREDICTED: uncharacterized protein LOC105176722	2483.39	11067.1	4.45647	2.1559	0.145557	No	0.966262	No	Up
XP_011080940	CDS_13956_Unigene_24677	CDS_15716_Unigene_25731	mitogen-activated kinase kinase kinase YODA	1456.95	241.94	0.166059	-2.59023	0.145735	No	0.966262	No	Down
XP_011092099	CDS_24865_Unigene_39831	CDS_20442_Unigene_32770	riboflavin biosynthesis chloroplastic	643.841	82.8031	0.128608	-2.95895	0.145763	No	0.966262	No	Down
XP_012828200	CDS_18712_Unigene_31344	CDS_12292_Unigene_20437	PREDICTED: uncharacterized protein LOC105949435	306.076	43.9891	0.14372	-2.79867	0.14537	No	0.966262	No	Down
XP_011070823	CDS_36212_Unigene_55752	CDS_4081_Unigene_7529	late blight resistance homolog R1B-17	1655.59	288.517	0.174268	-2.52062	0.146063	No	0.966759	No	Down
XP_011091852	CDS_37991_Unigene_58200	CDS_18677_Unigene_30175	E3 ubiquitin- ligase KEG	2957.96	608.085	0.205576	-2.28226	0.146052	No	0.966759	No	Down
XP_011094484	CDS_28803_Unigene_45309	CDS_13586_Unigene_22455	3-phosphoinositide-dependent kinase 2-like	142.99	25.876	0.180964	-2.46623	0.146063	No	0.966759	No	Down
XP_011072253	CDS_20769_Unigene_34138	CDS_9868_Unigene_16858	bifunctional UDP-glucose 4-epimerase and UDP-xylose 4-epimerase 1-like	309.94	1738.86	5.61032	2.48808	0.146167	No	0.966949	No	Up
XP_011097742	CDS_30715_Unigene_48024	CDS_10859_Unigene_18315	serine threonine- kinase D6PKL2-like	463.751	60.8085	0.131123	-2.93101	0.146259	No	0.967064	No	Down
XP_007035686	CDS_40218_Unigene_63699	CDS_1371_Unigene_2756	MLP 423	53.3314	386.846	7.25362	2.8587	0.14654	No	0.968281	No	Up
XP_011094477	CDS_39186_Unigene_60793	CDS_6514_Unigene_11723	PREDICTED: uncharacterized protein LOC105174167	70.3356	539.514	7.67057	2.93933	0.146602	No	0.968281	No	Up
XP_011096577	CDS_2711_Unigene_6256	CDS_278_Unigene_522	HEADING DATE 3A-like	27.8251	153.962	5.53321	2.46812	0.146668	No	0.968281	No	Up
XP_012829308	CDS_25914_Unigene_41232	CDS_13096_Unigene_21689	NADPH:adrenodoxin mitochondrial	85.7939	654.662	7.63063	2.9318	0.147133	No	0.969367	No	Up
XP_011072775	CDS_23738_Unigene_38232	CDS_3908_Unigene_7187	PREDICTED: uncharacterized protein LOC105157935	290.617	42.6953	0.146913	-2.76697	0.146962	No	0.969367	No	Down
XP_011077290	CDS_10757_Unigene_20109	CDS_6746_Unigene_12182	PREDICTED: protein fluG	2328.03	452.829	0.194512	-2.36207	0.146995	No	0.969367	No	Down
XP_011098353	CDS_18227_Unigene_30688	CDS_8056_Unigene_14113	PREDICTED: uncharacterized protein LOC105177032	1298.5	208.301	0.160417	-2.6401	0.147093	No	0.969367	No	Down
XP_011080040	CDS_902_Unigene_2150	CDS_6187_Unigene_11067	root UVB sensitive chloroplastic isoform X2	32.4626	192.776	5.93841	2.57008	0.147233	No	0.969526	No	Up
XP_011100908	CDS_12377_Unigene_22460	CDS_14148_Unigene_23314	iron-sulfur assembly chloroplastic	1014.84	4580.04	4.51306	2.17411	0.147416	No	0.969743	No	Up
XP_011080166	CDS_22732_Unigene_36922	CDS_13031_Unigene_21586	probable pectate lyase 8	131.396	24.5822	0.187084	-2.41824	0.147415	No	0.969743	No	Down
XP_011084378	CDS_36917_Unigene_56727	CDS_22230_Unigene_35465	rab GTPase-activating 1-like	61.8335	463.18	7.49076	2.90511	0.147505	No	0.969837	No	Up
XP_011095117	CDS_7271_Unigene_14496	CDS_5470_Unigene_9761	U-box domain-containing 16	599.785	77.6279	0.129426	-2.9498	0.147637	No	0.97021	No	Down
XP_011100733	CDS_5598_Unigene_11633	CDS_868_Unigene_1721	pentatricopeptide repeat-containing At3g48810	504.716	65.9837	0.130734	-2.93529	0.14784	No	0.971047	No	Down
XP_011088186	CDS_24805_Unigene_39745	CDS_14601_Unigene_24008	probable indole-3-acetic acid-amido synthetase	422.786	56.9271	0.134647	-2.89274	0.148022	No	0.971748	No	Down
XP_011086161	CDS_15710_Unigene_27180	CDS_12713_Unigene_21077	PREDICTED: uncharacterized protein LOC105167962	373.32	51.7519	0.138626	-2.85073	0.148254	No	0.972773	No	Down
XP_011072950	CDS_2481_Unigene_5744	CDS_7144_Unigene_12740	PREDICTED: uncharacterized protein LOC105158039	12.3667	46.5767	3.7663	1.91315	0.148435	No	0.972972	No	Up
XP_011089500	CDS_1998_Unigene_4572	CDS_7322_Unigene_13006	scarecrow 30	1113.78	170.781	0.153336	-2.70524	0.148368	No	0.972972	No	Down
XP_011080541	CDS_1011_Unigene_2311	CDS_1822_Unigene_3656	PREDICTED: uncharacterized protein LOC105163778	911.271	130.674	0.143397	-2.80191	0.148964	No	0.975944	No	Down
XP_011094505	CDS_29869_Unigene_46776	CDS_22202_Unigene_35420	PREDICTED: uncharacterized protein LOC105174183	43.2834	285.929	6.60598	2.72377	0.149269	No	0.975959	No	Up
XP_011072682	CDS_34694_Unigene_53784	CDS_11326_Unigene_19004	AT-rich interactive domain-containing 4	346.267	49.1643	0.141984	-2.8162	0.149263	No	0.975959	No	Down
XP_011074498	CDS_14371_Unigene_25283	CDS_5676_Unigene_10126	phosphatidylinositol 4-kinase gamma 4	194.002	32.3449	0.166724	-2.58446	0.149265	No	0.975959	No	Down
XP_011096366	CDS_15330_Unigene_26615	CDS_10834_Unigene_18280	interferon-induced guanylate-binding 1	2072.97	394.608	0.190359	-2.3932	0.14916	No	0.975959	No	Down
XP_011083517	CDS_37739_Unigene_57863	CDS_1136_Unigene_2193	5 -3 exoribonuclease 3 isoform X5	128.304	892.721	6.95783	2.79864	0.149345	No	0.975964	No	Up
XP_011072453	CDS_39029_Unigene_60578	CDS_12250_Unigene_20381	GDSL esterase lipase APG	10412.8	2368.94	0.227504	-2.13604	0.149487	No	0.976393	No	Down
XP_011099716	CDS_14390_Unigene_25329	CDS_10748_Unigene_18159	trichome birefringence-like 14	163.859	1068.68	6.52194	2.7053	0.149787	No	0.976872	No	Up
XP_011072636	CDS_33870_Unigene_52662	CDS_18383_Unigene_29736	dentin sialophospho	928.275	134.555	0.144952	-2.78636	0.149744	No	0.976872	No	Down
XP_012839624	CDS_1198_Unigene_2658	CDS_7060_Unigene_12616	PREDICTED: reticulocalbin-2	783.739	107.385	0.137017	-2.86758	0.149708	No	0.976872	No	Down
XP_011091198	CDS_15835_Unigene_27358	CDS_18909_Unigene_30564	1-aminocyclopropane-1-carboxylate oxidase homolog 1-like	36.3272	222.533	6.12581	2.6149	0.150109	No	0.977834	No	Up
XP_011082415	CDS_5229_Unigene_11006	CDS_27047_Unigene_44280	PREDICTED: uncharacterized protein LOC105165189	519.401	68.5713	0.13202	-2.92117	0.150162	No	0.977834	No	Down
XP_011092453	CDS_32888_Unigene_51200	CDS_15976_Unigene_26159	U-box domain-containing 33	601.33	78.9217	0.131245	-2.92966	0.150134	No	0.977834	No	Down
XP_012850916	CDS_40472_Unigene_64122	CDS_15403_Unigene_25221	probable carotenoid cleavage dioxygenase chloroplastic isoform X1	619.88	81.5093	0.131492	-2.92695	0.150255	No	0.977948	No	Down
XP_011071762	CDS_1838_Unigene_4324	CDS_6898_Unigene_12398	formin 4	192.457	32.3449	0.168064	-2.57292	0.150471	No	0.97886	No	Down
XP_011091478	CDS_39542_Unigene_61778	CDS_1041_Unigene_2072	exocyst complex component EXO70A1	102.798	749.109	7.28719	2.86536	0.150725	No	0.980015	No	Up
XP_011091487	CDS_31460_Unigene_49078	CDS_4313_Unigene_7908	uveal autoantigen with coiled-coil domains and ankyrin repeats	342.403	49.1643	0.143586	-2.80001	0.150902	No	0.980672	No	Down
XP_011069981	CDS_3359_Unigene_7423	CDS_2418_Unigene_4755	PREDICTED: uncharacterized protein LOC105155746	1671.05	7250.44	4.33886	2.11732	0.15195	No	0.98143	No	Up
XP_011081596	CDS_26802_Unigene_42488	CDS_208_Unigene_416	copper-transporting ATPase chloroplastic	214.098	1295.09	6.04905	2.59671	0.152046	No	0.98143	No	Up
XP_011089580	CDS_21100_Unigene_34658	CDS_123_Unigene_251	ribonuclease 2	65.698	485.174	7.38491	2.88458	0.151461	No	0.98143	No	Up
XP_011090457	CDS_38210_Unigene_58518	CDS_23996_Unigene_38125	PREDICTED: LOW QUALITY PROTEIN: uncharacterized protein LOC105171130	486.938	2414.23	4.95797	2.30975	0.152084	No	0.98143	No	Up
XP_011099137	CDS_20657_Unigene_33992	CDS_15919_Unigene_26070	heat shock factor HSF24	187.046	1170.89	6.25988	2.64614	0.15192	No	0.98143	No	Up
XP_012839405	CDS_21423_Unigene_35149	CDS_17469_Unigene_28375	YLP motif-containing 1 isoform X3	70.3356	522.694	7.43144	2.89364	0.151896	No	0.98143	No	Up
XP_012858545	CDS_11212_Unigene_20765	CDS_2057_Unigene_4052	PREDICTED: uricase	520.174	2552.66	4.90733	2.29494	0.151217	No	0.98143	No	Up
XP_011071605	CDS_13204_Unigene_23598	CDS_1320_Unigene_2612	hypersensitive-induced response 1	4262.64	950.941	0.223087	-2.16432	0.151466	No	0.98143	No	Down
XP_011071776	CDS_38826_Unigene_59823	CDS_12440_Unigene_20661	5-formyltetrahydrofolate cyclo- mitochondrial	2904.63	608.085	0.20935	-2.25601	0.151255	No	0.98143	No	Down
XP_011072194	CDS_10781_Unigene_20150	CDS_10617_Unigene_17963	phosphatidylinositol glycan anchor biosynthesis class U -like	839.389	119.029	0.141805	-2.81802	0.152063	No	0.98143	No	Down
XP_011087740	CDS_19874_Unigene_32956	CDS_9742_Unigene_16662	transcription factor bHLH100	847.118	120.323	0.142038	-2.81565	0.15181	No	0.98143	No	Down
XP_011098894	CDS_27188_Unigene_43060	CDS_20569_Unigene_32962	probable phytol kinase chloroplastic	1080.54	166.9	0.15446	-2.6947	0.151714	No	0.98143	No	Down
XP_011098934	CDS_33993_Unigene_52826	CDS_22499_Unigene_35843	PREDICTED: uncharacterized protein At2g33490 isoform X2	691.762	93.1534	0.134661	-2.89259	0.152061	No	0.98143	No	Down
XP_012835973	CDS_18019_Unigene_30433	CDS_26383_Unigene_42926	PREDICTED: uncharacterized protein LOC105956651	633.02	84.0969	0.13285	-2.91213	0.151836	No	0.98143	No	Down
XP_012832822	CDS_4593_Unigene_9846	CDS_11760_Unigene_19661	sister-chromatid cohesion 3 isoform X2	4634.42	1044.09	0.225291	-2.15014	0.152204	No	0.981713	No	Down
[truncated: 10,900 more rows]

## Sheet: Upregulated
id	CONTROL_ID	SALT_ID	Description	Control_baseMean	Salt_baseMean	foldChange	log2FoldChange	pval	Significance	padj	Significance	Regulation
XP_011085713	CDS_14008_Unigene_24746	CDS_26744_Unigene_43881	cyclic nucleotide-gated ion channel 2-like	23.1875	9664.67	416.804	8.70323	6.15992e-06	Yes	0.0314158	Yes	Up
XP_011093699	CDS_12160_Unigene_22167	CDS_21001_Unigene_33595	serine acetyltransferase 5-like	18.55	6214.11	334.992	8.38798	1.28929e-05	Yes	0.0314158	Yes	Up
XP_011100245	CDS_12189_Unigene_22188	CDS_12879_Unigene_21355	26S proteasome non-ATPase regulatory subunit 2 homolog A-like	32.4626	7278.91	224.225	7.8088	2.84574e-05	Yes	0.0314158	Yes	Up
XP_011087232	CDS_1990_Unigene_4559	CDS_1881_Unigene_3739	thioredoxin-like 1- chloroplastic	39.4188	8603.76	218.265	7.76994	2.81928e-05	Yes	0.0314158	Yes	Up
XP_011089617	CDS_19372_Unigene_32274	CDS_20222_Unigene_32438	serine carboxypeptidase 1	16.2313	4109.1	253.159	7.9839	4.09811e-05	Yes	0.034995	Yes	Up
XP_012852995	CDS_28081_Unigene_44340	CDS_19742_Unigene_31773	NRT1 PTR FAMILY -like	27.8251	5683.65	204.264	7.67429	4.19614e-05	Yes	0.034995	Yes	Up
XP_011087488	CDS_12204_Unigene_22210	CDS_15117_Unigene_24804	nicotianamine synthase-like	36.3272	6871.36	189.152	7.5634	4.34046e-05	Yes	0.034995	Yes	Up
XP_011095833	CDS_3341_Unigene_7400	CDS_25683_Unigene_41486	PREDICTED: metacaspase-4	77.2918	12971.6	167.827	7.39083	5.12275e-05	Yes	0.0388726	Yes	Up
XP_011081443	CDS_3172_Unigene_7079	CDS_4684_Unigene_8463	cellulose synthase G3	15.4584	3658.86	236.691	7.88686	5.9793e-05	Yes	0.0405963	Yes	Up
XP_011084078	CDS_38346_Unigene_58697	CDS_1778_Unigene_3600	pyrophosphate-energized vacuolar membrane proton pump-like	191.684	30360.3	158.387	7.30731	8.37074e-05	Yes	0.049083	Yes	Up
XP_011079781	CDS_9848_Unigene_18738	CDS_1950_Unigene_3835	sugar transporter ERD6-like 7	115.938	13864.3	119.584	6.90188	0.000115361	Yes	0.0566318	No	Up
XP_011080889	CDS_1305_Unigene_2823	CDS_26814_Unigene_43961	MAR-binding filament 1-1	94.296	10070.9	106.801	6.73878	0.000145877	Yes	0.0605637	No	Up
XP_011095404	CDS_10221_Unigene_19324	CDS_15190_Unigene_24921	aconitate cytoplasmic	175.452	15175	86.4904	6.43447	0.000252994	Yes	0.0781866	No	Up
XP_011080941	CDS_12560_Unigene_22730	CDS_11785_Unigene_19696	probable aquaporin PIP-type pTOM75	470.707	44923.3	95.4378	6.57649	0.000303097	Yes	0.0849989	No	Up
XP_011086848	CDS_12224_Unigene_22241	CDS_2834_Unigene_5430	NAC transcription factor 25	182.409	14137.3	77.5036	6.27619	0.000320769	Yes	0.0857254	No	Up
XP_012846750	CDS_28316_Unigene_44667	CDS_14433_Unigene_23748	xyloglucan endotransglucosylase hydrolase 15-like	125.986	9572.81	75.9833	6.24761	0.000325435	Yes	0.0857254	No	Up
XP_011080179	CDS_33708_Unigene_52429	CDS_11225_Unigene_18860	PREDICTED: beta-galactosidase-like	83.4752	5781.98	69.2659	6.11407	0.000477725	Yes	0.0958732	No	Up
XP_011080114	CDS_6360_Unigene_12871	CDS_25989_Unigene_41996	PREDICTED: uncharacterized protein LOC105163461	153.811	9878.15	64.2227	6.00501	0.000481157	Yes	0.0958732	No	Up
XP_011093739	CDS_11519_Unigene_21227	CDS_26757_Unigene_43895	PREDICTED: uncharacterized protein LOC105173627 isoform X1	105.89	6908.88	65.246	6.02782	0.00050177	Yes	0.0966095	No	Up
XP_012841353	CDS_6330_Unigene_12818	CDS_243_Unigene_459	vacuolar amino acid transporter 1	17.0042	2234.39	131.402	7.03785	0.000533011	Yes	0.09965	No	Up
XP_012834310	CDS_34870_Unigene_54054	CDS_22684_Unigene_36111	PREDICTED: uncharacterized protein LOC105955154	0.772918	80.2155	103.783	6.69742	0.000558612	Yes	0.102944	No	Up
XP_011091239	CDS_8962_Unigene_17392	CDS_948_Unigene_1898	pre-mRNA-processing factor 19-like	81.1564	5110.5	62.971	5.97662	0.000641163	Yes	0.11028	No	Up
XP_003593234	CDS_12972_Unigene_23286	CDS_9717_Unigene_16636	2-oxoglutarate malate translocator	6.18335	1283.45	207.565	7.69742	0.0008528	Yes	0.12792	No	Up
XP_011070484	CDS_40514_Unigene_64274	CDS_8475_Unigene_14727	zinc finger CCCH domain-containing 17 isoform X2	13.9125	1822.96	131.03	7.03376	0.000836642	Yes	0.12792	No	Up
XP_011094724	CDS_8482_Unigene_16602	CDS_4307_Unigene_7898	probable LRR receptor-like serine threonine- kinase At1g67720	33.2355	2754.5	82.8782	6.37292	0.000847467	Yes	0.12792	No	Up
XP_011070424	CDS_1678_Unigene_3880	CDS_27445_Unigene_45268	PREDICTED: uncharacterized protein LOC105156082	1.54584	738.759	477.902	8.90057	0.000879931	Yes	0.128923	No	Up
XP_011099924	CDS_18326_Unigene_30839	CDS_12071_Unigene_20128	uncharacterized oxidoreductase At4g09670-like	98.1606	5286.46	53.8552	5.75101	0.00088947	Yes	0.128923	No	Up
XP_011077159	CDS_18118_Unigene_30556	CDS_23626_Unigene_37555	aspartic ase 2 isoform X2	12.3667	1627.6	131.611	7.04014	0.00105684	Yes	0.143412	No	Up
XP_011082540	CDS_10867_Unigene_20291	CDS_11424_Unigene_19150	PREDICTED: uncharacterized protein LOC105165277 isoform X1	178.544	8197.5	45.913	5.52083	0.00107361	Yes	0.143412	No	Up
XP_011074267	CDS_1099_Unigene_2480	CDS_15195_Unigene_24928	leucine-rich repeat-containing DDB_G0290503	49.4668	3163.34	63.9487	5.99884	0.00112654	Yes	0.143884	No	Up
XP_011096699	CDS_10948_Unigene_20392	CDS_79_Unigene_160	reticuline oxidase	77.2918	4150.5	53.6991	5.74683	0.00110885	Yes	0.143884	No	Up
XP_011095521	CDS_1659_Unigene_3814	CDS_14314_Unigene_23570	ABC transporter C family member 3-like	11.5938	1499.51	129.338	7.015	0.00127777	Yes	0.152094	No	Up
XP_011092238	CDS_35070_Unigene_54299	CDS_17393_Unigene_28238	probable leucine-rich repeat receptor kinase At5g49770 isoform X1	374.865	15666.6	41.7926	5.38518	0.00138327	Yes	0.153829	No	Up
XP_011070282	CDS_13163_Unigene_23534	CDS_25286_Unigene_40492	beta-amylase chloroplastic	320.761	13271.8	41.3759	5.37072	0.00136481	Yes	0.153829	No	Up
XP_011081428	CDS_2552_Unigene_5919	CDS_20384_Unigene_32683	pre-mRNA-processing-splicing factor 8	136.807	5849.26	42.7557	5.41805	0.0014125	Yes	0.155288	No	Up
XP_012827917	CDS_40441_Unigene_64061	CDS_24649_Unigene_39182	metallothionein 1	149.173	6186.94	41.4749	5.37417	0.00147525	Yes	0.157279	No	Up
XP_011084003	CDS_16104_Unigene_27779	CDS_19113_Unigene_30860	NADP-dependent glyceraldehyde-3-phosphate dehydrogenase	259.701	9643.97	37.135	5.21471	0.0017174	Yes	0.177235	No	Up
XP_011073073	CDS_2315_Unigene_5258	CDS_23281_Unigene_37043	acetolactate synthase chloroplastic	144.536	5652.6	39.1087	5.28942	0.00175353	Yes	0.178459	No	Up
XP_011085147	CDS_22845_Unigene_37070	CDS_17851_Unigene_28968	ECERIFERUM 1-like	264.338	9671.14	36.5863	5.19323	0.00177696	Yes	0.178459	No	Up
XP_011090720	CDS_29947_Unigene_46885	CDS_6120_Unigene_10940	PREDICTED: uncharacterized protein LOC105171344	45.6022	2641.94	57.9344	5.85635	0.00180802	Yes	0.179411	No	Up
XP_011091914	CDS_2672_Unigene_6178	CDS_3550_Unigene_6542	vinorine synthase-like	13.1396	1414.12	107.623	6.74984	0.00188758	Yes	0.179752	No	Up
XP_011088091	CDS_3716_Unigene_8044	CDS_16086_Unigene_26317	ankyrin repeat domain-containing 6	39.4188	2330.13	59.1121	5.88538	0.00211691	Yes	0.184715	No	Up
XP_011083946	CDS_31612_Unigene_49293	CDS_17543_Unigene_28493	transcription factor GTE10-like	78.8377	3493.25	44.3095	5.46954	0.00206173	Yes	0.184715	No	Up
XP_011073885	CDS_40438_Unigene_64053	CDS_3925_Unigene_7223	ENHANCED DISEASE RESISTANCE 2-like	99.7065	4040.53	40.5243	5.34071	0.0020854	Yes	0.184715	No	Up
XP_011077604	CDS_11907_Unigene_21810	CDS_15077_Unigene_24743	fructose-1,6- chloroplastic	799.97	30620.3	38.2768	5.2584	0.0020676	Yes	0.184715	No	Up
XP_011094421	CDS_14396_Unigene_25336	CDS_13190_Unigene_21835	histone deacetylase HDT1	254.29	8707.26	34.2414	5.09767	0.00208625	Yes	0.184715	No	Up
XP_011092433	CDS_34668_Unigene_53753	CDS_21031_Unigene_33629	PREDICTED: BRCA1-associated protein	9.27502	1137.25	122.614	6.93798	0.00223462	Yes	0.188409	No	Up
XP_011071763	CDS_963_Unigene_2236	CDS_1071_Unigene_2111	lipase-like PAD4	11.5938	1262.75	108.916	6.76707	0.00223153	Yes	0.188409	No	Up
XP_011090683	CDS_15939_Unigene_27514	CDS_15873_Unigene_25989	PREDICTED: myosin-9-like	65.698	3065.01	46.6529	5.5439	0.00222066	Yes	0.188409	No	Up
XP_011088308	CDS_1503_Unigene_3248	CDS_3308_Unigene_6135	flavonol synthase flavanone 3-hydroxylase-like	33.2355	2058.43	61.9348	5.95268	0.002401	Yes	0.196565	No	Up
XP_011083369	CDS_29563_Unigene_46348	CDS_7019_Unigene_12554	PREDICTED: protein LYK5	10.8209	1179.94	109.043	6.76876	0.00248734	Yes	0.196565	No	Up
XP_011099030	CDS_10142_Unigene_19216	CDS_24259_Unigene_38554	receptor kinase FERONIA	21.6417	1676.76	77.4783	6.27572	0.00236171	Yes	0.196565	No	Up
XP_011079922	CDS_12426_Unigene_22539	CDS_842_Unigene_1643	BEACH domain-containing lvsA isoform X1	23.1875	1716.87	74.0428	6.21029	0.00244031	Yes	0.196565	No	Up
XP_012842224	CDS_26210_Unigene_41670	CDS_27193_Unigene_44610	PREDICTED: LOW QUALITY PROTEIN: uncharacterized protein LOC105962467	61.8335	2867.06	46.3674	5.53504	0.00246972	Yes	0.196565	No	Up
XP_011069664	CDS_28405_Unigene_44802	CDS_10866_Unigene_18321	probable serine threonine- kinase At1g01540	76.5189	3275.9	42.8116	5.41993	0.00240779	Yes	0.196565	No	Up
XP_011096552	CDS_34252_Unigene_53152	CDS_21210_Unigene_33902	mannosyl-oligosaccharide 1,2-alpha-mannosidase MNS3	86.5668	3552.77	41.0408	5.35899	0.00236232	Yes	0.196565	No	Up
XP_011072129	CDS_8613_Unigene_16825	CDS_15954_Unigene_26124	late blight resistance homolog R1A-10	17.7771	1468.46	82.604	6.36814	0.00267563	Yes	0.197324	No	Up
XP_011088487	CDS_13103_Unigene_23456	CDS_10956_Unigene_18472	fructose-bisphosphate aldolase chloroplastic	3338.23	161334	48.3292	5.59482	0.00270747	Yes	0.197324	No	Up
XP_011083306	CDS_12048_Unigene_22011	CDS_10849_Unigene_18303	ribosomal L1 domain-containing 1	133.715	4605.92	34.4458	5.10626	0.00261698	Yes	0.197324	No	Up
XP_011098245	CDS_14326_Unigene_25227	CDS_20457_Unigene_32790	malate mitochondrial	240.378	7492.38	31.1692	4.96205	0.00264993	Yes	0.197324	No	Up
XP_012841365	CDS_20517_Unigene_33794	CDS_23365_Unigene_37176	tubulin alpha chain	2966.46	134244	45.2541	5.49998	0.00279805	Yes	0.199711	No	Up
XP_011081718	CDS_17330_Unigene_29480	CDS_10848_Unigene_18299	clathrin interactor EPSIN 1 isoform X1	119.029	4145.33	34.8261	5.1221	0.00280215	Yes	0.199711	No	Up
XP_011078273	CDS_39403_Unigene_61579	CDS_4979_Unigene_8951	CRS2-associated factor chloroplastic	34.0084	1973.04	58.0163	5.85839	0.00289801	Yes	0.201138	No	Up
XP_012835469	CDS_5582_Unigene_11609	CDS_13711_Unigene_22642	acyltransferase chloroplastic	43.2834	2242.15	51.8016	5.69493	0.00287049	Yes	0.201138	No	Up
XP_012840450	CDS_39892_Unigene_62731	CDS_2567_Unigene_4984	F-box PP2-B10-like	13.9125	1239.46	89.0894	6.47718	0.00309687	Yes	0.208071	No	Up
XP_011086586	CDS_38274_Unigene_58596	CDS_26443_Unigene_43015	F-box At3g59000-like	30.9167	1847.54	59.7587	5.90108	0.00308085	Yes	0.208071	No	Up
XP_011084110	CDS_21809_Unigene_35683	CDS_1111_Unigene_2166	probable galactinol--sucrose galactosyltransferase 6	928.275	29481.8	31.7597	4.98913	0.00309494	Yes	0.208071	No	Up
XP_011100775	CDS_123_Unigene_296	CDS_7255_Unigene_12907	ocs element-binding factor 1-like	22.4146	1559.03	69.554	6.12006	0.0031908	Yes	0.211874	No	Up
XP_011086542	CDS_32387_Unigene_50467	CDS_14872_Unigene_24434	potassium transporter 6-like isoform X2	17.0042	1324.85	77.913	6.28379	0.00343446	Yes	0.218249	No	Up
XP_011071684	CDS_23490_Unigene_37937	CDS_25901_Unigene_41827	PHYTOCHROME KINASE SUBSTRATE 3-like	3.09167	248.409	80.3478	6.32819	0.00353765	Yes	0.219402	No	Up
XP_011073737	CDS_13400_Unigene_23868	CDS_13470_Unigene_22271	probable polygalacturonase	57.1959	2458.22	42.9788	5.42555	0.00353112	Yes	0.219402	No	Up
XP_011090502	CDS_2757_Unigene_6339	CDS_1729_Unigene_3528	WAT1-related At5g64700- partial	10.0479	1009.16	100.435	6.65012	0.00356915	Yes	0.220297	No	Up
XP_012836394	CDS_29537_Unigene_46314	CDS_19909_Unigene_32012	glycosyltransferase-like KOBITO 1	23.1875	1520.21	65.5616	6.03478	0.0036536	Yes	0.220859	No	Up
XP_012843054	CDS_18504_Unigene_31078	CDS_15479_Unigene_25327	L-ascorbate oxidase homolog	199.413	5604.73	28.1062	4.81281	0.00366386	Yes	0.220859	No	Up
XP_011077901	CDS_13730_Unigene_24334	CDS_3563_Unigene_6562	sodium transporter HKT1-like	20.8688	1410.24	67.5765	6.07845	0.00390559	Yes	0.228648	No	Up
XP_011101493	CDS_51_Unigene_112	CDS_26803_Unigene_43951	UPF0481 At3g47200	35.5542	1850.13	52.0369	5.70146	0.00389438	Yes	0.228648	No	Up
XP_011080765	CDS_1742_Unigene_4095	CDS_2990_Unigene_5667	codeine O-demethylase-like	76.5189	2842.47	37.1473	5.21519	0.00384739	Yes	0.228648	No	Up
XP_011094568	CDS_39313_Unigene_61024	CDS_1437_Unigene_2906	UDP-glycosyltransferase 73D1	2.31875	38.8139	16.7391	4.06515	0.00391715	Yes	0.228648	No	Up
XP_011074709	CDS_17942_Unigene_30320	CDS_24827_Unigene_39418	zeaxanthin chloroplastic-like	47.148	2128.3	45.1408	5.49636	0.00399446	Yes	0.23068	No	Up
XP_011101289	CDS_13704_Unigene_24295	CDS_22927_Unigene_36473	copper amine oxidase 1-like	117.484	3665.33	31.1987	4.96341	0.0040056	Yes	0.23068	No	Up
XP_011083366	CDS_7779_Unigene_15415	CDS_8669_Unigene_15001	PREDICTED: uncharacterized protein LOC105165908 isoform X2	91.9773	3119.35	33.9143	5.08382	0.00408754	Yes	0.232626	No	Up
XP_012842765	CDS_17852_Unigene_30199	CDS_12320_Unigene_20480	mitochondrial amidoxime reducing component 2-like	242.696	6353.84	26.1802	4.7104	0.00409349	Yes	0.232626	No	Up
XP_011095751	CDS_20354_Unigene_33571	CDS_4338_Unigene_7948	zinc transporter 1-like	34.7813	1798.38	51.7053	5.69224	0.00412249	Yes	0.233246	No	Up
XP_011099175	CDS_39667_Unigene_62026	CDS_26983_Unigene_44187	PREDICTED: uncharacterized protein LOC105177651	3.09167	81.5093	26.3641	4.7205	0.00429129	Yes	0.23861	No	Up
XP_012843823	CDS_16737_Unigene_28678	CDS_20134_Unigene_32279	hydroquinone glucosyltransferase-like	207.915	5369.26	25.8243	4.69066	0.0044926	Yes	0.244111	No	Up
XP_012847135	CDS_574_Unigene_1283	CDS_10555_Unigene_17875	NUCLEAR FUSION DEFECTIVE 4-like	13.1396	1040.21	79.1662	6.30681	0.00476383	Yes	0.25394	No	Up
XP_012827532	CDS_39188_Unigene_60795	CDS_25303_Unigene_40524	PREDICTED: alpha-glucosidase	536.405	12666.3	23.6133	4.56153	0.00487478	Yes	0.254643	No	Up
XP_011096616	CDS_29857_Unigene_46763	CDS_23417_Unigene_37251	CBL-interacting kinase 23	535.632	12569.2	23.4662	4.55251	0.0049392	Yes	0.255886	No	Up
XP_011075226	CDS_554_Unigene_1253	CDS_2738_Unigene_5277	PREDICTED: uncharacterized protein LOC105159742	251.971	6058.86	24.0458	4.58771	0.00501526	Yes	0.256733	No	Up
XP_011086188	CDS_14855_Unigene_25977	CDS_12522_Unigene_20786	ATP synthase gamma chloroplastic-like	992.427	24685.7	24.874	4.63657	0.00508444	Yes	0.257153	No	Up
XP_011085625	CDS_11657_Unigene_21402	CDS_21323_Unigene_34083	eukaryotic translation initiation factor 4G-like isoform X1	26.2792	1399.89	53.2698	5.73525	0.00572602	Yes	0.279794	No	Up
XP_011085084	CDS_39618_Unigene_61902	CDS_27281_Unigene_45058	protoheme IX mitochondrial	42.5105	1781.56	41.9087	5.38918	0.00596589	Yes	0.289323	No	Up
XP_011101605	CDS_5018_Unigene_10669	CDS_21773_Unigene_34797	crocetin chloroplastic-like	8.5021	741.346	87.1957	6.44618	0.00602149	Yes	0.290926	No	Up
XP_011092853	CDS_3738_Unigene_8115	CDS_8028_Unigene_14061	kinesin NACK1 isoform X2	18.55	1133.37	61.0978	5.93305	0.00614699	Yes	0.292434	No	Up
XP_012832933	CDS_14662_Unigene_25739	CDS_13765_Unigene_22731	F-box LRR-repeat MAX2 homolog A	25.5063	1342.96	52.6522	5.71842	0.00616072	Yes	0.292434	No	Up
XP_011087617	CDS_29816_Unigene_46707	CDS_18414_Unigene_29781	ATP-dependent Clp protease ATP-binding subunit clpX- mitochondrial	34.0084	1568.08	46.1087	5.52697	0.00614901	Yes	0.292434	No	Up
XP_011086107	CDS_16786_Unigene_28744	CDS_13273_Unigene_21953	stem-specific TSJT1-like	109.754	3057.24	27.8553	4.79988	0.00616606	Yes	0.292434	No	Up
XP_011073116	CDS_14434_Unigene_25391	CDS_1280_Unigene_2516	pyruvate dehydrogenase E1 component subunit beta- mitochondrial	458.341	9702.19	21.1681	4.40382	0.00614487	Yes	0.292434	No	Up
XP_011100028	CDS_16662_Unigene_28564	CDS_27314_Unigene_45091	PREDICTED: putative uncharacterized protein At4g01020, chloroplastic	18.55	1126.9	60.7491	5.92479	0.00624628	Yes	0.295154	No	Up
XP_011097953	CDS_4221_Unigene_9219	CDS_13856_Unigene_22876	G-type lectin S-receptor-like serine threonine- kinase At4g27290	10.8209	834.5	77.1196	6.26903	0.00645213	Yes	0.298988	No	Up
XP_011069930	CDS_37470_Unigene_57483	CDS_23677_Unigene_37645	plasma membrane ATPase 4	66.471	2216.28	33.342	5.05927	0.00648998	Yes	0.298988	No	Up
XP_011099355	CDS_2180_Unigene_4923	CDS_15933_Unigene_26096	LOB domain-containing 37-like	61.8335	2115.36	34.2106	5.09637	0.00660608	Yes	0.301125	No	Up
XP_011096686	CDS_848_Unigene_2069	CDS_11620_Unigene_19461	receptor kinase HAIKU2	166.177	3917.62	23.5749	4.55918	0.00667869	Yes	0.302299	No	Up
XP_011089619	CDS_6867_Unigene_13745	CDS_13893_Unigene_22935	probable sodium metabolite cotransporter chloroplastic	167.723	3947.38	23.5351	4.55674	0.00665798	Yes	0.302299	No	Up
XP_011070630	CDS_1509_Unigene_3276	CDS_18997_Unigene_30694	auxin efflux carrier component 7-like	21.6417	1172.18	54.163	5.75924	0.00702368	Yes	0.31164	No	Up
XP_011085074	CDS_5818_Unigene_12000	CDS_12719_Unigene_21086	NRT1 PTR FAMILY -like	7.72918	588.678	76.163	6.25102	0.00739384	Yes	0.322232	No	Up
XP_012832418	CDS_39247_Unigene_60906	CDS_8284_Unigene_14448	homocysteine S-methyltransferase 2	142.99	3400.1	23.7786	4.57159	0.00751052	Yes	0.324618	No	Up
XP_011097920	CDS_16643_Unigene_28525	CDS_13412_Unigene_22180	trafficking particle complex subunit 3	152.265	3510.07	23.0524	4.52685	0.00774127	Yes	0.329579	No	Up
XP_011082476	CDS_37922_Unigene_58095	CDS_4446_Unigene_8102	PREDICTED: uncharacterized protein LOC105165229	102.025	2691.1	26.3768	4.7212	0.00791009	Yes	0.332353	No	Up
XP_011088022	CDS_21024_Unigene_34516	CDS_6486_Unigene_11678	PREDICTED: uncharacterized protein LOC105169335	630.701	11912	18.8869	4.23931	0.00797309	Yes	0.332353	No	Up
XP_011092868	CDS_4218_Unigene_9211	CDS_26725_Unigene_43829	PREDICTED: snakin-2	4866.29	127517	26.2041	4.71172	0.00802432	Yes	0.332842	No	Up
XP_011101302	CDS_7553_Unigene_14991	CDS_12886_Unigene_21371	cell division cycle 48 homolog	28.598	1295.09	45.2861	5.501	0.00812474	Yes	0.334682	No	Up
XP_011100361	CDS_14457_Unigene_25434	CDS_9743_Unigene_16664	O-acyltransferase WSD1-like	153.811	3473.85	22.5852	4.49731	0.00814652	Yes	0.334682	No	Up
XP_011091761	CDS_4696_Unigene_10048	CDS_2028_Unigene_3987	elicitor-responsive 3-like	23.9605	1165.71	48.6515	5.60441	0.00829289	Yes	0.339613	No	Up
XP_012835351	CDS_22976_Unigene_37258	CDS_915_Unigene_1814	ATP-dependent Clp protease proteolytic subunit-related chloroplastic	1154.74	22650.5	19.6153	4.2939	0.00836203	Yes	0.34076	No	Up
XP_011075576	CDS_32231_Unigene_50248	CDS_22994_Unigene_36586	pentatricopeptide repeat-containing At5g66520-like	6.18335	285.929	46.2418	5.53113	0.00875208	Yes	0.348833	No	Up
XP_011082746	CDS_31404_Unigene_48983	CDS_20458_Unigene_32791	malate mitochondrial	361.726	6634.6	18.3415	4.19704	0.00883647	Yes	0.349664	No	Up
XP_011101747	CDS_4769_Unigene_10188	CDS_3542_Unigene_6531	alcohol dehydrogenase 1	77.2918	2182.64	28.2389	4.81961	0.00891232	Yes	0.350952	No	Up
XP_011079595	CDS_22436_Unigene_36554	CDS_14043_Unigene_23163	kynurenine--oxoglutarate transaminase 1-like	6.18335	270.404	43.731	5.45058	0.00899493	Yes	0.351227	No	Up
XP_011086578	CDS_15348_Unigene_26652	CDS_18872_Unigene_30488	glutathione transferase GST 23-like	207.142	4134.98	19.962	4.31919	0.0090067	Yes	0.351227	No	Up
XP_011080876	CDS_39398_Unigene_61545	CDS_1323_Unigene_2620	cation H(+) antiporter 18-like	7.72918	455.417	58.9217	5.88073	0.00920214	Yes	0.356479	No	Up
XP_011082687	CDS_32026_Unigene_49898	CDS_16614_Unigene_27084	proton pump-interactor 1-like	90.4314	2357.3	26.0673	4.70417	0.00937305	Yes	0.359176	No	Up
XP_012835311	CDS_3069_Unigene_6891	CDS_5109_Unigene_9154	L-ascorbate oxidase homolog	47.9209	1593.96	33.2623	5.05581	0.0102038	Yes	0.376236	No	Up
XP_012837197	CDS_3510_Unigene_7685	CDS_9958_Unigene_17001	trafficking particle complex subunit 2	20.0959	972.936	48.4147	5.59737	0.0103699	Yes	0.378956	No	Up
XP_011091432	CDS_8981_Unigene_17426	CDS_1497_Unigene_3030	myb family transcription factor APL-like isoform X2	269.748	4819.4	17.8663	4.15917	0.0103643	Yes	0.378956	No	Up
XP_011100202	CDS_11795_Unigene_21642	CDS_9973_Unigene_17031	phosphoenolpyruvate carboxylase 1-like	88.8856	2218.86	24.9631	4.64173	0.0108767	Yes	0.394126	No	Up
XP_011085035	CDS_38706_Unigene_59656	CDS_20468_Unigene_32799	PREDICTED: protein ELC-like	49.4668	1584.9	32.0397	5.00179	0.0109189	Yes	0.39455	No	Up
XP_012857346	CDS_10169_Unigene_19251	CDS_1830_Unigene_3669	TRANSPARENT TESTA 12-like	25.5063	1076.44	42.2029	5.39927	0.0112354	Yes	0.401464	No	Up
XP_011101924	CDS_26036_Unigene_41421	CDS_13701_Unigene_22620	MACPF domain-containing CAD1	23.1875	1011.75	43.6333	5.44736	0.0114946	Yes	0.405137	No	Up
XP_011094893	CDS_12584_Unigene_22759	CDS_15993_Unigene_26180	PREDICTED: uncharacterized protein LOC105174471	232.648	4106.51	17.6512	4.14169	0.0116444	Yes	0.409299	No	Up
XP_011097959	CDS_14777_Unigene_25890	CDS_13179_Unigene_21820	G-type lectin S-receptor-like serine threonine- kinase SD1-1	24.7334	1041.51	42.1094	5.39607	0.011704	Yes	0.410275	No	Up
XP_011088614	CDS_2295_Unigene_5210	CDS_1997_Unigene_3919	probable BOI-related E3 ubiquitin- ligase 2	4.63751	60.8085	13.1123	3.71285	0.0118769	Yes	0.412972	No	Up
XP_011074405	CDS_12524_Unigene_22689	CDS_1201_Unigene_2337	transcription factor EMB1444-like	108.209	2421.99	22.3826	4.48431	0.0119956	Yes	0.415265	No	Up
XP_011076799	CDS_11637_Unigene_21374	CDS_8741_Unigene_15107	ribulose bisphosphate carboxylase oxygenase chloroplastic isoform X1	2253.83	39106.3	17.3511	4.11695	0.0120073	Yes	0.415265	No	Up
XP_011096020	CDS_4513_Unigene_9718	CDS_5188_Unigene_9288	PREDICTED: uncharacterized protein LOC105175311	9.27502	438.597	47.288	5.5634	0.0120541	Yes	0.415665	No	Up
XP_011082961	CDS_21219_Unigene_34820	CDS_18363_Unigene_29709	PREDICTED: uncharacterized protein LOC105165595	2285.52	39330.2	17.2084	4.10504	0.0122291	Yes	0.417343	No	Up
XP_012852252	CDS_26510_Unigene_42095	CDS_10907_Unigene_18391	S-adenosylmethionine decarboxylase proenzyme	1501.01	24773.6	16.5047	4.0448	0.0123235	Yes	0.419455	No	Up
XP_012854855	CDS_10755_Unigene_20108	CDS_15284_Unigene_25053	NRT1 PTR FAMILY -like	116.711	2503.5	21.4505	4.42294	0.0125299	Yes	0.425357	No	Up
XP_011083559	CDS_31159_Unigene_48650	CDS_13397_Unigene_22154	tubulin beta chain-like	1726.7	28354.9	16.4214	4.03751	0.0127526	Yes	0.428407	No	Up
XP_011083757	CDS_14544_Unigene_25569	CDS_251_Unigene_474	PREDICTED: uncharacterized protein LOC105166195	883.446	13415.4	15.1853	3.9246	0.0130241	Yes	0.433018	No	Up
XP_012846049	CDS_39578_Unigene_61835	CDS_4725_Unigene_8520	MLP 423	68.7897	1793.2	26.0679	4.7042	0.0131049	Yes	0.434584	No	Up
XP_011092184	CDS_17479_Unigene_29691	CDS_26712_Unigene_43705	GDSL esterase lipase At1g09390	5.41043	78.9217	14.587	3.86661	0.0131698	Yes	0.434756	No	Up
XP_011081988	CDS_24460_Unigene_39280	CDS_18355_Unigene_29699	probable folate-biopterin transporter 2	32.4626	1154.07	35.5507	5.15181	0.0133457	Yes	0.436098	No	Up
XP_011082380	CDS_19423_Unigene_32338	CDS_15367_Unigene_25161	serine arginine-rich splicing factor SR45a	511.672	7663.17	14.9767	3.90465	0.0133534	Yes	0.436098	No	Up
XP_011099112	CDS_10672_Unigene_19978	CDS_3740_Unigene_6839	PREDICTED: uncharacterized protein LOC105177601	324.626	5074.28	15.6312	3.96635	0.0134413	Yes	0.436757	No	Up
XP_011074900	CDS_14584_Unigene_25619	CDS_4334_Unigene_7942	water chloroplastic	799.197	11896.5	14.8855	3.89584	0.0134278	Yes	0.436757	No	Up
XP_011093634	CDS_7581_Unigene_15042	CDS_25399_Unigene_40652	ABC transporter B family member 8	10.8209	487.762	45.0761	5.49429	0.0137053	Yes	0.441324	No	Up
XP_011080360	CDS_39472_Unigene_61675	CDS_25378_Unigene_40623	phospholipase A1- chloroplastic	9.27502	354.501	38.221	5.25629	0.0138017	Yes	0.442297	No	Up
XP_011090413	CDS_22349_Unigene_36438	CDS_10320_Unigene_17524	aldehyde dehydrogenase family 3 member F1	76.5189	1854.01	24.2295	4.59869	0.0142167	Yes	0.449499	No	Up
XP_011094929	CDS_8829_Unigene_17181	CDS_14226_Unigene_23429	PREDICTED: uncharacterized protein LOC105174502	17.7771	781.454	43.9584	5.45807	0.0143991	Yes	0.452816	No	Up
XP_011070505	CDS_8265_Unigene_16215	CDS_482_Unigene_903	NRT1 PTR FAMILY -like	170.815	3053.36	17.8753	4.15989	0.0145235	Yes	0.454741	No	Up
XP_012836416	CDS_32287_Unigene_50349	CDS_20617_Unigene_33024	probable ADP-ribosylation factor GTPase-activating AGD11	43.2834	1317.09	30.4293	4.92739	0.0146527	Yes	0.45657	No	Up
XP_011079012	CDS_20148_Unigene_33307	CDS_2922_Unigene_5563	glutamate receptor	29.3709	1047.98	35.6808	5.15708	0.0147406	Yes	0.458201	No	Up
XP_012854809	CDS_23673_Unigene_38176	CDS_14277_Unigene_23508	tubulin-folding cofactor E	16.2313	712.883	43.9203	5.45682	0.015068	Yes	0.463985	No	Up
XP_011093009	CDS_7267_Unigene_14492	CDS_4638_Unigene_8383	homeobox-leucine zipper ATHB-12	34.0084	1128.19	33.1739	5.05198	0.0151405	Yes	0.463985	No	Up
XP_011100935	CDS_22081_Unigene_36087	CDS_19715_Unigene_31733	probable mediator of RNA polymerase II transcription subunit 26c	51.7855	1443.88	27.8819	4.80126	0.0151982	Yes	0.463985	No	Up
XP_011101609	CDS_32969_Unigene_51306	CDS_4236_Unigene_7779	lysine-specific demethylase JMJ16	93.5231	2031.26	21.7194	4.44091	0.0153725	Yes	0.466599	No	Up
XP_011083338	CDS_1132_Unigene_2541	CDS_2403_Unigene_4732	NF-X1-type zinc finger NFXL1	44.8293	1318.38	29.4089	4.87818	0.0154203	Yes	0.466954	No	Up
XP_011073779	CDS_18778_Unigene_31430	CDS_6362_Unigene_11464	PREDICTED: uncharacterized protein LOC105158654 isoform X1	30.1438	1041.51	34.5513	5.11067	0.0155369	Yes	0.467917	No	Up
XP_012829688	CDS_21262_Unigene_34878	CDS_20190_Unigene_32383	phosphatase 2C 16-like	89.6585	1969.16	21.9629	4.457	0.0156291	Yes	0.467917	No	Up
XP_011085363	CDS_5431_Unigene_11363	CDS_9516_Unigene_16321	PREDICTED: formimidoyltransferase-cyclodeaminase	113.619	2274.5	20.0186	4.32327	0.0156514	Yes	0.467917	No	Up
XP_011096078	CDS_14049_Unigene_24803	CDS_11927_Unigene_19905	UPF0051 chloroplastic	850.21	11821.4	13.9041	3.79744	0.0155487	Yes	0.467917	No	Up
XP_011100048	CDS_24383_Unigene_39176	CDS_2803_Unigene_5390	F-box FBW2	651.57	9003.54	13.8182	3.7885	0.0156698	Yes	0.467917	No	Up
XP_012827408	CDS_38984_Unigene_60230	CDS_26182_Unigene_42658	cannabidiolic acid synthase-like	10.0479	345.444	34.3796	5.10348	0.0157165	Yes	0.46823	No	Up
XP_011098287	CDS_11632_Unigene_21368	CDS_13492_Unigene_22299	MATE efflux family LAL5-like	89.6585	1961.4	21.8763	4.4513	0.015806	Yes	0.469808	No	Up
XP_011101406	CDS_29467_Unigene_46220	CDS_15023_Unigene_24644	probable LRR receptor-like serine threonine- kinase At2g24230	13.9125	570.565	41.0109	5.35793	0.0165245	Yes	0.485762	No	Up
XP_011081377	CDS_1501_Unigene_3243	CDS_16688_Unigene_27187	cytochrome P450 76C1-like	10.8209	367.439	33.9565	5.08562	0.0167709	Yes	0.489585	No	Up
XP_011075998	CDS_19073_Unigene_31857	CDS_15343_Unigene_25125	sec-independent translocase chloroplastic	210.234	3340.59	15.8899	3.99004	0.0168129	Yes	0.489585	No	Up
XP_011085146	CDS_17854_Unigene_30200	CDS_9229_Unigene_15871	mitochondrial amidoxime reducing component 2	117.484	2244.74	19.1068	4.25602	0.0172248	Yes	0.491455	No	Up
XP_011076925	CDS_16810_Unigene_28766	CDS_8567_Unigene_14844	hippocampus abundant transcript 1 isoform X2	117.484	2239.56	19.0628	4.25269	0.0173358	Yes	0.491455	No	Up
XP_012844353	CDS_9485_Unigene_18227	CDS_13653_Unigene_22538	trichome birefringence-like 43	224.919	3475.14	15.4506	3.94959	0.0171904	Yes	0.491455	No	Up
XP_011097537	CDS_31472_Unigene_49091	CDS_23537_Unigene_37423	14-3-3 16R	1718.97	24159.1	14.0544	3.81295	0.0172065	Yes	0.491455	No	Up
XP_011076854	CDS_30182_Unigene_47259	CDS_27519_Unigene_45370	PREDICTED: uncharacterized protein LOC105161005	1081.31	14418.1	13.3339	3.73702	0.0173969	Yes	0.491455	No	Up
XP_011099835	CDS_4322_Unigene_9360	CDS_2720_Unigene_5255	GDAP2 homolog	552.637	7328.07	13.2602	3.72903	0.0174105	Yes	0.491455	No	Up
XP_011081683	CDS_11250_Unigene_20841	CDS_3600_Unigene_6616	zinc transporter chloroplastic-like	289.844	4155.68	14.3376	3.84173	0.0175916	Yes	0.495485	No	Up
XP_011100796	CDS_13443_Unigene_23928	CDS_23561_Unigene_37467	beta-D-xylosidase 1	2410.73	33913	14.0675	3.8143	0.0181069	Yes	0.499972	No	Up
XP_011091270	CDS_19656_Unigene_32660	CDS_8348_Unigene_14545	PREDICTED: uncharacterized protein LOC105171755	28.598	936.71	32.7544	5.03362	0.018612	Yes	0.505554	No	Up
XP_011072097	CDS_21761_Unigene_35609	CDS_17705_Unigene_28738	PREDICTED: uncharacterized protein LOC105157385	63.3793	1505.98	23.7614	4.57055	0.0186485	Yes	0.505554	No	Up
XP_012849575	CDS_5633_Unigene_11700	CDS_8091_Unigene_14155	CBL-interacting serine threonine- kinase 14	150.719	2569.48	17.0482	4.09154	0.0185696	Yes	0.505554	No	Up
XP_011096896	CDS_11333_Unigene_20972	CDS_11234_Unigene_18873	pentatricopeptide repeat-containing At2g35130	978.514	12556.3	12.832	3.68168	0.0185588	Yes	0.505554	No	Up
XP_011073515	CDS_40463_Unigene_64093	CDS_23662_Unigene_37621	1-aminocyclopropane-1-carboxylate oxidase homolog 1-like	37.873	1098.43	29.0031	4.85814	0.0189254	Yes	0.50579	No	Up
XP_011073564	CDS_4645_Unigene_9942	CDS_1783_Unigene_3607	NRT1 PTR FAMILY -like	9.27502	216.064	23.2953	4.54197	0.0187574	Yes	0.50579	No	Up
XP_011072703	CDS_31955_Unigene_49806	CDS_21277_Unigene_34008	probable ubiquitin-conjugating enzyme E2 33	68.7897	1574.55	22.8894	4.5166	0.0188505	Yes	0.50579	No	Up
XP_011085891	CDS_9187_Unigene_17758	CDS_25727_Unigene_41542	pre-mRNA-splicing factor 38B-like	105.117	2024.79	19.2623	4.26771	0.0189377	Yes	0.50579	No	Up
XP_011093464	CDS_345_Unigene_751	CDS_9216_Unigene_15850	ABC transporter C family member 15	15.4584	566.683	36.6587	5.19608	0.0191587	Yes	0.506198	No	Up
XP_012829590	CDS_10387_Unigene_19585	CDS_18873_Unigene_30493	tyrosine- kinase CSK-like	33.2355	1011.75	30.4419	4.92798	0.0191596	Yes	0.506198	No	Up
XP_011092871	CDS_2154_Unigene_4866	CDS_24730_Unigene_39276	aquaporin AQPcic-like	304.53	4175.09	13.7099	3.77715	0.0191884	Yes	0.506198	No	Up
XP_011069870	CDS_2772_Unigene_6354	CDS_5454_Unigene_9734	EIN3-binding F-box 1	74.9731	1643.12	21.9162	4.45392	0.0192756	Yes	0.50746	No	Up
XP_011072744	CDS_32270_Unigene_50311	CDS_19174_Unigene_30958	GATA transcription factor 28	171.588	2760.96	16.0907	4.00815	0.0193544	Yes	0.508394	No	Up
XP_011071203	CDS_22333_Unigene_36415	CDS_12141_Unigene_20219	ATP-dependent RNA helicase dhx8	17.0042	623.611	36.6739	5.19668	0.0194354	Yes	0.508553	No	Up
XP_012830383	CDS_28422_Unigene_44823	CDS_18512_Unigene_29919	PREDICTED: uncharacterized protein LOC105951477	133.715	2330.13	17.4261	4.12318	0.01952	Yes	0.508703	No	Up
XP_011073492	CDS_4919_Unigene_10479	CDS_1047_Unigene_2077	PREDICTED: uncharacterized protein LOC105158432	1014.07	12658.5	12.4829	3.64188	0.0196951	Yes	0.5112	No	Up
XP_011095848	CDS_35198_Unigene_54474	CDS_15906_Unigene_26049	sodium hydrogen exchanger 6-like isoform X2	76.5189	1637.95	21.4058	4.41993	0.0200867	Yes	0.515145	No	Up
XP_011098453	CDS_29878_Unigene_46786	CDS_132_Unigene_271	ATP-dependent RNA helicase DB10	78.0647	1639.24	20.9985	4.39221	0.0206955	Yes	0.521431	No	Up
XP_012828041	CDS_21986_Unigene_35959	CDS_4602_Unigene_8328	zeatin O-glucosyltransferase-like	44.0563	1154.07	26.1953	4.71123	0.0209062	Yes	0.524538	No	Up
XP_011097296	CDS_29488_Unigene_46252	CDS_5208_Unigene_9335	chloride channel CLC-b-like	107.436	1974.34	18.3769	4.19982	0.0210645	Yes	0.526613	No	Up
XP_011069950	CDS_384_Unigene_862	CDS_16632_Unigene_27105	vacuolar sorting-associated 52 A-like isoform X2	15.4584	509.756	32.9761	5.04335	0.021322	Yes	0.528491	No	Up
XP_011080481	CDS_349_Unigene_765	CDS_13126_Unigene_21728	ABC transporter G family member 35-like	10.0479	212.183	21.1171	4.40034	0.0215399	Yes	0.52866	No	Up
XP_011082356	CDS_24658_Unigene_39585	CDS_15506_Unigene_25372	E3 ubiquitin- ligase RNF14	57.1959	1328.73	23.2312	4.53799	0.0219027	Yes	0.532099	No	Up
XP_011097960	CDS_28747_Unigene_45233	CDS_15083_Unigene_24753	ubiquitin carboxyl-terminal hydrolase 14	65.698	1447.76	22.0366	4.46183	0.0218457	Yes	0.532099	No	Up
XP_012845886	CDS_29043_Unigene_45595	CDS_12702_Unigene_21058	flavin-containing monooxygenase FMO GS-OX-like 4 isoform X1	163.086	2547.49	15.6205	3.96537	0.0219024	Yes	0.532099	No	Up
XP_011088275	CDS_34820_Unigene_53990	CDS_24342_Unigene_38698	zinc-binding alcohol dehydrogenase domain-containing 2	59.5147	1357.19	22.8043	4.51124	0.0220802	Yes	0.533399	No	Up
XP_011072852	CDS_15458_Unigene_26814	CDS_2885_Unigene_5504	SNAP25 homologous SNAP33-like	180.863	2724.74	15.0652	3.91315	0.0220781	Yes	0.533399	No	Up
XP_012837214	CDS_14563_Unigene_25592	CDS_4841_Unigene_8710	hippocampus abundant transcript 1	20.8688	680.538	32.6103	5.02726	0.022638	Yes	0.541174	No	Up
XP_011070126	CDS_3962_Unigene_8628	CDS_1861_Unigene_3713	peroxisome biogenesis 19-2-like	258.155	3466.08	13.4264	3.747	0.0225686	Yes	0.541174	No	Up
XP_011072679	CDS_12088_Unigene_22066	CDS_7025_Unigene_12565	ethylene-responsive transcription factor RAP2-12-like	1821.77	22287	12.2337	3.61279	0.0226387	Yes	0.541174	No	Up
XP_012849560	CDS_37559_Unigene_57631	CDS_472_Unigene_890	phospholipid-transporting ATPase 8	45.6022	1137.25	24.9385	4.6403	0.022778	Yes	0.542132	No	Up
XP_011081455	CDS_27514_Unigene_43535	CDS_19973_Unigene_32100	PREDICTED: protein ABIL4-like	17.7771	566.683	31.8771	4.99445	0.0230942	Yes	0.543986	No	Up
XP_011081312	CDS_15218_Unigene_26440	CDS_14805_Unigene_24322	PREDICTED: uncharacterized protein LOC105164372	27.8251	833.206	29.9444	4.90422	0.023151	Yes	0.543986	No	Up
XP_011077208	CDS_6781_Unigene_13621	CDS_14843_Unigene_24379	scarecrow 14	31.6896	909.54	28.7015	4.84305	0.0229273	Yes	0.543986	No	Up
XP_012829629	CDS_14745_Unigene_25836	CDS_5912_Unigene_10527	pathogen-related -like	978.514	11272.9	11.5204	3.52612	0.0231215	Yes	0.543986	No	Up
XP_011092687	CDS_26724_Unigene_42407	CDS_17043_Unigene_27715	NRT1 PTR FAMILY - partial	70.3356	1472.34	20.9331	4.38771	0.0232588	Yes	0.544534	No	Up
XP_011099088	CDS_17901_Unigene_30261	CDS_7218_Unigene_12850	ATP-dependent zinc metalloprotease FTSH chloroplastic	323.853	4054.76	12.5204	3.64621	0.0233482	Yes	0.545135	No	Up
XP_007042945	CDS_702_Unigene_1684	CDS_3232_Unigene_6027	HXXXD-type acyl-transferase family	10.8209	218.652	20.2065	4.33675	0.0237599	Yes	0.551263	No	Up
XP_011082569	CDS_18149_Unigene_30596	CDS_13457_Unigene_22250	pre-mRNA-splicing factor 18	150.719	2344.36	15.5545	3.95926	0.0237021	Yes	0.551263	No	Up
XP_012837712	CDS_15680_Unigene_27127	CDS_25884_Unigene_41795	ATP-dependent Clp protease proteolytic subunit-related chloroplastic	665.483	7597.18	11.416	3.51299	0.0237437	Yes	0.551263	No	Up
XP_011072520	CDS_22910_Unigene_37160	CDS_18874_Unigene_30495	receptor-like serine threonine- kinase ALE2	20.0959	627.492	31.2249	4.96463	0.0240798	Yes	0.556684	No	Up
XP_011081072	CDS_14355_Unigene_25261	CDS_13787_Unigene_22761	copper chaperone for superoxide chloroplastic cytosolic	340.084	4153.09	12.212	3.61022	0.0242081	Yes	0.557651	No	Up
XP_011100347	CDS_8801_Unigene_17149	CDS_27328_Unigene_45107	ADP,ATP carrier mitochondrial	32.4626	899.19	27.6993	4.79178	0.0243022	Yes	0.557891	No	Up
XP_011081762	CDS_1343_Unigene_2915	CDS_865_Unigene_1710	lachrymatory-factor synthase	20.0959	618.435	30.7742	4.94365	0.0245302	Yes	0.559303	No	Up
XP_011092018	CDS_14759_Unigene_25860	CDS_8491_Unigene_14748	PREDICTED: uncharacterized protein LOC105172335 isoform X1	17.7771	535.632	30.1304	4.91315	0.0245201	Yes	0.559303	No	Up
XP_011073502	CDS_36727_Unigene_56480	CDS_7196_Unigene_12823	MATH domain-containing At5g43560-like	96.6148	1747.92	18.0917	4.17725	0.0245614	Yes	0.559303	No	Up
XP_011088662	CDS_31970_Unigene_49827	CDS_21876_Unigene_34942	rop guanine nucleotide exchange factor 1	67.2439	1392.13	20.7026	4.37174	0.0249747	Yes	0.562574	No	Up
XP_011083218	CDS_13192_Unigene_23580	CDS_27346_Unigene_45127	peroxidase 47	316.124	3858.11	12.2044	3.60933	0.0252586	Yes	0.56604	No	Up
XP_011088780	CDS_29375_Unigene_46112	CDS_21739_Unigene_34750	serine threonine- kinase ATR	12.3667	267.816	21.6562	4.43671	0.0253864	Yes	0.566698	No	Up
XP_011084268	CDS_31653_Unigene_49359	CDS_23839_Unigene_37894	probable pectate lyase 18	90.4314	1654.77	18.2986	4.19366	0.0255172	Yes	0.566698	No	Up
XP_011075953	CDS_12891_Unigene_23152	CDS_1960_Unigene_3856	acyl- -binding domain-containing 1	388.778	4536.06	11.6675	3.54442	0.0254517	Yes	0.566698	No	Up
XP_012842101	CDS_110_Unigene_255	CDS_1434_Unigene_2901	homeobox-leucine zipper ATHB-12-like	10.8209	195.363	18.0543	4.17427	0.0256303	Yes	0.568093	No	Up
XP_011084862	CDS_1214_Unigene_2685	CDS_27230_Unigene_44789	PREDICTED: uncharacterized protein LOC105167009	7.72918	85.3907	11.0478	3.46569	0.025711	Yes	0.568906	No	Up
XP_011090597	CDS_25344_Unigene_40475	CDS_9854_Unigene_16833	cytochrome P450 CYP736A12-like	18.55	534.339	28.8053	4.84826	0.0260292	Yes	0.573297	No	Up
XP_011080476	CDS_39851_Unigene_62680	CDS_8233_Unigene_14374	CSC1 At4g35870	10.0479	155.256	15.4515	3.94968	0.0265182	Yes	0.579079	No	Up
XP_011075382	CDS_15636_Unigene_27072	CDS_4229_Unigene_7766	EARLY RESPONSIVE TO DEHYDRATION 15-like	431.288	4860.8	11.2704	3.49447	0.0266453	Yes	0.579079	No	Up
XP_011098568	CDS_1327_Unigene_2861	CDS_1917_Unigene_3792	F-box At5g62060	66.471	1336.49	20.1064	4.32958	0.0270968	Yes	0.583185	No	Up
XP_011086890	CDS_18864_Unigene_31543	CDS_3777_Unigene_6917	probable beta-1,3-galactosyltransferase 9 isoform X1	68.7897	1364.96	19.8425	4.31052	0.0271249	Yes	0.583185	No	Up
XP_011074531	CDS_37669_Unigene_57771	CDS_23048_Unigene_36678	PREDICTED: uncharacterized protein LOC105159236 isoform X2	29.3709	789.217	26.8707	4.74796	0.0277061	Yes	0.590758	No	Up
XP_012836921	CDS_4118_Unigene_8987	CDS_7092_Unigene_12669	scopoletin glucosyltransferase-like	84.2481	1518.92	18.0291	4.17226	0.0284327	Yes	0.600298	No	Up
XP_011077889	CDS_13089_Unigene_23433	CDS_10245_Unigene_17427	serine threonine- kinase D6PKL1-like	32.4626	825.443	25.4275	4.66832	0.0290459	Yes	0.600812	No	Up
XP_011097094	CDS_34364_Unigene_53313	CDS_18247_Unigene_29515	UPF0586 C9orf41 homolog isoform X2	38.6459	922.478	23.87	4.57713	0.0291974	Yes	0.600812	No	Up
XP_011089458	CDS_2655_Unigene_6136	CDS_5207_Unigene_9330	probable phosphatase 2C 4	53.3314	1135.95	21.2999	4.41278	0.0286559	Yes	0.600812	No	Up
XP_011099738	CDS_13693_Unigene_24275	CDS_5929_Unigene_10558	enoyl- hydratase peroxisomal	52.5584	1119.14	21.2932	4.41232	0.0290467	Yes	0.600812	No	Up
XP_011073534	CDS_25256_Unigene_40366	CDS_20515_Unigene_32875	E3 ubiquitin- ligase XBAT34 isoform X2	13.9125	285.929	20.5519	4.3612	0.0288713	Yes	0.600812	No	Up
XP_012854828	CDS_22499_Unigene_36639	CDS_26208_Unigene_42692	acetyltransferase At1g77540	63.3793	1269.22	20.0257	4.32378	0.0285041	Yes	0.600812	No	Up
XP_012836951	CDS_34819_Unigene_53989	CDS_24343_Unigene_38699	probable quinone oxidoreductase	102.025	1692.29	16.587	4.05198	0.0291636	Yes	0.600812	No	Up
XP_011088836	CDS_19090_Unigene_31880	CDS_24418_Unigene_38842	PREDICTED: neuroguidin	123.667	1918.7	15.5151	3.9556	0.0287309	Yes	0.600812	No	Up
XP_011087339	CDS_11905_Unigene_21808	CDS_11703_Unigene_19583	transcription factor bHLH130-like	167.723	2322.37	13.8464	3.79144	0.0292552	Yes	0.600812	No	Up
XP_011088716	CDS_35780_Unigene_55230	CDS_23152_Unigene_36840	alpha-1,3-mannosyl-glyco 2-beta-N-acetylglucosaminyltransferase isoform X1	257.382	3136.17	12.1849	3.60702	0.0291268	Yes	0.600812	No	Up
XP_012858596	CDS_32764_Unigene_51044	CDS_20928_Unigene_33496	beta-hexosaminidase 1	291.39	3422.1	11.744	3.55386	0.029342	Yes	0.600812	No	Up
XP_011090671	CDS_2924_Unigene_6631	CDS_27423_Unigene_45232	1,2-dihydroxy-3-keto-5-methylthiopentene dioxygenase 1	3755.61	42356.4	11.2782	3.49546	0.0293192	Yes	0.600812	No	Up
XP_011082149	CDS_9449_Unigene_18176	CDS_10180_Unigene_17345	notum homolog isoform X1	720.36	7513.08	10.4296	3.38262	0.0286569	Yes	0.600812	No	Up
XP_011077160	CDS_19445_Unigene_32361	CDS_10940_Unigene_18450	serine carboxypeptidase-like 20	46.3751	1029.86	22.2072	4.47296	0.0294237	Yes	0.601531	No	Up
XP_011090441	CDS_17240_Unigene_29379	CDS_20058_Unigene_32174	probable mediator of RNA polymerase II transcription subunit 26c	36.3272	878.489	24.1827	4.5959	0.0297797	Yes	0.602493	No	Up
XP_012833936	CDS_14052_Unigene_24806	CDS_17155_Unigene_27874	PREDICTED: uncharacterized protein LOC105954801	57.1959	1167.01	20.4036	4.35075	0.0297887	Yes	0.602493	No	Up
XP_011087189	CDS_10787_Unigene_20159	CDS_20721_Unigene_33155	probable beta-1,3-galactosyltransferase 19	13.9125	275.579	19.808	4.30801	0.0296895	Yes	0.602493	No	Up
XP_011097442	CDS_24117_Unigene_38796	CDS_20600_Unigene_33001	THO complex subunit 4D isoform X5	75.746	1388.25	18.3276	4.19595	0.0301249	Yes	0.602493	No	Up
XP_011090440	CDS_978_Unigene_2262	CDS_4880_Unigene_8787	PREDICTED: uncharacterized protein LOC105171114	12.3667	208.301	16.8438	4.07414	0.0304035	Yes	0.602493	No	Up
XP_011071573	CDS_21856_Unigene_35758	CDS_14188_Unigene_23371	vacuole membrane KMS1-like	145.309	2084.31	14.344	3.84238	0.0302802	Yes	0.602493	No	Up
XP_011082725	CDS_11986_Unigene_21937	CDS_14229_Unigene_23432	ras-related Rab11B	185.5	2478.92	13.3634	3.74022	0.0295394	Yes	0.602493	No	Up
XP_012831058	CDS_29745_Unigene_46606	CDS_14473_Unigene_23809	DJ-1 homolog C	273.613	3224.14	11.7836	3.55871	0.0303779	Yes	0.602493	No	Up
XP_015083664	CDS_6213_Unigene_12621	CDS_7692_Unigene_13547	nicotinamidase 1-like	859.485	8747.37	10.1775	3.3473	0.0298463	Yes	0.602493	No	Up
XP_011082360	CDS_2565_Unigene_5952	CDS_3544_Unigene_6533	29 kDa chloroplastic	1068.95	10821.3	10.1234	3.33962	0.0302099	Yes	0.602493	No	Up
XP_011082674	CDS_219_Unigene_475	CDS_255_Unigene_481	3-deoxy-manno-octulosonate mitochondrial	53.3314	1103.61	20.6934	4.3711	0.0306306	Yes	0.605385	No	Up
XP_011085751	CDS_2621_Unigene_6050	CDS_1424_Unigene_2887	cyclic dof factor 2-like	14.6854	293.692	19.9989	4.32185	0.0306592	Yes	0.605385	No	Up
XP_012849061	CDS_34603_Unigene_53688	CDS_22264_Unigene_35522	subtilisin-like protease	13.1396	232.884	17.7238	4.14761	0.0308535	Yes	0.606723	No	Up
XP_012844295	CDS_24315_Unigene_39067	CDS_18844_Unigene_30446	cinnamoyl- reductase 1-like	247.334	2939.51	11.8848	3.57104	0.0319643	Yes	0.607326	No	Up
XP_011082467	CDS_7638_Unigene_15140	CDS_15404_Unigene_25222	caffeoylshikimate esterase-like	44.0563	971.642	22.0545	4.463	0.0312124	Yes	0.607326	No	Up
XP_011098066	CDS_21475_Unigene_35236	CDS_14289_Unigene_23529	transcription elongation factor B polypeptide 3	54.8772	1102.32	20.087	4.32819	0.0319919	Yes	0.607326	No	Up
XP_011084410	CDS_9714_Unigene_18542	CDS_1810_Unigene_3643	F-box LRR-repeat At3g48880	81.9293	1428.35	17.434	4.12383	0.0316815	Yes	0.607326	No	Up
XP_011082558	CDS_22282_Unigene_36361	CDS_22114_Unigene_35279	mitochondrial ribosome-associated GTPase 1	150.719	2098.54	13.9235	3.79945	0.0316343	Yes	0.607326	No	Up
XP_011091419	CDS_29515_Unigene_46296	CDS_10390_Unigene_17614	PREDICTED: uncharacterized protein LOC105171867	222.6	2763.55	12.4149	3.634	0.0309467	Yes	0.607326	No	Up
XP_011078954	CDS_15766_Unigene_27265	CDS_12079_Unigene_20140	pyrroline-5-carboxylate reductase	268.976	3121.93	11.6068	3.53689	0.0319531	Yes	0.607326	No	Up
XP_011069652	CDS_39847_Unigene_62678	CDS_25920_Unigene_41858	PREDICTED: protein YLS3	387.232	4140.15	10.6917	3.41841	0.0314387	Yes	0.607326	No	Up
XP_011092750	CDS_13641_Unigene_24212	CDS_15856_Unigene_25963	transmembrane 45B	6.18335	46.5767	7.53261	2.91315	0.0312151	Yes	0.607326	No	Up
XP_011092960	CDS_2079_Unigene_4705	CDS_1814_Unigene_3648	zeaxanthin chloroplastic-like	20.0959	478.705	23.8211	4.57417	0.0322758	Yes	0.609422	No	Up
XP_011082970	CDS_721_Unigene_1749	CDS_27016_Unigene_44227	F-box At3g07870-like	9.27502	99.6224	10.7409	3.42505	0.0323135	Yes	0.609422	No	Up
XP_012848135	CDS_24338_Unigene_39102	CDS_20281_Unigene_32519	probable phosphatase 2C 50 isoform X2	144.536	2020.91	13.9821	3.80551	0.0324951	Yes	0.611059	No	Up
XP_011070569	CDS_37513_Unigene_57559	CDS_13841_Unigene_22848	nuclear pore complex NUP155	71.1085	1279.57	17.9946	4.16949	0.0331771	Yes	0.611323	No	Up
XP_011085973	CDS_130_Unigene_328	CDS_2863_Unigene_5480	PREDICTED: uncharacterized protein LOC105167841	13.9125	240.646	17.2971	4.11246	0.0329079	Yes	0.611323	No	Up
XP_011092877	CDS_20258_Unigene_33429	CDS_12726_Unigene_21094	probable galacturonosyltransferase 10 isoform X2	98.1606	1570.67	16.001	4.00009	0.03314	Yes	0.611323	No	Up
XP_011072430	CDS_38991_Unigene_60280	CDS_3938_Unigene_7254	histidine-containing phosphotransfer 4-like	13.1396	209.595	15.9514	3.99561	0.033352	Yes	0.611323	No	Up
XP_011092883	CDS_24241_Unigene_38974	CDS_19180_Unigene_30966	translocase of chloroplast chloroplastic-like	115.938	1750.51	15.0987	3.91635	0.0327822	Yes	0.611323	No	Up
XP_011098974	CDS_36301_Unigene_55898	CDS_23913_Unigene_38007	PREDICTED: uncharacterized protein LOC105177491 isoform X1	234.967	2786.84	11.8606	3.5681	0.0333677	Yes	0.611323	No	Up
XP_010676254	CDS_12791_Unigene_23025	CDS_20046_Unigene_32160	PREDICTED: uncharacterized protein LOC104892119	10.0479	117.736	11.7174	3.55058	0.0326881	Yes	0.611323	No	Up
XP_012851188	CDS_5853_Unigene_12054	CDS_5856_Unigene_10440	PREDICTED: uncharacterized protein LOC105970915	37.1001	831.912	22.4235	4.48694	0.0342199	Yes	0.618659	No	Up
XP_011079504	CDS_21223_Unigene_34825	CDS_16700_Unigene_27208	probable phosphatase 2C 49	14.6854	254.878	17.3558	4.11735	0.0342193	Yes	0.618659	No	Up
XP_011095040	CDS_28121_Unigene_44398	CDS_19838_Unigene_31909	PREDICTED: uncharacterized protein ycf45 isoform X3	13.9125	225.121	16.1812	4.01624	0.0346078	Yes	0.618659	No	Up
XP_011086845	CDS_25447_Unigene_40635	CDS_20854_Unigene_33370	serine threonine- kinase PBS1	266.657	3014.55	11.305	3.49889	0.0343631	Yes	0.618659	No	Up
XP_011095065	CDS_3994_Unigene_8705	CDS_10628_Unigene_17978	ferritin- chloroplastic	6541.21	72419	11.0712	3.46874	0.0345635	Yes	0.618659	No	Up
XP_012844274	CDS_39966_Unigene_62850	CDS_26922_Unigene_44100	PREDICTED: uncharacterized protein At5g65660	637.658	6142.95	9.63362	3.26808	0.0345812	Yes	0.618659	No	Up
XP_011089045	CDS_10911_Unigene_20350	CDS_10808_Unigene_18242	PREDICTED: uncharacterized protein LOC105170122	1164.01	11033.5	9.47884	3.24471	0.0346145	Yes	0.618659	No	Up
XP_012832579	CDS_26986_Unigene_42746	CDS_13887_Unigene_22922	MATE efflux family 5-like isoform X2	72.6543	1270.51	17.487	4.12821	0.0348046	Yes	0.619707	No	Up
XP_011072140	CDS_21561_Unigene_35369	CDS_1782_Unigene_3606	E3 ubiquitin- ligase BOI-like	143.763	1956.22	13.6073	3.76631	0.0349914	Yes	0.620893	No	Up
XP_011091641	CDS_20058_Unigene_33204	CDS_17547_Unigene_28497	electron transfer flavo -ubiquinone mitochondrial	95.8419	1512.45	15.7807	3.98009	0.0350401	Yes	0.620903	No	Up
XP_011096737	CDS_23361_Unigene_37750	CDS_10196_Unigene_17365	probable ribose-5-phosphate isomerase chloroplastic	20.8688	459.298	22.0089	4.46001	0.0352891	Yes	0.623419	No	Up
XP_011073483	CDS_23374_Unigene_37759	CDS_19893_Unigene_31988	rRNA-processing EFG1-like isoform X2	134.488	1864.36	13.8627	3.79314	0.0354575	Yes	0.623419	No	Up
XP_011085849	CDS_22062_Unigene_36063	CDS_10069_Unigene_17174	nudix hydrolase mitochondrial-like	38.6459	835.793	21.627	4.43476	0.0358152	Yes	0.623503	No	Up
XP_012855305	CDS_14085_Unigene_24875	CDS_35_Unigene_84	PREDICTED: uncharacterized protein LOC105974714	129.077	1800.97	13.9526	3.80246	0.0362135	Yes	0.626211	No	Up
XP_012830397	CDS_5647_Unigene_11726	CDS_15336_Unigene_25114	trafficking particle complex subunit 13	23.1875	514.932	22.2072	4.47296	0.0365067	Yes	0.626246	No	Up
XP_011073987	CDS_22870_Unigene_37100	CDS_13992_Unigene_23083	ion channel CASTOR-like isoform X2	20.0959	416.603	20.7308	4.3737	0.0364561	Yes	0.626246	No	Up
XP_011085541	CDS_31217_Unigene_48738	CDS_19359_Unigene_31211	DA1-related 1-like	207.142	2443.98	11.7986	3.56054	0.0370806	Yes	0.632048	No	Up
XP_011082052	CDS_6266_Unigene_12704	CDS_13075_Unigene_21650	UDP-glycosyltransferase 74F2-like	119.802	1700.05	14.1905	3.82685	0.0371552	Yes	0.632324	No	Up
XP_011096814	CDS_398_Unigene_900	CDS_3172_Unigene_5948	stromal 70 kDa heat shock-related chloroplastic-like	47.9209	938.003	19.574	4.29087	0.0378158	Yes	0.636809	No	Up
XP_006424799	CDS_3459_Unigene_7598	CDS_26257_Unigene_42753	hypothetical protein CICLE_v10027981mg	1994.13	18673.4	9.36418	3.22715	0.037863	Yes	0.636809	No	Up
XP_011070588	CDS_28478_Unigene_44904	CDS_18348_Unigene_29686	glucan endo-1,3-beta-glucosidase 3	9.27502	84.0969	9.06703	3.18063	0.0378475	Yes	0.636809	No	Up
XP_012840812	CDS_31335_Unigene_48882	CDS_17809_Unigene_28890	TRANSPARENT TESTA 12-like	24.7334	539.514	21.8132	4.44713	0.0379175	Yes	0.636896	No	Up
XP_011080468	CDS_18173_Unigene_30623	CDS_18864_Unigene_30476	PREDICTED: uncharacterized protein LOC105163723	127.532	1753.1	13.7464	3.78098	0.0379949	Yes	0.637348	No	Up
XP_011090721	CDS_18101_Unigene_30530	CDS_6000_Unigene_10687	PREDICTED: uncharacterized protein LOC105171345	15.4584	244.528	15.8185	3.98354	0.0382462	Yes	0.637489	No	Up
XP_011096603	CDS_15066_Unigene_26224	CDS_17681_Unigene_28691	probable inositol transporter 2 isoform X2	46.3751	908.246	19.5848	4.29166	0.0386961	Yes	0.643273	No	Up
XP_011089376	CDS_29766_Unigene_46631	CDS_19502_Unigene_31425	ethylene-responsive transcription factor RAP2-7-like	26.2792	567.977	21.6132	4.43384	0.0388325	Yes	0.64388	No	Up
XP_011079338	CDS_29367_Unigene_46104	CDS_22639_Unigene_36040	ECERIFERUM 3-like	100.479	1483.99	14.7691	3.88451	0.0394057	Yes	0.647559	No	Up
XP_011100962	CDS_19210_Unigene_32035	CDS_12480_Unigene_20727	SUPPRESSOR OF GENE SILENCING 3	376.411	3688.62	9.79944	3.2927	0.0393558	Yes	0.647559	No	Up
XP_011086234	CDS_40505_Unigene_64220	CDS_354_Unigene_666	PREDICTED: uncharacterized protein LOC105168022	100.479	1481.4	14.7433	3.88199	0.0395686	Yes	0.648583	No	Up
XP_011070903	CDS_38924_Unigene_60033	CDS_10952_Unigene_18465	cytosolic sulfotransferase 12-like	10.8209	109.973	10.163	3.34526	0.0398215	Yes	0.651391	No	Up
XP_011087575	CDS_23265_Unigene_37603	CDS_7204_Unigene_12833	flap endonuclease 1	38.6459	787.923	20.3883	4.34967	0.0400581	Yes	0.651609	No	Up
XP_012852790	CDS_6353_Unigene_12859	CDS_8818_Unigene_15218	BTB POZ domain-containing At5g66560	8.5021	67.2775	7.91304	2.98423	0.0401062	Yes	0.651609	No	Up
XP_011100241	CDS_14209_Unigene_25049	CDS_5154_Unigene_9234	receptor kinase HSL1	28.598	605.497	21.1727	4.40414	0.0402512	Yes	0.652312	No	Up
XP_011095214	CDS_23644_Unigene_38153	CDS_732_Unigene_1369	PREDICTED: uncharacterized protein LOC105174726	520.947	4771.53	9.15933	3.19524	0.0403529	Yes	0.652322	No	Up
XP_011100573	CDS_3701_Unigene_8008	CDS_5455_Unigene_9735	glucose-6-phosphate 1- chloroplastic	202.505	2318.49	11.4491	3.51716	0.0405588	Yes	0.654829	No	Up
XP_011081682	CDS_12099_Unigene_22086	CDS_2661_Unigene_5133	auxin-responsive IAA14	19.323	340.269	17.6096	4.13829	0.040729	Yes	0.655041	No	Up
XP_011070965	CDS_17144_Unigene_29246	CDS_349_Unigene_659	ERAD-associated E3 ubiquitin- ligase HRD1B-like	136.807	1778.97	13.0036	3.70083	0.0409464	Yes	0.655041	No	Up
XP_011084497	CDS_30072_Unigene_47080	CDS_21799_Unigene_34834	cyclic nucleotide-gated ion channel 1-like	187.819	2192.99	11.6761	3.54548	0.0409334	Yes	0.655041	No	Up
XP_012840286	CDS_6066_Unigene_12390	CDS_7274_Unigene_12938	PREDICTED: uncharacterized protein LOC105960645	297.574	3033.96	10.1957	3.34988	0.0412046	Yes	0.656251	No	Up
XP_011073138	CDS_10381_Unigene_19571	CDS_11989_Unigene_20004	homeobox BEL1 homolog	311.486	3134.87	10.0642	3.33117	0.0412898	Yes	0.656768	No	Up
XP_011096446	CDS_25865_Unigene_41172	CDS_17511_Unigene_28448	auxin response factor 3	36.3272	734.877	20.2294	4.33838	0.0417173	Yes	0.657418	No	Up
XP_011095802	CDS_38454_Unigene_58857	CDS_12733_Unigene_21110	O-linked-mannose beta-1,4-N-acetylglucosaminyltransferase 2-like	23.9605	473.53	19.763	4.30473	0.0414266	Yes	0.657418	No	Up
XP_011075665	CDS_35809_Unigene_55266	CDS_17495_Unigene_28422	PREDICTED: uncharacterized protein LOC105160095 isoform X2	16.2313	240.646	14.8261	3.89007	0.0417651	Yes	0.657418	No	Up
XP_011099029	CDS_10144_Unigene_19218	CDS_15776_Unigene_25821	receptor kinase FERONIA	12.3667	137.143	11.0897	3.47115	0.0420182	Yes	0.657418	No	Up
XP_011091802	CDS_26537_Unigene_42139	CDS_7264_Unigene_12923	pullulanase chloroplastic isoform X1	306.849	3077.95	10.0308	3.32637	0.0420298	Yes	0.657418	No	Up
XP_011088612	CDS_4159_Unigene_9084	CDS_10000_Unigene_17071	heavy metal-associated isoprenylated plant 26-like	1393.57	11912	8.54782	3.09556	0.0428872	Yes	0.665758	No	Up
XP_011091420	CDS_23182_Unigene_37501	CDS_22378_Unigene_35683	PREDICTED: uncharacterized protein LOC105171868	363.272	3455.73	9.51281	3.24987	0.0431132	Yes	0.66686	No	Up
XP_011076205	CDS_30697_Unigene_48004	CDS_3568_Unigene_6569	E3 ubiquitin- ligase XBAT33	55.6501	969.055	17.4133	4.12212	0.0432955	Yes	0.668077	No	Up
XP_011094942	CDS_32084_Unigene_50016	CDS_18715_Unigene_30250	phosphatidylinositol:ceramide inositolphosphotransferase 1	103.571	1449.05	13.9909	3.80642	0.0436062	Yes	0.672066	No	Up
XP_011092411	CDS_18840_Unigene_31521	CDS_7226_Unigene_12861	sulfate transporter -like	338.538	3252.61	9.6078	3.26421	0.0438776	Yes	0.673834	No	Up
XP_011097517	CDS_8351_Unigene_16370	CDS_13059_Unigene_21627	PREDICTED: uncharacterized protein LOC105176419	266.657	2723.44	10.2133	3.35238	0.0441458	Yes	0.676343	No	Up
XP_011097319	CDS_5837_Unigene_12033	CDS_11898_Unigene_19865	PREDICTED: uncharacterized protein LOC105176273	122.894	1604.31	13.0544	3.70647	0.0444938	Yes	0.68006	No	Up
XP_011078435	CDS_809_Unigene_1985	CDS_20454_Unigene_32785	senescence-specific cysteine protease SAG39-like	55.6501	954.823	17.1576	4.10078	0.0446606	Yes	0.680363	No	Up
XP_011091522	CDS_3252_Unigene_7225	CDS_13464_Unigene_22261	PREDICTED: uncharacterized protein LOC105171942	419.695	3807.65	9.07242	3.18149	0.0447082	Yes	0.680363	No	Up
XP_011093764	CDS_39381_Unigene_61348	CDS_25106_Unigene_40258	PREDICTED: uncharacterized protein LOC105173640 isoform X1	1309.32	10917.1	8.33794	3.05969	0.0448523	Yes	0.6807	No	Up
XP_012841852	CDS_36771_Unigene_56526	CDS_23799_Unigene_37829	chloride channel CLC-f	129.077	1647	12.7598	3.67354	0.0450665	Yes	0.681545	No	Up
XP_012852457	CDS_22493_Unigene_36633	CDS_22062_Unigene_35211	eukaryotic translation initiation factor 6-2	484.62	4251.42	8.77269	3.13302	0.0454331	Yes	0.684237	No	Up
XP_012856497	CDS_1907_Unigene_4437	CDS_4114_Unigene_7584	D-3-phosphoglycerate dehydrogenase chloroplastic-like	1316.28	10895.1	8.27717	3.04914	0.0455097	Yes	0.684237	No	Up
XP_011079962	CDS_8668_Unigene_16916	CDS_16014_Unigene_26207	sucrose synthase partial	209.461	2261.56	10.797	3.43257	0.0455818	Yes	0.684524	No	Up
XP_011100079	CDS_23519_Unigene_37981	CDS_16685_Unigene_27182	tRNA(His) guanylyltransferase 1-like	32.4626	624.904	19.25	4.26679	0.0457143	Yes	0.684543	No	Up
XP_011097205	CDS_8574_Unigene_16766	CDS_22998_Unigene_36592	PREDICTED: uncharacterized protein LOC105176173	503.17	4371.74	8.68841	3.11909	0.0458247	Yes	0.684543	No	Up
XP_012849164	CDS_25464_Unigene_40653	CDS_2233_Unigene_4457	CRIB domain-containing RIC10-like	49.4668	869.432	17.5761	4.13554	0.0461003	Yes	0.686713	No	Up
XP_011071034	CDS_10900_Unigene_20339	CDS_14605_Unigene_24015	homeobox-leucine zipper HAT5-like	636.112	5357.62	8.42245	3.07424	0.0462466	Yes	0.688098	No	Up
XP_011069974	CDS_7254_Unigene_14466	CDS_1915_Unigene_3789	xylosyltransferase 1	23.1875	395.902	17.0739	4.09372	0.0464725	Yes	0.689868	No	Up
XP_011086893	CDS_2358_Unigene_5368	CDS_9009_Unigene_15539	probable beta-1,4-xylosyltransferase IRX10	24.7334	437.304	17.6807	4.1441	0.0465619	Yes	0.690277	No	Up
XP_011090350	CDS_15971_Unigene_27559	CDS_7490_Unigene_13263	PREDICTED: uncharacterized protein LOC105171048	312.259	2987.38	9.56699	3.25807	0.0466071	Yes	0.690277	No	Up
XP_011079168	CDS_22627_Unigene_36775	CDS_9041_Unigene_15589	dehydrodolichyl diphosphate synthase 6	124.44	1584.9	12.7363	3.67087	0.0466755	Yes	0.690497	No	Up
XP_011088392	CDS_21479_Unigene_35242	CDS_16907_Unigene_27510	BTB POZ domain-containing At3g05675-like	158.448	1847.54	11.6602	3.54352	0.047113	Yes	0.693788	No	Up
XP_011097101	CDS_3920_Unigene_8548	CDS_27379_Unigene_45175	PREDICTED: uncharacterized protein LOC105176096	31.6896	593.853	18.7397	4.22802	0.047213	Yes	0.694468	No	Up
XP_015055205	CDS_3415_Unigene_7515	CDS_1100_Unigene_2156	PREDICTED: uncharacterized protein LOC107001746	38.6459	714.176	18.48	4.20789	0.0474104	Yes	0.695785	No	Up
XP_011076196	CDS_18657_Unigene_31265	CDS_18541_Unigene_29956	ADP-ribosylation factor-related 1-like	131.396	1631.48	12.4165	3.63419	0.0473685	Yes	0.695785	No	Up
XP_011080525	CDS_11732_Unigene_21518	CDS_24504_Unigene_39007	PREDICTED: uncharacterized protein LOC105163767	87.3398	1245.93	14.2653	3.83444	0.0475267	Yes	0.696698	No	Up
XP_012840751	CDS_18626_Unigene_31229	CDS_2684_Unigene_5175	PREDICTED: uncharacterized protein LOC105961060	35.5542	655.956	18.4494	4.2055	0.0482796	Yes	0.699439	No	Up
XP_012829717	CDS_14026_Unigene_24771	CDS_6497_Unigene_11696	copper-transporting ATPase RAN1	40.1917	730.996	18.1877	4.18489	0.0480563	Yes	0.699439	No	Up
XP_011093906	CDS_35599_Unigene_55020	CDS_14953_Unigene_24534	PREDICTED: uncharacterized protein LOC105173735	42.5105	758.166	17.8348	4.15662	0.0486317	Yes	0.699439	No	Up
XP_011081208	CDS_933_Unigene_2196	CDS_25463_Unigene_40753	xyloglucan galactosyltransferase KATAMARI1 homolog	43.2834	768.516	17.7554	4.15019	0.0486354	Yes	0.699439	No	Up
XP_011082310	CDS_16090_Unigene_27742	CDS_16287_Unigene_26604	transcription factor HBP-1a-like isoform X2	64.1522	1010.46	15.7509	3.97736	0.048162	Yes	0.699439	No	Up
XP_011096005	CDS_20379_Unigene_33607	CDS_23119_Unigene_36795	probable serine threonine- kinase DDB_G0282963 isoform X2	94.296	1297.68	13.7618	3.78259	0.0486326	Yes	0.699439	No	Up
XP_011081872	CDS_21241_Unigene_34845	CDS_17002_Unigene_27661	psbP domain-containing chloroplastic	114.392	1476.22	12.905	3.68985	0.0484775	Yes	0.699439	No	Up
XP_011092401	CDS_38286_Unigene_58608	CDS_4787_Unigene_8621	PREDICTED: uncharacterized protein LOC105172591 isoform X1	135.261	1645.71	12.167	3.6049	0.0485145	Yes	0.699439	No	Up
XP_011072490	CDS_15582_Unigene_26994	CDS_23162_Unigene_36856	inactive kinase SELMODRAFT_444075	215.644	2247.33	10.4215	3.38149	0.0485686	Yes	0.699439	No	Up
XP_011090738	CDS_2468_Unigene_5729	CDS_731_Unigene_1367	sugar transport 13	338.538	3124.52	9.22945	3.20624	0.0483152	Yes	0.699439	No	Up
XP_011086216	CDS_20448_Unigene_33704	CDS_11373_Unigene_19063	E3 ubiquitin- ligase COP1-like	361.726	3292.72	9.1028	3.18631	0.0480166	Yes	0.699439	No	Up
XP_012831684	CDS_10735_Unigene_20072	CDS_10132_Unigene_17272	OTU domain-containing At3g57810-like isoform X2	21.6417	333.8	15.4239	3.9471	0.0487187	Yes	0.699727	No	Up
XP_011069700	CDS_22303_Unigene_36384	CDS_22601_Unigene_35985	probable inactive shikimate kinase like chloroplastic	297.574	2829.54	9.5087	3.24925	0.048764	Yes	0.699727	No	Up
XP_011099696	CDS_21800_Unigene_35669	CDS_15731_Unigene_25754	PREDICTED: protein disulfide-isomerase-like	584.326	4814.22	8.23893	3.04246	0.0493931	Yes	0.705615	No	Up
XP_011080784	CDS_15117_Unigene_26294	CDS_13876_Unigene_22901	pentatricopeptide repeat-containing chloroplastic	95.8419	1298.97	13.5533	3.76057	0.0496866	Yes	0.706744	No	Up

## Sheet: Downregulated
id	CONTROL_ID	SALT_ID	Description	Control_baseMean	Salt_baseMean	foldChange	log2FoldChange	pval	Significance	padj	Significance	Regulation
XP_009787591	CDS_6539_Unigene_13151	CDS_1748_Unigene_3559	acid phosphatase 1-like	15221.1	69.8651	0.00459002	-7.76728	2.90842e-05	Yes	0.0314158	Yes	Down
XP_011084145	CDS_16963_Unigene_28990	CDS_1777_Unigene_3599	probable UDP-N-acetylglucosamine--peptide N-acetylglucosaminyltransferase SEC	7046.7	31.0511	0.00440648	-7.82616	2.9224e-05	Yes	0.0314158	Yes	Down
XP_011079098	CDS_34708_Unigene_53797	CDS_16815_Unigene_27375	4-alpha-glucanotransferase DPE2	8733.2	33.6387	0.00385182	-8.02024	1.93805e-05	Yes	0.0314158	Yes	Down
XP_011075354	CDS_32525_Unigene_50671	CDS_9568_Unigene_16412	mediator of RNA polymerase II transcription subunit 23 isoform X2	6149.34	23.2884	0.00378713	-8.04468	2.33126e-05	Yes	0.0314158	Yes	Down
XP_011098625	CDS_710_Unigene_1723	CDS_2064_Unigene_4074	zinc-finger homeodomain 9-like	6851.15	21.9946	0.00321035	-8.28305	1.48795e-05	Yes	0.0314158	Yes	Down
XP_012858247	CDS_935_Unigene_2197	CDS_2149_Unigene_4260	alanine--tRNA ligase	10163.1	32.3449	0.00318259	-8.29558	1.20871e-05	Yes	0.0314158	Yes	Down
XP_012827697	CDS_1272_Unigene_2766	CDS_8520_Unigene_14791	PREDICTED: uncharacterized protein LOC105948977	14346.9	45.2829	0.00315628	-8.30756	1.20687e-05	Yes	0.0314158	Yes	Down
XP_012841165	CDS_39914_Unigene_62765	CDS_23_Unigene_52	acetylajmalan esterase-like	15543.4	24.5822	0.00158152	-9.30447	2.61851e-06	Yes	0.0314158	Yes	Down
XP_011075041	CDS_36764_Unigene_56513	CDS_18775_Unigene_30337	PREDICTED: uncharacterized protein LOC105159627	8325.1	43.9891	0.00528391	-7.56418	4.03878e-05	Yes	0.034995	Yes	Down
XP_011075414	CDS_38_Unigene_88	CDS_1172_Unigene_2271	ferredoxin-dependent glutamate chloroplastic	17851.3	106.091	0.00594306	-7.39458	5.64574e-05	Yes	0.0404611	Yes	Down
XP_011080354	CDS_22123_Unigene_36144	CDS_5527_Unigene_9856	sulfite reductase 1 [ferredoxin] chloroplastic-like	8955.8	59.5147	0.00664538	-7.23343	6.67759e-05	Yes	0.0430705	Yes	Down
XP_011089809	CDS_1297_Unigene_2811	CDS_3524_Unigene_6503	ATP-dependent zinc metalloprotease FTSH mitochondrial-like	5272.08	32.3449	0.00613515	-7.34869	7.67936e-05	Yes	0.0471732	Yes	Down
XP_011101284	CDS_27569_Unigene_43620	CDS_6803_Unigene_12264	elongation factor chloroplastic	8465	63.3961	0.0074892	-7.06097	8.93275e-05	Yes	0.0500192	Yes	Down
XP_011078382	CDS_13185_Unigene_23574	CDS_2864_Unigene_5481	probable galactinol--sucrose galactosyltransferase 6	19025.4	138.436	0.0072764	-7.10256	9.3059e-05	Yes	0.0500192	Yes	Down
XP_011095449	CDS_4823_Unigene_10290	CDS_2177_Unigene_4330	bifunctional aspartokinase homoserine dehydrogenase chloroplastic-like	9152.12	75.0403	0.00819922	-6.9303	0.000108016	Yes	0.0557361	No	Down
XP_011078373	CDS_17884_Unigene_30234	CDS_9056_Unigene_15615	phospholipase D alpha 1-like	11402.9	98.3286	0.00862315	-6.85757	0.000119502	Yes	0.0566318	No	Down
XP_011075350	CDS_37301_Unigene_57256	CDS_1930_Unigene_3809	calcium-transporting ATPase plasma membrane-type-like	6582.17	55.6333	0.00845212	-6.88647	0.000131702	Yes	0.0566318	No	Down
XP_011096817	CDS_633_Unigene_1429	CDS_3346_Unigene_6192	NAP1 isoform X2	4018.4	25.876	0.00643937	-7.27887	0.000124571	Yes	0.0566318	No	Down
XP_011092898	CDS_13474_Unigene_23960	CDS_588_Unigene_1094	PREDICTED: uncharacterized protein LOC105172966	3864.59	24.5822	0.00636087	-7.29656	0.000130538	Yes	0.0566318	No	Down
XP_011099134	CDS_21356_Unigene_35019	CDS_3889_Unigene_7141	zeaxanthin chloroplastic	12106.2	116.442	0.00961835	-6.7	0.00015493	Yes	0.0605637	No	Down
XP_011080469	CDS_2117_Unigene_4770	CDS_8865_Unigene_15305	PREDICTED: uncharacterized protein At5g01610-like	2750.04	12.938	0.00470465	-7.7317	0.000153546	Yes	0.0605637	No	Down
XP_011082867	CDS_38796_Unigene_59782	CDS_1524_Unigene_3103	polyphenol oxidase chloroplastic-like	12655.8	124.205	0.00981407	-6.67093	0.00016331	Yes	0.0619619	No	Down
XP_012831021	CDS_32685_Unigene_50893	CDS_22009_Unigene_35139	coatomer subunit gamma-2-like	11468.6	116.442	0.0101531	-6.62193	0.00017506	Yes	0.0641203	No	Down
XP_011089243	CDS_35322_Unigene_54664	CDS_7955_Unigene_13962	glycine--tRNA ligase chloroplastic mitochondrial	4033.09	31.0511	0.0076991	-7.02109	0.000179091	Yes	0.0641203	No	Down
XP_012847232	CDS_13378_Unigene_23845	CDS_3304_Unigene_6129	nudix hydrolase 3	3353.69	21.9946	0.00655831	-7.25246	0.000183911	Yes	0.0641203	No	Down
XP_011085735	CDS_27434_Unigene_43423	CDS_2370_Unigene_4684	probable mitochondrial-processing peptidase subunit beta	5772.93	56.9271	0.00986105	-6.66404	0.000202999	Yes	0.068913	No	Down
XP_011090964	CDS_32721_Unigene_50973	CDS_9015_Unigene_15548	probable isoleucine--tRNA mitochondrial	4332.21	38.8139	0.00895939	-6.80238	0.000220225	Yes	0.0728436	No	Down
XP_011076887	CDS_24422_Unigene_39217	CDS_25927_Unigene_41877	GDSL esterase lipase At5g33370-like	12353.6	142.318	0.0115204	-6.43967	0.00023678	Yes	0.0763614	No	Down
XP_011079629	CDS_20826_Unigene_34209	CDS_573_Unigene_1065	PREDICTED: pectinesterase-like	3758.7	32.3449	0.00860535	-6.86055	0.000254561	Yes	0.0781866	No	Down
XP_011089491	CDS_39890_Unigene_62728	CDS_4529_Unigene_8221	zinc transporter 2	4746.49	49.1643	0.010358	-6.59311	0.000267844	Yes	0.0803531	No	Down
XP_011074120	CDS_32816_Unigene_51113	CDS_14019_Unigene_23124	eukaryotic translation initiation factor 5B	4588.82	47.8705	0.010432	-6.58284	0.000282872	Yes	0.0829328	No	Down
XP_012843629	CDS_33837_Unigene_52623	CDS_1443_Unigene_2919	PREDICTED: synaptotagmin-5-like	4442.73	46.5767	0.0104838	-6.57569	0.000297748	Yes	0.0849989	No	Down
XP_011098436	CDS_38248_Unigene_58564	CDS_3368_Unigene_6237	galactinol--sucrose galactosyltransferase	11396.7	156.55	0.0137364	-6.18585	0.000354604	Yes	0.0857254	No	Down
XP_011079362	CDS_9598_Unigene_18356	CDS_8949_Unigene_15440	clustered mitochondria	9034.64	122.911	0.0136044	-6.19978	0.000350817	Yes	0.0857254	No	Down
XP_011090133	CDS_38063_Unigene_58294	CDS_9316_Unigene_16003	CCR4-NOT transcription complex subunit 1 isoform X2	5919.78	73.7465	0.0124576	-6.32683	0.000337402	Yes	0.0857254	No	Down
XP_011083774	CDS_1365_Unigene_2962	CDS_8564_Unigene_14840	glucan endo-1,3-beta- acidic isoform PR-Q -like	3217.66	28.4636	0.00884605	-6.82075	0.00035885	Yes	0.0857254	No	Down
XP_011101424	CDS_13004_Unigene_23318	CDS_2760_Unigene_5313	PREDICTED: uncharacterized protein LOC105179485	3076.21	25.876	0.00841162	-6.8934	0.000354992	Yes	0.0857254	No	Down
XP_011090159	CDS_37759_Unigene_57886	CDS_829_Unigene_1612	CHROMATIN REMODELING 5 isoform X1	2893.81	21.9946	0.00760057	-7.03968	0.000330605	Yes	0.0857254	No	Down
XP_011094426	CDS_31619_Unigene_49300	CDS_9002_Unigene_15524	PREDICTED: enolase	22815.8	294.986	0.012929	-6.27324	0.000380215	Yes	0.0891777	No	Down
XP_011070605	CDS_31764_Unigene_49520	CDS_2907_Unigene_5545	PREDICTED: uncharacterized protein LOC105156229	3127.23	28.4636	0.00910185	-6.77962	0.000400689	Yes	0.0923015	No	Down
XP_011096162	CDS_23569_Unigene_38057	CDS_13692_Unigene_22609	cysteine-rich receptor kinase 10	7252.29	111.267	0.0153423	-6.02634	0.000490514	Yes	0.0958732	No	Down
XP_011090225	CDS_12066_Unigene_22032	CDS_15132_Unigene_24830	structural maintenance of chromosomes 3 isoform X1	6790.09	102.21	0.0150528	-6.05382	0.000482094	Yes	0.0958732	No	Down
XP_011086392	CDS_38634_Unigene_59562	CDS_9308_Unigene_15994	mitochondrial outer membrane porin of 36 kDa	4982.23	67.2775	0.0135035	-6.21052	0.000456842	Yes	0.0958732	No	Down
XP_011094656	CDS_2048_Unigene_4655	CDS_15261_Unigene_25016	29 kDa ribonucleo chloroplastic	26318.6	354.501	0.0134696	-6.21415	0.000438926	Yes	0.0958732	No	Down
XP_012846071	CDS_31693_Unigene_49406	CDS_6587_Unigene_11870	lysine--tRNA ligase-like	4612	59.5147	0.0129043	-6.276	0.0004461	Yes	0.0958732	No	Down
XP_011098892	CDS_37441_Unigene_57434	CDS_13303_Unigene_22007	ribonucleoside-diphosphate reductase small chain-like	4628.23	59.5147	0.0128591	-6.28107	0.000440998	Yes	0.0958732	No	Down
XP_011099673	CDS_27530_Unigene_43552	CDS_1661_Unigene_3394	probable glucan 1,3-alpha-glucosidase	4060.14	50.4581	0.0124277	-6.3303	0.000484081	Yes	0.0958732	No	Down
XP_011075548	CDS_27788_Unigene_43947	CDS_3935_Unigene_7249	probable S-acyltransferase 22 isoform X1	3188.29	31.0511	0.00973913	-6.68199	0.000441037	Yes	0.0958732	No	Down
XP_011087770	CDS_22585_Unigene_36732	CDS_5257_Unigene_9407	PREDICTED: uncharacterized protein LOC105169153	3671.36	43.9891	0.0119817	-6.38302	0.000523063	Yes	0.0992282	No	Down
XP_011073062	CDS_34236_Unigene_53127	CDS_7880_Unigene_13830	beta-adaptin C	4816.05	71.1589	0.0147754	-6.08066	0.000573872	Yes	0.104267	No	Down
XP_011091458	CDS_179_Unigene_424	CDS_7775_Unigene_13672	probable manganese-transporting ATPase PDR2	2607.83	24.5822	0.0094263	-6.72909	0.00060477	Yes	0.10687	No	Down
XP_012834777	CDS_36802_Unigene_56564	CDS_17650_Unigene_28648	transcription elongation factor spt5	3897.83	53.0457	0.013609	-6.19929	0.000621607	Yes	0.108361	No	Down
XP_011072004	CDS_39171_Unigene_60768	CDS_1577_Unigene_3243	leucine-rich repeat receptor-like serine threonine tyrosine- kinase SOBIR1	4481.38	68.5713	0.0153014	-6.03019	0.000666483	Yes	0.111979	No	Down
XP_011083581	CDS_2278_Unigene_5155	CDS_25554_Unigene_40977	DEAD-box ATP-dependent RNA helicase 28	2668.89	27.1698	0.0101802	-6.61809	0.000668404	Yes	0.111979	No	Down
XP_011084205	CDS_21395_Unigene_35087	CDS_4497_Unigene_8180	ECERIFERUM 26-like	15582.8	278.167	0.0178509	-5.80786	0.00069004	Yes	0.114122	No	Down
XP_011075300	CDS_30129_Unigene_47183	CDS_11503_Unigene_19288	photosystem II stability assembly factor chloroplastic isoform X1	3423.25	45.2829	0.013228	-6.24026	0.000717532	Yes	0.115702	No	Down
XP_011088343	CDS_19511_Unigene_32445	CDS_26564_Unigene_43214	phospholipase A-2-activating	2556.04	25.876	0.0101235	-6.62615	0.000715811	Yes	0.115702	No	Down
XP_011100952	CDS_27876_Unigene_44079	CDS_14555_Unigene_23928	GATA transcription factor 5-like	3430.98	46.5767	0.0135753	-6.20287	0.000753435	Yes	0.118528	No	Down
XP_011070483	CDS_2010_Unigene_4583	CDS_8476_Unigene_14728	zinc finger CCCH domain-containing 17 isoform X1	2829.65	32.3449	0.0114307	-6.45094	0.000748244	Yes	0.118528	No	Down
XP_011091940	CDS_11580_Unigene_21305	CDS_1230_Unigene_2391	5 -3 exoribonuclease 4	1959.35	15.5256	0.00792385	-6.97958	0.000811392	Yes	0.126108	No	Down
XP_011073390	CDS_37943_Unigene_58125	CDS_10020_Unigene_17095	clustered mitochondria	7464.07	147.493	0.0197604	-5.66124	0.000868024	Yes	0.128707	No	Down
XP_012849694	CDS_37002_Unigene_56867	CDS_10265_Unigene_17454	transport SEC31 homolog B	3569.34	56.9271	0.0159489	-5.9704	0.000984145	Yes	0.139511	No	Down
XP_011093658	CDS_39469_Unigene_61670	CDS_9527_Unigene_16341	leucine-rich repeat extensin 4	3045.3	42.6953	0.0140201	-6.15636	0.000978366	Yes	0.139511	No	Down
XP_011082179	CDS_32370_Unigene_50448	CDS_8690_Unigene_15028	AP-4 complex subunit epsilon	2863.66	38.8139	0.013554	-6.20514	0.0010159	Yes	0.142447	No	Down
XP_011072934	CDS_40268_Unigene_63761	CDS_1905_Unigene_3778	ASPARTIC PROTEASE IN GUARD CELL 1-like	4186.13	76.3341	0.018235	-5.77714	0.00105083	Yes	0.143412	No	Down
XP_011078973	CDS_39895_Unigene_62734	CDS_12146_Unigene_20226	DNA gyrase subunit chloroplastic mitochondrial	3783.43	64.6899	0.0170982	-5.87001	0.001045	Yes	0.143412	No	Down
XP_011087627	CDS_60_Unigene_124	CDS_11708_Unigene_19589	bifunctional purine biosynthesis purH-like	3341.33	53.0457	0.0158757	-5.97704	0.00107837	Yes	0.143412	No	Down
XP_011084213	CDS_38298_Unigene_58621	CDS_1660_Unigene_3393	UDP-glucuronate 4-epimerase 6	11426.8	257.466	0.0225317	-5.4719	0.00112181	Yes	0.143884	No	Down
XP_011097925	CDS_32956_Unigene_51290	CDS_13688_Unigene_22603	autophagy-related 18f	2224.46	24.5822	0.0110509	-6.4997	0.00109465	Yes	0.143884	No	Down
XP_012840027	CDS_26934_Unigene_42663	CDS_15198_Unigene_24932	probable methyltransferase PMT11	3189.83	50.4581	0.0158184	-5.98225	0.00115157	Yes	0.14564	No	Down
XP_011091187	CDS_3214_Unigene_7149	CDS_1482_Unigene_3002	1-aminocyclopropane-1-carboxylate oxidase homolog 3-like	4625.14	93.1534	0.0201407	-5.63374	0.0011723	Yes	0.146823	No	Down
XP_012836707	CDS_21181_Unigene_34769	CDS_2542_Unigene_4936	receptor 12	4122.75	80.2155	0.0194568	-5.68358	0.00122842	Yes	0.150031	No	Down
XP_011096876	CDS_22928_Unigene_37184	CDS_3880_Unigene_7124	CTP synthase-like isoform X2	2207.45	25.876	0.0117221	-6.41463	0.00123281	Yes	0.150031	No	Down
XP_011095110	CDS_11576_Unigene_21298	CDS_4005_Unigene_7376	WEB family At2g38370	2213.64	25.876	0.0116893	-6.41866	0.00122012	Yes	0.150031	No	Down
XP_011093542	CDS_37499_Unigene_57541	CDS_526_Unigene_978	PREDICTED: dihydroflavonol-4-reductase-like	5134.5	111.267	0.0216704	-5.52813	0.00127111	Yes	0.152094	No	Down
XP_011096661	CDS_35625_Unigene_55055	CDS_16868_Unigene_27455	ABC transporter C family member 2-like	10115.2	241.94	0.0239185	-5.38573	0.00128513	Yes	0.152094	No	Down
XP_012831546	CDS_40261_Unigene_63752	CDS_5222_Unigene_9354	endoglucanase 17-like	6817.91	159.137	0.023341	-5.42099	0.00130701	Yes	0.153276	No	Down
XP_011088279	CDS_39835_Unigene_62657	CDS_2341_Unigene_4630	presequence protease chloroplastic mitochondrial-like	15735.8	372.614	0.0236793	-5.40023	0.00132865	Yes	0.153616	No	Down
XP_011098694	CDS_17058_Unigene_29130	CDS_600_Unigene_1112	probable ubiquitin conjugation factor E4	3275.63	56.9271	0.017379	-5.84651	0.00133372	Yes	0.153616	No	Down
XP_011072648	CDS_11592_Unigene_21315	CDS_1820_Unigene_3654	PREDICTED: midasin	2355.08	31.0511	0.0131847	-6.24499	0.0013472	Yes	0.153795	No	Down
XP_012833752	CDS_37999_Unigene_58211	CDS_11031_Unigene_18577	E3 ubiquitin- ligase UPL3	3329.73	59.5147	0.0178737	-5.80602	0.00137679	Yes	0.153829	No	Down
XP_011081198	CDS_34631_Unigene_53706	CDS_9033_Unigene_15579	elongation factor G- chloroplastic	7116.26	174.663	0.0245442	-5.34848	0.00144454	Yes	0.155288	No	Down
XP_007025337	CDS_18141_Unigene_30582	CDS_10680_Unigene_18054	Ribosomal large subunit 16A	6542.75	157.843	0.0241249	-5.37333	0.00143004	Yes	0.155288	No	Down
XP_011096164	CDS_1676_Unigene_3868	CDS_5486_Unigene_9787	mediator-associated 1-like	2781.73	43.9891	0.0158136	-5.98269	0.00143256	Yes	0.155288	No	Down
XP_011077705	CDS_10131_Unigene_19192	CDS_6543_Unigene_11775	inactive cadmium zinc-transporting ATPase HMA3	2194.31	28.4636	0.0129715	-6.26851	0.00149079	Yes	0.157633	No	Down
XP_011079311	CDS_26868_Unigene_42595	CDS_7421_Unigene_13157	PREDICTED: uncharacterized protein LOC105162856	2554.49	38.8139	0.0151944	-6.04032	0.00152169	Yes	0.159591	No	Down
XP_011087539	CDS_14513_Unigene_25528	CDS_15411_Unigene_25229	probable receptor kinase At5g18500	2803.37	47.8705	0.017076	-5.87188	0.00163966	Yes	0.170578	No	Down
XP_011095722	CDS_14212_Unigene_25054	CDS_7438_Unigene_13182	nuclear cap-binding subunit 1	4499.93	108.679	0.0241513	-5.37176	0.00178169	Yes	0.178459	No	Down
XP_011074361	CDS_17757_Unigene_30077	CDS_8599_Unigene_14893	activating signal cointegrator 1 complex subunit 2	2266.97	33.6387	0.0148386	-6.0745	0.00178459	Yes	0.178459	No	Down
XP_012835500	CDS_34722_Unigene_53829	CDS_212_Unigene_421	TOC75- chloroplastic	5042.52	128.086	0.0254012	-5.29896	0.00182428	Yes	0.179643	No	Down
XP_011093622	CDS_32954_Unigene_51283	CDS_545_Unigene_1006	probable lactoylglutathione chloroplast	6434.54	175.957	0.0273456	-5.19255	0.00190899	Yes	0.179752	No	Down
XP_011076069	CDS_20949_Unigene_34400	CDS_14062_Unigene_23185	plastidial pyruvate kinase 2-like	3111	62.1023	0.0199622	-5.64659	0.00189856	Yes	0.179752	No	Down
[truncated: 447 more rows]

## Sheet: Exclusive_Control
HIT_Acc	CDS_ID	#Read_Length	#Mapped_Reads	#RPKM	Log(RPKM)
[truncated: 5,404 more rows]

## Sheet: Exclusive_Salt
HIT_Acc	CDS_ID	#Read_Length	#Mapped_Reads	#RPKM	Log(RPKM)
[truncated: 5,301 more rows]
