# Supplementary material for: Ocimum metabolomics in response to abiotic stresses: Cold, flood, drought and salinity
Source: PLoS One. 2019 Feb 6;14(2):e0210903. doi: 10.1371/journal.pone.0210903 (PMC6364901; doi:10.1371/journal.pone.0210903)
Supplement: S6 Dataset — (XLSX) [file pone.0210903.s006.xlsx]

## Sheet: CONTROL
Metabolism
Overview
01200 Carbon metabolism [PATH:ko01200]
CDS_14282_Unigene_25162	K00844 HK	hexokinase [EC:2.7.1.1]
CDS_19671_Unigene_32666	K00844 HK	hexokinase [EC:2.7.1.1]
CDS_19672_Unigene_32667	K00844 HK	hexokinase [EC:2.7.1.1]
CDS_29224_Unigene_45907	K00844 HK	hexokinase [EC:2.7.1.1]
CDS_29225_Unigene_45908	K00844 HK	hexokinase [EC:2.7.1.1]
CDS_33307_Unigene_51828	K00844 HK	hexokinase [EC:2.7.1.1]
CDS_33308_Unigene_51829	K00844 HK	hexokinase [EC:2.7.1.1]
CDS_4995_Unigene_10620	K01810 GPI, pgi	glucose-6-phosphate isomerase [EC:5.3.1.9]
CDS_803_Unigene_1966	K01810 GPI, pgi	glucose-6-phosphate isomerase [EC:5.3.1.9]
CDS_10269_Unigene_19404	K00850 pfkA, PFK	6-phosphofructokinase 1 [EC:2.7.1.11]
CDS_30892_Unigene_48290	K00850 pfkA, PFK	6-phosphofructokinase 1 [EC:2.7.1.11]
CDS_30893_Unigene_48291	K00850 pfkA, PFK	6-phosphofructokinase 1 [EC:2.7.1.11]
CDS_32238_Unigene_50258	K00850 pfkA, PFK	6-phosphofructokinase 1 [EC:2.7.1.11]
CDS_36506_Unigene_56175	K00850 pfkA, PFK	6-phosphofructokinase 1 [EC:2.7.1.11]
CDS_12670_Unigene_22889	K01623 ALDO	fructose-bisphosphate aldolase, class I [EC:4.1.2.13]
CDS_13103_Unigene_23456	K01623 ALDO	fructose-bisphosphate aldolase, class I [EC:4.1.2.13]
CDS_13104_Unigene_23457	K01623 ALDO	fructose-bisphosphate aldolase, class I [EC:4.1.2.13]
CDS_17531_Unigene_29749	K01623 ALDO	fructose-bisphosphate aldolase, class I [EC:4.1.2.13]
CDS_17532_Unigene_29750	K01623 ALDO	fructose-bisphosphate aldolase, class I [EC:4.1.2.13]
CDS_17534_Unigene_29751	K01623 ALDO	fructose-bisphosphate aldolase, class I [EC:4.1.2.13]
CDS_17535_Unigene_29752	K01623 ALDO	fructose-bisphosphate aldolase, class I [EC:4.1.2.13]
CDS_17536_Unigene_29753	K01623 ALDO	fructose-bisphosphate aldolase, class I [EC:4.1.2.13]
CDS_39844_Unigene_62673	K01623 ALDO	fructose-bisphosphate aldolase, class I [EC:4.1.2.13]
CDS_17495_Unigene_29710	K01803 TPI, tpiA	triosephosphate isomerase (TIM) [EC:5.3.1.1]
CDS_17496_Unigene_29711	K01803 TPI, tpiA	triosephosphate isomerase (TIM) [EC:5.3.1.1]
CDS_17497_Unigene_29712	K01803 TPI, tpiA	triosephosphate isomerase (TIM) [EC:5.3.1.1]
CDS_19326_Unigene_32207	K01803 TPI, tpiA	triosephosphate isomerase (TIM) [EC:5.3.1.1]
CDS_19327_Unigene_32208	K01803 TPI, tpiA	triosephosphate isomerase (TIM) [EC:5.3.1.1]
CDS_1366_Unigene_2963	K00134 GAPDH, gapA	glyceraldehyde 3-phosphate dehydrogenase [EC:1.2.1.12]
CDS_22484_Unigene_36626	K00134 GAPDH, gapA	glyceraldehyde 3-phosphate dehydrogenase [EC:1.2.1.12]
CDS_38340_Unigene_58688	K00134 GAPDH, gapA	glyceraldehyde 3-phosphate dehydrogenase [EC:1.2.1.12]
CDS_39032_Unigene_60581	K00134 GAPDH, gapA	glyceraldehyde 3-phosphate dehydrogenase [EC:1.2.1.12]
CDS_3022_Unigene_6796	K00134 GAPDH, gapA	glyceraldehyde 3-phosphate dehydrogenase [EC:1.2.1.12]
CDS_4176_Unigene_9122	K00134 GAPDH, gapA	glyceraldehyde 3-phosphate dehydrogenase [EC:1.2.1.12]
CDS_15502_Unigene_26870	K00927 PGK, pgk	phosphoglycerate kinase [EC:2.7.2.3]
CDS_15503_Unigene_26871	K00927 PGK, pgk	phosphoglycerate kinase [EC:2.7.2.3]
CDS_36347_Unigene_55954	K00927 PGK, pgk	phosphoglycerate kinase [EC:2.7.2.3]
CDS_36348_Unigene_55955	K00927 PGK, pgk	phosphoglycerate kinase [EC:2.7.2.3]
CDS_36353_Unigene_55957	K00927 PGK, pgk	phosphoglycerate kinase [EC:2.7.2.3]
CDS_36363_Unigene_55961	K00927 PGK, pgk	phosphoglycerate kinase [EC:2.7.2.3]
CDS_39073_Unigene_60630	K00927 PGK, pgk	phosphoglycerate kinase [EC:2.7.2.3]
CDS_15183_Unigene_26381	K01834 PGAM, gpmA	2,3-bisphosphoglycerate-dependent phosphoglycerate mutase [EC:5.4.2.11]
CDS_32810_Unigene_51108	K01834 PGAM, gpmA	2,3-bisphosphoglycerate-dependent phosphoglycerate mutase [EC:5.4.2.11]
CDS_32814_Unigene_51111	K01834 PGAM, gpmA	2,3-bisphosphoglycerate-dependent phosphoglycerate mutase [EC:5.4.2.11]
CDS_32815_Unigene_51112	K01834 PGAM, gpmA	2,3-bisphosphoglycerate-dependent phosphoglycerate mutase [EC:5.4.2.11]
CDS_27056_Unigene_42828	K15633 gpmI	2,3-bisphosphoglycerate-independent phosphoglycerate mutase [EC:5.4.2.12]
CDS_8870_Unigene_17240	K15634 gpmB	probable phosphoglycerate mutase [EC:5.4.2.12]
CDS_957_Unigene_2225	K15634 gpmB	probable phosphoglycerate mutase [EC:5.4.2.12]
CDS_5729_Unigene_11853	K01689 ENO, eno	enolase [EC:4.2.1.11]
CDS_59_Unigene_123	K01689 ENO, eno	enolase [EC:4.2.1.11]
CDS_31619_Unigene_49300	K01689 ENO, eno	enolase [EC:4.2.1.11]
CDS_19077_Unigene_31861	K00873 PK, pyk	pyruvate kinase [EC:2.7.1.40]
CDS_20677_Unigene_34034	K00873 PK, pyk	pyruvate kinase [EC:2.7.1.40]
CDS_20949_Unigene_34400	K00873 PK, pyk	pyruvate kinase [EC:2.7.1.40]
CDS_20950_Unigene_34401	K00873 PK, pyk	pyruvate kinase [EC:2.7.1.40]
CDS_154_Unigene_390	K00873 PK, pyk	pyruvate kinase [EC:2.7.1.40]
CDS_24957_Unigene_39992	K00873 PK, pyk	pyruvate kinase [EC:2.7.1.40]
CDS_24958_Unigene_39993	K00873 PK, pyk	pyruvate kinase [EC:2.7.1.40]
CDS_1935_Unigene_4479	K00873 PK, pyk	pyruvate kinase [EC:2.7.1.40]
CDS_30293_Unigene_47415	K00873 PK, pyk	pyruvate kinase [EC:2.7.1.40]
CDS_30295_Unigene_47416	K00873 PK, pyk	pyruvate kinase [EC:2.7.1.40]
CDS_30296_Unigene_47417	K00873 PK, pyk	pyruvate kinase [EC:2.7.1.40]
CDS_30297_Unigene_47418	K00873 PK, pyk	pyruvate kinase [EC:2.7.1.40]
CDS_30299_Unigene_47419	K00873 PK, pyk	pyruvate kinase [EC:2.7.1.40]
CDS_38405_Unigene_58776	K00873 PK, pyk	pyruvate kinase [EC:2.7.1.40]
CDS_3105_Unigene_6961	K00873 PK, pyk	pyruvate kinase [EC:2.7.1.40]
CDS_3573_Unigene_7791	K00873 PK, pyk	pyruvate kinase [EC:2.7.1.40]
CDS_4426_Unigene_9543	K00873 PK, pyk	pyruvate kinase [EC:2.7.1.40]
CDS_17035_Unigene_29098	K00161 PDHA, pdhA	pyruvate dehydrogenase E1 component alpha subunit [EC:1.2.4.1]
CDS_17036_Unigene_29099	K00161 PDHA, pdhA	pyruvate dehydrogenase E1 component alpha subunit [EC:1.2.4.1]
CDS_29675_Unigene_46503	K00161 PDHA, pdhA	pyruvate dehydrogenase E1 component alpha subunit [EC:1.2.4.1]
CDS_29676_Unigene_46504	K00161 PDHA, pdhA	pyruvate dehydrogenase E1 component alpha subunit [EC:1.2.4.1]
CDS_6426_Unigene_12970	K00162 PDHB, pdhB	pyruvate dehydrogenase E1 component beta subunit [EC:1.2.4.1]
CDS_14170_Unigene_24997	K00162 PDHB, pdhB	pyruvate dehydrogenase E1 component beta subunit [EC:1.2.4.1]
CDS_17670_Unigene_29957	K00162 PDHB, pdhB	pyruvate dehydrogenase E1 component beta subunit [EC:1.2.4.1]
CDS_17673_Unigene_29960	K00162 PDHB, pdhB	pyruvate dehydrogenase E1 component beta subunit [EC:1.2.4.1]
CDS_17675_Unigene_29962	K00162 PDHB, pdhB	pyruvate dehydrogenase E1 component beta subunit [EC:1.2.4.1]
CDS_17676_Unigene_29963	K00162 PDHB, pdhB	pyruvate dehydrogenase E1 component beta subunit [EC:1.2.4.1]
CDS_29544_Unigene_46322	K00162 PDHB, pdhB	pyruvate dehydrogenase E1 component beta subunit [EC:1.2.4.1]
CDS_29546_Unigene_46323	K00162 PDHB, pdhB	pyruvate dehydrogenase E1 component beta subunit [EC:1.2.4.1]
CDS_29547_Unigene_46324	K00162 PDHB, pdhB	pyruvate dehydrogenase E1 component beta subunit [EC:1.2.4.1]
CDS_29548_Unigene_46325	K00162 PDHB, pdhB	pyruvate dehydrogenase E1 component beta subunit [EC:1.2.4.1]
CDS_18792_Unigene_31455	K00627 DLAT, aceF, pdhC	pyruvate dehydrogenase E2 component (dihydrolipoamide acetyltransferase) [EC:2.3.1.12]
CDS_23601_Unigene_38092	K00627 DLAT, aceF, pdhC	pyruvate dehydrogenase E2 component (dihydrolipoamide acetyltransferase) [EC:2.3.1.12]
CDS_23602_Unigene_38093	K00627 DLAT, aceF, pdhC	pyruvate dehydrogenase E2 component (dihydrolipoamide acetyltransferase) [EC:2.3.1.12]
CDS_34724_Unigene_53831	K00627 DLAT, aceF, pdhC	pyruvate dehydrogenase E2 component (dihydrolipoamide acetyltransferase) [EC:2.3.1.12]
CDS_34725_Unigene_53832	K00627 DLAT, aceF, pdhC	pyruvate dehydrogenase E2 component (dihydrolipoamide acetyltransferase) [EC:2.3.1.12]
CDS_39077_Unigene_60634	K00627 DLAT, aceF, pdhC	pyruvate dehydrogenase E2 component (dihydrolipoamide acetyltransferase) [EC:2.3.1.12]
CDS_20295_Unigene_33483	K00382 DLD, lpd, pdhD	dihydrolipoamide dehydrogenase [EC:1.8.1.4]
CDS_20296_Unigene_33484	K00382 DLD, lpd, pdhD	dihydrolipoamide dehydrogenase [EC:1.8.1.4]
CDS_40050_Unigene_63014	K00382 DLD, lpd, pdhD	dihydrolipoamide dehydrogenase [EC:1.8.1.4]
CDS_675_Unigene_1612	K00028 E1.1.1.39	malate dehydrogenase (decarboxylating) [EC:1.1.1.39]
CDS_19217_Unigene_32044	K00028 E1.1.1.39	malate dehydrogenase (decarboxylating) [EC:1.1.1.39]
CDS_18908_Unigene_31592	K00029 E1.1.1.40, maeB	malate dehydrogenase (oxaloacetate-decarboxylating)(NADP+) [EC:1.1.1.40]
CDS_30868_Unigene_48256	K00029 E1.1.1.40, maeB	malate dehydrogenase (oxaloacetate-decarboxylating)(NADP+) [EC:1.1.1.40]
CDS_30869_Unigene_48257	K00029 E1.1.1.40, maeB	malate dehydrogenase (oxaloacetate-decarboxylating)(NADP+) [EC:1.1.1.40]
CDS_3011_Unigene_6773	K00029 E1.1.1.40, maeB	malate dehydrogenase (oxaloacetate-decarboxylating)(NADP+) [EC:1.1.1.40]
CDS_11400_Unigene_21067	K00036 G6PD, zwf	glucose-6-phosphate 1-dehydrogenase [EC:1.1.1.49 1.1.1.363]
CDS_20881_Unigene_34291	K00036 G6PD, zwf	glucose-6-phosphate 1-dehydrogenase [EC:1.1.1.49 1.1.1.363]
CDS_20882_Unigene_34292	K00036 G6PD, zwf	glucose-6-phosphate 1-dehydrogenase [EC:1.1.1.49 1.1.1.363]
CDS_3118_Unigene_6990	K00036 G6PD, zwf	glucose-6-phosphate 1-dehydrogenase [EC:1.1.1.49 1.1.1.363]
CDS_3702_Unigene_8008	K00036 G6PD, zwf	glucose-6-phosphate 1-dehydrogenase [EC:1.1.1.49 1.1.1.363]
CDS_3703_Unigene_8009	K00036 G6PD, zwf	glucose-6-phosphate 1-dehydrogenase [EC:1.1.1.49 1.1.1.363]
CDS_3704_Unigene_8010	K00036 G6PD, zwf	glucose-6-phosphate 1-dehydrogenase [EC:1.1.1.49 1.1.1.363]
CDS_3706_Unigene_8011	K00036 G6PD, zwf	glucose-6-phosphate 1-dehydrogenase [EC:1.1.1.49 1.1.1.363]
CDS_11432_Unigene_21113	K01057 PGLS, pgl, devB	6-phosphogluconolactonase [EC:3.1.1.31]
CDS_21149_Unigene_34715	K01057 PGLS, pgl, devB	6-phosphogluconolactonase [EC:3.1.1.31]
CDS_21150_Unigene_34716	K01057 PGLS, pgl, devB	6-phosphogluconolactonase [EC:3.1.1.31]
CDS_23322_Unigene_37682	K01057 PGLS, pgl, devB	6-phosphogluconolactonase [EC:3.1.1.31]
CDS_23323_Unigene_37683	K01057 PGLS, pgl, devB	6-phosphogluconolactonase [EC:3.1.1.31]
CDS_11221_Unigene_20782	K00033 PGD, gnd, gntZ	6-phosphogluconate dehydrogenase [EC:1.1.1.44 1.1.1.343]
CDS_31367_Unigene_48926	K00033 PGD, gnd, gntZ	6-phosphogluconate dehydrogenase [EC:1.1.1.44 1.1.1.343]
CDS_31368_Unigene_48927	K00033 PGD, gnd, gntZ	6-phosphogluconate dehydrogenase [EC:1.1.1.44 1.1.1.343]
CDS_31369_Unigene_48928	K00033 PGD, gnd, gntZ	6-phosphogluconate dehydrogenase [EC:1.1.1.44 1.1.1.343]
CDS_10334_Unigene_19502	K01783 rpe, RPE	ribulose-phosphate 3-epimerase [EC:5.1.3.1]
CDS_25856_Unigene_41151	K01783 rpe, RPE	ribulose-phosphate 3-epimerase [EC:5.1.3.1]
CDS_25857_Unigene_41152	K01783 rpe, RPE	ribulose-phosphate 3-epimerase [EC:5.1.3.1]
CDS_25858_Unigene_41153	K01783 rpe, RPE	ribulose-phosphate 3-epimerase [EC:5.1.3.1]
CDS_25859_Unigene_41154	K01783 rpe, RPE	ribulose-phosphate 3-epimerase [EC:5.1.3.1]
CDS_25860_Unigene_41155	K01783 rpe, RPE	ribulose-phosphate 3-epimerase [EC:5.1.3.1]
CDS_8471_Unigene_16583	K01807 rpiA	ribose 5-phosphate isomerase A [EC:5.3.1.6]
CDS_23369_Unigene_37754	K01807 rpiA	ribose 5-phosphate isomerase A [EC:5.3.1.6]
CDS_23371_Unigene_37756	K01807 rpiA	ribose 5-phosphate isomerase A [EC:5.3.1.6]
CDS_23372_Unigene_37757	K01807 rpiA	ribose 5-phosphate isomerase A [EC:5.3.1.6]
CDS_23373_Unigene_37758	K01807 rpiA	ribose 5-phosphate isomerase A [EC:5.3.1.6]
CDS_36800_Unigene_56562	K01807 rpiA	ribose 5-phosphate isomerase A [EC:5.3.1.6]
CDS_36801_Unigene_56563	K01807 rpiA	ribose 5-phosphate isomerase A [EC:5.3.1.6]
CDS_33533_Unigene_52164	K00615 E2.2.1.1, tktA, tktB	transketolase [EC:2.2.1.1]
CDS_33535_Unigene_52165	K00615 E2.2.1.1, tktA, tktB	transketolase [EC:2.2.1.1]
CDS_19109_Unigene_31902	K00616 E2.2.1.2, talA, talB	transaldolase [EC:2.2.1.2]
CDS_36924_Unigene_56739	K00616 E2.2.1.2, talA, talB	transaldolase [EC:2.2.1.2]
CDS_36925_Unigene_56740	K00616 E2.2.1.2, talA, talB	transaldolase [EC:2.2.1.2]
CDS_36926_Unigene_56741	K00616 E2.2.1.2, talA, talB	transaldolase [EC:2.2.1.2]
CDS_17666_Unigene_29945	K00948 PRPS, prsA	ribose-phosphate pyrophosphokinase [EC:2.7.6.1]
CDS_29094_Unigene_45666	K00948 PRPS, prsA	ribose-phosphate pyrophosphokinase [EC:2.7.6.1]
CDS_29095_Unigene_45667	K00948 PRPS, prsA	ribose-phosphate pyrophosphokinase [EC:2.7.6.1]
CDS_9486_Unigene_18231	K00851 E2.7.1.12, gntK, idnK	gluconokinase [EC:2.7.1.12]
CDS_9487_Unigene_18232	K00851 E2.7.1.12, gntK, idnK	gluconokinase [EC:2.7.1.12]
CDS_9488_Unigene_18233	K00851 E2.7.1.12, gntK, idnK	gluconokinase [EC:2.7.1.12]
CDS_26943_Unigene_42684	K00131 gapN	glyceraldehyde-3-phosphate dehydrogenase (NADP+) [EC:1.2.1.9]
CDS_40464_Unigene_64095	K01647 CS, gltA	citrate synthase [EC:2.3.3.1]
CDS_2823_Unigene_6421	K01647 CS, gltA	citrate synthase [EC:2.3.3.1]
CDS_3678_Unigene_7959	K01647 CS, gltA	citrate synthase [EC:2.3.3.1]
CDS_20033_Unigene_33172	K01681 ACO, acnA	aconitate hydratase [EC:4.2.1.3]
CDS_40223_Unigene_63706	K01681 ACO, acnA	aconitate hydratase [EC:4.2.1.3]
CDS_14303_Unigene_25190	K00031 IDH1, IDH2, icd	isocitrate dehydrogenase [EC:1.1.1.42]
CDS_15344_Unigene_26643	K00031 IDH1, IDH2, icd	isocitrate dehydrogenase [EC:1.1.1.42]
CDS_137_Unigene_365	K00031 IDH1, IDH2, icd	isocitrate dehydrogenase [EC:1.1.1.42]
CDS_6737_Unigene_13538	K00030 IDH3	isocitrate dehydrogenase (NAD+) [EC:1.1.1.41]
CDS_14214_Unigene_25059	K00030 IDH3	isocitrate dehydrogenase (NAD+) [EC:1.1.1.41]
CDS_14215_Unigene_25060	K00030 IDH3	isocitrate dehydrogenase (NAD+) [EC:1.1.1.41]
CDS_32432_Unigene_50537	K00030 IDH3	isocitrate dehydrogenase (NAD+) [EC:1.1.1.41]
CDS_32433_Unigene_50538	K00030 IDH3	isocitrate dehydrogenase (NAD+) [EC:1.1.1.41]
CDS_7551_Unigene_14988	K00164 OGDH, sucA	2-oxoglutarate dehydrogenase E1 component [EC:1.2.4.2]
CDS_16958_Unigene_28985	K00164 OGDH, sucA	2-oxoglutarate dehydrogenase E1 component [EC:1.2.4.2]
CDS_184_Unigene_431	K00658 DLST, sucB	2-oxoglutarate dehydrogenase E2 component (dihydrolipoamide succinyltransferase) [EC:2.3.1.61]
CDS_10115_Unigene_19166	K01899 LSC1	succinyl-CoA synthetase alpha subunit [EC:6.2.1.4 6.2.1.5]
CDS_29503_Unigene_46272	K01899 LSC1	succinyl-CoA synthetase alpha subunit [EC:6.2.1.4 6.2.1.5]
CDS_13098_Unigene_23449	K01900 LSC2	succinyl-CoA synthetase beta subunit [EC:6.2.1.4 6.2.1.5]
CDS_36014_Unigene_55523	K00234 SDHA, SDH1	succinate dehydrogenase (ubiquinone) flavoprotein subunit [EC:1.3.5.1]
CDS_36015_Unigene_55524	K00234 SDHA, SDH1	succinate dehydrogenase (ubiquinone) flavoprotein subunit [EC:1.3.5.1]
CDS_20444_Unigene_33701	K00235 SDHB, SDH2	succinate dehydrogenase (ubiquinone) iron-sulfur subunit [EC:1.3.5.1]
CDS_20445_Unigene_33702	K00235 SDHB, SDH2	succinate dehydrogenase (ubiquinone) iron-sulfur subunit [EC:1.3.5.1]
CDS_39872_Unigene_62705	K01679 E4.2.1.2B, fumC	fumarate hydratase, class II [EC:4.2.1.2]
CDS_731_Unigene_1769	K00026 MDH2	malate dehydrogenase [EC:1.1.1.37]
CDS_9609_Unigene_18375	K00026 MDH2	malate dehydrogenase [EC:1.1.1.37]
CDS_23734_Unigene_38228	K00026 MDH2	malate dehydrogenase [EC:1.1.1.37]
CDS_23736_Unigene_38229	K00026 MDH2	malate dehydrogenase [EC:1.1.1.37]
CDS_25175_Unigene_40274	K00026 MDH2	malate dehydrogenase [EC:1.1.1.37]
CDS_25176_Unigene_40275	K00026 MDH2	malate dehydrogenase [EC:1.1.1.37]
CDS_31405_Unigene_48984	K00026 MDH2	malate dehydrogenase [EC:1.1.1.37]
CDS_31406_Unigene_48985	K00026 MDH2	malate dehydrogenase [EC:1.1.1.37]
CDS_28339_Unigene_44701	K00025 MDH1	malate dehydrogenase [EC:1.1.1.37]
CDS_28340_Unigene_44702	K00025 MDH1	malate dehydrogenase [EC:1.1.1.37]
CDS_2145_Unigene_4851	K00025 MDH1	malate dehydrogenase [EC:1.1.1.37]
CDS_1926_Unigene_4467	K01638 aceB, glcB	malate synthase [EC:2.3.3.9]
CDS_12845_Unigene_23096	K00261 GLUD1_2, gdhA	glutamate dehydrogenase (NAD(P)+) [EC:1.4.1.3]
CDS_39203_Unigene_60813	K00261 GLUD1_2, gdhA	glutamate dehydrogenase (NAD(P)+) [EC:1.4.1.3]
CDS_16244_Unigene_28006	K19269 PGP, PGLP	phosphoglycolate phosphatase [EC:3.1.3.18 3.1.3.48]
CDS_39941_Unigene_62810	K19269 PGP, PGLP	phosphoglycolate phosphatase [EC:3.1.3.18 3.1.3.48]
CDS_1442_Unigene_3154	K11517 HAO	(S)-2-hydroxy-acid oxidase [EC:1.1.3.15]
CDS_22799_Unigene_37004	K11517 HAO	(S)-2-hydroxy-acid oxidase [EC:1.1.3.15]
CDS_22800_Unigene_37005	K11517 HAO	(S)-2-hydroxy-acid oxidase [EC:1.1.3.15]
CDS_13829_Unigene_24480	K03781 katE, CAT, catB, srpA	catalase [EC:1.11.1.6]
CDS_13830_Unigene_24481	K03781 katE, CAT, catB, srpA	catalase [EC:1.11.1.6]
CDS_27925_Unigene_44136	K15893 HPR1	hydroxypyruvate reductase 1
CDS_27926_Unigene_44137	K15893 HPR1	hydroxypyruvate reductase 1
CDS_6602_Unigene_13275	K15919 HPR2	hydroxypyruvate reductase 2
CDS_7834_Unigene_15514	K15919 HPR2	hydroxypyruvate reductase 2
CDS_7984_Unigene_15795	K15919 HPR2	hydroxypyruvate reductase 2
CDS_8065_Unigene_15913	K15919 HPR2	hydroxypyruvate reductase 2
CDS_16222_Unigene_27979	K15919 HPR2	hydroxypyruvate reductase 2
CDS_19995_Unigene_33117	K15919 HPR2	hydroxypyruvate reductase 2
CDS_40014_Unigene_62954	K15919 HPR2	hydroxypyruvate reductase 2
CDS_5741_Unigene_11873	K15918 GLYK	D-glycerate 3-kinase [EC:2.7.1.31]
CDS_10066_Unigene_19068	K00855 PRK, prkB	phosphoribulokinase [EC:2.7.1.19]
CDS_21457_Unigene_35205	K00855 PRK, prkB	phosphoribulokinase [EC:2.7.1.19]
CDS_38293_Unigene_58616	K01601 rbcL	ribulose-bisphosphate carboxylase large chain [EC:4.1.1.39]
CDS_34474_Unigene_53470	K01602 rbcS	ribulose-bisphosphate carboxylase small chain [EC:4.1.1.39]
CDS_5573_Unigene_11595	K05298 GAPA	glyceraldehyde-3-phosphate dehydrogenase (NADP+) (phosphorylating) [EC:1.2.1.13]
CDS_12107_Unigene_22096	K05298 GAPA	glyceraldehyde-3-phosphate dehydrogenase (NADP+) (phosphorylating) [EC:1.2.1.13]
CDS_12108_Unigene_22097	K05298 GAPA	glyceraldehyde-3-phosphate dehydrogenase (NADP+) (phosphorylating) [EC:1.2.1.13]
CDS_12427_Unigene_22544	K05298 GAPA	glyceraldehyde-3-phosphate dehydrogenase (NADP+) (phosphorylating) [EC:1.2.1.13]
CDS_7143_Unigene_14242	K03841 FBP, fbp	fructose-1,6-bisphosphatase I [EC:3.1.3.11]
CDS_11908_Unigene_21810	K03841 FBP, fbp	fructose-1,6-bisphosphatase I [EC:3.1.3.11]
CDS_1170_Unigene_2601	K03841 FBP, fbp	fructose-1,6-bisphosphatase I [EC:3.1.3.11]
CDS_22285_Unigene_36369	K03841 FBP, fbp	fructose-1,6-bisphosphatase I [EC:3.1.3.11]
CDS_22286_Unigene_36370	K03841 FBP, fbp	fructose-1,6-bisphosphatase I [EC:3.1.3.11]
CDS_39824_Unigene_62643	K01100 E3.1.3.37	sedoheptulose-bisphosphatase [EC:3.1.3.37]
CDS_1007_Unigene_2304	K01595 ppc	phosphoenolpyruvate carboxylase [EC:4.1.1.31]
CDS_23049_Unigene_37343	K01595 ppc	phosphoenolpyruvate carboxylase [EC:4.1.1.31]
CDS_33038_Unigene_51418	K01595 ppc	phosphoenolpyruvate carboxylase [EC:4.1.1.31]
CDS_264_Unigene_569	K14454 GOT1	aspartate aminotransferase, cytoplasmic [EC:2.6.1.1]
CDS_3074_Unigene_6905	K14454 GOT1	aspartate aminotransferase, cytoplasmic [EC:2.6.1.1]
CDS_37624_Unigene_57722	K14455 GOT2	aspartate aminotransferase, mitochondrial [EC:2.6.1.1]
CDS_13992_Unigene_24721	K00814 GPT, ALT	alanine transaminase [EC:2.6.1.2]
CDS_13993_Unigene_24722	K00814 GPT, ALT	alanine transaminase [EC:2.6.1.2]
CDS_13994_Unigene_24723	K00814 GPT, ALT	alanine transaminase [EC:2.6.1.2]
CDS_15179_Unigene_26375	K14272 GGAT	glutamate--glyoxylate aminotransferase [EC:2.6.1.4 2.6.1.2 2.6.1.44]
CDS_970_Unigene_2247	K01006 ppdK	pyruvate, orthophosphate dikinase [EC:2.7.9.1]
CDS_11357_Unigene_20997	K01610 E4.1.1.49, pckA	phosphoenolpyruvate carboxykinase (ATP) [EC:4.1.1.49]
CDS_39822_Unigene_62639	K00051 E1.1.1.82	malate dehydrogenase (NADP+) [EC:1.1.1.82]
CDS_12283_Unigene_22317	K02160 accB, bccP	acetyl-CoA carboxylase biotin carboxyl carrier protein
CDS_17360_Unigene_29527	K02160 accB, bccP	acetyl-CoA carboxylase biotin carboxyl carrier protein
CDS_17361_Unigene_29528	K02160 accB, bccP	acetyl-CoA carboxylase biotin carboxyl carrier protein
CDS_3653_Unigene_7923	K02160 accB, bccP	acetyl-CoA carboxylase biotin carboxyl carrier protein
CDS_35037_Unigene_54244	K01961 accC	acetyl-CoA carboxylase, biotin carboxylase subunit [EC:6.4.1.2 6.3.4.14]
CDS_31799_Unigene_49570	K01962 accA	acetyl-CoA carboxylase carboxyl transferase subunit alpha [EC:6.4.1.2]
CDS_31800_Unigene_49571	K01962 accA	acetyl-CoA carboxylase carboxyl transferase subunit alpha [EC:6.4.1.2]
CDS_3590_Unigene_7811	K01962 accA	acetyl-CoA carboxylase carboxyl transferase subunit alpha [EC:6.4.1.2]
CDS_6520_Unigene_13116	K00626 E2.3.1.9, atoB	acetyl-CoA C-acetyltransferase [EC:2.3.1.9]
CDS_39236_Unigene_60875	K00626 E2.3.1.9, atoB	acetyl-CoA C-acetyltransferase [EC:2.3.1.9]
CDS_38712_Unigene_59663	K01938 fhs	formate--tetrahydrofolate ligase [EC:6.3.4.3]
CDS_35469_Unigene_54864	K00297 metF, MTHFR	methylenetetrahydrofolate reductase (NADPH) [EC:1.5.1.20]
CDS_35470_Unigene_54865	K00297 metF, MTHFR	methylenetetrahydrofolate reductase (NADPH) [EC:1.5.1.20]
CDS_33211_Unigene_51690	K00121 frmA, ADH5, adhC	S-(hydroxymethyl)glutathione dehydrogenase / alcohol dehydrogenase [EC:1.1.1.284 1.1.1.1]
CDS_33215_Unigene_51694	K00121 frmA, ADH5, adhC	S-(hydroxymethyl)glutathione dehydrogenase / alcohol dehydrogenase [EC:1.1.1.284 1.1.1.1]
CDS_33216_Unigene_51695	K00121 frmA, ADH5, adhC	S-(hydroxymethyl)glutathione dehydrogenase / alcohol dehydrogenase [EC:1.1.1.284 1.1.1.1]
CDS_33490_Unigene_52113	K00121 frmA, ADH5, adhC	S-(hydroxymethyl)glutathione dehydrogenase / alcohol dehydrogenase [EC:1.1.1.284 1.1.1.1]
CDS_35995_Unigene_55498	K00121 frmA, ADH5, adhC	S-(hydroxymethyl)glutathione dehydrogenase / alcohol dehydrogenase [EC:1.1.1.284 1.1.1.1]
CDS_35996_Unigene_55499	K00121 frmA, ADH5, adhC	S-(hydroxymethyl)glutathione dehydrogenase / alcohol dehydrogenase [EC:1.1.1.284 1.1.1.1]
CDS_12143_Unigene_22142	K01070 frmB, ESD, fghA	S-formylglutathione hydrolase [EC:3.1.2.12]
CDS_12144_Unigene_22143	K01070 frmB, ESD, fghA	S-formylglutathione hydrolase [EC:3.1.2.12]
CDS_38663_Unigene_59600	K00122 FDH	formate dehydrogenase [EC:1.2.1.2]
CDS_36308_Unigene_55915	K01895 ACSS, acs	acetyl-CoA synthetase [EC:6.2.1.1]
CDS_36309_Unigene_55916	K01895 ACSS, acs	acetyl-CoA synthetase [EC:6.2.1.1]
CDS_36310_Unigene_55917	K01895 ACSS, acs	acetyl-CoA synthetase [EC:6.2.1.1]
CDS_12928_Unigene_23206	K00600 glyA, SHMT	glycine hydroxymethyltransferase [EC:2.1.2.1]
CDS_21619_Unigene_35449	K00600 glyA, SHMT	glycine hydroxymethyltransferase [EC:2.1.2.1]
CDS_21620_Unigene_35450	K00600 glyA, SHMT	glycine hydroxymethyltransferase [EC:2.1.2.1]
CDS_32376_Unigene_50454	K00600 glyA, SHMT	glycine hydroxymethyltransferase [EC:2.1.2.1]
CDS_32377_Unigene_50455	K00600 glyA, SHMT	glycine hydroxymethyltransferase [EC:2.1.2.1]
CDS_35870_Unigene_55354	K00600 glyA, SHMT	glycine hydroxymethyltransferase [EC:2.1.2.1]
CDS_35871_Unigene_55355	K00600 glyA, SHMT	glycine hydroxymethyltransferase [EC:2.1.2.1]
CDS_40287_Unigene_63791	K00600 glyA, SHMT	glycine hydroxymethyltransferase [EC:2.1.2.1]
CDS_17148_Unigene_29250	K00830 AGXT	alanine-glyoxylate transaminase / serine-glyoxylate transaminase / serine-pyruvate transaminase [EC:2.6.1.44 2.6.1.45 2.6.1.51]
CDS_25443_Unigene_40627	K00058 serA, PHGDH	D-3-phosphoglycerate dehydrogenase [EC:1.1.1.95]
CDS_1909_Unigene_4438	K00058 serA, PHGDH	D-3-phosphoglycerate dehydrogenase [EC:1.1.1.95]
CDS_39608_Unigene_61881	K00831 serC, PSAT1	phosphoserine aminotransferase [EC:2.6.1.52]
CDS_15287_Unigene_26554	K01079 serB, PSPH	phosphoserine phosphatase [EC:3.1.3.3]
CDS_35981_Unigene_55484	K01754 E4.3.1.19, ilvA, tdcB	threonine dehydratase [EC:4.3.1.19]
CDS_35982_Unigene_55485	K01754 E4.3.1.19, ilvA, tdcB	threonine dehydratase [EC:4.3.1.19]
CDS_35983_Unigene_55486	K01754 E4.3.1.19, ilvA, tdcB	threonine dehydratase [EC:4.3.1.19]
CDS_19399_Unigene_32297	K00281 GLDC, gcvP	glycine dehydrogenase [EC:1.4.4.2]
CDS_893_Unigene_2136	K00605 gcvT, AMT	aminomethyltransferase [EC:2.1.2.10]
CDS_851_Unigene_2072	K00640 cysE	serine O-acetyltransferase [EC:2.3.1.30]
CDS_12161_Unigene_22167	K00640 cysE	serine O-acetyltransferase [EC:2.3.1.30]
CDS_1957_Unigene_4513	K00640 cysE	serine O-acetyltransferase [EC:2.3.1.30]
CDS_31248_Unigene_48789	K00640 cysE	serine O-acetyltransferase [EC:2.3.1.30]
CDS_900_Unigene_2147	K01738 cysK	cysteine synthase A [EC:2.5.1.47]
CDS_31175_Unigene_48688	K01738 cysK	cysteine synthase A [EC:2.5.1.47]
CDS_31176_Unigene_48689	K01738 cysK	cysteine synthase A [EC:2.5.1.47]
CDS_39196_Unigene_60805	K01738 cysK	cysteine synthase A [EC:2.5.1.47]
CDS_31848_Unigene_49634	K13034 ATCYSC1	L-3-cyanoalanine synthase/ cysteine synthase [EC:2.5.1.47 4.4.1.9]
CDS_31849_Unigene_49636	K13034 ATCYSC1	L-3-cyanoalanine synthase/ cysteine synthase [EC:2.5.1.47 4.4.1.9]
CDS_31850_Unigene_49637	K13034 ATCYSC1	L-3-cyanoalanine synthase/ cysteine synthase [EC:2.5.1.47 4.4.1.9]
CDS_16945_Unigene_28970	K01455 E3.5.1.49	formamidase [EC:3.5.1.49]
CDS_2448_Unigene_5683	K00249 ACADM, acd	acyl-CoA dehydrogenase [EC:1.3.8.7]
CDS_9231_Unigene_17821	K05605 HIBCH	3-hydroxyisobutyryl-CoA hydrolase [EC:3.1.2.4]
CDS_16699_Unigene_28618	K05605 HIBCH	3-hydroxyisobutyryl-CoA hydrolase [EC:3.1.2.4]
CDS_1330_Unigene_2870	K05605 HIBCH	3-hydroxyisobutyryl-CoA hydrolase [EC:3.1.2.4]
CDS_223_Unigene_487	K05605 HIBCH	3-hydroxyisobutyryl-CoA hydrolase [EC:3.1.2.4]
CDS_2488_Unigene_5755	K05605 HIBCH	3-hydroxyisobutyryl-CoA hydrolase [EC:3.1.2.4]
CDS_29788_Unigene_46650	K00140 mmsA, iolA, ALDH6A1	malonate-semialdehyde dehydrogenase (acetylating) / methylmalonate-semialdehyde dehydrogenase [EC:1.2.1.18 1.2.1.27]
CDS_29791_Unigene_46651	K00140 mmsA, iolA, ALDH6A1	malonate-semialdehyde dehydrogenase (acetylating) / methylmalonate-semialdehyde dehydrogenase [EC:1.2.1.18 1.2.1.27]
CDS_38680_Unigene_59626	K00140 mmsA, iolA, ALDH6A1	malonate-semialdehyde dehydrogenase (acetylating) / methylmalonate-semialdehyde dehydrogenase [EC:1.2.1.18 1.2.1.27]
CDS_38960_Unigene_60123	K18121 GLYR	glyoxylate/succinic semialdehyde reductase [EC:1.1.1.79 1.1.1.-]
CDS_40029_Unigene_62975	K18121 GLYR	glyoxylate/succinic semialdehyde reductase [EC:1.1.1.79 1.1.1.-]
01210 2-Oxocarboxylic acid metabolism [PATH:ko01210]
CDS_40464_Unigene_64095	K01647 CS, gltA	citrate synthase [EC:2.3.3.1]
CDS_2823_Unigene_6421	K01647 CS, gltA	citrate synthase [EC:2.3.3.1]
CDS_3678_Unigene_7959	K01647 CS, gltA	citrate synthase [EC:2.3.3.1]
CDS_20033_Unigene_33172	K01681 ACO, acnA	aconitate hydratase [EC:4.2.1.3]
CDS_40223_Unigene_63706	K01681 ACO, acnA	aconitate hydratase [EC:4.2.1.3]
CDS_14303_Unigene_25190	K00031 IDH1, IDH2, icd	isocitrate dehydrogenase [EC:1.1.1.42]
CDS_15344_Unigene_26643	K00031 IDH1, IDH2, icd	isocitrate dehydrogenase [EC:1.1.1.42]
CDS_137_Unigene_365	K00031 IDH1, IDH2, icd	isocitrate dehydrogenase [EC:1.1.1.42]
CDS_6737_Unigene_13538	K00030 IDH3	isocitrate dehydrogenase (NAD+) [EC:1.1.1.41]
CDS_14214_Unigene_25059	K00030 IDH3	isocitrate dehydrogenase (NAD+) [EC:1.1.1.41]
CDS_14215_Unigene_25060	K00030 IDH3	isocitrate dehydrogenase (NAD+) [EC:1.1.1.41]
CDS_32432_Unigene_50537	K00030 IDH3	isocitrate dehydrogenase (NAD+) [EC:1.1.1.41]
CDS_32433_Unigene_50538	K00030 IDH3	isocitrate dehydrogenase (NAD+) [EC:1.1.1.41]
CDS_264_Unigene_569	K14454 GOT1	aspartate aminotransferase, cytoplasmic [EC:2.6.1.1]
CDS_3074_Unigene_6905	K14454 GOT1	aspartate aminotransferase, cytoplasmic [EC:2.6.1.1]
CDS_37624_Unigene_57722	K14455 GOT2	aspartate aminotransferase, mitochondrial [EC:2.6.1.1]
CDS_31454_Unigene_49071	K00811 ASP5	aspartate aminotransferase, chloroplastic [EC:2.6.1.1]
CDS_31455_Unigene_49072	K00811 ASP5	aspartate aminotransferase, chloroplastic [EC:2.6.1.1]
CDS_32453_Unigene_50563	K00928 lysC	aspartate kinase [EC:2.7.2.4]
CDS_32454_Unigene_50564	K00928 lysC	aspartate kinase [EC:2.7.2.4]
CDS_1262_Unigene_2755	K00133 asd	aspartate-semialdehyde dehydrogenase [EC:1.2.1.11]
CDS_13992_Unigene_24721	K00814 GPT, ALT	alanine transaminase [EC:2.6.1.2]
CDS_13993_Unigene_24722	K00814 GPT, ALT	alanine transaminase [EC:2.6.1.2]
CDS_13994_Unigene_24723	K00814 GPT, ALT	alanine transaminase [EC:2.6.1.2]
CDS_15179_Unigene_26375	K14272 GGAT	glutamate--glyoxylate aminotransferase [EC:2.6.1.4 2.6.1.2 2.6.1.44]
CDS_19746_Unigene_32786	K00620 argJ	glutamate N-acetyltransferase / amino-acid N-acetyltransferase [EC:2.3.1.35 2.3.1.1]
CDS_5425_Unigene_11354	K14682 argAB	amino-acid N-acetyltransferase [EC:2.3.1.1]
CDS_13468_Unigene_23955	K14682 argAB	amino-acid N-acetyltransferase [EC:2.3.1.1]
CDS_17858_Unigene_30205	K00930 argB	acetylglutamate kinase [EC:2.7.2.8]
CDS_40188_Unigene_63663	K00145 argC	N-acetyl-gamma-glutamyl-phosphate reductase [EC:1.2.1.38]
CDS_11990_Unigene_21943	K00818 E2.6.1.11, argD	acetylornithine aminotransferase [EC:2.6.1.11]
CDS_11991_Unigene_21944	K00818 E2.6.1.11, argD	acetylornithine aminotransferase [EC:2.6.1.11]
CDS_8903_Unigene_17296	K01438 argE	acetylornithine deacetylase [EC:3.5.1.16]
CDS_34521_Unigene_53542	K14677 ACY1	aminoacylase [EC:3.5.1.14]
CDS_34522_Unigene_53543	K14677 ACY1	aminoacylase [EC:3.5.1.14]
CDS_2891_Unigene_6564	K14677 ACY1	aminoacylase [EC:3.5.1.14]
CDS_22414_Unigene_36534	K01703 leuC	3-isopropylmalate/(R)-2-methylmalate dehydratase large subunit [EC:4.2.1.33 4.2.1.35]
CDS_3122_Unigene_7003	K01703 leuC	3-isopropylmalate/(R)-2-methylmalate dehydratase large subunit [EC:4.2.1.33 4.2.1.35]
CDS_40258_Unigene_63746	K01704 leuD	3-isopropylmalate/(R)-2-methylmalate dehydratase small subunit [EC:4.2.1.33 4.2.1.35]
CDS_7101_Unigene_14142	K00052 leuB	3-isopropylmalate dehydrogenase [EC:1.1.1.85]
CDS_28400_Unigene_44790	K01652 E2.2.1.6L, ilvB, ilvG, ilvI	acetolactate synthase I/II/III large subunit [EC:2.2.1.6]
CDS_28402_Unigene_44792	K01652 E2.2.1.6L, ilvB, ilvG, ilvI	acetolactate synthase I/II/III large subunit [EC:2.2.1.6]
CDS_5782_Unigene_11937	K01653 E2.2.1.6S, ilvH, ilvN	acetolactate synthase I/III small subunit [EC:2.2.1.6]
CDS_11837_Unigene_21711	K01653 E2.2.1.6S, ilvH, ilvN	acetolactate synthase I/III small subunit [EC:2.2.1.6]
CDS_19328_Unigene_32212	K00053 ilvC	ketol-acid reductoisomerase [EC:1.1.1.86]
CDS_9355_Unigene_18020	K01687 ilvD	dihydroxy-acid dehydratase [EC:4.2.1.9]
CDS_16523_Unigene_28368	K00826 E2.6.1.42, ilvE	branched-chain amino acid aminotransferase [EC:2.6.1.42]
CDS_16526_Unigene_28370	K00826 E2.6.1.42, ilvE	branched-chain amino acid aminotransferase [EC:2.6.1.42]
CDS_22239_Unigene_36299	K00826 E2.6.1.42, ilvE	branched-chain amino acid aminotransferase [EC:2.6.1.42]
CDS_22240_Unigene_36300	K00826 E2.6.1.42, ilvE	branched-chain amino acid aminotransferase [EC:2.6.1.42]
CDS_24305_Unigene_39058	K01649 leuA	2-isopropylmalate synthase [EC:2.3.3.13]
CDS_24306_Unigene_39059	K01649 leuA	2-isopropylmalate synthase [EC:2.3.3.13]
CDS_4472_Unigene_9612	K01649 leuA	2-isopropylmalate synthase [EC:2.3.3.13]
CDS_5063_Unigene_10727	K11820 UGT74B1	N-hydroxythioamide S-beta-glucosyltransferase [EC:2.4.1.195]
CDS_5067_Unigene_10728	K11820 UGT74B1	N-hydroxythioamide S-beta-glucosyltransferase [EC:2.4.1.195]
CDS_1897_Unigene_4422	K12153 CYP79A2	phenylalanine N-monooxygenase [EC:1.14.13.124]
01212 Fatty acid metabolism [PATH:ko01212]
CDS_38273_Unigene_58595	K11262 ACACA	acetyl-CoA carboxylase / biotin carboxylase 1 [EC:6.4.1.2 6.3.4.14]
CDS_31799_Unigene_49570	K01962 accA	acetyl-CoA carboxylase carboxyl transferase subunit alpha [EC:6.4.1.2]
CDS_31800_Unigene_49571	K01962 accA	acetyl-CoA carboxylase carboxyl transferase subunit alpha [EC:6.4.1.2]
CDS_3590_Unigene_7811	K01962 accA	acetyl-CoA carboxylase carboxyl transferase subunit alpha [EC:6.4.1.2]
CDS_12283_Unigene_22317	K02160 accB, bccP	acetyl-CoA carboxylase biotin carboxyl carrier protein
CDS_17360_Unigene_29527	K02160 accB, bccP	acetyl-CoA carboxylase biotin carboxyl carrier protein
CDS_17361_Unigene_29528	K02160 accB, bccP	acetyl-CoA carboxylase biotin carboxyl carrier protein
CDS_3653_Unigene_7923	K02160 accB, bccP	acetyl-CoA carboxylase biotin carboxyl carrier protein
CDS_35037_Unigene_54244	K01961 accC	acetyl-CoA carboxylase, biotin carboxylase subunit [EC:6.4.1.2 6.3.4.14]
CDS_16008_Unigene_27608	K00645 fabD	[acyl-carrier-protein] S-malonyltransferase [EC:2.3.1.39]
CDS_886_Unigene_2125	K00648 fabH	3-oxoacyl-[acyl-carrier-protein] synthase III [EC:2.3.1.180]
CDS_3717_Unigene_8045	K00648 fabH	3-oxoacyl-[acyl-carrier-protein] synthase III [EC:2.3.1.180]
CDS_8427_Unigene_16489	K09458 fabF	3-oxoacyl-[acyl-carrier-protein] synthase II [EC:2.3.1.179]
CDS_12805_Unigene_23038	K09458 fabF	3-oxoacyl-[acyl-carrier-protein] synthase II [EC:2.3.1.179]
CDS_18546_Unigene_31124	K09458 fabF	3-oxoacyl-[acyl-carrier-protein] synthase II [EC:2.3.1.179]
CDS_30668_Unigene_47970	K09458 fabF	3-oxoacyl-[acyl-carrier-protein] synthase II [EC:2.3.1.179]
CDS_39131_Unigene_60705	K09458 fabF	3-oxoacyl-[acyl-carrier-protein] synthase II [EC:2.3.1.179]
CDS_17149_Unigene_29255	K00059 fabG	3-oxoacyl-[acyl-carrier protein] reductase [EC:1.1.1.100]
CDS_306_Unigene_659	K00059 fabG	3-oxoacyl-[acyl-carrier protein] reductase [EC:1.1.1.100]
CDS_19566_Unigene_32548	K02372 fabZ	3-hydroxyacyl-[acyl-carrier-protein] dehydratase [EC:4.2.1.59]
CDS_19567_Unigene_32549	K02372 fabZ	3-hydroxyacyl-[acyl-carrier-protein] dehydratase [EC:4.2.1.59]
CDS_28651_Unigene_45100	K00208 fabI	enoyl-[acyl-carrier protein] reductase I [EC:1.3.1.9 1.3.1.10]
CDS_28652_Unigene_45102	K00208 fabI	enoyl-[acyl-carrier protein] reductase I [EC:1.3.1.9 1.3.1.10]
CDS_28653_Unigene_45103	K00208 fabI	enoyl-[acyl-carrier protein] reductase I [EC:1.3.1.9 1.3.1.10]
CDS_28654_Unigene_45104	K00208 fabI	enoyl-[acyl-carrier protein] reductase I [EC:1.3.1.9 1.3.1.10]
CDS_28655_Unigene_45105	K00208 fabI	enoyl-[acyl-carrier protein] reductase I [EC:1.3.1.9 1.3.1.10]
CDS_31669_Unigene_49379	K10781 FATB	fatty acyl-ACP thioesterase B [EC:3.1.2.14 3.1.2.21]
CDS_4803_Unigene_10248	K03921 FAB2, SSI2, desA1	acyl-[acyl-carrier-protein] desaturase [EC:1.14.19.2 1.14.19.11 1.14.19.26]
CDS_25152_Unigene_40246	K03921 FAB2, SSI2, desA1	acyl-[acyl-carrier-protein] desaturase [EC:1.14.19.2 1.14.19.11 1.14.19.26]
CDS_25153_Unigene_40247	K03921 FAB2, SSI2, desA1	acyl-[acyl-carrier-protein] desaturase [EC:1.14.19.2 1.14.19.11 1.14.19.26]
CDS_25586_Unigene_40785	K03921 FAB2, SSI2, desA1	acyl-[acyl-carrier-protein] desaturase [EC:1.14.19.2 1.14.19.11 1.14.19.26]
CDS_25587_Unigene_40786	K03921 FAB2, SSI2, desA1	acyl-[acyl-carrier-protein] desaturase [EC:1.14.19.2 1.14.19.11 1.14.19.26]
CDS_17258_Unigene_29395	K07512 MECR, NRBF1	mitochondrial trans-2-enoyl-CoA reductase [EC:1.3.1.38]
CDS_16536_Unigene_28380	K01074 PPT	palmitoyl-protein thioesterase [EC:3.1.2.22]
CDS_16537_Unigene_28381	K01074 PPT	palmitoyl-protein thioesterase [EC:3.1.2.22]
CDS_16538_Unigene_28382	K01074 PPT	palmitoyl-protein thioesterase [EC:3.1.2.22]
CDS_23666_Unigene_38171	K01074 PPT	palmitoyl-protein thioesterase [EC:3.1.2.22]
CDS_6520_Unigene_13116	K00626 E2.3.1.9, atoB	acetyl-CoA C-acetyltransferase [EC:2.3.1.9]
CDS_39236_Unigene_60875	K00626 E2.3.1.9, atoB	acetyl-CoA C-acetyltransferase [EC:2.3.1.9]
CDS_425_Unigene_949	K07513 ACAA1	acetyl-CoA acyltransferase 1 [EC:2.3.1.16]
CDS_1824_Unigene_4303	K10527 MFP2	enoyl-CoA hydratase/3-hydroxyacyl-CoA dehydrogenase [EC:4.2.1.17 1.1.1.35 1.1.1.211]
CDS_2172_Unigene_4896	K10527 MFP2	enoyl-CoA hydratase/3-hydroxyacyl-CoA dehydrogenase [EC:4.2.1.17 1.1.1.35 1.1.1.211]
CDS_9240_Unigene_17835	K00232 E1.3.3.6, ACOX1, ACOX3	acyl-CoA oxidase [EC:1.3.3.6]
CDS_29617_Unigene_46430	K00232 E1.3.3.6, ACOX1, ACOX3	acyl-CoA oxidase [EC:1.3.3.6]
CDS_29618_Unigene_46431	K00232 E1.3.3.6, ACOX1, ACOX3	acyl-CoA oxidase [EC:1.3.3.6]
CDS_33042_Unigene_51425	K00232 E1.3.3.6, ACOX1, ACOX3	acyl-CoA oxidase [EC:1.3.3.6]
CDS_33043_Unigene_51426	K00232 E1.3.3.6, ACOX1, ACOX3	acyl-CoA oxidase [EC:1.3.3.6]
CDS_33044_Unigene_51427	K00232 E1.3.3.6, ACOX1, ACOX3	acyl-CoA oxidase [EC:1.3.3.6]
CDS_34292_Unigene_53205	K00232 E1.3.3.6, ACOX1, ACOX3	acyl-CoA oxidase [EC:1.3.3.6]
CDS_34293_Unigene_53206	K00232 E1.3.3.6, ACOX1, ACOX3	acyl-CoA oxidase [EC:1.3.3.6]
CDS_2448_Unigene_5683	K00249 ACADM, acd	acyl-CoA dehydrogenase [EC:1.3.8.7]
CDS_8972_Unigene_17410	K01897 ACSL, fadD	long-chain acyl-CoA synthetase [EC:6.2.1.3]
CDS_9799_Unigene_18661	K01897 ACSL, fadD	long-chain acyl-CoA synthetase [EC:6.2.1.3]
CDS_17609_Unigene_29842	K01897 ACSL, fadD	long-chain acyl-CoA synthetase [EC:6.2.1.3]
CDS_24147_Unigene_38846	K01897 ACSL, fadD	long-chain acyl-CoA synthetase [EC:6.2.1.3]
CDS_2115_Unigene_4761	K01897 ACSL, fadD	long-chain acyl-CoA synthetase [EC:6.2.1.3]
CDS_33199_Unigene_51671	K01897 ACSL, fadD	long-chain acyl-CoA synthetase [EC:6.2.1.3]
CDS_33202_Unigene_51674	K01897 ACSL, fadD	long-chain acyl-CoA synthetase [EC:6.2.1.3]
CDS_33205_Unigene_51676	K01897 ACSL, fadD	long-chain acyl-CoA synthetase [EC:6.2.1.3]
CDS_35718_Unigene_55159	K01897 ACSL, fadD	long-chain acyl-CoA synthetase [EC:6.2.1.3]
CDS_6487_Unigene_13076	K10251 HSD17B12, KAR, IFA38	17beta-estradiol 17-dehydrogenase / very-long-chain 3-oxoacyl-CoA reductase [EC:1.1.1.62 1.1.1.330]
CDS_24565_Unigene_39418	K10251 HSD17B12, KAR, IFA38	17beta-estradiol 17-dehydrogenase / very-long-chain 3-oxoacyl-CoA reductase [EC:1.1.1.62 1.1.1.330]
CDS_9542_Unigene_18287	K10703 PHS1, PAS2	very-long-chain (3R)-3-hydroxyacyl-CoA dehydratase [EC:4.2.1.134]
CDS_38652_Unigene_59586	K10258 TER, TSC13, CER10	very-long-chain enoyl-CoA reductase [EC:1.3.1.93]
CDS_39499_Unigene_61713	K10258 TER, TSC13, CER10	very-long-chain enoyl-CoA reductase [EC:1.3.1.93]
CDS_21795_Unigene_35662	K10256 FAD2	omega-6 fatty acid desaturase / acyl-lipid omega-6 desaturase (Delta-12 desaturase) [EC:1.14.19.6 1.14.19.22]
CDS_21796_Unigene_35663	K10256 FAD2	omega-6 fatty acid desaturase / acyl-lipid omega-6 desaturase (Delta-12 desaturase) [EC:1.14.19.6 1.14.19.22]
CDS_21797_Unigene_35664	K10256 FAD2	omega-6 fatty acid desaturase / acyl-lipid omega-6 desaturase (Delta-12 desaturase) [EC:1.14.19.6 1.14.19.22]
CDS_21798_Unigene_35665	K10256 FAD2	omega-6 fatty acid desaturase / acyl-lipid omega-6 desaturase (Delta-12 desaturase) [EC:1.14.19.6 1.14.19.22]
01230 Biosynthesis of amino acids [PATH:ko01230]
CDS_17495_Unigene_29710	K01803 TPI, tpiA	triosephosphate isomerase (TIM) [EC:5.3.1.1]
CDS_17496_Unigene_29711	K01803 TPI, tpiA	triosephosphate isomerase (TIM) [EC:5.3.1.1]
CDS_17497_Unigene_29712	K01803 TPI, tpiA	triosephosphate isomerase (TIM) [EC:5.3.1.1]
CDS_19326_Unigene_32207	K01803 TPI, tpiA	triosephosphate isomerase (TIM) [EC:5.3.1.1]
CDS_19327_Unigene_32208	K01803 TPI, tpiA	triosephosphate isomerase (TIM) [EC:5.3.1.1]
CDS_1366_Unigene_2963	K00134 GAPDH, gapA	glyceraldehyde 3-phosphate dehydrogenase [EC:1.2.1.12]
CDS_22484_Unigene_36626	K00134 GAPDH, gapA	glyceraldehyde 3-phosphate dehydrogenase [EC:1.2.1.12]
CDS_38340_Unigene_58688	K00134 GAPDH, gapA	glyceraldehyde 3-phosphate dehydrogenase [EC:1.2.1.12]
CDS_39032_Unigene_60581	K00134 GAPDH, gapA	glyceraldehyde 3-phosphate dehydrogenase [EC:1.2.1.12]
CDS_3022_Unigene_6796	K00134 GAPDH, gapA	glyceraldehyde 3-phosphate dehydrogenase [EC:1.2.1.12]
CDS_4176_Unigene_9122	K00134 GAPDH, gapA	glyceraldehyde 3-phosphate dehydrogenase [EC:1.2.1.12]
CDS_15502_Unigene_26870	K00927 PGK, pgk	phosphoglycerate kinase [EC:2.7.2.3]
CDS_15503_Unigene_26871	K00927 PGK, pgk	phosphoglycerate kinase [EC:2.7.2.3]
CDS_36347_Unigene_55954	K00927 PGK, pgk	phosphoglycerate kinase [EC:2.7.2.3]
CDS_36348_Unigene_55955	K00927 PGK, pgk	phosphoglycerate kinase [EC:2.7.2.3]
CDS_36353_Unigene_55957	K00927 PGK, pgk	phosphoglycerate kinase [EC:2.7.2.3]
CDS_36363_Unigene_55961	K00927 PGK, pgk	phosphoglycerate kinase [EC:2.7.2.3]
CDS_39073_Unigene_60630	K00927 PGK, pgk	phosphoglycerate kinase [EC:2.7.2.3]
CDS_15183_Unigene_26381	K01834 PGAM, gpmA	2,3-bisphosphoglycerate-dependent phosphoglycerate mutase [EC:5.4.2.11]
CDS_32810_Unigene_51108	K01834 PGAM, gpmA	2,3-bisphosphoglycerate-dependent phosphoglycerate mutase [EC:5.4.2.11]
CDS_32814_Unigene_51111	K01834 PGAM, gpmA	2,3-bisphosphoglycerate-dependent phosphoglycerate mutase [EC:5.4.2.11]
CDS_32815_Unigene_51112	K01834 PGAM, gpmA	2,3-bisphosphoglycerate-dependent phosphoglycerate mutase [EC:5.4.2.11]
CDS_27056_Unigene_42828	K15633 gpmI	2,3-bisphosphoglycerate-independent phosphoglycerate mutase [EC:5.4.2.12]
CDS_8870_Unigene_17240	K15634 gpmB	probable phosphoglycerate mutase [EC:5.4.2.12]
CDS_957_Unigene_2225	K15634 gpmB	probable phosphoglycerate mutase [EC:5.4.2.12]
CDS_5729_Unigene_11853	K01689 ENO, eno	enolase [EC:4.2.1.11]
CDS_59_Unigene_123	K01689 ENO, eno	enolase [EC:4.2.1.11]
CDS_31619_Unigene_49300	K01689 ENO, eno	enolase [EC:4.2.1.11]
CDS_19077_Unigene_31861	K00873 PK, pyk	pyruvate kinase [EC:2.7.1.40]
CDS_20677_Unigene_34034	K00873 PK, pyk	pyruvate kinase [EC:2.7.1.40]
CDS_20949_Unigene_34400	K00873 PK, pyk	pyruvate kinase [EC:2.7.1.40]
CDS_20950_Unigene_34401	K00873 PK, pyk	pyruvate kinase [EC:2.7.1.40]
CDS_154_Unigene_390	K00873 PK, pyk	pyruvate kinase [EC:2.7.1.40]
CDS_24957_Unigene_39992	K00873 PK, pyk	pyruvate kinase [EC:2.7.1.40]
CDS_24958_Unigene_39993	K00873 PK, pyk	pyruvate kinase [EC:2.7.1.40]
CDS_1935_Unigene_4479	K00873 PK, pyk	pyruvate kinase [EC:2.7.1.40]
CDS_30293_Unigene_47415	K00873 PK, pyk	pyruvate kinase [EC:2.7.1.40]
CDS_30295_Unigene_47416	K00873 PK, pyk	pyruvate kinase [EC:2.7.1.40]
CDS_30296_Unigene_47417	K00873 PK, pyk	pyruvate kinase [EC:2.7.1.40]
CDS_30297_Unigene_47418	K00873 PK, pyk	pyruvate kinase [EC:2.7.1.40]
CDS_30299_Unigene_47419	K00873 PK, pyk	pyruvate kinase [EC:2.7.1.40]
CDS_38405_Unigene_58776	K00873 PK, pyk	pyruvate kinase [EC:2.7.1.40]
CDS_3105_Unigene_6961	K00873 PK, pyk	pyruvate kinase [EC:2.7.1.40]
CDS_3573_Unigene_7791	K00873 PK, pyk	pyruvate kinase [EC:2.7.1.40]
CDS_4426_Unigene_9543	K00873 PK, pyk	pyruvate kinase [EC:2.7.1.40]
CDS_12670_Unigene_22889	K01623 ALDO	fructose-bisphosphate aldolase, class I [EC:4.1.2.13]
CDS_13103_Unigene_23456	K01623 ALDO	fructose-bisphosphate aldolase, class I [EC:4.1.2.13]
CDS_13104_Unigene_23457	K01623 ALDO	fructose-bisphosphate aldolase, class I [EC:4.1.2.13]
CDS_17531_Unigene_29749	K01623 ALDO	fructose-bisphosphate aldolase, class I [EC:4.1.2.13]
CDS_17532_Unigene_29750	K01623 ALDO	fructose-bisphosphate aldolase, class I [EC:4.1.2.13]
CDS_17534_Unigene_29751	K01623 ALDO	fructose-bisphosphate aldolase, class I [EC:4.1.2.13]
CDS_17535_Unigene_29752	K01623 ALDO	fructose-bisphosphate aldolase, class I [EC:4.1.2.13]
CDS_17536_Unigene_29753	K01623 ALDO	fructose-bisphosphate aldolase, class I [EC:4.1.2.13]
CDS_39844_Unigene_62673	K01623 ALDO	fructose-bisphosphate aldolase, class I [EC:4.1.2.13]
CDS_10269_Unigene_19404	K00850 pfkA, PFK	6-phosphofructokinase 1 [EC:2.7.1.11]
CDS_30892_Unigene_48290	K00850 pfkA, PFK	6-phosphofructokinase 1 [EC:2.7.1.11]
CDS_30893_Unigene_48291	K00850 pfkA, PFK	6-phosphofructokinase 1 [EC:2.7.1.11]
CDS_32238_Unigene_50258	K00850 pfkA, PFK	6-phosphofructokinase 1 [EC:2.7.1.11]
CDS_36506_Unigene_56175	K00850 pfkA, PFK	6-phosphofructokinase 1 [EC:2.7.1.11]
CDS_33533_Unigene_52164	K00615 E2.2.1.1, tktA, tktB	transketolase [EC:2.2.1.1]
CDS_33535_Unigene_52165	K00615 E2.2.1.1, tktA, tktB	transketolase [EC:2.2.1.1]
CDS_19109_Unigene_31902	K00616 E2.2.1.2, talA, talB	transaldolase [EC:2.2.1.2]
CDS_36924_Unigene_56739	K00616 E2.2.1.2, talA, talB	transaldolase [EC:2.2.1.2]
CDS_36925_Unigene_56740	K00616 E2.2.1.2, talA, talB	transaldolase [EC:2.2.1.2]
CDS_36926_Unigene_56741	K00616 E2.2.1.2, talA, talB	transaldolase [EC:2.2.1.2]
CDS_10334_Unigene_19502	K01783 rpe, RPE	ribulose-phosphate 3-epimerase [EC:5.1.3.1]
CDS_25856_Unigene_41151	K01783 rpe, RPE	ribulose-phosphate 3-epimerase [EC:5.1.3.1]
CDS_25857_Unigene_41152	K01783 rpe, RPE	ribulose-phosphate 3-epimerase [EC:5.1.3.1]
CDS_25858_Unigene_41153	K01783 rpe, RPE	ribulose-phosphate 3-epimerase [EC:5.1.3.1]
CDS_25859_Unigene_41154	K01783 rpe, RPE	ribulose-phosphate 3-epimerase [EC:5.1.3.1]
CDS_25860_Unigene_41155	K01783 rpe, RPE	ribulose-phosphate 3-epimerase [EC:5.1.3.1]
CDS_8471_Unigene_16583	K01807 rpiA	ribose 5-phosphate isomerase A [EC:5.3.1.6]
CDS_23369_Unigene_37754	K01807 rpiA	ribose 5-phosphate isomerase A [EC:5.3.1.6]
CDS_23371_Unigene_37756	K01807 rpiA	ribose 5-phosphate isomerase A [EC:5.3.1.6]
CDS_23372_Unigene_37757	K01807 rpiA	ribose 5-phosphate isomerase A [EC:5.3.1.6]
CDS_23373_Unigene_37758	K01807 rpiA	ribose 5-phosphate isomerase A [EC:5.3.1.6]
CDS_36800_Unigene_56562	K01807 rpiA	ribose 5-phosphate isomerase A [EC:5.3.1.6]
CDS_36801_Unigene_56563	K01807 rpiA	ribose 5-phosphate isomerase A [EC:5.3.1.6]
CDS_17666_Unigene_29945	K00948 PRPS, prsA	ribose-phosphate pyrophosphokinase [EC:2.7.6.1]
CDS_29094_Unigene_45666	K00948 PRPS, prsA	ribose-phosphate pyrophosphokinase [EC:2.7.6.1]
CDS_29095_Unigene_45667	K00948 PRPS, prsA	ribose-phosphate pyrophosphokinase [EC:2.7.6.1]
CDS_22414_Unigene_36534	K01703 leuC	3-isopropylmalate/(R)-2-methylmalate dehydratase large subunit [EC:4.2.1.33 4.2.1.35]
CDS_3122_Unigene_7003	K01703 leuC	3-isopropylmalate/(R)-2-methylmalate dehydratase large subunit [EC:4.2.1.33 4.2.1.35]
CDS_40258_Unigene_63746	K01704 leuD	3-isopropylmalate/(R)-2-methylmalate dehydratase small subunit [EC:4.2.1.33 4.2.1.35]
CDS_7101_Unigene_14142	K00052 leuB	3-isopropylmalate dehydrogenase [EC:1.1.1.85]
CDS_28400_Unigene_44790	K01652 E2.2.1.6L, ilvB, ilvG, ilvI	acetolactate synthase I/II/III large subunit [EC:2.2.1.6]
CDS_28402_Unigene_44792	K01652 E2.2.1.6L, ilvB, ilvG, ilvI	acetolactate synthase I/II/III large subunit [EC:2.2.1.6]
CDS_5782_Unigene_11937	K01653 E2.2.1.6S, ilvH, ilvN	acetolactate synthase I/III small subunit [EC:2.2.1.6]
CDS_11837_Unigene_21711	K01653 E2.2.1.6S, ilvH, ilvN	acetolactate synthase I/III small subunit [EC:2.2.1.6]
CDS_19328_Unigene_32212	K00053 ilvC	ketol-acid reductoisomerase [EC:1.1.1.86]
CDS_9355_Unigene_18020	K01687 ilvD	dihydroxy-acid dehydratase [EC:4.2.1.9]
CDS_16523_Unigene_28368	K00826 E2.6.1.42, ilvE	branched-chain amino acid aminotransferase [EC:2.6.1.42]
CDS_16526_Unigene_28370	K00826 E2.6.1.42, ilvE	branched-chain amino acid aminotransferase [EC:2.6.1.42]
CDS_22239_Unigene_36299	K00826 E2.6.1.42, ilvE	branched-chain amino acid aminotransferase [EC:2.6.1.42]
CDS_22240_Unigene_36300	K00826 E2.6.1.42, ilvE	branched-chain amino acid aminotransferase [EC:2.6.1.42]
CDS_24305_Unigene_39058	K01649 leuA	2-isopropylmalate synthase [EC:2.3.3.13]
CDS_24306_Unigene_39059	K01649 leuA	2-isopropylmalate synthase [EC:2.3.3.13]
CDS_4472_Unigene_9612	K01649 leuA	2-isopropylmalate synthase [EC:2.3.3.13]
CDS_35981_Unigene_55484	K01754 E4.3.1.19, ilvA, tdcB	threonine dehydratase [EC:4.3.1.19]
CDS_35982_Unigene_55485	K01754 E4.3.1.19, ilvA, tdcB	threonine dehydratase [EC:4.3.1.19]
CDS_35983_Unigene_55486	K01754 E4.3.1.19, ilvA, tdcB	threonine dehydratase [EC:4.3.1.19]
CDS_12928_Unigene_23206	K00600 glyA, SHMT	glycine hydroxymethyltransferase [EC:2.1.2.1]
CDS_21619_Unigene_35449	K00600 glyA, SHMT	glycine hydroxymethyltransferase [EC:2.1.2.1]
CDS_21620_Unigene_35450	K00600 glyA, SHMT	glycine hydroxymethyltransferase [EC:2.1.2.1]
CDS_32376_Unigene_50454	K00600 glyA, SHMT	glycine hydroxymethyltransferase [EC:2.1.2.1]
CDS_32377_Unigene_50455	K00600 glyA, SHMT	glycine hydroxymethyltransferase [EC:2.1.2.1]
CDS_35870_Unigene_55354	K00600 glyA, SHMT	glycine hydroxymethyltransferase [EC:2.1.2.1]
CDS_35871_Unigene_55355	K00600 glyA, SHMT	glycine hydroxymethyltransferase [EC:2.1.2.1]
CDS_40287_Unigene_63791	K00600 glyA, SHMT	glycine hydroxymethyltransferase [EC:2.1.2.1]
CDS_31984_Unigene_49847	K01620 ltaE	threonine aldolase [EC:4.1.2.48]
CDS_25443_Unigene_40627	K00058 serA, PHGDH	D-3-phosphoglycerate dehydrogenase [EC:1.1.1.95]
CDS_1909_Unigene_4438	K00058 serA, PHGDH	D-3-phosphoglycerate dehydrogenase [EC:1.1.1.95]
CDS_39608_Unigene_61881	K00831 serC, PSAT1	phosphoserine aminotransferase [EC:2.6.1.52]
CDS_15287_Unigene_26554	K01079 serB, PSPH	phosphoserine phosphatase [EC:3.1.3.3]
CDS_851_Unigene_2072	K00640 cysE	serine O-acetyltransferase [EC:2.3.1.30]
CDS_12161_Unigene_22167	K00640 cysE	serine O-acetyltransferase [EC:2.3.1.30]
CDS_1957_Unigene_4513	K00640 cysE	serine O-acetyltransferase [EC:2.3.1.30]
CDS_31248_Unigene_48789	K00640 cysE	serine O-acetyltransferase [EC:2.3.1.30]
CDS_900_Unigene_2147	K01738 cysK	cysteine synthase A [EC:2.5.1.47]
CDS_31175_Unigene_48688	K01738 cysK	cysteine synthase A [EC:2.5.1.47]
CDS_31176_Unigene_48689	K01738 cysK	cysteine synthase A [EC:2.5.1.47]
CDS_39196_Unigene_60805	K01738 cysK	cysteine synthase A [EC:2.5.1.47]
CDS_31848_Unigene_49634	K13034 ATCYSC1	L-3-cyanoalanine synthase/ cysteine synthase [EC:2.5.1.47 4.4.1.9]
CDS_31849_Unigene_49636	K13034 ATCYSC1	L-3-cyanoalanine synthase/ cysteine synthase [EC:2.5.1.47 4.4.1.9]
CDS_31850_Unigene_49637	K13034 ATCYSC1	L-3-cyanoalanine synthase/ cysteine synthase [EC:2.5.1.47 4.4.1.9]
CDS_32453_Unigene_50563	K00928 lysC	aspartate kinase [EC:2.7.2.4]
CDS_32454_Unigene_50564	K00928 lysC	aspartate kinase [EC:2.7.2.4]
CDS_4823_Unigene_10290	K12524 thrA	bifunctional aspartokinase / homoserine dehydrogenase 1 [EC:2.7.2.4 1.1.1.3]
CDS_1262_Unigene_2755	K00133 asd	aspartate-semialdehyde dehydrogenase [EC:1.2.1.11]
CDS_40418_Unigene_64010	K00872 thrB1	homoserine kinase [EC:2.7.1.39]
CDS_7855_Unigene_15555	K01733 thrC	threonine synthase [EC:4.2.3.1]
CDS_13992_Unigene_24721	K00814 GPT, ALT	alanine transaminase [EC:2.6.1.2]
CDS_13993_Unigene_24722	K00814 GPT, ALT	alanine transaminase [EC:2.6.1.2]
CDS_13994_Unigene_24723	K00814 GPT, ALT	alanine transaminase [EC:2.6.1.2]
CDS_15179_Unigene_26375	K14272 GGAT	glutamate--glyoxylate aminotransferase [EC:2.6.1.4 2.6.1.2 2.6.1.44]
CDS_264_Unigene_569	K14454 GOT1	aspartate aminotransferase, cytoplasmic [EC:2.6.1.1]
CDS_3074_Unigene_6905	K14454 GOT1	aspartate aminotransferase, cytoplasmic [EC:2.6.1.1]
CDS_37624_Unigene_57722	K14455 GOT2	aspartate aminotransferase, mitochondrial [EC:2.6.1.1]
CDS_31454_Unigene_49071	K00811 ASP5	aspartate aminotransferase, chloroplastic [EC:2.6.1.1]
CDS_31455_Unigene_49072	K00811 ASP5	aspartate aminotransferase, chloroplastic [EC:2.6.1.1]
CDS_14068_Unigene_24839	K01915 glnA, GLUL	glutamine synthetase [EC:6.3.1.2]
CDS_14069_Unigene_24840	K01915 glnA, GLUL	glutamine synthetase [EC:6.3.1.2]
CDS_22727_Unigene_36917	K01915 glnA, GLUL	glutamine synthetase [EC:6.3.1.2]
CDS_22728_Unigene_36918	K01915 glnA, GLUL	glutamine synthetase [EC:6.3.1.2]
CDS_38349_Unigene_58700	K01915 glnA, GLUL	glutamine synthetase [EC:6.3.1.2]
CDS_15450_Unigene_26806	K00264 GLT1	glutamate synthase (NADPH/NADH) [EC:1.4.1.13 1.4.1.14]
CDS_26585_Unigene_42204	K01739 metB	cystathionine gamma-synthase [EC:2.5.1.48]
CDS_26586_Unigene_42205	K01739 metB	cystathionine gamma-synthase [EC:2.5.1.48]
CDS_27355_Unigene_43295	K01760 metC	cystathionine beta-lyase [EC:4.4.1.8]
CDS_27356_Unigene_43296	K01760 metC	cystathionine beta-lyase [EC:4.4.1.8]
CDS_9903_Unigene_18806	K00549 metE	5-methyltetrahydropteroyltriglutamate--homocysteine methyltransferase [EC:2.1.1.14]
CDS_37701_Unigene_57815	K00549 metE	5-methyltetrahydropteroyltriglutamate--homocysteine methyltransferase [EC:2.1.1.14]
CDS_37702_Unigene_57816	K00549 metE	5-methyltetrahydropteroyltriglutamate--homocysteine methyltransferase [EC:2.1.1.14]
CDS_31537_Unigene_49175	K00789 metK	S-adenosylmethionine synthetase [EC:2.5.1.6]
CDS_31538_Unigene_49175	K00789 metK	S-adenosylmethionine synthetase [EC:2.5.1.6]
CDS_31539_Unigene_49176	K00789 metK	S-adenosylmethionine synthetase [EC:2.5.1.6]
CDS_31542_Unigene_49177	K00789 metK	S-adenosylmethionine synthetase [EC:2.5.1.6]
CDS_38693_Unigene_59641	K00789 metK	S-adenosylmethionine synthetase [EC:2.5.1.6]
CDS_40464_Unigene_64095	K01647 CS, gltA	citrate synthase [EC:2.3.3.1]
CDS_2823_Unigene_6421	K01647 CS, gltA	citrate synthase [EC:2.3.3.1]
CDS_3678_Unigene_7959	K01647 CS, gltA	citrate synthase [EC:2.3.3.1]
CDS_20033_Unigene_33172	K01681 ACO, acnA	aconitate hydratase [EC:4.2.1.3]
CDS_40223_Unigene_63706	K01681 ACO, acnA	aconitate hydratase [EC:4.2.1.3]
CDS_14303_Unigene_25190	K00031 IDH1, IDH2, icd	isocitrate dehydrogenase [EC:1.1.1.42]
CDS_15344_Unigene_26643	K00031 IDH1, IDH2, icd	isocitrate dehydrogenase [EC:1.1.1.42]
CDS_137_Unigene_365	K00031 IDH1, IDH2, icd	isocitrate dehydrogenase [EC:1.1.1.42]
CDS_6737_Unigene_13538	K00030 IDH3	isocitrate dehydrogenase (NAD+) [EC:1.1.1.41]
CDS_14214_Unigene_25059	K00030 IDH3	isocitrate dehydrogenase (NAD+) [EC:1.1.1.41]
CDS_14215_Unigene_25060	K00030 IDH3	isocitrate dehydrogenase (NAD+) [EC:1.1.1.41]
CDS_32432_Unigene_50537	K00030 IDH3	isocitrate dehydrogenase (NAD+) [EC:1.1.1.41]
CDS_32433_Unigene_50538	K00030 IDH3	isocitrate dehydrogenase (NAD+) [EC:1.1.1.41]
CDS_40183_Unigene_63657	K14085 ALDH7A1	aldehyde dehydrogenase family 7 member A1 [EC:1.2.1.31 1.2.1.8 1.2.1.3]
CDS_19746_Unigene_32786	K00620 argJ	glutamate N-acetyltransferase / amino-acid N-acetyltransferase [EC:2.3.1.35 2.3.1.1]
CDS_5425_Unigene_11354	K14682 argAB	amino-acid N-acetyltransferase [EC:2.3.1.1]
CDS_13468_Unigene_23955	K14682 argAB	amino-acid N-acetyltransferase [EC:2.3.1.1]
CDS_17858_Unigene_30205	K00930 argB	acetylglutamate kinase [EC:2.7.2.8]
CDS_40188_Unigene_63663	K00145 argC	N-acetyl-gamma-glutamyl-phosphate reductase [EC:1.2.1.38]
CDS_11990_Unigene_21943	K00818 E2.6.1.11, argD	acetylornithine aminotransferase [EC:2.6.1.11]
CDS_11991_Unigene_21944	K00818 E2.6.1.11, argD	acetylornithine aminotransferase [EC:2.6.1.11]
CDS_8903_Unigene_17296	K01438 argE	acetylornithine deacetylase [EC:3.5.1.16]
CDS_34521_Unigene_53542	K14677 ACY1	aminoacylase [EC:3.5.1.14]
CDS_34522_Unigene_53543	K14677 ACY1	aminoacylase [EC:3.5.1.14]
CDS_2891_Unigene_6564	K14677 ACY1	aminoacylase [EC:3.5.1.14]
CDS_25927_Unigene_41243	K00611 OTC, argF, argI	ornithine carbamoyltransferase [EC:2.1.3.3]
CDS_39415_Unigene_61609	K01940 argG, ASS1	argininosuccinate synthase [EC:6.3.4.5]
CDS_2976_Unigene_6712	K01940 argG, ASS1	argininosuccinate synthase [EC:6.3.4.5]
CDS_33045_Unigene_51430	K01755 argH, ASL	argininosuccinate lyase [EC:4.3.2.1]
CDS_33047_Unigene_51432	K01755 argH, ASL	argininosuccinate lyase [EC:4.3.2.1]
CDS_11510_Unigene_21213	K01476 E3.5.3.1, rocF, arg	arginase [EC:3.5.3.1]
CDS_11511_Unigene_21214	K01476 E3.5.3.1, rocF, arg	arginase [EC:3.5.3.1]
CDS_34089_Unigene_52944	K12657 ALDH18A1, P5CS	delta-1-pyrroline-5-carboxylate synthetase [EC:2.7.2.11 1.2.1.41]
CDS_15767_Unigene_27266	K00286 proC	pyrroline-5-carboxylate reductase [EC:1.5.1.2]
CDS_15768_Unigene_27267	K00286 proC	pyrroline-5-carboxylate reductase [EC:1.5.1.2]
CDS_14422_Unigene_25372	K01714 dapA	4-hydroxy-tetrahydrodipicolinate synthase [EC:4.3.3.7]
CDS_14423_Unigene_25373	K01714 dapA	4-hydroxy-tetrahydrodipicolinate synthase [EC:4.3.3.7]
CDS_38837_Unigene_59838	K00215 dapB	4-hydroxy-tetrahydrodipicolinate reductase [EC:1.17.1.8]
CDS_7930_Unigene_15714	K01778 dapF	diaminopimelate epimerase [EC:5.1.1.7]
CDS_39823_Unigene_62642	K01586 lysA	diaminopimelate decarboxylase [EC:4.1.1.20]
CDS_40311_Unigene_63826	K10206 E2.6.1.83	LL-diaminopimelate aminotransferase [EC:2.6.1.83]
CDS_30384_Unigene_47566	K00765 hisG	ATP phosphoribosyltransferase [EC:2.4.2.17]
CDS_30385_Unigene_47567	K00765 hisG	ATP phosphoribosyltransferase [EC:2.4.2.17]
CDS_30386_Unigene_47568	K00765 hisG	ATP phosphoribosyltransferase [EC:2.4.2.17]
CDS_30387_Unigene_47569	K00765 hisG	ATP phosphoribosyltransferase [EC:2.4.2.17]
CDS_19641_Unigene_32639	K11755 hisIE	phosphoribosyl-ATP pyrophosphohydrolase / phosphoribosyl-AMP cyclohydrolase [EC:3.6.1.31 3.5.4.19]
CDS_16519_Unigene_28364	K01814 hisA	phosphoribosylformimino-5-aminoimidazole carboxamide ribotide isomerase [EC:5.3.1.16]
CDS_4720_Unigene_10088	K01663 HIS7	glutamine amidotransferase / cyclase [EC:2.4.2.- 4.1.3.-]
CDS_16768_Unigene_28722	K01693 hisB	imidazoleglycerol-phosphate dehydratase [EC:4.2.1.19]
CDS_16769_Unigene_28723	K01693 hisB	imidazoleglycerol-phosphate dehydratase [EC:4.2.1.19]
CDS_16770_Unigene_28724	K01693 hisB	imidazoleglycerol-phosphate dehydratase [EC:4.2.1.19]
CDS_443_Unigene_979	K18649 IMPL2	inositol-phosphate phosphatase / L-galactose 1-phosphate phosphatase / histidinol-phosphatase [EC:3.1.3.25 3.1.3.93 3.1.3.15]
CDS_36523_Unigene_56202	K00013 hisD	histidinol dehydrogenase [EC:1.1.1.23]
CDS_24025_Unigene_38659	K01626 E2.5.1.54, aroF, aroG, aroH	3-deoxy-7-phosphoheptulonate synthase [EC:2.5.1.54]
CDS_38447_Unigene_58840	K01626 E2.5.1.54, aroF, aroG, aroH	3-deoxy-7-phosphoheptulonate synthase [EC:2.5.1.54]
CDS_38880_Unigene_59937	K01735 aroB	3-dehydroquinate synthase [EC:4.2.3.4]
CDS_654_Unigene_1519	K13832 aroDE, DHQ-SDH	3-dehydroquinate dehydratase / shikimate dehydrogenase [EC:4.2.1.10 1.1.1.25]
CDS_1728_Unigene_4043	K13832 aroDE, DHQ-SDH	3-dehydroquinate dehydratase / shikimate dehydrogenase [EC:4.2.1.10 1.1.1.25]
CDS_3392_Unigene_7484	K13832 aroDE, DHQ-SDH	3-dehydroquinate dehydratase / shikimate dehydrogenase [EC:4.2.1.10 1.1.1.25]
CDS_11226_Unigene_20791	K00891 E2.7.1.71, aroK, aroL	shikimate kinase [EC:2.7.1.71]
CDS_2082_Unigene_4707	K00891 E2.7.1.71, aroK, aroL	shikimate kinase [EC:2.7.1.71]
CDS_31227_Unigene_48755	K00800 aroA	3-phosphoshikimate 1-carboxyvinyltransferase [EC:2.5.1.19]
CDS_31228_Unigene_48756	K00800 aroA	3-phosphoshikimate 1-carboxyvinyltransferase [EC:2.5.1.19]
CDS_27091_Unigene_42881	K01736 aroC	chorismate synthase [EC:4.2.3.5]
CDS_28660_Unigene_45113	K01657 trpE	anthranilate synthase component I [EC:4.1.3.27]
CDS_28661_Unigene_45114	K01657 trpE	anthranilate synthase component I [EC:4.1.3.27]
CDS_28663_Unigene_45115	K01657 trpE	anthranilate synthase component I [EC:4.1.3.27]
CDS_33508_Unigene_52126	K01657 trpE	anthranilate synthase component I [EC:4.1.3.27]
CDS_38742_Unigene_59700	K01658 trpG	anthranilate synthase component II [EC:4.1.3.27]
CDS_7211_Unigene_14370	K00766 trpD	anthranilate phosphoribosyltransferase [EC:2.4.2.18]
CDS_26565_Unigene_42172	K00766 trpD	anthranilate phosphoribosyltransferase [EC:2.4.2.18]
CDS_9625_Unigene_18399	K01817 trpF	phosphoribosylanthranilate isomerase [EC:5.3.1.24]
CDS_22396_Unigene_36510	K01609 trpC	indole-3-glycerol phosphate synthase [EC:4.1.1.48]
CDS_22398_Unigene_36511	K01609 trpC	indole-3-glycerol phosphate synthase [EC:4.1.1.48]
CDS_4442_Unigene_9571	K01609 trpC	indole-3-glycerol phosphate synthase [EC:4.1.1.48]
CDS_14661_Unigene_25737	K01695 trpA	tryptophan synthase alpha chain [EC:4.2.1.20]
CDS_23908_Unigene_38506	K01696 trpB	tryptophan synthase beta chain [EC:4.2.1.20]
CDS_39514_Unigene_61732	K06001 trpB	tryptophan synthase beta chain [EC:4.2.1.20]
CDS_6336_Unigene_12831	K01850 E5.4.99.5	chorismate mutase [EC:5.4.99.5]
CDS_1367_Unigene_2968	K01850 E5.4.99.5	chorismate mutase [EC:5.4.99.5]
CDS_10424_Unigene_19646	K00815 TAT	tyrosine aminotransferase [EC:2.6.1.5]
CDS_10425_Unigene_19647	K00815 TAT	tyrosine aminotransferase [EC:2.6.1.5]
CDS_12530_Unigene_22696	K00815 TAT	tyrosine aminotransferase [EC:2.6.1.5]
CDS_38370_Unigene_58736	K00815 TAT	tyrosine aminotransferase [EC:2.6.1.5]
CDS_16294_Unigene_28072	K15849 PAT, AAT	bifunctional aspartate aminotransferase and glutamate/aspartate-prephenate aminotransferase [EC:2.6.1.1 2.6.1.78 2.6.1.79]
CDS_10245_Unigene_19368	K15227 TYRAAT	arogenate dehydrogenase (NADP+), plant [EC:1.3.1.78]
CDS_20641_Unigene_33963	K15227 TYRAAT	arogenate dehydrogenase (NADP+), plant [EC:1.3.1.78]
CDS_25236_Unigene_40340	K15227 TYRAAT	arogenate dehydrogenase (NADP+), plant [EC:1.3.1.78]
CDS_25238_Unigene_40341	K15227 TYRAAT	arogenate dehydrogenase (NADP+), plant [EC:1.3.1.78]
CDS_7060_Unigene_14063	K05359 ADT, PDT	arogenate/prephenate dehydratase [EC:4.2.1.91 4.2.1.51]
CDS_16685_Unigene_28600	K05359 ADT, PDT	arogenate/prephenate dehydratase [EC:4.2.1.91 4.2.1.51]
CDS_16686_Unigene_28602	K05359 ADT, PDT	arogenate/prephenate dehydratase [EC:4.2.1.91 4.2.1.51]
CDS_30164_Unigene_47226	K05359 ADT, PDT	arogenate/prephenate dehydratase [EC:4.2.1.91 4.2.1.51]
CDS_30165_Unigene_47227	K05359 ADT, PDT	arogenate/prephenate dehydratase [EC:4.2.1.91 4.2.1.51]
CDS_30166_Unigene_47228	K05359 ADT, PDT	arogenate/prephenate dehydratase [EC:4.2.1.91 4.2.1.51]
CDS_30168_Unigene_47230	K05359 ADT, PDT	arogenate/prephenate dehydratase [EC:4.2.1.91 4.2.1.51]
01220 Degradation of aromatic compounds [PATH:ko01220]
CDS_25114_Unigene_40189	K00487 CYP73A	trans-cinnamate 4-monooxygenase [EC:1.14.13.11]
CDS_25115_Unigene_40190	K00487 CYP73A	trans-cinnamate 4-monooxygenase [EC:1.14.13.11]
CDS_1873_Unigene_4387	K00487 CYP73A	trans-cinnamate 4-monooxygenase [EC:1.14.13.11]
CDS_10967_Unigene_20421	K00001 E1.1.1.1, adh	alcohol dehydrogenase [EC:1.1.1.1]
CDS_1230_Unigene_2705	K00001 E1.1.1.1, adh	alcohol dehydrogenase [EC:1.1.1.1]
CDS_33211_Unigene_51690	K00121 frmA, ADH5, adhC	S-(hydroxymethyl)glutathione dehydrogenase / alcohol dehydrogenase [EC:1.1.1.284 1.1.1.1]
CDS_33215_Unigene_51694	K00121 frmA, ADH5, adhC	S-(hydroxymethyl)glutathione dehydrogenase / alcohol dehydrogenase [EC:1.1.1.284 1.1.1.1]
CDS_33216_Unigene_51695	K00121 frmA, ADH5, adhC	S-(hydroxymethyl)glutathione dehydrogenase / alcohol dehydrogenase [EC:1.1.1.284 1.1.1.1]
CDS_33490_Unigene_52113	K00121 frmA, ADH5, adhC	S-(hydroxymethyl)glutathione dehydrogenase / alcohol dehydrogenase [EC:1.1.1.284 1.1.1.1]
CDS_35995_Unigene_55498	K00121 frmA, ADH5, adhC	S-(hydroxymethyl)glutathione dehydrogenase / alcohol dehydrogenase [EC:1.1.1.284 1.1.1.1]
CDS_35996_Unigene_55499	K00121 frmA, ADH5, adhC	S-(hydroxymethyl)glutathione dehydrogenase / alcohol dehydrogenase [EC:1.1.1.284 1.1.1.1]
Carbohydrate metabolism
00010 Glycolysis / Gluconeogenesis [PATH:ko00010]
CDS_14282_Unigene_25162	K00844 HK	hexokinase [EC:2.7.1.1]
CDS_19671_Unigene_32666	K00844 HK	hexokinase [EC:2.7.1.1]
CDS_19672_Unigene_32667	K00844 HK	hexokinase [EC:2.7.1.1]
CDS_29224_Unigene_45907	K00844 HK	hexokinase [EC:2.7.1.1]
CDS_29225_Unigene_45908	K00844 HK	hexokinase [EC:2.7.1.1]
CDS_33307_Unigene_51828	K00844 HK	hexokinase [EC:2.7.1.1]
CDS_33308_Unigene_51829	K00844 HK	hexokinase [EC:2.7.1.1]
CDS_4995_Unigene_10620	K01810 GPI, pgi	glucose-6-phosphate isomerase [EC:5.3.1.9]
CDS_803_Unigene_1966	K01810 GPI, pgi	glucose-6-phosphate isomerase [EC:5.3.1.9]
CDS_10269_Unigene_19404	K00850 pfkA, PFK	6-phosphofructokinase 1 [EC:2.7.1.11]
CDS_30892_Unigene_48290	K00850 pfkA, PFK	6-phosphofructokinase 1 [EC:2.7.1.11]
CDS_30893_Unigene_48291	K00850 pfkA, PFK	6-phosphofructokinase 1 [EC:2.7.1.11]
CDS_32238_Unigene_50258	K00850 pfkA, PFK	6-phosphofructokinase 1 [EC:2.7.1.11]
CDS_36506_Unigene_56175	K00850 pfkA, PFK	6-phosphofructokinase 1 [EC:2.7.1.11]
CDS_772_Unigene_1889	K00895 pfp, pfk	pyrophosphate--fructose-6-phosphate 1-phosphotransferase [EC:2.7.1.90]
CDS_11300_Unigene_20926	K00895 pfp, pfk	pyrophosphate--fructose-6-phosphate 1-phosphotransferase [EC:2.7.1.90]
CDS_21864_Unigene_35774	K00895 pfp, pfk	pyrophosphate--fructose-6-phosphate 1-phosphotransferase [EC:2.7.1.90]
CDS_39856_Unigene_62687	K00895 pfp, pfk	pyrophosphate--fructose-6-phosphate 1-phosphotransferase [EC:2.7.1.90]
CDS_7143_Unigene_14242	K03841 FBP, fbp	fructose-1,6-bisphosphatase I [EC:3.1.3.11]
CDS_11908_Unigene_21810	K03841 FBP, fbp	fructose-1,6-bisphosphatase I [EC:3.1.3.11]
CDS_1170_Unigene_2601	K03841 FBP, fbp	fructose-1,6-bisphosphatase I [EC:3.1.3.11]
CDS_22285_Unigene_36369	K03841 FBP, fbp	fructose-1,6-bisphosphatase I [EC:3.1.3.11]
CDS_22286_Unigene_36370	K03841 FBP, fbp	fructose-1,6-bisphosphatase I [EC:3.1.3.11]
CDS_12670_Unigene_22889	K01623 ALDO	fructose-bisphosphate aldolase, class I [EC:4.1.2.13]
CDS_13103_Unigene_23456	K01623 ALDO	fructose-bisphosphate aldolase, class I [EC:4.1.2.13]
CDS_13104_Unigene_23457	K01623 ALDO	fructose-bisphosphate aldolase, class I [EC:4.1.2.13]
CDS_17531_Unigene_29749	K01623 ALDO	fructose-bisphosphate aldolase, class I [EC:4.1.2.13]
CDS_17532_Unigene_29750	K01623 ALDO	fructose-bisphosphate aldolase, class I [EC:4.1.2.13]
CDS_17534_Unigene_29751	K01623 ALDO	fructose-bisphosphate aldolase, class I [EC:4.1.2.13]
CDS_17535_Unigene_29752	K01623 ALDO	fructose-bisphosphate aldolase, class I [EC:4.1.2.13]
CDS_17536_Unigene_29753	K01623 ALDO	fructose-bisphosphate aldolase, class I [EC:4.1.2.13]
CDS_39844_Unigene_62673	K01623 ALDO	fructose-bisphosphate aldolase, class I [EC:4.1.2.13]
CDS_17495_Unigene_29710	K01803 TPI, tpiA	triosephosphate isomerase (TIM) [EC:5.3.1.1]
CDS_17496_Unigene_29711	K01803 TPI, tpiA	triosephosphate isomerase (TIM) [EC:5.3.1.1]
CDS_17497_Unigene_29712	K01803 TPI, tpiA	triosephosphate isomerase (TIM) [EC:5.3.1.1]
CDS_19326_Unigene_32207	K01803 TPI, tpiA	triosephosphate isomerase (TIM) [EC:5.3.1.1]
CDS_19327_Unigene_32208	K01803 TPI, tpiA	triosephosphate isomerase (TIM) [EC:5.3.1.1]
CDS_1366_Unigene_2963	K00134 GAPDH, gapA	glyceraldehyde 3-phosphate dehydrogenase [EC:1.2.1.12]
CDS_22484_Unigene_36626	K00134 GAPDH, gapA	glyceraldehyde 3-phosphate dehydrogenase [EC:1.2.1.12]
CDS_38340_Unigene_58688	K00134 GAPDH, gapA	glyceraldehyde 3-phosphate dehydrogenase [EC:1.2.1.12]
CDS_39032_Unigene_60581	K00134 GAPDH, gapA	glyceraldehyde 3-phosphate dehydrogenase [EC:1.2.1.12]
CDS_3022_Unigene_6796	K00134 GAPDH, gapA	glyceraldehyde 3-phosphate dehydrogenase [EC:1.2.1.12]
CDS_4176_Unigene_9122	K00134 GAPDH, gapA	glyceraldehyde 3-phosphate dehydrogenase [EC:1.2.1.12]
CDS_15502_Unigene_26870	K00927 PGK, pgk	phosphoglycerate kinase [EC:2.7.2.3]
CDS_15503_Unigene_26871	K00927 PGK, pgk	phosphoglycerate kinase [EC:2.7.2.3]
CDS_36347_Unigene_55954	K00927 PGK, pgk	phosphoglycerate kinase [EC:2.7.2.3]
CDS_36348_Unigene_55955	K00927 PGK, pgk	phosphoglycerate kinase [EC:2.7.2.3]
CDS_36353_Unigene_55957	K00927 PGK, pgk	phosphoglycerate kinase [EC:2.7.2.3]
CDS_36363_Unigene_55961	K00927 PGK, pgk	phosphoglycerate kinase [EC:2.7.2.3]
CDS_39073_Unigene_60630	K00927 PGK, pgk	phosphoglycerate kinase [EC:2.7.2.3]
CDS_15183_Unigene_26381	K01834 PGAM, gpmA	2,3-bisphosphoglycerate-dependent phosphoglycerate mutase [EC:5.4.2.11]
CDS_32810_Unigene_51108	K01834 PGAM, gpmA	2,3-bisphosphoglycerate-dependent phosphoglycerate mutase [EC:5.4.2.11]
CDS_32814_Unigene_51111	K01834 PGAM, gpmA	2,3-bisphosphoglycerate-dependent phosphoglycerate mutase [EC:5.4.2.11]
CDS_32815_Unigene_51112	K01834 PGAM, gpmA	2,3-bisphosphoglycerate-dependent phosphoglycerate mutase [EC:5.4.2.11]
CDS_27056_Unigene_42828	K15633 gpmI	2,3-bisphosphoglycerate-independent phosphoglycerate mutase [EC:5.4.2.12]
CDS_8870_Unigene_17240	K15634 gpmB	probable phosphoglycerate mutase [EC:5.4.2.12]
CDS_957_Unigene_2225	K15634 gpmB	probable phosphoglycerate mutase [EC:5.4.2.12]
CDS_5729_Unigene_11853	K01689 ENO, eno	enolase [EC:4.2.1.11]
CDS_59_Unigene_123	K01689 ENO, eno	enolase [EC:4.2.1.11]
CDS_31619_Unigene_49300	K01689 ENO, eno	enolase [EC:4.2.1.11]
CDS_19077_Unigene_31861	K00873 PK, pyk	pyruvate kinase [EC:2.7.1.40]
CDS_20677_Unigene_34034	K00873 PK, pyk	pyruvate kinase [EC:2.7.1.40]
CDS_20949_Unigene_34400	K00873 PK, pyk	pyruvate kinase [EC:2.7.1.40]
CDS_20950_Unigene_34401	K00873 PK, pyk	pyruvate kinase [EC:2.7.1.40]
CDS_154_Unigene_390	K00873 PK, pyk	pyruvate kinase [EC:2.7.1.40]
CDS_24957_Unigene_39992	K00873 PK, pyk	pyruvate kinase [EC:2.7.1.40]
CDS_24958_Unigene_39993	K00873 PK, pyk	pyruvate kinase [EC:2.7.1.40]
CDS_1935_Unigene_4479	K00873 PK, pyk	pyruvate kinase [EC:2.7.1.40]
CDS_30293_Unigene_47415	K00873 PK, pyk	pyruvate kinase [EC:2.7.1.40]
CDS_30295_Unigene_47416	K00873 PK, pyk	pyruvate kinase [EC:2.7.1.40]
CDS_30296_Unigene_47417	K00873 PK, pyk	pyruvate kinase [EC:2.7.1.40]
CDS_30297_Unigene_47418	K00873 PK, pyk	pyruvate kinase [EC:2.7.1.40]
CDS_30299_Unigene_47419	K00873 PK, pyk	pyruvate kinase [EC:2.7.1.40]
CDS_38405_Unigene_58776	K00873 PK, pyk	pyruvate kinase [EC:2.7.1.40]
CDS_3105_Unigene_6961	K00873 PK, pyk	pyruvate kinase [EC:2.7.1.40]
CDS_3573_Unigene_7791	K00873 PK, pyk	pyruvate kinase [EC:2.7.1.40]
CDS_4426_Unigene_9543	K00873 PK, pyk	pyruvate kinase [EC:2.7.1.40]
CDS_17035_Unigene_29098	K00161 PDHA, pdhA	pyruvate dehydrogenase E1 component alpha subunit [EC:1.2.4.1]
CDS_17036_Unigene_29099	K00161 PDHA, pdhA	pyruvate dehydrogenase E1 component alpha subunit [EC:1.2.4.1]
CDS_29675_Unigene_46503	K00161 PDHA, pdhA	pyruvate dehydrogenase E1 component alpha subunit [EC:1.2.4.1]
CDS_29676_Unigene_46504	K00161 PDHA, pdhA	pyruvate dehydrogenase E1 component alpha subunit [EC:1.2.4.1]
CDS_6426_Unigene_12970	K00162 PDHB, pdhB	pyruvate dehydrogenase E1 component beta subunit [EC:1.2.4.1]
CDS_14170_Unigene_24997	K00162 PDHB, pdhB	pyruvate dehydrogenase E1 component beta subunit [EC:1.2.4.1]
CDS_17670_Unigene_29957	K00162 PDHB, pdhB	pyruvate dehydrogenase E1 component beta subunit [EC:1.2.4.1]
CDS_17673_Unigene_29960	K00162 PDHB, pdhB	pyruvate dehydrogenase E1 component beta subunit [EC:1.2.4.1]
CDS_17675_Unigene_29962	K00162 PDHB, pdhB	pyruvate dehydrogenase E1 component beta subunit [EC:1.2.4.1]
CDS_17676_Unigene_29963	K00162 PDHB, pdhB	pyruvate dehydrogenase E1 component beta subunit [EC:1.2.4.1]
CDS_29544_Unigene_46322	K00162 PDHB, pdhB	pyruvate dehydrogenase E1 component beta subunit [EC:1.2.4.1]
CDS_29546_Unigene_46323	K00162 PDHB, pdhB	pyruvate dehydrogenase E1 component beta subunit [EC:1.2.4.1]
CDS_29547_Unigene_46324	K00162 PDHB, pdhB	pyruvate dehydrogenase E1 component beta subunit [EC:1.2.4.1]
CDS_29548_Unigene_46325	K00162 PDHB, pdhB	pyruvate dehydrogenase E1 component beta subunit [EC:1.2.4.1]
CDS_18792_Unigene_31455	K00627 DLAT, aceF, pdhC	pyruvate dehydrogenase E2 component (dihydrolipoamide acetyltransferase) [EC:2.3.1.12]
CDS_23601_Unigene_38092	K00627 DLAT, aceF, pdhC	pyruvate dehydrogenase E2 component (dihydrolipoamide acetyltransferase) [EC:2.3.1.12]
CDS_23602_Unigene_38093	K00627 DLAT, aceF, pdhC	pyruvate dehydrogenase E2 component (dihydrolipoamide acetyltransferase) [EC:2.3.1.12]
CDS_34724_Unigene_53831	K00627 DLAT, aceF, pdhC	pyruvate dehydrogenase E2 component (dihydrolipoamide acetyltransferase) [EC:2.3.1.12]
CDS_34725_Unigene_53832	K00627 DLAT, aceF, pdhC	pyruvate dehydrogenase E2 component (dihydrolipoamide acetyltransferase) [EC:2.3.1.12]
CDS_39077_Unigene_60634	K00627 DLAT, aceF, pdhC	pyruvate dehydrogenase E2 component (dihydrolipoamide acetyltransferase) [EC:2.3.1.12]
CDS_20295_Unigene_33483	K00382 DLD, lpd, pdhD	dihydrolipoamide dehydrogenase [EC:1.8.1.4]
CDS_20296_Unigene_33484	K00382 DLD, lpd, pdhD	dihydrolipoamide dehydrogenase [EC:1.8.1.4]
CDS_40050_Unigene_63014	K00382 DLD, lpd, pdhD	dihydrolipoamide dehydrogenase [EC:1.8.1.4]
CDS_665_Unigene_1557	K00016 LDH, ldh	L-lactate dehydrogenase [EC:1.1.1.27]
CDS_5490_Unigene_11467	K01568 PDC, pdc	pyruvate decarboxylase [EC:4.1.1.1]
CDS_1474_Unigene_3196	K01568 PDC, pdc	pyruvate decarboxylase [EC:4.1.1.1]
CDS_33211_Unigene_51690	K00121 frmA, ADH5, adhC	S-(hydroxymethyl)glutathione dehydrogenase / alcohol dehydrogenase [EC:1.1.1.284 1.1.1.1]
CDS_33215_Unigene_51694	K00121 frmA, ADH5, adhC	S-(hydroxymethyl)glutathione dehydrogenase / alcohol dehydrogenase [EC:1.1.1.284 1.1.1.1]
CDS_33216_Unigene_51695	K00121 frmA, ADH5, adhC	S-(hydroxymethyl)glutathione dehydrogenase / alcohol dehydrogenase [EC:1.1.1.284 1.1.1.1]
CDS_33490_Unigene_52113	K00121 frmA, ADH5, adhC	S-(hydroxymethyl)glutathione dehydrogenase / alcohol dehydrogenase [EC:1.1.1.284 1.1.1.1]
CDS_35995_Unigene_55498	K00121 frmA, ADH5, adhC	S-(hydroxymethyl)glutathione dehydrogenase / alcohol dehydrogenase [EC:1.1.1.284 1.1.1.1]
CDS_35996_Unigene_55499	K00121 frmA, ADH5, adhC	S-(hydroxymethyl)glutathione dehydrogenase / alcohol dehydrogenase [EC:1.1.1.284 1.1.1.1]
CDS_16767_Unigene_28720	K18857 ADH1	alcohol dehydrogenase class-P [EC:1.1.1.1]
CDS_10967_Unigene_20421	K00001 E1.1.1.1, adh	alcohol dehydrogenase [EC:1.1.1.1]
CDS_1230_Unigene_2705	K00001 E1.1.1.1, adh	alcohol dehydrogenase [EC:1.1.1.1]
CDS_13699_Unigene_24288	K00128 ALDH	aldehyde dehydrogenase (NAD+) [EC:1.2.1.3]
CDS_13700_Unigene_24289	K00128 ALDH	aldehyde dehydrogenase (NAD+) [EC:1.2.1.3]
CDS_15325_Unigene_26610	K00128 ALDH	aldehyde dehydrogenase (NAD+) [EC:1.2.1.3]
CDS_15327_Unigene_26611	K00128 ALDH	aldehyde dehydrogenase (NAD+) [EC:1.2.1.3]
CDS_16033_Unigene_27639	K00128 ALDH	aldehyde dehydrogenase (NAD+) [EC:1.2.1.3]
CDS_22350_Unigene_36439	K00128 ALDH	aldehyde dehydrogenase (NAD+) [EC:1.2.1.3]
CDS_31926_Unigene_49743	K00128 ALDH	aldehyde dehydrogenase (NAD+) [EC:1.2.1.3]
CDS_31927_Unigene_49744	K00128 ALDH	aldehyde dehydrogenase (NAD+) [EC:1.2.1.3]
CDS_2639_Unigene_6096	K00128 ALDH	aldehyde dehydrogenase (NAD+) [EC:1.2.1.3]
CDS_2640_Unigene_6097	K00128 ALDH	aldehyde dehydrogenase (NAD+) [EC:1.2.1.3]
CDS_3084_Unigene_6925	K00128 ALDH	aldehyde dehydrogenase (NAD+) [EC:1.2.1.3]
CDS_40183_Unigene_63657	K14085 ALDH7A1	aldehyde dehydrogenase family 7 member A1 [EC:1.2.1.31 1.2.1.8 1.2.1.3]
CDS_36308_Unigene_55915	K01895 ACSS, acs	acetyl-CoA synthetase [EC:6.2.1.1]
CDS_36309_Unigene_55916	K01895 ACSS, acs	acetyl-CoA synthetase [EC:6.2.1.1]
CDS_36310_Unigene_55917	K01895 ACSS, acs	acetyl-CoA synthetase [EC:6.2.1.1]
CDS_5504_Unigene_11488	K01785 galM, GALM	aldose 1-epimerase [EC:5.1.3.3]
CDS_5505_Unigene_11489	K01785 galM, GALM	aldose 1-epimerase [EC:5.1.3.3]
CDS_3251_Unigene_7224	K01785 galM, GALM	aldose 1-epimerase [EC:5.1.3.3]
CDS_426_Unigene_950	K01785 galM, GALM	aldose 1-epimerase [EC:5.1.3.3]
CDS_885_Unigene_2124	K01835 pgm	phosphoglucomutase [EC:5.4.2.2]
CDS_29019_Unigene_45553	K01835 pgm	phosphoglucomutase [EC:5.4.2.2]
CDS_29020_Unigene_45554	K01835 pgm	phosphoglucomutase [EC:5.4.2.2]
CDS_6716_Unigene_13485	K01792 E5.1.3.15	glucose-6-phosphate 1-epimerase [EC:5.1.3.15]
CDS_13786_Unigene_24428	K01792 E5.1.3.15	glucose-6-phosphate 1-epimerase [EC:5.1.3.15]
CDS_13787_Unigene_24429	K01792 E5.1.3.15	glucose-6-phosphate 1-epimerase [EC:5.1.3.15]
CDS_19414_Unigene_32321	K01792 E5.1.3.15	glucose-6-phosphate 1-epimerase [EC:5.1.3.15]
CDS_19415_Unigene_32322	K01792 E5.1.3.15	glucose-6-phosphate 1-epimerase [EC:5.1.3.15]
CDS_28709_Unigene_45182	K01792 E5.1.3.15	glucose-6-phosphate 1-epimerase [EC:5.1.3.15]
CDS_28710_Unigene_45183	K01792 E5.1.3.15	glucose-6-phosphate 1-epimerase [EC:5.1.3.15]
CDS_28711_Unigene_45184	K01792 E5.1.3.15	glucose-6-phosphate 1-epimerase [EC:5.1.3.15]
CDS_30826_Unigene_48195	K01792 E5.1.3.15	glucose-6-phosphate 1-epimerase [EC:5.1.3.15]
CDS_2911_Unigene_6606	K01792 E5.1.3.15	glucose-6-phosphate 1-epimerase [EC:5.1.3.15]
CDS_13367_Unigene_23829	K03103 MINPP1	multiple inositol-polyphosphate phosphatase / 2,3-bisphosphoglycerate 3-phosphatase [EC:3.1.3.62 3.1.3.80]
CDS_26943_Unigene_42684	K00131 gapN	glyceraldehyde-3-phosphate dehydrogenase (NADP+) [EC:1.2.1.9]
CDS_11357_Unigene_20997	K01610 E4.1.1.49, pckA	phosphoenolpyruvate carboxykinase (ATP) [EC:4.1.1.49]
00020 Citrate cycle (TCA cycle) [PATH:ko00020]
CDS_40464_Unigene_64095	K01647 CS, gltA	citrate synthase [EC:2.3.3.1]
CDS_2823_Unigene_6421	K01647 CS, gltA	citrate synthase [EC:2.3.3.1]
CDS_3678_Unigene_7959	K01647 CS, gltA	citrate synthase [EC:2.3.3.1]
CDS_15241_Unigene_26483	K01648 ACLY	ATP citrate (pro-S)-lyase [EC:2.3.3.8]
CDS_21426_Unigene_35152	K01648 ACLY	ATP citrate (pro-S)-lyase [EC:2.3.3.8]
CDS_36901_Unigene_56706	K01648 ACLY	ATP citrate (pro-S)-lyase [EC:2.3.3.8]
CDS_36902_Unigene_56707	K01648 ACLY	ATP citrate (pro-S)-lyase [EC:2.3.3.8]
CDS_20033_Unigene_33172	K01681 ACO, acnA	aconitate hydratase [EC:4.2.1.3]
CDS_40223_Unigene_63706	K01681 ACO, acnA	aconitate hydratase [EC:4.2.1.3]
CDS_14303_Unigene_25190	K00031 IDH1, IDH2, icd	isocitrate dehydrogenase [EC:1.1.1.42]
CDS_15344_Unigene_26643	K00031 IDH1, IDH2, icd	isocitrate dehydrogenase [EC:1.1.1.42]
CDS_137_Unigene_365	K00031 IDH1, IDH2, icd	isocitrate dehydrogenase [EC:1.1.1.42]
CDS_6737_Unigene_13538	K00030 IDH3	isocitrate dehydrogenase (NAD+) [EC:1.1.1.41]
CDS_14214_Unigene_25059	K00030 IDH3	isocitrate dehydrogenase (NAD+) [EC:1.1.1.41]
CDS_14215_Unigene_25060	K00030 IDH3	isocitrate dehydrogenase (NAD+) [EC:1.1.1.41]
CDS_32432_Unigene_50537	K00030 IDH3	isocitrate dehydrogenase (NAD+) [EC:1.1.1.41]
CDS_32433_Unigene_50538	K00030 IDH3	isocitrate dehydrogenase (NAD+) [EC:1.1.1.41]
CDS_7551_Unigene_14988	K00164 OGDH, sucA	2-oxoglutarate dehydrogenase E1 component [EC:1.2.4.2]
CDS_16958_Unigene_28985	K00164 OGDH, sucA	2-oxoglutarate dehydrogenase E1 component [EC:1.2.4.2]
CDS_184_Unigene_431	K00658 DLST, sucB	2-oxoglutarate dehydrogenase E2 component (dihydrolipoamide succinyltransferase) [EC:2.3.1.61]
CDS_20295_Unigene_33483	K00382 DLD, lpd, pdhD	dihydrolipoamide dehydrogenase [EC:1.8.1.4]
CDS_20296_Unigene_33484	K00382 DLD, lpd, pdhD	dihydrolipoamide dehydrogenase [EC:1.8.1.4]
CDS_40050_Unigene_63014	K00382 DLD, lpd, pdhD	dihydrolipoamide dehydrogenase [EC:1.8.1.4]
CDS_10115_Unigene_19166	K01899 LSC1	succinyl-CoA synthetase alpha subunit [EC:6.2.1.4 6.2.1.5]
CDS_29503_Unigene_46272	K01899 LSC1	succinyl-CoA synthetase alpha subunit [EC:6.2.1.4 6.2.1.5]
CDS_13098_Unigene_23449	K01900 LSC2	succinyl-CoA synthetase beta subunit [EC:6.2.1.4 6.2.1.5]
CDS_36014_Unigene_55523	K00234 SDHA, SDH1	succinate dehydrogenase (ubiquinone) flavoprotein subunit [EC:1.3.5.1]
CDS_36015_Unigene_55524	K00234 SDHA, SDH1	succinate dehydrogenase (ubiquinone) flavoprotein subunit [EC:1.3.5.1]
CDS_20444_Unigene_33701	K00235 SDHB, SDH2	succinate dehydrogenase (ubiquinone) iron-sulfur subunit [EC:1.3.5.1]
CDS_20445_Unigene_33702	K00235 SDHB, SDH2	succinate dehydrogenase (ubiquinone) iron-sulfur subunit [EC:1.3.5.1]
CDS_39872_Unigene_62705	K01679 E4.2.1.2B, fumC	fumarate hydratase, class II [EC:4.2.1.2]
CDS_28339_Unigene_44701	K00025 MDH1	malate dehydrogenase [EC:1.1.1.37]
CDS_28340_Unigene_44702	K00025 MDH1	malate dehydrogenase [EC:1.1.1.37]
CDS_2145_Unigene_4851	K00025 MDH1	malate dehydrogenase [EC:1.1.1.37]
CDS_731_Unigene_1769	K00026 MDH2	malate dehydrogenase [EC:1.1.1.37]
CDS_9609_Unigene_18375	K00026 MDH2	malate dehydrogenase [EC:1.1.1.37]
CDS_23734_Unigene_38228	K00026 MDH2	malate dehydrogenase [EC:1.1.1.37]
CDS_23736_Unigene_38229	K00026 MDH2	malate dehydrogenase [EC:1.1.1.37]
CDS_25175_Unigene_40274	K00026 MDH2	malate dehydrogenase [EC:1.1.1.37]
CDS_25176_Unigene_40275	K00026 MDH2	malate dehydrogenase [EC:1.1.1.37]
CDS_31405_Unigene_48984	K00026 MDH2	malate dehydrogenase [EC:1.1.1.37]
CDS_31406_Unigene_48985	K00026 MDH2	malate dehydrogenase [EC:1.1.1.37]
CDS_11357_Unigene_20997	K01610 E4.1.1.49, pckA	phosphoenolpyruvate carboxykinase (ATP) [EC:4.1.1.49]
CDS_17035_Unigene_29098	K00161 PDHA, pdhA	pyruvate dehydrogenase E1 component alpha subunit [EC:1.2.4.1]
CDS_17036_Unigene_29099	K00161 PDHA, pdhA	pyruvate dehydrogenase E1 component alpha subunit [EC:1.2.4.1]
CDS_29675_Unigene_46503	K00161 PDHA, pdhA	pyruvate dehydrogenase E1 component alpha subunit [EC:1.2.4.1]
CDS_29676_Unigene_46504	K00161 PDHA, pdhA	pyruvate dehydrogenase E1 component alpha subunit [EC:1.2.4.1]
CDS_6426_Unigene_12970	K00162 PDHB, pdhB	pyruvate dehydrogenase E1 component beta subunit [EC:1.2.4.1]
CDS_14170_Unigene_24997	K00162 PDHB, pdhB	pyruvate dehydrogenase E1 component beta subunit [EC:1.2.4.1]
CDS_17670_Unigene_29957	K00162 PDHB, pdhB	pyruvate dehydrogenase E1 component beta subunit [EC:1.2.4.1]
CDS_17673_Unigene_29960	K00162 PDHB, pdhB	pyruvate dehydrogenase E1 component beta subunit [EC:1.2.4.1]
CDS_17675_Unigene_29962	K00162 PDHB, pdhB	pyruvate dehydrogenase E1 component beta subunit [EC:1.2.4.1]
CDS_17676_Unigene_29963	K00162 PDHB, pdhB	pyruvate dehydrogenase E1 component beta subunit [EC:1.2.4.1]
CDS_29544_Unigene_46322	K00162 PDHB, pdhB	pyruvate dehydrogenase E1 component beta subunit [EC:1.2.4.1]
CDS_29546_Unigene_46323	K00162 PDHB, pdhB	pyruvate dehydrogenase E1 component beta subunit [EC:1.2.4.1]
CDS_29547_Unigene_46324	K00162 PDHB, pdhB	pyruvate dehydrogenase E1 component beta subunit [EC:1.2.4.1]
CDS_29548_Unigene_46325	K00162 PDHB, pdhB	pyruvate dehydrogenase E1 component beta subunit [EC:1.2.4.1]
CDS_18792_Unigene_31455	K00627 DLAT, aceF, pdhC	pyruvate dehydrogenase E2 component (dihydrolipoamide acetyltransferase) [EC:2.3.1.12]
CDS_23601_Unigene_38092	K00627 DLAT, aceF, pdhC	pyruvate dehydrogenase E2 component (dihydrolipoamide acetyltransferase) [EC:2.3.1.12]
CDS_23602_Unigene_38093	K00627 DLAT, aceF, pdhC	pyruvate dehydrogenase E2 component (dihydrolipoamide acetyltransferase) [EC:2.3.1.12]
CDS_34724_Unigene_53831	K00627 DLAT, aceF, pdhC	pyruvate dehydrogenase E2 component (dihydrolipoamide acetyltransferase) [EC:2.3.1.12]
CDS_34725_Unigene_53832	K00627 DLAT, aceF, pdhC	pyruvate dehydrogenase E2 component (dihydrolipoamide acetyltransferase) [EC:2.3.1.12]
CDS_39077_Unigene_60634	K00627 DLAT, aceF, pdhC	pyruvate dehydrogenase E2 component (dihydrolipoamide acetyltransferase) [EC:2.3.1.12]
00030 Pentose phosphate pathway [PATH:ko00030]
CDS_4995_Unigene_10620	K01810 GPI, pgi	glucose-6-phosphate isomerase [EC:5.3.1.9]
CDS_803_Unigene_1966	K01810 GPI, pgi	glucose-6-phosphate isomerase [EC:5.3.1.9]
CDS_11400_Unigene_21067	K00036 G6PD, zwf	glucose-6-phosphate 1-dehydrogenase [EC:1.1.1.49 1.1.1.363]
CDS_20881_Unigene_34291	K00036 G6PD, zwf	glucose-6-phosphate 1-dehydrogenase [EC:1.1.1.49 1.1.1.363]
CDS_20882_Unigene_34292	K00036 G6PD, zwf	glucose-6-phosphate 1-dehydrogenase [EC:1.1.1.49 1.1.1.363]
CDS_3118_Unigene_6990	K00036 G6PD, zwf	glucose-6-phosphate 1-dehydrogenase [EC:1.1.1.49 1.1.1.363]
CDS_3702_Unigene_8008	K00036 G6PD, zwf	glucose-6-phosphate 1-dehydrogenase [EC:1.1.1.49 1.1.1.363]
CDS_3703_Unigene_8009	K00036 G6PD, zwf	glucose-6-phosphate 1-dehydrogenase [EC:1.1.1.49 1.1.1.363]
CDS_3704_Unigene_8010	K00036 G6PD, zwf	glucose-6-phosphate 1-dehydrogenase [EC:1.1.1.49 1.1.1.363]
CDS_3706_Unigene_8011	K00036 G6PD, zwf	glucose-6-phosphate 1-dehydrogenase [EC:1.1.1.49 1.1.1.363]
CDS_11432_Unigene_21113	K01057 PGLS, pgl, devB	6-phosphogluconolactonase [EC:3.1.1.31]
CDS_21149_Unigene_34715	K01057 PGLS, pgl, devB	6-phosphogluconolactonase [EC:3.1.1.31]
CDS_21150_Unigene_34716	K01057 PGLS, pgl, devB	6-phosphogluconolactonase [EC:3.1.1.31]
CDS_23322_Unigene_37682	K01057 PGLS, pgl, devB	6-phosphogluconolactonase [EC:3.1.1.31]
CDS_23323_Unigene_37683	K01057 PGLS, pgl, devB	6-phosphogluconolactonase [EC:3.1.1.31]
CDS_11221_Unigene_20782	K00033 PGD, gnd, gntZ	6-phosphogluconate dehydrogenase [EC:1.1.1.44 1.1.1.343]
CDS_31367_Unigene_48926	K00033 PGD, gnd, gntZ	6-phosphogluconate dehydrogenase [EC:1.1.1.44 1.1.1.343]
CDS_31368_Unigene_48927	K00033 PGD, gnd, gntZ	6-phosphogluconate dehydrogenase [EC:1.1.1.44 1.1.1.343]
CDS_31369_Unigene_48928	K00033 PGD, gnd, gntZ	6-phosphogluconate dehydrogenase [EC:1.1.1.44 1.1.1.343]
CDS_10334_Unigene_19502	K01783 rpe, RPE	ribulose-phosphate 3-epimerase [EC:5.1.3.1]
CDS_25856_Unigene_41151	K01783 rpe, RPE	ribulose-phosphate 3-epimerase [EC:5.1.3.1]
CDS_25857_Unigene_41152	K01783 rpe, RPE	ribulose-phosphate 3-epimerase [EC:5.1.3.1]
CDS_25858_Unigene_41153	K01783 rpe, RPE	ribulose-phosphate 3-epimerase [EC:5.1.3.1]
CDS_25859_Unigene_41154	K01783 rpe, RPE	ribulose-phosphate 3-epimerase [EC:5.1.3.1]
CDS_25860_Unigene_41155	K01783 rpe, RPE	ribulose-phosphate 3-epimerase [EC:5.1.3.1]
CDS_33533_Unigene_52164	K00615 E2.2.1.1, tktA, tktB	transketolase [EC:2.2.1.1]
CDS_33535_Unigene_52165	K00615 E2.2.1.1, tktA, tktB	transketolase [EC:2.2.1.1]
CDS_19109_Unigene_31902	K00616 E2.2.1.2, talA, talB	transaldolase [EC:2.2.1.2]
CDS_36924_Unigene_56739	K00616 E2.2.1.2, talA, talB	transaldolase [EC:2.2.1.2]
CDS_36925_Unigene_56740	K00616 E2.2.1.2, talA, talB	transaldolase [EC:2.2.1.2]
CDS_36926_Unigene_56741	K00616 E2.2.1.2, talA, talB	transaldolase [EC:2.2.1.2]
CDS_8471_Unigene_16583	K01807 rpiA	ribose 5-phosphate isomerase A [EC:5.3.1.6]
CDS_23369_Unigene_37754	K01807 rpiA	ribose 5-phosphate isomerase A [EC:5.3.1.6]
CDS_23371_Unigene_37756	K01807 rpiA	ribose 5-phosphate isomerase A [EC:5.3.1.6]
CDS_23372_Unigene_37757	K01807 rpiA	ribose 5-phosphate isomerase A [EC:5.3.1.6]
CDS_23373_Unigene_37758	K01807 rpiA	ribose 5-phosphate isomerase A [EC:5.3.1.6]
CDS_36800_Unigene_56562	K01807 rpiA	ribose 5-phosphate isomerase A [EC:5.3.1.6]
CDS_36801_Unigene_56563	K01807 rpiA	ribose 5-phosphate isomerase A [EC:5.3.1.6]
CDS_3870_Unigene_8435	K00852 rbsK, RBKS	ribokinase [EC:2.7.1.15]
CDS_885_Unigene_2124	K01835 pgm	phosphoglucomutase [EC:5.4.2.2]
CDS_29019_Unigene_45553	K01835 pgm	phosphoglucomutase [EC:5.4.2.2]
CDS_29020_Unigene_45554	K01835 pgm	phosphoglucomutase [EC:5.4.2.2]
CDS_17666_Unigene_29945	K00948 PRPS, prsA	ribose-phosphate pyrophosphokinase [EC:2.7.6.1]
CDS_29094_Unigene_45666	K00948 PRPS, prsA	ribose-phosphate pyrophosphokinase [EC:2.7.6.1]
CDS_29095_Unigene_45667	K00948 PRPS, prsA	ribose-phosphate pyrophosphokinase [EC:2.7.6.1]
CDS_26943_Unigene_42684	K00131 gapN	glyceraldehyde-3-phosphate dehydrogenase (NADP+) [EC:1.2.1.9]
CDS_9486_Unigene_18231	K00851 E2.7.1.12, gntK, idnK	gluconokinase [EC:2.7.1.12]
CDS_9487_Unigene_18232	K00851 E2.7.1.12, gntK, idnK	gluconokinase [EC:2.7.1.12]
CDS_9488_Unigene_18233	K00851 E2.7.1.12, gntK, idnK	gluconokinase [EC:2.7.1.12]
CDS_12670_Unigene_22889	K01623 ALDO	fructose-bisphosphate aldolase, class I [EC:4.1.2.13]
CDS_13103_Unigene_23456	K01623 ALDO	fructose-bisphosphate aldolase, class I [EC:4.1.2.13]
CDS_13104_Unigene_23457	K01623 ALDO	fructose-bisphosphate aldolase, class I [EC:4.1.2.13]
CDS_17531_Unigene_29749	K01623 ALDO	fructose-bisphosphate aldolase, class I [EC:4.1.2.13]
CDS_17532_Unigene_29750	K01623 ALDO	fructose-bisphosphate aldolase, class I [EC:4.1.2.13]
CDS_17534_Unigene_29751	K01623 ALDO	fructose-bisphosphate aldolase, class I [EC:4.1.2.13]
CDS_17535_Unigene_29752	K01623 ALDO	fructose-bisphosphate aldolase, class I [EC:4.1.2.13]
CDS_17536_Unigene_29753	K01623 ALDO	fructose-bisphosphate aldolase, class I [EC:4.1.2.13]
CDS_39844_Unigene_62673	K01623 ALDO	fructose-bisphosphate aldolase, class I [EC:4.1.2.13]
CDS_7143_Unigene_14242	K03841 FBP, fbp	fructose-1,6-bisphosphatase I [EC:3.1.3.11]
CDS_11908_Unigene_21810	K03841 FBP, fbp	fructose-1,6-bisphosphatase I [EC:3.1.3.11]
CDS_1170_Unigene_2601	K03841 FBP, fbp	fructose-1,6-bisphosphatase I [EC:3.1.3.11]
CDS_22285_Unigene_36369	K03841 FBP, fbp	fructose-1,6-bisphosphatase I [EC:3.1.3.11]
CDS_22286_Unigene_36370	K03841 FBP, fbp	fructose-1,6-bisphosphatase I [EC:3.1.3.11]
CDS_10269_Unigene_19404	K00850 pfkA, PFK	6-phosphofructokinase 1 [EC:2.7.1.11]
CDS_30892_Unigene_48290	K00850 pfkA, PFK	6-phosphofructokinase 1 [EC:2.7.1.11]
CDS_30893_Unigene_48291	K00850 pfkA, PFK	6-phosphofructokinase 1 [EC:2.7.1.11]
CDS_32238_Unigene_50258	K00850 pfkA, PFK	6-phosphofructokinase 1 [EC:2.7.1.11]
CDS_36506_Unigene_56175	K00850 pfkA, PFK	6-phosphofructokinase 1 [EC:2.7.1.11]
CDS_772_Unigene_1889	K00895 pfp, pfk	pyrophosphate--fructose-6-phosphate 1-phosphotransferase [EC:2.7.1.90]
CDS_11300_Unigene_20926	K00895 pfp, pfk	pyrophosphate--fructose-6-phosphate 1-phosphotransferase [EC:2.7.1.90]
CDS_21864_Unigene_35774	K00895 pfp, pfk	pyrophosphate--fructose-6-phosphate 1-phosphotransferase [EC:2.7.1.90]
CDS_39856_Unigene_62687	K00895 pfp, pfk	pyrophosphate--fructose-6-phosphate 1-phosphotransferase [EC:2.7.1.90]
00040 Pentose and glucuronate interconversions [PATH:ko00040]
CDS_5674_Unigene_11767	K01051 E3.1.1.11	pectinesterase [EC:3.1.1.11]
CDS_7275_Unigene_14504	K01051 E3.1.1.11	pectinesterase [EC:3.1.1.11]
CDS_7326_Unigene_14600	K01051 E3.1.1.11	pectinesterase [EC:3.1.1.11]
CDS_8543_Unigene_16721	K01051 E3.1.1.11	pectinesterase [EC:3.1.1.11]
CDS_11688_Unigene_21451	K01051 E3.1.1.11	pectinesterase [EC:3.1.1.11]
CDS_15176_Unigene_26371	K01051 E3.1.1.11	pectinesterase [EC:3.1.1.11]
CDS_15177_Unigene_26372	K01051 E3.1.1.11	pectinesterase [EC:3.1.1.11]
CDS_15663_Unigene_27100	K01051 E3.1.1.11	pectinesterase [EC:3.1.1.11]
CDS_15664_Unigene_27102	K01051 E3.1.1.11	pectinesterase [EC:3.1.1.11]
CDS_16960_Unigene_28989	K01051 E3.1.1.11	pectinesterase [EC:3.1.1.11]
CDS_20826_Unigene_34209	K01051 E3.1.1.11	pectinesterase [EC:3.1.1.11]
CDS_20828_Unigene_34211	K01051 E3.1.1.11	pectinesterase [EC:3.1.1.11]
CDS_20829_Unigene_34212	K01051 E3.1.1.11	pectinesterase [EC:3.1.1.11]
CDS_39502_Unigene_61718	K01051 E3.1.1.11	pectinesterase [EC:3.1.1.11]
CDS_7803_Unigene_15455	K01728 pel	pectate lyase [EC:4.2.2.2]
CDS_10403_Unigene_19611	K01728 pel	pectate lyase [EC:4.2.2.2]
CDS_11759_Unigene_21579	K01728 pel	pectate lyase [EC:4.2.2.2]
CDS_11760_Unigene_21580	K01728 pel	pectate lyase [EC:4.2.2.2]
CDS_11847_Unigene_21725	K01728 pel	pectate lyase [EC:4.2.2.2]
CDS_20322_Unigene_33520	K01728 pel	pectate lyase [EC:4.2.2.2]
CDS_20323_Unigene_33521	K01728 pel	pectate lyase [EC:4.2.2.2]
CDS_22733_Unigene_36923	K01728 pel	pectate lyase [EC:4.2.2.2]
CDS_22736_Unigene_36925	K01728 pel	pectate lyase [EC:4.2.2.2]
CDS_22738_Unigene_36927	K01728 pel	pectate lyase [EC:4.2.2.2]
CDS_30859_Unigene_48236	K01728 pel	pectate lyase [EC:4.2.2.2]
CDS_30861_Unigene_48238	K01728 pel	pectate lyase [EC:4.2.2.2]
CDS_30863_Unigene_48239	K01728 pel	pectate lyase [EC:4.2.2.2]
CDS_31650_Unigene_49356	K01728 pel	pectate lyase [EC:4.2.2.2]
CDS_31652_Unigene_49358	K01728 pel	pectate lyase [EC:4.2.2.2]
CDS_31655_Unigene_49361	K01728 pel	pectate lyase [EC:4.2.2.2]
CDS_2434_Unigene_5644	K01213 E3.2.1.67	galacturan 1,4-alpha-galacturonidase [EC:3.2.1.67]
CDS_3319_Unigene_7351	K01213 E3.2.1.67	galacturan 1,4-alpha-galacturonidase [EC:3.2.1.67]
CDS_4598_Unigene_9852	K16190 GLCAK	glucuronokinase [EC:2.7.1.43]
CDS_29623_Unigene_46439	K12447 USP	UDP-sugar pyrophosphorylase [EC:2.7.7.64]
CDS_29624_Unigene_46440	K12447 USP	UDP-sugar pyrophosphorylase [EC:2.7.7.64]
CDS_35300_Unigene_54625	K00012 UGDH, ugd	UDPglucose 6-dehydrogenase [EC:1.1.1.22]
CDS_2664_Unigene_6161	K00012 UGDH, ugd	UDPglucose 6-dehydrogenase [EC:1.1.1.22]
CDS_7284_Unigene_14525	K00963 UGP2, galU, galF	UTP--glucose-1-phosphate uridylyltransferase [EC:2.7.7.9]
CDS_16206_Unigene_27957	K00963 UGP2, galU, galF	UTP--glucose-1-phosphate uridylyltransferase [EC:2.7.7.9]
CDS_10334_Unigene_19502	K01783 rpe, RPE	ribulose-phosphate 3-epimerase [EC:5.1.3.1]
CDS_25856_Unigene_41151	K01783 rpe, RPE	ribulose-phosphate 3-epimerase [EC:5.1.3.1]
CDS_25857_Unigene_41152	K01783 rpe, RPE	ribulose-phosphate 3-epimerase [EC:5.1.3.1]
CDS_25858_Unigene_41153	K01783 rpe, RPE	ribulose-phosphate 3-epimerase [EC:5.1.3.1]
CDS_25859_Unigene_41154	K01783 rpe, RPE	ribulose-phosphate 3-epimerase [EC:5.1.3.1]
CDS_25860_Unigene_41155	K01783 rpe, RPE	ribulose-phosphate 3-epimerase [EC:5.1.3.1]
CDS_32612_Unigene_50795	K00854 xylB, XYLB	xylulokinase [EC:2.7.1.17]
CDS_26140_Unigene_41559	K01805 xylA	xylose isomerase [EC:5.3.1.5]
CDS_19282_Unigene_32160	K00008 SORD, gutB	L-iditol 2-dehydrogenase [EC:1.1.1.14]
00051 Fructose and mannose metabolism [PATH:ko00051]
CDS_17700_Unigene_30009	K19355 MAN	mannan endo-1,4-beta-mannosidase [EC:3.2.1.78]
CDS_1726_Unigene_4033	K19355 MAN	mannan endo-1,4-beta-mannosidase [EC:3.2.1.78]
CDS_26676_Unigene_42344	K19355 MAN	mannan endo-1,4-beta-mannosidase [EC:3.2.1.78]
CDS_27595_Unigene_43651	K19355 MAN	mannan endo-1,4-beta-mannosidase [EC:3.2.1.78]
CDS_27596_Unigene_43652	K19355 MAN	mannan endo-1,4-beta-mannosidase [EC:3.2.1.78]
CDS_12624_Unigene_22819	K00847 E2.7.1.4, scrK	fructokinase [EC:2.7.1.4]
CDS_12625_Unigene_22820	K00847 E2.7.1.4, scrK	fructokinase [EC:2.7.1.4]
CDS_17509_Unigene_29726	K00847 E2.7.1.4, scrK	fructokinase [EC:2.7.1.4]
CDS_17510_Unigene_29727	K00847 E2.7.1.4, scrK	fructokinase [EC:2.7.1.4]
CDS_2540_Unigene_5887	K00847 E2.7.1.4, scrK	fructokinase [EC:2.7.1.4]
CDS_32348_Unigene_50418	K01809 manA, MPI	mannose-6-phosphate isomerase [EC:5.3.1.8]
CDS_32350_Unigene_50420	K01809 manA, MPI	mannose-6-phosphate isomerase [EC:5.3.1.8]
CDS_32351_Unigene_50421	K01809 manA, MPI	mannose-6-phosphate isomerase [EC:5.3.1.8]
CDS_20349_Unigene_33562	K17497 PMM	phosphomannomutase [EC:5.4.2.8]
CDS_20350_Unigene_33563	K17497 PMM	phosphomannomutase [EC:5.4.2.8]
CDS_7437_Unigene_14799	K00966 GMPP	mannose-1-phosphate guanylyltransferase [EC:2.7.7.13]
CDS_14172_Unigene_24999	K00966 GMPP	mannose-1-phosphate guanylyltransferase [EC:2.7.7.13]
CDS_14173_Unigene_25000	K00966 GMPP	mannose-1-phosphate guanylyltransferase [EC:2.7.7.13]
CDS_19293_Unigene_32168	K00966 GMPP	mannose-1-phosphate guanylyltransferase [EC:2.7.7.13]
CDS_16355_Unigene_28153	K01711 gmd, GMDS	GDPmannose 4,6-dehydratase [EC:4.2.1.47]
CDS_19966_Unigene_33081	K02377 TSTA3, fcl	GDP-L-fucose synthase [EC:1.1.1.271]
CDS_19967_Unigene_33082	K02377 TSTA3, fcl	GDP-L-fucose synthase [EC:1.1.1.271]
CDS_11240_Unigene_20822	K18447 NUDX14	ADP-sugar diphosphatase [EC:3.6.1.21]
CDS_1245_Unigene_2734	K05305 FUK	fucokinase [EC:2.7.1.52]
CDS_14282_Unigene_25162	K00844 HK	hexokinase [EC:2.7.1.1]
CDS_19671_Unigene_32666	K00844 HK	hexokinase [EC:2.7.1.1]
CDS_19672_Unigene_32667	K00844 HK	hexokinase [EC:2.7.1.1]
CDS_29224_Unigene_45907	K00844 HK	hexokinase [EC:2.7.1.1]
CDS_29225_Unigene_45908	K00844 HK	hexokinase [EC:2.7.1.1]
CDS_33307_Unigene_51828	K00844 HK	hexokinase [EC:2.7.1.1]
CDS_33308_Unigene_51829	K00844 HK	hexokinase [EC:2.7.1.1]
CDS_10269_Unigene_19404	K00850 pfkA, PFK	6-phosphofructokinase 1 [EC:2.7.1.11]
CDS_30892_Unigene_48290	K00850 pfkA, PFK	6-phosphofructokinase 1 [EC:2.7.1.11]
CDS_30893_Unigene_48291	K00850 pfkA, PFK	6-phosphofructokinase 1 [EC:2.7.1.11]
CDS_32238_Unigene_50258	K00850 pfkA, PFK	6-phosphofructokinase 1 [EC:2.7.1.11]
CDS_36506_Unigene_56175	K00850 pfkA, PFK	6-phosphofructokinase 1 [EC:2.7.1.11]
CDS_772_Unigene_1889	K00895 pfp, pfk	pyrophosphate--fructose-6-phosphate 1-phosphotransferase [EC:2.7.1.90]
CDS_11300_Unigene_20926	K00895 pfp, pfk	pyrophosphate--fructose-6-phosphate 1-phosphotransferase [EC:2.7.1.90]
CDS_21864_Unigene_35774	K00895 pfp, pfk	pyrophosphate--fructose-6-phosphate 1-phosphotransferase [EC:2.7.1.90]
CDS_39856_Unigene_62687	K00895 pfp, pfk	pyrophosphate--fructose-6-phosphate 1-phosphotransferase [EC:2.7.1.90]
CDS_7143_Unigene_14242	K03841 FBP, fbp	fructose-1,6-bisphosphatase I [EC:3.1.3.11]
CDS_11908_Unigene_21810	K03841 FBP, fbp	fructose-1,6-bisphosphatase I [EC:3.1.3.11]
CDS_1170_Unigene_2601	K03841 FBP, fbp	fructose-1,6-bisphosphatase I [EC:3.1.3.11]
CDS_22285_Unigene_36369	K03841 FBP, fbp	fructose-1,6-bisphosphatase I [EC:3.1.3.11]
CDS_22286_Unigene_36370	K03841 FBP, fbp	fructose-1,6-bisphosphatase I [EC:3.1.3.11]
CDS_23286_Unigene_37633	K01103 PFKFB3	6-phosphofructo-2-kinase / fructose-2,6-biphosphatase 3 [EC:2.7.1.105 3.1.3.46]
CDS_23288_Unigene_37635	K01103 PFKFB3	6-phosphofructo-2-kinase / fructose-2,6-biphosphatase 3 [EC:2.7.1.105 3.1.3.46]
CDS_19282_Unigene_32160	K00008 SORD, gutB	L-iditol 2-dehydrogenase [EC:1.1.1.14]
CDS_26140_Unigene_41559	K01805 xylA	xylose isomerase [EC:5.3.1.5]
CDS_12670_Unigene_22889	K01623 ALDO	fructose-bisphosphate aldolase, class I [EC:4.1.2.13]
CDS_13103_Unigene_23456	K01623 ALDO	fructose-bisphosphate aldolase, class I [EC:4.1.2.13]
CDS_13104_Unigene_23457	K01623 ALDO	fructose-bisphosphate aldolase, class I [EC:4.1.2.13]
CDS_17531_Unigene_29749	K01623 ALDO	fructose-bisphosphate aldolase, class I [EC:4.1.2.13]
CDS_17532_Unigene_29750	K01623 ALDO	fructose-bisphosphate aldolase, class I [EC:4.1.2.13]
CDS_17534_Unigene_29751	K01623 ALDO	fructose-bisphosphate aldolase, class I [EC:4.1.2.13]
CDS_17535_Unigene_29752	K01623 ALDO	fructose-bisphosphate aldolase, class I [EC:4.1.2.13]
CDS_17536_Unigene_29753	K01623 ALDO	fructose-bisphosphate aldolase, class I [EC:4.1.2.13]
CDS_39844_Unigene_62673	K01623 ALDO	fructose-bisphosphate aldolase, class I [EC:4.1.2.13]
CDS_17495_Unigene_29710	K01803 TPI, tpiA	triosephosphate isomerase (TIM) [EC:5.3.1.1]
CDS_17496_Unigene_29711	K01803 TPI, tpiA	triosephosphate isomerase (TIM) [EC:5.3.1.1]
CDS_17497_Unigene_29712	K01803 TPI, tpiA	triosephosphate isomerase (TIM) [EC:5.3.1.1]
CDS_19326_Unigene_32207	K01803 TPI, tpiA	triosephosphate isomerase (TIM) [EC:5.3.1.1]
CDS_19327_Unigene_32208	K01803 TPI, tpiA	triosephosphate isomerase (TIM) [EC:5.3.1.1]
00052 Galactose metabolism [PATH:ko00052]
CDS_5504_Unigene_11488	K01785 galM, GALM	aldose 1-epimerase [EC:5.1.3.3]
CDS_5505_Unigene_11489	K01785 galM, GALM	aldose 1-epimerase [EC:5.1.3.3]
CDS_3251_Unigene_7224	K01785 galM, GALM	aldose 1-epimerase [EC:5.1.3.3]
CDS_426_Unigene_950	K01785 galM, GALM	aldose 1-epimerase [EC:5.1.3.3]
CDS_2112_Unigene_4757	K00965 galT, GALT	UDPglucose--hexose-1-phosphate uridylyltransferase [EC:2.7.7.12]
CDS_20769_Unigene_34138	K01784 galE, GALE	UDP-glucose 4-epimerase [EC:5.1.3.2]
CDS_20770_Unigene_34139	K01784 galE, GALE	UDP-glucose 4-epimerase [EC:5.1.3.2]
CDS_20771_Unigene_34140	K01784 galE, GALE	UDP-glucose 4-epimerase [EC:5.1.3.2]
CDS_20772_Unigene_34141	K01784 galE, GALE	UDP-glucose 4-epimerase [EC:5.1.3.2]
CDS_23117_Unigene_37418	K01784 galE, GALE	UDP-glucose 4-epimerase [EC:5.1.3.2]
CDS_23118_Unigene_37419	K01784 galE, GALE	UDP-glucose 4-epimerase [EC:5.1.3.2]
CDS_7284_Unigene_14525	K00963 UGP2, galU, galF	UTP--glucose-1-phosphate uridylyltransferase [EC:2.7.7.9]
CDS_16206_Unigene_27957	K00963 UGP2, galU, galF	UTP--glucose-1-phosphate uridylyltransferase [EC:2.7.7.9]
CDS_885_Unigene_2124	K01835 pgm	phosphoglucomutase [EC:5.4.2.2]
CDS_29019_Unigene_45553	K01835 pgm	phosphoglucomutase [EC:5.4.2.2]
CDS_29020_Unigene_45554	K01835 pgm	phosphoglucomutase [EC:5.4.2.2]
CDS_14282_Unigene_25162	K00844 HK	hexokinase [EC:2.7.1.1]
CDS_19671_Unigene_32666	K00844 HK	hexokinase [EC:2.7.1.1]
CDS_19672_Unigene_32667	K00844 HK	hexokinase [EC:2.7.1.1]
CDS_29224_Unigene_45907	K00844 HK	hexokinase [EC:2.7.1.1]
CDS_29225_Unigene_45908	K00844 HK	hexokinase [EC:2.7.1.1]
CDS_33307_Unigene_51828	K00844 HK	hexokinase [EC:2.7.1.1]
CDS_33308_Unigene_51829	K00844 HK	hexokinase [EC:2.7.1.1]
CDS_8006_Unigene_15822	K01190 lacZ	beta-galactosidase [EC:3.2.1.23]
CDS_33405_Unigene_52009	K12309 GLB1, ELNR1	beta-galactosidase [EC:3.2.1.23]
CDS_33410_Unigene_52012	K12309 GLB1, ELNR1	beta-galactosidase [EC:3.2.1.23]
CDS_29623_Unigene_46439	K12447 USP	UDP-sugar pyrophosphorylase [EC:2.7.7.64]
CDS_29624_Unigene_46440	K12447 USP	UDP-sugar pyrophosphorylase [EC:2.7.7.64]
CDS_7145_Unigene_14244	K18819 GOLS	inositol 3-alpha-galactosyltransferase [EC:2.4.1.123]
CDS_7146_Unigene_14244	K18819 GOLS	inositol 3-alpha-galactosyltransferase [EC:2.4.1.123]
CDS_22554_Unigene_36685	K18819 GOLS	inositol 3-alpha-galactosyltransferase [EC:2.4.1.123]
CDS_38367_Unigene_58733	K18819 GOLS	inositol 3-alpha-galactosyltransferase [EC:2.4.1.123]
CDS_5791_Unigene_11962	K06617 E2.4.1.82	raffinose synthase [EC:2.4.1.82]
CDS_9244_Unigene_17846	K06617 E2.4.1.82	raffinose synthase [EC:2.4.1.82]
CDS_9783_Unigene_18636	K06617 E2.4.1.82	raffinose synthase [EC:2.4.1.82]
CDS_13185_Unigene_23574	K06617 E2.4.1.82	raffinose synthase [EC:2.4.1.82]
CDS_31407_Unigene_48986	K06617 E2.4.1.82	raffinose synthase [EC:2.4.1.82]
CDS_31409_Unigene_48988	K06617 E2.4.1.82	raffinose synthase [EC:2.4.1.82]
CDS_38248_Unigene_58564	K06617 E2.4.1.82	raffinose synthase [EC:2.4.1.82]
CDS_9216_Unigene_17798	K07407 E3.2.1.22B, galA, rafA	alpha-galactosidase [EC:3.2.1.22]
CDS_10327_Unigene_19488	K07407 E3.2.1.22B, galA, rafA	alpha-galactosidase [EC:3.2.1.22]
CDS_11329_Unigene_20967	K07407 E3.2.1.22B, galA, rafA	alpha-galactosidase [EC:3.2.1.22]
CDS_10269_Unigene_19404	K00850 pfkA, PFK	6-phosphofructokinase 1 [EC:2.7.1.11]
CDS_30892_Unigene_48290	K00850 pfkA, PFK	6-phosphofructokinase 1 [EC:2.7.1.11]
CDS_30893_Unigene_48291	K00850 pfkA, PFK	6-phosphofructokinase 1 [EC:2.7.1.11]
CDS_32238_Unigene_50258	K00850 pfkA, PFK	6-phosphofructokinase 1 [EC:2.7.1.11]
CDS_36506_Unigene_56175	K00850 pfkA, PFK	6-phosphofructokinase 1 [EC:2.7.1.11]
CDS_6876_Unigene_13756	K01193 INV, sacA	beta-fructofuranosidase [EC:3.2.1.26]
CDS_8018_Unigene_15843	K01193 INV, sacA	beta-fructofuranosidase [EC:3.2.1.26]
CDS_33782_Unigene_52544	K01193 INV, sacA	beta-fructofuranosidase [EC:3.2.1.26]
CDS_33783_Unigene_52545	K01193 INV, sacA	beta-fructofuranosidase [EC:3.2.1.26]
CDS_33784_Unigene_52546	K01193 INV, sacA	beta-fructofuranosidase [EC:3.2.1.26]
CDS_13593_Unigene_24153	K06611 E2.4.1.67	stachyose synthetase [EC:2.4.1.67]
CDS_39189_Unigene_60795	K01187 malZ	alpha-glucosidase [EC:3.2.1.20]
00053 Ascorbate and aldarate metabolism [PATH:ko00053]
CDS_35300_Unigene_54625	K00012 UGDH, ugd	UDPglucose 6-dehydrogenase [EC:1.1.1.22]
CDS_2664_Unigene_6161	K00012 UGDH, ugd	UDPglucose 6-dehydrogenase [EC:1.1.1.22]
CDS_29623_Unigene_46439	K12447 USP	UDP-sugar pyrophosphorylase [EC:2.7.7.64]
CDS_29624_Unigene_46440	K12447 USP	UDP-sugar pyrophosphorylase [EC:2.7.7.64]
CDS_4598_Unigene_9852	K16190 GLCAK	glucuronokinase [EC:2.7.1.43]
CDS_5684_Unigene_11783	K00469 MIOX	inositol oxygenase [EC:1.13.99.1]
CDS_5685_Unigene_11784	K00469 MIOX	inositol oxygenase [EC:1.13.99.1]
CDS_8961_Unigene_17391	K00469 MIOX	inositol oxygenase [EC:1.13.99.1]
CDS_12120_Unigene_22111	K10046 GME	GDP-D-mannose 3', 5'-epimerase [EC:5.1.3.18 5.1.3.-]
CDS_24038_Unigene_38692	K10046 GME	GDP-D-mannose 3', 5'-epimerase [EC:5.1.3.18 5.1.3.-]
CDS_10244_Unigene_19366	K14190 VTC2_5	GDP-L-galactose phosphorylase [EC:2.7.7.69]
CDS_29883_Unigene_46792	K14190 VTC2_5	GDP-L-galactose phosphorylase [EC:2.7.7.69]
CDS_29884_Unigene_46793	K14190 VTC2_5	GDP-L-galactose phosphorylase [EC:2.7.7.69]
CDS_29885_Unigene_46794	K14190 VTC2_5	GDP-L-galactose phosphorylase [EC:2.7.7.69]
CDS_29886_Unigene_46795	K14190 VTC2_5	GDP-L-galactose phosphorylase [EC:2.7.7.69]
CDS_2953_Unigene_6680	K10047 VTC4	inositol-phosphate phosphatase / L-galactose 1-phosphate phosphatase [EC:3.1.3.25 3.1.3.93]
CDS_4468_Unigene_9606	K10047 VTC4	inositol-phosphate phosphatase / L-galactose 1-phosphate phosphatase [EC:3.1.3.25 3.1.3.93]
CDS_443_Unigene_979	K18649 IMPL2	inositol-phosphate phosphatase / L-galactose 1-phosphate phosphatase / histidinol-phosphatase [EC:3.1.3.25 3.1.3.93 3.1.3.15]
CDS_6240_Unigene_12660	K17744 GalDH	L-galactose dehydrogenase [EC:1.1.1.316]
CDS_375_Unigene_836	K00225 GLDH	L-galactono-1,4-lactone dehydrogenase [EC:1.3.2.3]
CDS_17066_Unigene_29141	K19642 GALUR	D-galacturonate reductase [EC:1.1.1.365]
CDS_521_Unigene_1183	K08232 E1.6.5.4	monodehydroascorbate reductase (NADH) [EC:1.6.5.4]
CDS_6680_Unigene_13426	K08232 E1.6.5.4	monodehydroascorbate reductase (NADH) [EC:1.6.5.4]
CDS_13199_Unigene_23591	K08232 E1.6.5.4	monodehydroascorbate reductase (NADH) [EC:1.6.5.4]
CDS_13200_Unigene_23592	K08232 E1.6.5.4	monodehydroascorbate reductase (NADH) [EC:1.6.5.4]
CDS_5658_Unigene_11738	K00423 E1.10.3.3	L-ascorbate oxidase [EC:1.10.3.3]
CDS_18506_Unigene_31078	K00423 E1.10.3.3	L-ascorbate oxidase [EC:1.10.3.3]
CDS_18508_Unigene_31079	K00423 E1.10.3.3	L-ascorbate oxidase [EC:1.10.3.3]
CDS_18511_Unigene_31080	K00423 E1.10.3.3	L-ascorbate oxidase [EC:1.10.3.3]
CDS_18515_Unigene_31081	K00423 E1.10.3.3	L-ascorbate oxidase [EC:1.10.3.3]
CDS_12110_Unigene_22099	K00434 E1.11.1.11	L-ascorbate peroxidase [EC:1.11.1.11]
CDS_12112_Unigene_22100	K00434 E1.11.1.11	L-ascorbate peroxidase [EC:1.11.1.11]
CDS_12751_Unigene_22968	K00434 E1.11.1.11	L-ascorbate peroxidase [EC:1.11.1.11]
CDS_1156_Unigene_2585	K00434 E1.11.1.11	L-ascorbate peroxidase [EC:1.11.1.11]
CDS_15587_Unigene_27002	K00434 E1.11.1.11	L-ascorbate peroxidase [EC:1.11.1.11]
CDS_15588_Unigene_27003	K00434 E1.11.1.11	L-ascorbate peroxidase [EC:1.11.1.11]
CDS_1319_Unigene_2849	K00434 E1.11.1.11	L-ascorbate peroxidase [EC:1.11.1.11]
CDS_21028_Unigene_34523	K00434 E1.11.1.11	L-ascorbate peroxidase [EC:1.11.1.11]
CDS_21029_Unigene_34524	K00434 E1.11.1.11	L-ascorbate peroxidase [EC:1.11.1.11]
CDS_13699_Unigene_24288	K00128 ALDH	aldehyde dehydrogenase (NAD+) [EC:1.2.1.3]
CDS_13700_Unigene_24289	K00128 ALDH	aldehyde dehydrogenase (NAD+) [EC:1.2.1.3]
CDS_15325_Unigene_26610	K00128 ALDH	aldehyde dehydrogenase (NAD+) [EC:1.2.1.3]
CDS_15327_Unigene_26611	K00128 ALDH	aldehyde dehydrogenase (NAD+) [EC:1.2.1.3]
CDS_16033_Unigene_27639	K00128 ALDH	aldehyde dehydrogenase (NAD+) [EC:1.2.1.3]
CDS_22350_Unigene_36439	K00128 ALDH	aldehyde dehydrogenase (NAD+) [EC:1.2.1.3]
CDS_31926_Unigene_49743	K00128 ALDH	aldehyde dehydrogenase (NAD+) [EC:1.2.1.3]
CDS_31927_Unigene_49744	K00128 ALDH	aldehyde dehydrogenase (NAD+) [EC:1.2.1.3]
CDS_2639_Unigene_6096	K00128 ALDH	aldehyde dehydrogenase (NAD+) [EC:1.2.1.3]
CDS_2640_Unigene_6097	K00128 ALDH	aldehyde dehydrogenase (NAD+) [EC:1.2.1.3]
CDS_3084_Unigene_6925	K00128 ALDH	aldehyde dehydrogenase (NAD+) [EC:1.2.1.3]
CDS_40183_Unigene_63657	K14085 ALDH7A1	aldehyde dehydrogenase family 7 member A1 [EC:1.2.1.31 1.2.1.8 1.2.1.3]
00500 Starch and sucrose metabolism [PATH:ko00500]
CDS_6876_Unigene_13756	K01193 INV, sacA	beta-fructofuranosidase [EC:3.2.1.26]
CDS_8018_Unigene_15843	K01193 INV, sacA	beta-fructofuranosidase [EC:3.2.1.26]
CDS_33782_Unigene_52544	K01193 INV, sacA	beta-fructofuranosidase [EC:3.2.1.26]
CDS_33783_Unigene_52545	K01193 INV, sacA	beta-fructofuranosidase [EC:3.2.1.26]
CDS_33784_Unigene_52546	K01193 INV, sacA	beta-fructofuranosidase [EC:3.2.1.26]
CDS_15209_Unigene_26421	K00696 E2.4.1.14	sucrose-phosphate synthase [EC:2.4.1.14]
CDS_18040_Unigene_30460	K00696 E2.4.1.14	sucrose-phosphate synthase [EC:2.4.1.14]
CDS_3523_Unigene_7711	K00696 E2.4.1.14	sucrose-phosphate synthase [EC:2.4.1.14]
CDS_386_Unigene_866	K07024 SPP	sucrose-6-phosphatase [EC:3.1.3.24]
CDS_5526_Unigene_11527	K00695 E2.4.1.13	sucrose synthase [EC:2.4.1.13]
CDS_5528_Unigene_11528	K00695 E2.4.1.13	sucrose synthase [EC:2.4.1.13]
CDS_1457_Unigene_3168	K00695 E2.4.1.13	sucrose synthase [EC:2.4.1.13]
CDS_3473_Unigene_7611	K00695 E2.4.1.13	sucrose synthase [EC:2.4.1.13]
CDS_39189_Unigene_60795	K01187 malZ	alpha-glucosidase [EC:3.2.1.20]
CDS_7284_Unigene_14525	K00963 UGP2, galU, galF	UTP--glucose-1-phosphate uridylyltransferase [EC:2.7.7.9]
CDS_16206_Unigene_27957	K00963 UGP2, galU, galF	UTP--glucose-1-phosphate uridylyltransferase [EC:2.7.7.9]
CDS_5812_Unigene_11992	K01513 ENPP1_3, CD203	ectonucleotide pyrophosphatase/phosphodiesterase family member 1/3 [EC:3.1.4.1 3.6.1.9]
CDS_20685_Unigene_34041	K19891 GN1_2_3	glucan endo-1,3-beta-glucosidase 1/2/3 [EC:3.2.1.39]
CDS_24950_Unigene_39980	K19891 GN1_2_3	glucan endo-1,3-beta-glucosidase 1/2/3 [EC:3.2.1.39]
CDS_24954_Unigene_39984	K19891 GN1_2_3	glucan endo-1,3-beta-glucosidase 1/2/3 [EC:3.2.1.39]
CDS_24955_Unigene_39985	K19891 GN1_2_3	glucan endo-1,3-beta-glucosidase 1/2/3 [EC:3.2.1.39]
CDS_24956_Unigene_39986	K19891 GN1_2_3	glucan endo-1,3-beta-glucosidase 1/2/3 [EC:3.2.1.39]
CDS_28479_Unigene_44904	K19891 GN1_2_3	glucan endo-1,3-beta-glucosidase 1/2/3 [EC:3.2.1.39]
CDS_28480_Unigene_44905	K19891 GN1_2_3	glucan endo-1,3-beta-glucosidase 1/2/3 [EC:3.2.1.39]
CDS_28481_Unigene_44906	K19891 GN1_2_3	glucan endo-1,3-beta-glucosidase 1/2/3 [EC:3.2.1.39]
CDS_4270_Unigene_9296	K19891 GN1_2_3	glucan endo-1,3-beta-glucosidase 1/2/3 [EC:3.2.1.39]
CDS_15721_Unigene_27198	K19892 GN4	glucan endo-1,3-beta-glucosidase 4 [EC:3.2.1.39]
CDS_4274_Unigene_9309	K19892 GN4	glucan endo-1,3-beta-glucosidase 4 [EC:3.2.1.39]
CDS_16611_Unigene_28484	K19893 GN5_6	glucan endo-1,3-beta-glucosidase 5/6 [EC:3.2.1.39]
CDS_39148_Unigene_60732	K19893 GN5_6	glucan endo-1,3-beta-glucosidase 5/6 [EC:3.2.1.39]
CDS_26086_Unigene_41491	K01188 E3.2.1.21	beta-glucosidase [EC:3.2.1.21]
CDS_26087_Unigene_41492	K01188 E3.2.1.21	beta-glucosidase [EC:3.2.1.21]
CDS_26088_Unigene_41494	K01188 E3.2.1.21	beta-glucosidase [EC:3.2.1.21]
CDS_29634_Unigene_46448	K01188 E3.2.1.21	beta-glucosidase [EC:3.2.1.21]
CDS_36114_Unigene_55648	K01188 E3.2.1.21	beta-glucosidase [EC:3.2.1.21]
CDS_36116_Unigene_55650	K01188 E3.2.1.21	beta-glucosidase [EC:3.2.1.21]
CDS_36120_Unigene_55653	K01188 E3.2.1.21	beta-glucosidase [EC:3.2.1.21]
CDS_36121_Unigene_55654	K01188 E3.2.1.21	beta-glucosidase [EC:3.2.1.21]
CDS_36122_Unigene_55654	K01188 E3.2.1.21	beta-glucosidase [EC:3.2.1.21]
CDS_36129_Unigene_55658	K01188 E3.2.1.21	beta-glucosidase [EC:3.2.1.21]
CDS_36141_Unigene_55664	K01188 E3.2.1.21	beta-glucosidase [EC:3.2.1.21]
CDS_40452_Unigene_64078	K01188 E3.2.1.21	beta-glucosidase [EC:3.2.1.21]
CDS_9796_Unigene_18658	K05349 bglX	beta-glucosidase [EC:3.2.1.21]
CDS_857_Unigene_2084	K05349 bglX	beta-glucosidase [EC:3.2.1.21]
CDS_1193_Unigene_2651	K05349 bglX	beta-glucosidase [EC:3.2.1.21]
CDS_21680_Unigene_35503	K05349 bglX	beta-glucosidase [EC:3.2.1.21]
CDS_27939_Unigene_44160	K05349 bglX	beta-glucosidase [EC:3.2.1.21]
CDS_27941_Unigene_44161	K05349 bglX	beta-glucosidase [EC:3.2.1.21]
CDS_3903_Unigene_8508	K05349 bglX	beta-glucosidase [EC:3.2.1.21]
CDS_7629_Unigene_15124	K05350 bglB	beta-glucosidase [EC:3.2.1.21]
CDS_3218_Unigene_7154	K05350 bglB	beta-glucosidase [EC:3.2.1.21]
CDS_27309_Unigene_43247	K01179 E3.2.1.4	endoglucanase [EC:3.2.1.4]
CDS_2480_Unigene_5739	K01179 E3.2.1.4	endoglucanase [EC:3.2.1.4]
CDS_4358_Unigene_9430	K01179 E3.2.1.4	endoglucanase [EC:3.2.1.4]
CDS_1016_Unigene_2320	K00975 glgC	glucose-1-phosphate adenylyltransferase [EC:2.7.7.27]
CDS_1325_Unigene_2859	K00975 glgC	glucose-1-phosphate adenylyltransferase [EC:2.7.7.27]
CDS_1326_Unigene_2860	K00975 glgC	glucose-1-phosphate adenylyltransferase [EC:2.7.7.27]
CDS_17701_Unigene_30009	K00975 glgC	glucose-1-phosphate adenylyltransferase [EC:2.7.7.27]
CDS_28024_Unigene_44264	K00975 glgC	glucose-1-phosphate adenylyltransferase [EC:2.7.7.27]
CDS_28910_Unigene_45431	K00975 glgC	glucose-1-phosphate adenylyltransferase [EC:2.7.7.27]
CDS_28911_Unigene_45432	K00975 glgC	glucose-1-phosphate adenylyltransferase [EC:2.7.7.27]
CDS_11240_Unigene_20822	K18447 NUDX14	ADP-sugar diphosphatase [EC:3.6.1.21]
CDS_27251_Unigene_43161	K00703 glgA	starch synthase [EC:2.4.1.21]
CDS_27252_Unigene_43162	K00703 glgA	starch synthase [EC:2.4.1.21]
CDS_27253_Unigene_43163	K00703 glgA	starch synthase [EC:2.4.1.21]
CDS_27254_Unigene_43164	K00703 glgA	starch synthase [EC:2.4.1.21]
CDS_2236_Unigene_5034	K00703 glgA	starch synthase [EC:2.4.1.21]
CDS_37539_Unigene_57607	K00703 glgA	starch synthase [EC:2.4.1.21]
CDS_37540_Unigene_57608	K00703 glgA	starch synthase [EC:2.4.1.21]
CDS_37545_Unigene_57610	K00703 glgA	starch synthase [EC:2.4.1.21]
CDS_37546_Unigene_57611	K00703 glgA	starch synthase [EC:2.4.1.21]
CDS_39166_Unigene_60759	K13679 WAXY	granule-bound starch synthase [EC:2.4.1.242]
CDS_12065_Unigene_22026	K00700 GBE1, glgB	1,4-alpha-glucan branching enzyme [EC:2.4.1.18]
CDS_15949_Unigene_27534	K00700 GBE1, glgB	1,4-alpha-glucan branching enzyme [EC:2.4.1.18]
CDS_15951_Unigene_27535	K00700 GBE1, glgB	1,4-alpha-glucan branching enzyme [EC:2.4.1.18]
CDS_15952_Unigene_27536	K00700 GBE1, glgB	1,4-alpha-glucan branching enzyme [EC:2.4.1.18]
CDS_15954_Unigene_27537	K00700 GBE1, glgB	1,4-alpha-glucan branching enzyme [EC:2.4.1.18]
CDS_1782_Unigene_4211	K00700 GBE1, glgB	1,4-alpha-glucan branching enzyme [EC:2.4.1.18]
CDS_8890_Unigene_17276	K00688 PYG, glgP	glycogen phosphorylase [EC:2.4.1.1]
CDS_29255_Unigene_45958	K00688 PYG, glgP	glycogen phosphorylase [EC:2.4.1.1]
CDS_29256_Unigene_45959	K00688 PYG, glgP	glycogen phosphorylase [EC:2.4.1.1]
CDS_29259_Unigene_45961	K00688 PYG, glgP	glycogen phosphorylase [EC:2.4.1.1]
CDS_33551_Unigene_52190	K00688 PYG, glgP	glycogen phosphorylase [EC:2.4.1.1]
CDS_33552_Unigene_52191	K00688 PYG, glgP	glycogen phosphorylase [EC:2.4.1.1]
CDS_21695_Unigene_35513	K01176 AMY, amyA, malS	alpha-amylase [EC:3.2.1.1]
CDS_27850_Unigene_44036	K01176 AMY, amyA, malS	alpha-amylase [EC:3.2.1.1]
CDS_27853_Unigene_44038	K01176 AMY, amyA, malS	alpha-amylase [EC:3.2.1.1]
CDS_38861_Unigene_59887	K01176 AMY, amyA, malS	alpha-amylase [EC:3.2.1.1]
CDS_13164_Unigene_23534	K01177 E3.2.1.2	beta-amylase [EC:3.2.1.2]
CDS_13165_Unigene_23535	K01177 E3.2.1.2	beta-amylase [EC:3.2.1.2]
CDS_20193_Unigene_33357	K01177 E3.2.1.2	beta-amylase [EC:3.2.1.2]
CDS_20195_Unigene_33358	K01177 E3.2.1.2	beta-amylase [EC:3.2.1.2]
CDS_21693_Unigene_35511	K01177 E3.2.1.2	beta-amylase [EC:3.2.1.2]
CDS_21694_Unigene_35512	K01177 E3.2.1.2	beta-amylase [EC:3.2.1.2]
CDS_2283_Unigene_5170	K01177 E3.2.1.2	beta-amylase [EC:3.2.1.2]
CDS_3128_Unigene_7019	K01177 E3.2.1.2	beta-amylase [EC:3.2.1.2]
CDS_9628_Unigene_18403	K00705 malQ	4-alpha-glucanotransferase [EC:2.4.1.25]
CDS_34708_Unigene_53797	K00705 malQ	4-alpha-glucanotransferase [EC:2.4.1.25]
CDS_15226_Unigene_26456	K01214 ISA, treX	isoamylase [EC:3.2.1.68]
CDS_19690_Unigene_32698	K01214 ISA, treX	isoamylase [EC:3.2.1.68]
CDS_19691_Unigene_32699	K01214 ISA, treX	isoamylase [EC:3.2.1.68]
CDS_19698_Unigene_32703	K01214 ISA, treX	isoamylase [EC:3.2.1.68]
CDS_26553_Unigene_42156	K01214 ISA, treX	isoamylase [EC:3.2.1.68]
CDS_26554_Unigene_42157	K01214 ISA, treX	isoamylase [EC:3.2.1.68]
CDS_6372_Unigene_12894	K01087 otsB	trehalose 6-phosphate phosphatase [EC:3.1.3.12]
CDS_12672_Unigene_22892	K01087 otsB	trehalose 6-phosphate phosphatase [EC:3.1.3.12]
CDS_21417_Unigene_35139	K01087 otsB	trehalose 6-phosphate phosphatase [EC:3.1.3.12]
CDS_1825_Unigene_4305	K01087 otsB	trehalose 6-phosphate phosphatase [EC:3.1.3.12]
CDS_30260_Unigene_47379	K01087 otsB	trehalose 6-phosphate phosphatase [EC:3.1.3.12]
CDS_30261_Unigene_47380	K01087 otsB	trehalose 6-phosphate phosphatase [EC:3.1.3.12]
CDS_30262_Unigene_47381	K01087 otsB	trehalose 6-phosphate phosphatase [EC:3.1.3.12]
CDS_30263_Unigene_47382	K01087 otsB	trehalose 6-phosphate phosphatase [EC:3.1.3.12]
CDS_30264_Unigene_47383	K01087 otsB	trehalose 6-phosphate phosphatase [EC:3.1.3.12]
CDS_30265_Unigene_47384	K01087 otsB	trehalose 6-phosphate phosphatase [EC:3.1.3.12]
CDS_30266_Unigene_47385	K01087 otsB	trehalose 6-phosphate phosphatase [EC:3.1.3.12]
CDS_12010_Unigene_21977	K16055 TPS	trehalose 6-phosphate synthase/phosphatase [EC:2.4.1.15 3.1.3.12]
CDS_16549_Unigene_28396	K16055 TPS	trehalose 6-phosphate synthase/phosphatase [EC:2.4.1.15 3.1.3.12]
CDS_23459_Unigene_37892	K16055 TPS	trehalose 6-phosphate synthase/phosphatase [EC:2.4.1.15 3.1.3.12]
CDS_31812_Unigene_49583	K16055 TPS	trehalose 6-phosphate synthase/phosphatase [EC:2.4.1.15 3.1.3.12]
CDS_31813_Unigene_49584	K16055 TPS	trehalose 6-phosphate synthase/phosphatase [EC:2.4.1.15 3.1.3.12]
CDS_35409_Unigene_54786	K16055 TPS	trehalose 6-phosphate synthase/phosphatase [EC:2.4.1.15 3.1.3.12]
CDS_35413_Unigene_54789	K16055 TPS	trehalose 6-phosphate synthase/phosphatase [EC:2.4.1.15 3.1.3.12]
CDS_37281_Unigene_57221	K16055 TPS	trehalose 6-phosphate synthase/phosphatase [EC:2.4.1.15 3.1.3.12]
CDS_37282_Unigene_57222	K16055 TPS	trehalose 6-phosphate synthase/phosphatase [EC:2.4.1.15 3.1.3.12]
CDS_37363_Unigene_57318	K16055 TPS	trehalose 6-phosphate synthase/phosphatase [EC:2.4.1.15 3.1.3.12]
CDS_37364_Unigene_57319	K16055 TPS	trehalose 6-phosphate synthase/phosphatase [EC:2.4.1.15 3.1.3.12]
CDS_2761_Unigene_6342	K16055 TPS	trehalose 6-phosphate synthase/phosphatase [EC:2.4.1.15 3.1.3.12]
CDS_10643_Unigene_19939	K01194 TREH, treA, treF	alpha,alpha-trehalase [EC:3.2.1.28]
CDS_885_Unigene_2124	K01835 pgm	phosphoglucomutase [EC:5.4.2.2]
CDS_29019_Unigene_45553	K01835 pgm	phosphoglucomutase [EC:5.4.2.2]
CDS_29020_Unigene_45554	K01835 pgm	phosphoglucomutase [EC:5.4.2.2]
CDS_14282_Unigene_25162	K00844 HK	hexokinase [EC:2.7.1.1]
CDS_19671_Unigene_32666	K00844 HK	hexokinase [EC:2.7.1.1]
CDS_19672_Unigene_32667	K00844 HK	hexokinase [EC:2.7.1.1]
CDS_29224_Unigene_45907	K00844 HK	hexokinase [EC:2.7.1.1]
CDS_29225_Unigene_45908	K00844 HK	hexokinase [EC:2.7.1.1]
CDS_33307_Unigene_51828	K00844 HK	hexokinase [EC:2.7.1.1]
CDS_33308_Unigene_51829	K00844 HK	hexokinase [EC:2.7.1.1]
CDS_4995_Unigene_10620	K01810 GPI, pgi	glucose-6-phosphate isomerase [EC:5.3.1.9]
CDS_803_Unigene_1966	K01810 GPI, pgi	glucose-6-phosphate isomerase [EC:5.3.1.9]
CDS_12624_Unigene_22819	K00847 E2.7.1.4, scrK	fructokinase [EC:2.7.1.4]
CDS_12625_Unigene_22820	K00847 E2.7.1.4, scrK	fructokinase [EC:2.7.1.4]
CDS_17509_Unigene_29726	K00847 E2.7.1.4, scrK	fructokinase [EC:2.7.1.4]
CDS_17510_Unigene_29727	K00847 E2.7.1.4, scrK	fructokinase [EC:2.7.1.4]
CDS_2540_Unigene_5887	K00847 E2.7.1.4, scrK	fructokinase [EC:2.7.1.4]
00520 Amino sugar and nucleotide sugar metabolism [PATH:ko00520]
CDS_7077_Unigene_14107	K01183 E3.2.1.14	chitinase [EC:3.2.1.14]
CDS_14477_Unigene_25466	K01183 E3.2.1.14	chitinase [EC:3.2.1.14]
CDS_38819_Unigene_59809	K01183 E3.2.1.14	chitinase [EC:3.2.1.14]
CDS_39453_Unigene_61651	K01183 E3.2.1.14	chitinase [EC:3.2.1.14]
CDS_40352_Unigene_63894	K01183 E3.2.1.14	chitinase [EC:3.2.1.14]
CDS_4032_Unigene_8803	K01183 E3.2.1.14	chitinase [EC:3.2.1.14]
CDS_4060_Unigene_8864	K01183 E3.2.1.14	chitinase [EC:3.2.1.14]
CDS_4061_Unigene_8865	K01183 E3.2.1.14	chitinase [EC:3.2.1.14]
CDS_20579_Unigene_33888	K12373 HEXA_B	hexosaminidase [EC:3.2.1.52]
CDS_28789_Unigene_45288	K12373 HEXA_B	hexosaminidase [EC:3.2.1.52]
CDS_31338_Unigene_48887	K12373 HEXA_B	hexosaminidase [EC:3.2.1.52]
CDS_31339_Unigene_48888	K12373 HEXA_B	hexosaminidase [EC:3.2.1.52]
CDS_32766_Unigene_51046	K12373 HEXA_B	hexosaminidase [EC:3.2.1.52]
CDS_32767_Unigene_51047	K12373 HEXA_B	hexosaminidase [EC:3.2.1.52]
CDS_2675_Unigene_6186	K01836 PGM3	phosphoacetylglucosamine mutase [EC:5.4.2.3]
CDS_14492_Unigene_25494	K00972 UAP1	UDP-N-acetylglucosamine/UDP-N-acetylgalactosamine diphosphorylase [EC:2.7.7.23 2.7.7.83]
CDS_9437_Unigene_18153	K00326 E1.6.2.2	cytochrome-b5 reductase [EC:1.6.2.2]
CDS_30126_Unigene_47174	K00326 E1.6.2.2	cytochrome-b5 reductase [EC:1.6.2.2]
CDS_30127_Unigene_47175	K00326 E1.6.2.2	cytochrome-b5 reductase [EC:1.6.2.2]
CDS_39085_Unigene_60646	K00326 E1.6.2.2	cytochrome-b5 reductase [EC:1.6.2.2]
CDS_14282_Unigene_25162	K00844 HK	hexokinase [EC:2.7.1.1]
CDS_19671_Unigene_32666	K00844 HK	hexokinase [EC:2.7.1.1]
CDS_19672_Unigene_32667	K00844 HK	hexokinase [EC:2.7.1.1]
CDS_29224_Unigene_45907	K00844 HK	hexokinase [EC:2.7.1.1]
CDS_29225_Unigene_45908	K00844 HK	hexokinase [EC:2.7.1.1]
CDS_33307_Unigene_51828	K00844 HK	hexokinase [EC:2.7.1.1]
CDS_33308_Unigene_51829	K00844 HK	hexokinase [EC:2.7.1.1]
CDS_8917_Unigene_17322	K00621 GNPNAT1, GNA1	glucosamine-phosphate N-acetyltransferase [EC:2.3.1.4]
CDS_8918_Unigene_17323	K00621 GNPNAT1, GNA1	glucosamine-phosphate N-acetyltransferase [EC:2.3.1.4]
CDS_8919_Unigene_17324	K00621 GNPNAT1, GNA1	glucosamine-phosphate N-acetyltransferase [EC:2.3.1.4]
CDS_12624_Unigene_22819	K00847 E2.7.1.4, scrK	fructokinase [EC:2.7.1.4]
CDS_12625_Unigene_22820	K00847 E2.7.1.4, scrK	fructokinase [EC:2.7.1.4]
CDS_17509_Unigene_29726	K00847 E2.7.1.4, scrK	fructokinase [EC:2.7.1.4]
CDS_17510_Unigene_29727	K00847 E2.7.1.4, scrK	fructokinase [EC:2.7.1.4]
CDS_2540_Unigene_5887	K00847 E2.7.1.4, scrK	fructokinase [EC:2.7.1.4]
CDS_29944_Unigene_46882	K00820 glmS, GFPT	glucosamine--fructose-6-phosphate aminotransferase (isomerizing) [EC:2.6.1.16]
CDS_33088_Unigene_51506	K12446 E2.7.1.46	L-arabinokinase [EC:2.7.1.46]
CDS_29623_Unigene_46439	K12447 USP	UDP-sugar pyrophosphorylase [EC:2.7.7.64]
CDS_29624_Unigene_46440	K12447 USP	UDP-sugar pyrophosphorylase [EC:2.7.7.64]
CDS_8479_Unigene_16595	K13379 RGP, UTM	reversibly glycosylated polypeptide / UDP-arabinopyranose mutase [EC:2.4.1.- 5.4.99.30]
CDS_956_Unigene_2224	K13379 RGP, UTM	reversibly glycosylated polypeptide / UDP-arabinopyranose mutase [EC:2.4.1.- 5.4.99.30]
CDS_14114_Unigene_24923	K13379 RGP, UTM	reversibly glycosylated polypeptide / UDP-arabinopyranose mutase [EC:2.4.1.- 5.4.99.30]
CDS_14115_Unigene_24924	K13379 RGP, UTM	reversibly glycosylated polypeptide / UDP-arabinopyranose mutase [EC:2.4.1.- 5.4.99.30]
CDS_25031_Unigene_40091	K13379 RGP, UTM	reversibly glycosylated polypeptide / UDP-arabinopyranose mutase [EC:2.4.1.- 5.4.99.30]
CDS_25032_Unigene_40092	K13379 RGP, UTM	reversibly glycosylated polypeptide / UDP-arabinopyranose mutase [EC:2.4.1.- 5.4.99.30]
CDS_25033_Unigene_40093	K13379 RGP, UTM	reversibly glycosylated polypeptide / UDP-arabinopyranose mutase [EC:2.4.1.- 5.4.99.30]
CDS_10274_Unigene_19413	K01209 abfA	alpha-N-arabinofuranosidase [EC:3.2.1.55]
CDS_10275_Unigene_19414	K01209 abfA	alpha-N-arabinofuranosidase [EC:3.2.1.55]
CDS_5659_Unigene_11739	K00770 E2.4.2.24	1,4-beta-D-xylan synthase [EC:2.4.2.24]
CDS_2795_Unigene_6384	K15920 XYL4	beta-D-xylosidase 4 [EC:3.2.1.37]
CDS_12156_Unigene_22157	K12448 UXE, uxe	UDP-arabinose 4-epimerase [EC:5.1.3.5]
CDS_18296_Unigene_30795	K12448 UXE, uxe	UDP-arabinose 4-epimerase [EC:5.1.3.5]
CDS_4598_Unigene_9852	K16190 GLCAK	glucuronokinase [EC:2.7.1.43]
CDS_1032_Unigene_2336	K08678 UXS1, uxs	UDP-glucuronate decarboxylase [EC:4.1.1.35]
CDS_19021_Unigene_31760	K08678 UXS1, uxs	UDP-glucuronate decarboxylase [EC:4.1.1.35]
CDS_29865_Unigene_46770	K08678 UXS1, uxs	UDP-glucuronate decarboxylase [EC:4.1.1.35]
CDS_29866_Unigene_46771	K08678 UXS1, uxs	UDP-glucuronate decarboxylase [EC:4.1.1.35]
CDS_30445_Unigene_47618	K08678 UXS1, uxs	UDP-glucuronate decarboxylase [EC:4.1.1.35]
CDS_30446_Unigene_47619	K08678 UXS1, uxs	UDP-glucuronate decarboxylase [EC:4.1.1.35]
CDS_30947_Unigene_48360	K12449 AXS	UDP-apiose/xylose synthase
CDS_30948_Unigene_48361	K12449 AXS	UDP-apiose/xylose synthase
CDS_4995_Unigene_10620	K01810 GPI, pgi	glucose-6-phosphate isomerase [EC:5.3.1.9]
CDS_803_Unigene_1966	K01810 GPI, pgi	glucose-6-phosphate isomerase [EC:5.3.1.9]
CDS_885_Unigene_2124	K01835 pgm	phosphoglucomutase [EC:5.4.2.2]
CDS_29019_Unigene_45553	K01835 pgm	phosphoglucomutase [EC:5.4.2.2]
CDS_29020_Unigene_45554	K01835 pgm	phosphoglucomutase [EC:5.4.2.2]
CDS_7284_Unigene_14525	K00963 UGP2, galU, galF	UTP--glucose-1-phosphate uridylyltransferase [EC:2.7.7.9]
CDS_16206_Unigene_27957	K00963 UGP2, galU, galF	UTP--glucose-1-phosphate uridylyltransferase [EC:2.7.7.9]
CDS_16261_Unigene_28027	K12450 RHM	UDP-glucose 4,6-dehydratase [EC:4.2.1.76]
CDS_22646_Unigene_36793	K12450 RHM	UDP-glucose 4,6-dehydratase [EC:4.2.1.76]
CDS_22647_Unigene_36794	K12450 RHM	UDP-glucose 4,6-dehydratase [EC:4.2.1.76]
CDS_22653_Unigene_36803	K12451 UER1	3,5-epimerase/4-reductase [EC:5.1.3.- 1.1.1.-]
CDS_35300_Unigene_54625	K00012 UGDH, ugd	UDPglucose 6-dehydrogenase [EC:1.1.1.22]
CDS_2664_Unigene_6161	K00012 UGDH, ugd	UDPglucose 6-dehydrogenase [EC:1.1.1.22]
CDS_6516_Unigene_13109	K06118 SQD1, sqdB	UDP-sulfoquinovose synthase [EC:3.13.1.1]
CDS_2112_Unigene_4757	K00965 galT, GALT	UDPglucose--hexose-1-phosphate uridylyltransferase [EC:2.7.7.12]
CDS_20769_Unigene_34138	K01784 galE, GALE	UDP-glucose 4-epimerase [EC:5.1.3.2]
CDS_20770_Unigene_34139	K01784 galE, GALE	UDP-glucose 4-epimerase [EC:5.1.3.2]
CDS_20771_Unigene_34140	K01784 galE, GALE	UDP-glucose 4-epimerase [EC:5.1.3.2]
CDS_20772_Unigene_34141	K01784 galE, GALE	UDP-glucose 4-epimerase [EC:5.1.3.2]
CDS_23117_Unigene_37418	K01784 galE, GALE	UDP-glucose 4-epimerase [EC:5.1.3.2]
CDS_23118_Unigene_37419	K01784 galE, GALE	UDP-glucose 4-epimerase [EC:5.1.3.2]
CDS_1896_Unigene_4421	K08679 E5.1.3.6	UDP-glucuronate 4-epimerase [EC:5.1.3.6]
CDS_35420_Unigene_54803	K08679 E5.1.3.6	UDP-glucuronate 4-epimerase [EC:5.1.3.6]
CDS_35421_Unigene_54804	K08679 E5.1.3.6	UDP-glucuronate 4-epimerase [EC:5.1.3.6]
CDS_36243_Unigene_55808	K08679 E5.1.3.6	UDP-glucuronate 4-epimerase [EC:5.1.3.6]
CDS_36244_Unigene_55809	K08679 E5.1.3.6	UDP-glucuronate 4-epimerase [EC:5.1.3.6]
CDS_36245_Unigene_55810	K08679 E5.1.3.6	UDP-glucuronate 4-epimerase [EC:5.1.3.6]
CDS_36246_Unigene_55811	K08679 E5.1.3.6	UDP-glucuronate 4-epimerase [EC:5.1.3.6]
CDS_38298_Unigene_58621	K08679 E5.1.3.6	UDP-glucuronate 4-epimerase [EC:5.1.3.6]
CDS_35453_Unigene_54840	K18677 GALAK	galacturonokinase [EC:2.7.1.44]
CDS_35456_Unigene_54844	K18677 GALAK	galacturonokinase [EC:2.7.1.44]
CDS_35457_Unigene_54845	K18677 GALAK	galacturonokinase [EC:2.7.1.44]
CDS_7350_Unigene_14650	K13648 GAUT	alpha-1,4-galacturonosyltransferase [EC:2.4.1.43]
CDS_13313_Unigene_23764	K13648 GAUT	alpha-1,4-galacturonosyltransferase [EC:2.4.1.43]
CDS_13314_Unigene_23765	K13648 GAUT	alpha-1,4-galacturonosyltransferase [EC:2.4.1.43]
CDS_20256_Unigene_33426	K13648 GAUT	alpha-1,4-galacturonosyltransferase [EC:2.4.1.43]
CDS_25483_Unigene_40670	K13648 GAUT	alpha-1,4-galacturonosyltransferase [EC:2.4.1.43]
CDS_29543_Unigene_46318	K13648 GAUT	alpha-1,4-galacturonosyltransferase [EC:2.4.1.43]
CDS_31351_Unigene_48905	K13648 GAUT	alpha-1,4-galacturonosyltransferase [EC:2.4.1.43]
CDS_33645_Unigene_52337	K13648 GAUT	alpha-1,4-galacturonosyltransferase [EC:2.4.1.43]
CDS_33646_Unigene_52338	K13648 GAUT	alpha-1,4-galacturonosyltransferase [EC:2.4.1.43]
CDS_33647_Unigene_52339	K13648 GAUT	alpha-1,4-galacturonosyltransferase [EC:2.4.1.43]
CDS_34399_Unigene_53360	K13648 GAUT	alpha-1,4-galacturonosyltransferase [EC:2.4.1.43]
CDS_34400_Unigene_53361	K13648 GAUT	alpha-1,4-galacturonosyltransferase [EC:2.4.1.43]
CDS_2623_Unigene_6052	K13648 GAUT	alpha-1,4-galacturonosyltransferase [EC:2.4.1.43]
CDS_4385_Unigene_9483	K13648 GAUT	alpha-1,4-galacturonosyltransferase [EC:2.4.1.43]
CDS_20349_Unigene_33562	K17497 PMM	phosphomannomutase [EC:5.4.2.8]
CDS_20350_Unigene_33563	K17497 PMM	phosphomannomutase [EC:5.4.2.8]
CDS_7437_Unigene_14799	K00966 GMPP	mannose-1-phosphate guanylyltransferase [EC:2.7.7.13]
CDS_14172_Unigene_24999	K00966 GMPP	mannose-1-phosphate guanylyltransferase [EC:2.7.7.13]
CDS_14173_Unigene_25000	K00966 GMPP	mannose-1-phosphate guanylyltransferase [EC:2.7.7.13]
CDS_19293_Unigene_32168	K00966 GMPP	mannose-1-phosphate guanylyltransferase [EC:2.7.7.13]
CDS_16355_Unigene_28153	K01711 gmd, GMDS	GDPmannose 4,6-dehydratase [EC:4.2.1.47]
CDS_32348_Unigene_50418	K01809 manA, MPI	mannose-6-phosphate isomerase [EC:5.3.1.8]
CDS_32350_Unigene_50420	K01809 manA, MPI	mannose-6-phosphate isomerase [EC:5.3.1.8]
CDS_32351_Unigene_50421	K01809 manA, MPI	mannose-6-phosphate isomerase [EC:5.3.1.8]
CDS_12120_Unigene_22111	K10046 GME	GDP-D-mannose 3', 5'-epimerase [EC:5.1.3.18 5.1.3.-]
CDS_24038_Unigene_38692	K10046 GME	GDP-D-mannose 3', 5'-epimerase [EC:5.1.3.18 5.1.3.-]
CDS_1245_Unigene_2734	K05305 FUK	fucokinase [EC:2.7.1.52]
CDS_19966_Unigene_33081	K02377 TSTA3, fcl	GDP-L-fucose synthase [EC:1.1.1.271]
CDS_19967_Unigene_33082	K02377 TSTA3, fcl	GDP-L-fucose synthase [EC:1.1.1.271]
CDS_1016_Unigene_2320	K00975 glgC	glucose-1-phosphate adenylyltransferase [EC:2.7.7.27]
CDS_1325_Unigene_2859	K00975 glgC	glucose-1-phosphate adenylyltransferase [EC:2.7.7.27]
CDS_1326_Unigene_2860	K00975 glgC	glucose-1-phosphate adenylyltransferase [EC:2.7.7.27]
CDS_17701_Unigene_30009	K00975 glgC	glucose-1-phosphate adenylyltransferase [EC:2.7.7.27]
CDS_28024_Unigene_44264	K00975 glgC	glucose-1-phosphate adenylyltransferase [EC:2.7.7.27]
CDS_28910_Unigene_45431	K00975 glgC	glucose-1-phosphate adenylyltransferase [EC:2.7.7.27]
CDS_28911_Unigene_45432	K00975 glgC	glucose-1-phosphate adenylyltransferase [EC:2.7.7.27]
00620 Pyruvate metabolism [PATH:ko00620]
CDS_36308_Unigene_55915	K01895 ACSS, acs	acetyl-CoA synthetase [EC:6.2.1.1]
CDS_36309_Unigene_55916	K01895 ACSS, acs	acetyl-CoA synthetase [EC:6.2.1.1]
CDS_36310_Unigene_55917	K01895 ACSS, acs	acetyl-CoA synthetase [EC:6.2.1.1]
CDS_17035_Unigene_29098	K00161 PDHA, pdhA	pyruvate dehydrogenase E1 component alpha subunit [EC:1.2.4.1]
CDS_17036_Unigene_29099	K00161 PDHA, pdhA	pyruvate dehydrogenase E1 component alpha subunit [EC:1.2.4.1]
CDS_29675_Unigene_46503	K00161 PDHA, pdhA	pyruvate dehydrogenase E1 component alpha subunit [EC:1.2.4.1]
CDS_29676_Unigene_46504	K00161 PDHA, pdhA	pyruvate dehydrogenase E1 component alpha subunit [EC:1.2.4.1]
CDS_6426_Unigene_12970	K00162 PDHB, pdhB	pyruvate dehydrogenase E1 component beta subunit [EC:1.2.4.1]
CDS_14170_Unigene_24997	K00162 PDHB, pdhB	pyruvate dehydrogenase E1 component beta subunit [EC:1.2.4.1]
CDS_17670_Unigene_29957	K00162 PDHB, pdhB	pyruvate dehydrogenase E1 component beta subunit [EC:1.2.4.1]
CDS_17673_Unigene_29960	K00162 PDHB, pdhB	pyruvate dehydrogenase E1 component beta subunit [EC:1.2.4.1]
CDS_17675_Unigene_29962	K00162 PDHB, pdhB	pyruvate dehydrogenase E1 component beta subunit [EC:1.2.4.1]
CDS_17676_Unigene_29963	K00162 PDHB, pdhB	pyruvate dehydrogenase E1 component beta subunit [EC:1.2.4.1]
CDS_29544_Unigene_46322	K00162 PDHB, pdhB	pyruvate dehydrogenase E1 component beta subunit [EC:1.2.4.1]
CDS_29546_Unigene_46323	K00162 PDHB, pdhB	pyruvate dehydrogenase E1 component beta subunit [EC:1.2.4.1]
CDS_29547_Unigene_46324	K00162 PDHB, pdhB	pyruvate dehydrogenase E1 component beta subunit [EC:1.2.4.1]
CDS_29548_Unigene_46325	K00162 PDHB, pdhB	pyruvate dehydrogenase E1 component beta subunit [EC:1.2.4.1]
CDS_18792_Unigene_31455	K00627 DLAT, aceF, pdhC	pyruvate dehydrogenase E2 component (dihydrolipoamide acetyltransferase) [EC:2.3.1.12]
CDS_23601_Unigene_38092	K00627 DLAT, aceF, pdhC	pyruvate dehydrogenase E2 component (dihydrolipoamide acetyltransferase) [EC:2.3.1.12]
CDS_23602_Unigene_38093	K00627 DLAT, aceF, pdhC	pyruvate dehydrogenase E2 component (dihydrolipoamide acetyltransferase) [EC:2.3.1.12]
CDS_34724_Unigene_53831	K00627 DLAT, aceF, pdhC	pyruvate dehydrogenase E2 component (dihydrolipoamide acetyltransferase) [EC:2.3.1.12]
CDS_34725_Unigene_53832	K00627 DLAT, aceF, pdhC	pyruvate dehydrogenase E2 component (dihydrolipoamide acetyltransferase) [EC:2.3.1.12]
CDS_39077_Unigene_60634	K00627 DLAT, aceF, pdhC	pyruvate dehydrogenase E2 component (dihydrolipoamide acetyltransferase) [EC:2.3.1.12]
CDS_20295_Unigene_33483	K00382 DLD, lpd, pdhD	dihydrolipoamide dehydrogenase [EC:1.8.1.4]
CDS_20296_Unigene_33484	K00382 DLD, lpd, pdhD	dihydrolipoamide dehydrogenase [EC:1.8.1.4]
CDS_40050_Unigene_63014	K00382 DLD, lpd, pdhD	dihydrolipoamide dehydrogenase [EC:1.8.1.4]
CDS_19077_Unigene_31861	K00873 PK, pyk	pyruvate kinase [EC:2.7.1.40]
CDS_20677_Unigene_34034	K00873 PK, pyk	pyruvate kinase [EC:2.7.1.40]
CDS_20949_Unigene_34400	K00873 PK, pyk	pyruvate kinase [EC:2.7.1.40]
CDS_20950_Unigene_34401	K00873 PK, pyk	pyruvate kinase [EC:2.7.1.40]
CDS_154_Unigene_390	K00873 PK, pyk	pyruvate kinase [EC:2.7.1.40]
CDS_24957_Unigene_39992	K00873 PK, pyk	pyruvate kinase [EC:2.7.1.40]
CDS_24958_Unigene_39993	K00873 PK, pyk	pyruvate kinase [EC:2.7.1.40]
CDS_1935_Unigene_4479	K00873 PK, pyk	pyruvate kinase [EC:2.7.1.40]
CDS_30293_Unigene_47415	K00873 PK, pyk	pyruvate kinase [EC:2.7.1.40]
CDS_30295_Unigene_47416	K00873 PK, pyk	pyruvate kinase [EC:2.7.1.40]
CDS_30296_Unigene_47417	K00873 PK, pyk	pyruvate kinase [EC:2.7.1.40]
CDS_30297_Unigene_47418	K00873 PK, pyk	pyruvate kinase [EC:2.7.1.40]
CDS_30299_Unigene_47419	K00873 PK, pyk	pyruvate kinase [EC:2.7.1.40]
CDS_38405_Unigene_58776	K00873 PK, pyk	pyruvate kinase [EC:2.7.1.40]
CDS_3105_Unigene_6961	K00873 PK, pyk	pyruvate kinase [EC:2.7.1.40]
CDS_3573_Unigene_7791	K00873 PK, pyk	pyruvate kinase [EC:2.7.1.40]
CDS_4426_Unigene_9543	K00873 PK, pyk	pyruvate kinase [EC:2.7.1.40]
CDS_38273_Unigene_58595	K11262 ACACA	acetyl-CoA carboxylase / biotin carboxylase 1 [EC:6.4.1.2 6.3.4.14]
CDS_31799_Unigene_49570	K01962 accA	acetyl-CoA carboxylase carboxyl transferase subunit alpha [EC:6.4.1.2]
CDS_31800_Unigene_49571	K01962 accA	acetyl-CoA carboxylase carboxyl transferase subunit alpha [EC:6.4.1.2]
CDS_3590_Unigene_7811	K01962 accA	acetyl-CoA carboxylase carboxyl transferase subunit alpha [EC:6.4.1.2]
CDS_12283_Unigene_22317	K02160 accB, bccP	acetyl-CoA carboxylase biotin carboxyl carrier protein
CDS_17360_Unigene_29527	K02160 accB, bccP	acetyl-CoA carboxylase biotin carboxyl carrier protein
CDS_17361_Unigene_29528	K02160 accB, bccP	acetyl-CoA carboxylase biotin carboxyl carrier protein
CDS_3653_Unigene_7923	K02160 accB, bccP	acetyl-CoA carboxylase biotin carboxyl carrier protein
CDS_35037_Unigene_54244	K01961 accC	acetyl-CoA carboxylase, biotin carboxylase subunit [EC:6.4.1.2 6.3.4.14]
CDS_2686_Unigene_6213	K01512 acyP	acylphosphatase [EC:3.6.1.7]
CDS_13699_Unigene_24288	K00128 ALDH	aldehyde dehydrogenase (NAD+) [EC:1.2.1.3]
CDS_13700_Unigene_24289	K00128 ALDH	aldehyde dehydrogenase (NAD+) [EC:1.2.1.3]
CDS_15325_Unigene_26610	K00128 ALDH	aldehyde dehydrogenase (NAD+) [EC:1.2.1.3]
CDS_15327_Unigene_26611	K00128 ALDH	aldehyde dehydrogenase (NAD+) [EC:1.2.1.3]
CDS_16033_Unigene_27639	K00128 ALDH	aldehyde dehydrogenase (NAD+) [EC:1.2.1.3]
CDS_22350_Unigene_36439	K00128 ALDH	aldehyde dehydrogenase (NAD+) [EC:1.2.1.3]
CDS_31926_Unigene_49743	K00128 ALDH	aldehyde dehydrogenase (NAD+) [EC:1.2.1.3]
CDS_31927_Unigene_49744	K00128 ALDH	aldehyde dehydrogenase (NAD+) [EC:1.2.1.3]
CDS_2639_Unigene_6096	K00128 ALDH	aldehyde dehydrogenase (NAD+) [EC:1.2.1.3]
CDS_2640_Unigene_6097	K00128 ALDH	aldehyde dehydrogenase (NAD+) [EC:1.2.1.3]
CDS_3084_Unigene_6925	K00128 ALDH	aldehyde dehydrogenase (NAD+) [EC:1.2.1.3]
CDS_40183_Unigene_63657	K14085 ALDH7A1	aldehyde dehydrogenase family 7 member A1 [EC:1.2.1.31 1.2.1.8 1.2.1.3]
CDS_665_Unigene_1557	K00016 LDH, ldh	L-lactate dehydrogenase [EC:1.1.1.27]
CDS_21308_Unigene_34943	K00102 dld, LDHD	D-lactate dehydrogenase (cytochrome) [EC:1.1.2.4]
CDS_5299_Unigene_11161	K01759 GLO1, gloA	lactoylglutathione lyase [EC:4.4.1.5]
CDS_5300_Unigene_11162	K01759 GLO1, gloA	lactoylglutathione lyase [EC:4.4.1.5]
CDS_5697_Unigene_11799	K01759 GLO1, gloA	lactoylglutathione lyase [EC:4.4.1.5]
CDS_32954_Unigene_51283	K01759 GLO1, gloA	lactoylglutathione lyase [EC:4.4.1.5]
CDS_32955_Unigene_51284	K01759 GLO1, gloA	lactoylglutathione lyase [EC:4.4.1.5]
CDS_8003_Unigene_15818	K01069 E3.1.2.6, gloB	hydroxyacylglutathione hydrolase [EC:3.1.2.6]
CDS_19106_Unigene_31896	K01069 E3.1.2.6, gloB	hydroxyacylglutathione hydrolase [EC:3.1.2.6]
CDS_8339_Unigene_16350	K18881 DJ1D	D-lactate dehydratase [EC:4.2.1.130]
CDS_1975_Unigene_4540	K18881 DJ1D	D-lactate dehydratase [EC:4.2.1.130]
CDS_675_Unigene_1612	K00028 E1.1.1.39	malate dehydrogenase (decarboxylating) [EC:1.1.1.39]
CDS_19217_Unigene_32044	K00028 E1.1.1.39	malate dehydrogenase (decarboxylating) [EC:1.1.1.39]
CDS_18908_Unigene_31592	K00029 E1.1.1.40, maeB	malate dehydrogenase (oxaloacetate-decarboxylating)(NADP+) [EC:1.1.1.40]
CDS_30868_Unigene_48256	K00029 E1.1.1.40, maeB	malate dehydrogenase (oxaloacetate-decarboxylating)(NADP+) [EC:1.1.1.40]
CDS_30869_Unigene_48257	K00029 E1.1.1.40, maeB	malate dehydrogenase (oxaloacetate-decarboxylating)(NADP+) [EC:1.1.1.40]
CDS_3011_Unigene_6773	K00029 E1.1.1.40, maeB	malate dehydrogenase (oxaloacetate-decarboxylating)(NADP+) [EC:1.1.1.40]
CDS_28339_Unigene_44701	K00025 MDH1	malate dehydrogenase [EC:1.1.1.37]
CDS_28340_Unigene_44702	K00025 MDH1	malate dehydrogenase [EC:1.1.1.37]
CDS_2145_Unigene_4851	K00025 MDH1	malate dehydrogenase [EC:1.1.1.37]
CDS_731_Unigene_1769	K00026 MDH2	malate dehydrogenase [EC:1.1.1.37]
CDS_9609_Unigene_18375	K00026 MDH2	malate dehydrogenase [EC:1.1.1.37]
CDS_23734_Unigene_38228	K00026 MDH2	malate dehydrogenase [EC:1.1.1.37]
CDS_23736_Unigene_38229	K00026 MDH2	malate dehydrogenase [EC:1.1.1.37]
CDS_25175_Unigene_40274	K00026 MDH2	malate dehydrogenase [EC:1.1.1.37]
CDS_25176_Unigene_40275	K00026 MDH2	malate dehydrogenase [EC:1.1.1.37]
CDS_31405_Unigene_48984	K00026 MDH2	malate dehydrogenase [EC:1.1.1.37]
CDS_31406_Unigene_48985	K00026 MDH2	malate dehydrogenase [EC:1.1.1.37]
CDS_39822_Unigene_62639	K00051 E1.1.1.82	malate dehydrogenase (NADP+) [EC:1.1.1.82]
CDS_39872_Unigene_62705	K01679 E4.2.1.2B, fumC	fumarate hydratase, class II [EC:4.2.1.2]
CDS_1007_Unigene_2304	K01595 ppc	phosphoenolpyruvate carboxylase [EC:4.1.1.31]
CDS_23049_Unigene_37343	K01595 ppc	phosphoenolpyruvate carboxylase [EC:4.1.1.31]
CDS_33038_Unigene_51418	K01595 ppc	phosphoenolpyruvate carboxylase [EC:4.1.1.31]
CDS_11357_Unigene_20997	K01610 E4.1.1.49, pckA	phosphoenolpyruvate carboxykinase (ATP) [EC:4.1.1.49]
CDS_970_Unigene_2247	K01006 ppdK	pyruvate, orthophosphate dikinase [EC:2.7.9.1]
CDS_1926_Unigene_4467	K01638 aceB, glcB	malate synthase [EC:2.3.3.9]
CDS_6520_Unigene_13116	K00626 E2.3.1.9, atoB	acetyl-CoA C-acetyltransferase [EC:2.3.1.9]
CDS_39236_Unigene_60875	K00626 E2.3.1.9, atoB	acetyl-CoA C-acetyltransferase [EC:2.3.1.9]
CDS_24305_Unigene_39058	K01649 leuA	2-isopropylmalate synthase [EC:2.3.3.13]
CDS_24306_Unigene_39059	K01649 leuA	2-isopropylmalate synthase [EC:2.3.3.13]
CDS_4472_Unigene_9612	K01649 leuA	2-isopropylmalate synthase [EC:2.3.3.13]
00630 Glyoxylate and dicarboxylate metabolism [PATH:ko00630]
CDS_1926_Unigene_4467	K01638 aceB, glcB	malate synthase [EC:2.3.3.9]
CDS_28339_Unigene_44701	K00025 MDH1	malate dehydrogenase [EC:1.1.1.37]
CDS_28340_Unigene_44702	K00025 MDH1	malate dehydrogenase [EC:1.1.1.37]
CDS_2145_Unigene_4851	K00025 MDH1	malate dehydrogenase [EC:1.1.1.37]
CDS_731_Unigene_1769	K00026 MDH2	malate dehydrogenase [EC:1.1.1.37]
CDS_9609_Unigene_18375	K00026 MDH2	malate dehydrogenase [EC:1.1.1.37]
CDS_23734_Unigene_38228	K00026 MDH2	malate dehydrogenase [EC:1.1.1.37]
CDS_23736_Unigene_38229	K00026 MDH2	malate dehydrogenase [EC:1.1.1.37]
CDS_25175_Unigene_40274	K00026 MDH2	malate dehydrogenase [EC:1.1.1.37]
CDS_25176_Unigene_40275	K00026 MDH2	malate dehydrogenase [EC:1.1.1.37]
CDS_31405_Unigene_48984	K00026 MDH2	malate dehydrogenase [EC:1.1.1.37]
CDS_31406_Unigene_48985	K00026 MDH2	malate dehydrogenase [EC:1.1.1.37]
CDS_40464_Unigene_64095	K01647 CS, gltA	citrate synthase [EC:2.3.3.1]
CDS_2823_Unigene_6421	K01647 CS, gltA	citrate synthase [EC:2.3.3.1]
CDS_3678_Unigene_7959	K01647 CS, gltA	citrate synthase [EC:2.3.3.1]
CDS_20033_Unigene_33172	K01681 ACO, acnA	aconitate hydratase [EC:4.2.1.3]
CDS_40223_Unigene_63706	K01681 ACO, acnA	aconitate hydratase [EC:4.2.1.3]
CDS_6520_Unigene_13116	K00626 E2.3.1.9, atoB	acetyl-CoA C-acetyltransferase [EC:2.3.1.9]
CDS_39236_Unigene_60875	K00626 E2.3.1.9, atoB	acetyl-CoA C-acetyltransferase [EC:2.3.1.9]
CDS_1442_Unigene_3154	K11517 HAO	(S)-2-hydroxy-acid oxidase [EC:1.1.3.15]
CDS_22799_Unigene_37004	K11517 HAO	(S)-2-hydroxy-acid oxidase [EC:1.1.3.15]
CDS_22800_Unigene_37005	K11517 HAO	(S)-2-hydroxy-acid oxidase [EC:1.1.3.15]
CDS_13829_Unigene_24480	K03781 katE, CAT, catB, srpA	catalase [EC:1.11.1.6]
CDS_13830_Unigene_24481	K03781 katE, CAT, catB, srpA	catalase [EC:1.11.1.6]
CDS_38960_Unigene_60123	K18121 GLYR	glyoxylate/succinic semialdehyde reductase [EC:1.1.1.79 1.1.1.-]
CDS_40029_Unigene_62975	K18121 GLYR	glyoxylate/succinic semialdehyde reductase [EC:1.1.1.79 1.1.1.-]
CDS_16244_Unigene_28006	K19269 PGP, PGLP	phosphoglycolate phosphatase [EC:3.1.3.18 3.1.3.48]
CDS_39941_Unigene_62810	K19269 PGP, PGLP	phosphoglycolate phosphatase [EC:3.1.3.18 3.1.3.48]
CDS_38293_Unigene_58616	K01601 rbcL	ribulose-bisphosphate carboxylase large chain [EC:4.1.1.39]
CDS_34474_Unigene_53470	K01602 rbcS	ribulose-bisphosphate carboxylase small chain [EC:4.1.1.39]
CDS_17148_Unigene_29250	K00830 AGXT	alanine-glyoxylate transaminase / serine-glyoxylate transaminase / serine-pyruvate transaminase [EC:2.6.1.44 2.6.1.45 2.6.1.51]
CDS_15179_Unigene_26375	K14272 GGAT	glutamate--glyoxylate aminotransferase [EC:2.6.1.4 2.6.1.2 2.6.1.44]
CDS_38_Unigene_88	K00284 E1.4.7.1	glutamate synthase (ferredoxin) [EC:1.4.7.1]
CDS_14068_Unigene_24839	K01915 glnA, GLUL	glutamine synthetase [EC:6.3.1.2]
CDS_14069_Unigene_24840	K01915 glnA, GLUL	glutamine synthetase [EC:6.3.1.2]
CDS_22727_Unigene_36917	K01915 glnA, GLUL	glutamine synthetase [EC:6.3.1.2]
CDS_22728_Unigene_36918	K01915 glnA, GLUL	glutamine synthetase [EC:6.3.1.2]
CDS_38349_Unigene_58700	K01915 glnA, GLUL	glutamine synthetase [EC:6.3.1.2]
CDS_12928_Unigene_23206	K00600 glyA, SHMT	glycine hydroxymethyltransferase [EC:2.1.2.1]
CDS_21619_Unigene_35449	K00600 glyA, SHMT	glycine hydroxymethyltransferase [EC:2.1.2.1]
CDS_21620_Unigene_35450	K00600 glyA, SHMT	glycine hydroxymethyltransferase [EC:2.1.2.1]
CDS_32376_Unigene_50454	K00600 glyA, SHMT	glycine hydroxymethyltransferase [EC:2.1.2.1]
CDS_32377_Unigene_50455	K00600 glyA, SHMT	glycine hydroxymethyltransferase [EC:2.1.2.1]
CDS_35870_Unigene_55354	K00600 glyA, SHMT	glycine hydroxymethyltransferase [EC:2.1.2.1]
CDS_35871_Unigene_55355	K00600 glyA, SHMT	glycine hydroxymethyltransferase [EC:2.1.2.1]
CDS_40287_Unigene_63791	K00600 glyA, SHMT	glycine hydroxymethyltransferase [EC:2.1.2.1]
CDS_19399_Unigene_32297	K00281 GLDC, gcvP	glycine dehydrogenase [EC:1.4.4.2]
CDS_893_Unigene_2136	K00605 gcvT, AMT	aminomethyltransferase [EC:2.1.2.10]
CDS_20295_Unigene_33483	K00382 DLD, lpd, pdhD	dihydrolipoamide dehydrogenase [EC:1.8.1.4]
CDS_20296_Unigene_33484	K00382 DLD, lpd, pdhD	dihydrolipoamide dehydrogenase [EC:1.8.1.4]
CDS_40050_Unigene_63014	K00382 DLD, lpd, pdhD	dihydrolipoamide dehydrogenase [EC:1.8.1.4]
CDS_10132_Unigene_19196	K02437 gcvH, GCSH	glycine cleavage system H protein
CDS_11552_Unigene_21267	K02437 gcvH, GCSH	glycine cleavage system H protein
CDS_11553_Unigene_21268	K02437 gcvH, GCSH	glycine cleavage system H protein
CDS_39423_Unigene_61617	K02437 gcvH, GCSH	glycine cleavage system H protein
CDS_5741_Unigene_11873	K15918 GLYK	D-glycerate 3-kinase [EC:2.7.1.31]
CDS_27925_Unigene_44136	K15893 HPR1	hydroxypyruvate reductase 1
CDS_27926_Unigene_44137	K15893 HPR1	hydroxypyruvate reductase 1
CDS_6602_Unigene_13275	K15919 HPR2	hydroxypyruvate reductase 2
CDS_7834_Unigene_15514	K15919 HPR2	hydroxypyruvate reductase 2
CDS_7984_Unigene_15795	K15919 HPR2	hydroxypyruvate reductase 2
CDS_8065_Unigene_15913	K15919 HPR2	hydroxypyruvate reductase 2
CDS_16222_Unigene_27979	K15919 HPR2	hydroxypyruvate reductase 2
CDS_19995_Unigene_33117	K15919 HPR2	hydroxypyruvate reductase 2
CDS_40014_Unigene_62954	K15919 HPR2	hydroxypyruvate reductase 2
CDS_38663_Unigene_59600	K00122 FDH	formate dehydrogenase [EC:1.2.1.2]
CDS_12365_Unigene_22440	K01433 purU	formyltetrahydrofolate deformylase [EC:3.5.1.10]
CDS_16945_Unigene_28970	K01455 E3.5.1.49	formamidase [EC:3.5.1.49]
00640 Propanoate metabolism [PATH:ko00640]
CDS_36308_Unigene_55915	K01895 ACSS, acs	acetyl-CoA synthetase [EC:6.2.1.1]
CDS_36309_Unigene_55916	K01895 ACSS, acs	acetyl-CoA synthetase [EC:6.2.1.1]
CDS_36310_Unigene_55917	K01895 ACSS, acs	acetyl-CoA synthetase [EC:6.2.1.1]
CDS_15464_Unigene_26826	K00166 BCKDHA, bkdA1	2-oxoisovalerate dehydrogenase E1 component alpha subunit [EC:1.2.4.4]
CDS_1317_Unigene_2847	K00166 BCKDHA, bkdA1	2-oxoisovalerate dehydrogenase E1 component alpha subunit [EC:1.2.4.4]
CDS_17157_Unigene_29271	K00166 BCKDHA, bkdA1	2-oxoisovalerate dehydrogenase E1 component alpha subunit [EC:1.2.4.4]
CDS_40259_Unigene_63747	K00167 BCKDHB, bkdA2	2-oxoisovalerate dehydrogenase E1 component beta subunit [EC:1.2.4.4]
CDS_2299_Unigene_5217	K09699 DBT, bkdB	2-oxoisovalerate dehydrogenase E2 component (dihydrolipoyl transacylase) [EC:2.3.1.168]
CDS_20295_Unigene_33483	K00382 DLD, lpd, pdhD	dihydrolipoamide dehydrogenase [EC:1.8.1.4]
CDS_20296_Unigene_33484	K00382 DLD, lpd, pdhD	dihydrolipoamide dehydrogenase [EC:1.8.1.4]
CDS_40050_Unigene_63014	K00382 DLD, lpd, pdhD	dihydrolipoamide dehydrogenase [EC:1.8.1.4]
CDS_2448_Unigene_5683	K00249 ACADM, acd	acyl-CoA dehydrogenase [EC:1.3.8.7]
CDS_9231_Unigene_17821	K05605 HIBCH	3-hydroxyisobutyryl-CoA hydrolase [EC:3.1.2.4]
CDS_16699_Unigene_28618	K05605 HIBCH	3-hydroxyisobutyryl-CoA hydrolase [EC:3.1.2.4]
CDS_1330_Unigene_2870	K05605 HIBCH	3-hydroxyisobutyryl-CoA hydrolase [EC:3.1.2.4]
CDS_223_Unigene_487	K05605 HIBCH	3-hydroxyisobutyryl-CoA hydrolase [EC:3.1.2.4]
CDS_2488_Unigene_5755	K05605 HIBCH	3-hydroxyisobutyryl-CoA hydrolase [EC:3.1.2.4]
CDS_38273_Unigene_58595	K11262 ACACA	acetyl-CoA carboxylase / biotin carboxylase 1 [EC:6.4.1.2 6.3.4.14]
CDS_31799_Unigene_49570	K01962 accA	acetyl-CoA carboxylase carboxyl transferase subunit alpha [EC:6.4.1.2]
CDS_31800_Unigene_49571	K01962 accA	acetyl-CoA carboxylase carboxyl transferase subunit alpha [EC:6.4.1.2]
CDS_3590_Unigene_7811	K01962 accA	acetyl-CoA carboxylase carboxyl transferase subunit alpha [EC:6.4.1.2]
CDS_12283_Unigene_22317	K02160 accB, bccP	acetyl-CoA carboxylase biotin carboxyl carrier protein
CDS_17360_Unigene_29527	K02160 accB, bccP	acetyl-CoA carboxylase biotin carboxyl carrier protein
CDS_17361_Unigene_29528	K02160 accB, bccP	acetyl-CoA carboxylase biotin carboxyl carrier protein
CDS_3653_Unigene_7923	K02160 accB, bccP	acetyl-CoA carboxylase biotin carboxyl carrier protein
CDS_35037_Unigene_54244	K01961 accC	acetyl-CoA carboxylase, biotin carboxylase subunit [EC:6.4.1.2 6.3.4.14]
CDS_11217_Unigene_20773	K01578 MLYCD	malonyl-CoA decarboxylase [EC:4.1.1.9]
CDS_10115_Unigene_19166	K01899 LSC1	succinyl-CoA synthetase alpha subunit [EC:6.2.1.4 6.2.1.5]
CDS_29503_Unigene_46272	K01899 LSC1	succinyl-CoA synthetase alpha subunit [EC:6.2.1.4 6.2.1.5]
CDS_13098_Unigene_23449	K01900 LSC2	succinyl-CoA synthetase beta subunit [EC:6.2.1.4 6.2.1.5]
CDS_29788_Unigene_46650	K00140 mmsA, iolA, ALDH6A1	malonate-semialdehyde dehydrogenase (acetylating) / methylmalonate-semialdehyde dehydrogenase [EC:1.2.1.18 1.2.1.27]
CDS_29791_Unigene_46651	K00140 mmsA, iolA, ALDH6A1	malonate-semialdehyde dehydrogenase (acetylating) / methylmalonate-semialdehyde dehydrogenase [EC:1.2.1.18 1.2.1.27]
CDS_38680_Unigene_59626	K00140 mmsA, iolA, ALDH6A1	malonate-semialdehyde dehydrogenase (acetylating) / methylmalonate-semialdehyde dehydrogenase [EC:1.2.1.18 1.2.1.27]
CDS_665_Unigene_1557	K00016 LDH, ldh	L-lactate dehydrogenase [EC:1.1.1.27]
CDS_6520_Unigene_13116	K00626 E2.3.1.9, atoB	acetyl-CoA C-acetyltransferase [EC:2.3.1.9]
CDS_39236_Unigene_60875	K00626 E2.3.1.9, atoB	acetyl-CoA C-acetyltransferase [EC:2.3.1.9]
00650 Butanoate metabolism [PATH:ko00650]
CDS_6520_Unigene_13116	K00626 E2.3.1.9, atoB	acetyl-CoA C-acetyltransferase [EC:2.3.1.9]
CDS_39236_Unigene_60875	K00626 E2.3.1.9, atoB	acetyl-CoA C-acetyltransferase [EC:2.3.1.9]
CDS_18599_Unigene_31203	K00074 paaH, hbd, fadB, mmgB	3-hydroxybutyryl-CoA dehydrogenase [EC:1.1.1.157]
CDS_18601_Unigene_31204	K00074 paaH, hbd, fadB, mmgB	3-hydroxybutyryl-CoA dehydrogenase [EC:1.1.1.157]
CDS_14382_Unigene_25313	K01580 E4.1.1.15, gadB, gadA, GAD	glutamate decarboxylase [EC:4.1.1.15]
CDS_15689_Unigene_27140	K01580 E4.1.1.15, gadB, gadA, GAD	glutamate decarboxylase [EC:4.1.1.15]
CDS_38690_Unigene_59638	K16871 POP2	4-aminobutyrate---pyruvate transaminase [EC:2.6.1.96]
CDS_39134_Unigene_60709	K17761 SSADH	succinate-semialdehyde dehydrogenase, mitochondrial [EC:1.2.1.24]
CDS_38960_Unigene_60123	K18121 GLYR	glyoxylate/succinic semialdehyde reductase [EC:1.1.1.79 1.1.1.-]
CDS_40029_Unigene_62975	K18121 GLYR	glyoxylate/succinic semialdehyde reductase [EC:1.1.1.79 1.1.1.-]
CDS_31699_Unigene_49415	K01641 E2.3.3.10	hydroxymethylglutaryl-CoA synthase [EC:2.3.3.10]
CDS_31700_Unigene_49416	K01641 E2.3.3.10	hydroxymethylglutaryl-CoA synthase [EC:2.3.3.10]
CDS_31701_Unigene_49417	K01641 E2.3.3.10	hydroxymethylglutaryl-CoA synthase [EC:2.3.3.10]
CDS_6196_Unigene_12594	K01640 E4.1.3.4, HMGCL, hmgL	hydroxymethylglutaryl-CoA lyase [EC:4.1.3.4]
CDS_32474_Unigene_50603	K01640 E4.1.3.4, HMGCL, hmgL	hydroxymethylglutaryl-CoA lyase [EC:4.1.3.4]
CDS_28400_Unigene_44790	K01652 E2.2.1.6L, ilvB, ilvG, ilvI	acetolactate synthase I/II/III large subunit [EC:2.2.1.6]
CDS_28402_Unigene_44792	K01652 E2.2.1.6L, ilvB, ilvG, ilvI	acetolactate synthase I/II/III large subunit [EC:2.2.1.6]
CDS_5782_Unigene_11937	K01653 E2.2.1.6S, ilvH, ilvN	acetolactate synthase I/III small subunit [EC:2.2.1.6]
CDS_11837_Unigene_21711	K01653 E2.2.1.6S, ilvH, ilvN	acetolactate synthase I/III small subunit [EC:2.2.1.6]
00660 C5-Branched dibasic acid metabolism [PATH:ko00660]
CDS_28400_Unigene_44790	K01652 E2.2.1.6L, ilvB, ilvG, ilvI	acetolactate synthase I/II/III large subunit [EC:2.2.1.6]
CDS_28402_Unigene_44792	K01652 E2.2.1.6L, ilvB, ilvG, ilvI	acetolactate synthase I/II/III large subunit [EC:2.2.1.6]
CDS_5782_Unigene_11937	K01653 E2.2.1.6S, ilvH, ilvN	acetolactate synthase I/III small subunit [EC:2.2.1.6]
CDS_11837_Unigene_21711	K01653 E2.2.1.6S, ilvH, ilvN	acetolactate synthase I/III small subunit [EC:2.2.1.6]
CDS_22414_Unigene_36534	K01703 leuC	3-isopropylmalate/(R)-2-methylmalate dehydratase large subunit [EC:4.2.1.33 4.2.1.35]
CDS_3122_Unigene_7003	K01703 leuC	3-isopropylmalate/(R)-2-methylmalate dehydratase large subunit [EC:4.2.1.33 4.2.1.35]
CDS_40258_Unigene_63746	K01704 leuD	3-isopropylmalate/(R)-2-methylmalate dehydratase small subunit [EC:4.2.1.33 4.2.1.35]
CDS_7101_Unigene_14142	K00052 leuB	3-isopropylmalate dehydrogenase [EC:1.1.1.85]
00562 Inositol phosphate metabolism [PATH:ko00562]
CDS_40295_Unigene_63805	K00914 PIK3C3, VPS34	phosphatidylinositol 3-kinase [EC:2.7.1.137]
CDS_7941_Unigene_15728	K18081 MTMR1_2	myotubularin-related protein 1/2 [EC:3.1.3.64 3.1.3.95]
CDS_38052_Unigene_58279	K00888 PI4KA	phosphatidylinositol 4-kinase A [EC:2.7.1.67]
CDS_38055_Unigene_58281	K00888 PI4KA	phosphatidylinositol 4-kinase A [EC:2.7.1.67]
CDS_37801_Unigene_57935	K19801 PI4KB	phosphatidylinositol 4-kinase B [EC:2.7.1.67]
CDS_37803_Unigene_57936	K19801 PI4KB	phosphatidylinositol 4-kinase B [EC:2.7.1.67]
CDS_37804_Unigene_57937	K19801 PI4KB	phosphatidylinositol 4-kinase B [EC:2.7.1.67]
CDS_37805_Unigene_57938	K19801 PI4KB	phosphatidylinositol 4-kinase B [EC:2.7.1.67]
CDS_7574_Unigene_15027	K00889 PIP5K	1-phosphatidylinositol-4-phosphate 5-kinase [EC:2.7.1.68]
CDS_34564_Unigene_53635	K00889 PIP5K	1-phosphatidylinositol-4-phosphate 5-kinase [EC:2.7.1.68]
CDS_34565_Unigene_53636	K00889 PIP5K	1-phosphatidylinositol-4-phosphate 5-kinase [EC:2.7.1.68]
CDS_34566_Unigene_53637	K00889 PIP5K	1-phosphatidylinositol-4-phosphate 5-kinase [EC:2.7.1.68]
CDS_34567_Unigene_53638	K00889 PIP5K	1-phosphatidylinositol-4-phosphate 5-kinase [EC:2.7.1.68]
CDS_37053_Unigene_56938	K00889 PIP5K	1-phosphatidylinositol-4-phosphate 5-kinase [EC:2.7.1.68]
CDS_37054_Unigene_56939	K00889 PIP5K	1-phosphatidylinositol-4-phosphate 5-kinase [EC:2.7.1.68]
CDS_17085_Unigene_29169	K01110 PTEN	phosphatidylinositol-3,4,5-trisphosphate 3-phosphatase and dual-specificity protein phosphatase PTEN [EC:3.1.3.16 3.1.3.48 3.1.3.67]
CDS_17088_Unigene_29171	K01110 PTEN	phosphatidylinositol-3,4,5-trisphosphate 3-phosphatase and dual-specificity protein phosphatase PTEN [EC:3.1.3.16 3.1.3.48 3.1.3.67]
CDS_13451_Unigene_23935	K00921 PIKFYVE, FAB1	1-phosphatidylinositol-3-phosphate 5-kinase [EC:2.7.1.150]
CDS_22864_Unigene_37095	K00921 PIKFYVE, FAB1	1-phosphatidylinositol-3-phosphate 5-kinase [EC:2.7.1.150]
CDS_22866_Unigene_37096	K00921 PIKFYVE, FAB1	1-phosphatidylinositol-3-phosphate 5-kinase [EC:2.7.1.150]
CDS_26957_Unigene_42708	K00921 PIKFYVE, FAB1	1-phosphatidylinositol-3-phosphate 5-kinase [EC:2.7.1.150]
CDS_26958_Unigene_42709	K00921 PIKFYVE, FAB1	1-phosphatidylinositol-3-phosphate 5-kinase [EC:2.7.1.150]
CDS_26959_Unigene_42710	K00921 PIKFYVE, FAB1	1-phosphatidylinositol-3-phosphate 5-kinase [EC:2.7.1.150]
CDS_34987_Unigene_54168	K00921 PIKFYVE, FAB1	1-phosphatidylinositol-3-phosphate 5-kinase [EC:2.7.1.150]
CDS_5022_Unigene_10671	K05857 PLCD	phosphatidylinositol phospholipase C, delta [EC:3.1.4.11]
CDS_948_Unigene_2212	K05857 PLCD	phosphatidylinositol phospholipase C, delta [EC:3.1.4.11]
CDS_19107_Unigene_31900	K05857 PLCD	phosphatidylinositol phospholipase C, delta [EC:3.1.4.11]
CDS_19108_Unigene_31901	K05857 PLCD	phosphatidylinositol phospholipase C, delta [EC:3.1.4.11]
CDS_10702_Unigene_20022	K01114 plcC	phospholipase C [EC:3.1.4.3]
CDS_2601_Unigene_6006	K01114 plcC	phospholipase C [EC:3.1.4.3]
CDS_39799_Unigene_62607	K01114 plcC	phospholipase C [EC:3.1.4.3]
CDS_40182_Unigene_63656	K01114 plcC	phospholipase C [EC:3.1.4.3]
CDS_17730_Unigene_30052	K01092 E3.1.3.25, IMPA, suhB	myo-inositol-1(or 4)-monophosphatase [EC:3.1.3.25]
CDS_2953_Unigene_6680	K10047 VTC4	inositol-phosphate phosphatase / L-galactose 1-phosphate phosphatase [EC:3.1.3.25 3.1.3.93]
CDS_4468_Unigene_9606	K10047 VTC4	inositol-phosphate phosphatase / L-galactose 1-phosphate phosphatase [EC:3.1.3.25 3.1.3.93]
CDS_443_Unigene_979	K18649 IMPL2	inositol-phosphate phosphatase / L-galactose 1-phosphate phosphatase / histidinol-phosphatase [EC:3.1.3.25 3.1.3.93 3.1.3.15]
CDS_28544_Unigene_44995	K00999 CDIPT	CDP-diacylglycerol--inositol 3-phosphatidyltransferase [EC:2.7.8.11]
CDS_28545_Unigene_44996	K00999 CDIPT	CDP-diacylglycerol--inositol 3-phosphatidyltransferase [EC:2.7.8.11]
CDS_29025_Unigene_45563	K01858 INO1, ISYNA1	myo-inositol-1-phosphate synthase [EC:5.5.1.4]
CDS_29026_Unigene_45564	K01858 INO1, ISYNA1	myo-inositol-1-phosphate synthase [EC:5.5.1.4]
CDS_14436_Unigene_25400	K15422 SAL	3'(2'), 5'-bisphosphate nucleotidase / inositol polyphosphate 1-phosphatase [EC:3.1.3.7 3.1.3.57]
CDS_38238_Unigene_58552	K19517 MIK	1D-myo-inositol 3-kinase [EC:2.7.1.64]
CDS_13367_Unigene_23829	K03103 MINPP1	multiple inositol-polyphosphate phosphatase / 2,3-bisphosphoglycerate 3-phosphatase [EC:3.1.3.62 3.1.3.80]
CDS_18042_Unigene_30465	K00913 ITPK1	inositol-1,3,4-trisphosphate 5/6-kinase / inositol-tetrakisphosphate 1-kinase [EC:2.7.1.159 2.7.1.134]
CDS_25513_Unigene_40703	K00913 ITPK1	inositol-1,3,4-trisphosphate 5/6-kinase / inositol-tetrakisphosphate 1-kinase [EC:2.7.1.159 2.7.1.134]
CDS_36463_Unigene_56126	K00913 ITPK1	inositol-1,3,4-trisphosphate 5/6-kinase / inositol-tetrakisphosphate 1-kinase [EC:2.7.1.159 2.7.1.134]
CDS_36464_Unigene_56127	K00913 ITPK1	inositol-1,3,4-trisphosphate 5/6-kinase / inositol-tetrakisphosphate 1-kinase [EC:2.7.1.159 2.7.1.134]
CDS_36466_Unigene_56128	K00913 ITPK1	inositol-1,3,4-trisphosphate 5/6-kinase / inositol-tetrakisphosphate 1-kinase [EC:2.7.1.159 2.7.1.134]
CDS_36468_Unigene_56130	K00913 ITPK1	inositol-1,3,4-trisphosphate 5/6-kinase / inositol-tetrakisphosphate 1-kinase [EC:2.7.1.159 2.7.1.134]
CDS_36469_Unigene_56131	K00913 ITPK1	inositol-1,3,4-trisphosphate 5/6-kinase / inositol-tetrakisphosphate 1-kinase [EC:2.7.1.159 2.7.1.134]
CDS_36470_Unigene_56132	K00913 ITPK1	inositol-1,3,4-trisphosphate 5/6-kinase / inositol-tetrakisphosphate 1-kinase [EC:2.7.1.159 2.7.1.134]
CDS_36471_Unigene_56133	K00913 ITPK1	inositol-1,3,4-trisphosphate 5/6-kinase / inositol-tetrakisphosphate 1-kinase [EC:2.7.1.159 2.7.1.134]
CDS_39878_Unigene_62713	K00913 ITPK1	inositol-1,3,4-trisphosphate 5/6-kinase / inositol-tetrakisphosphate 1-kinase [EC:2.7.1.159 2.7.1.134]
CDS_23482_Unigene_37924	K00915 IPMK, IPK2	inositol-polyphosphate multikinase [EC:2.7.1.140 2.7.1.151]
CDS_10726_Unigene_20054	K10572 IPPK	inositol-pentakisphosphate 2-kinase [EC:2.7.1.158]
CDS_5684_Unigene_11783	K00469 MIOX	inositol oxygenase [EC:1.13.99.1]
CDS_5685_Unigene_11784	K00469 MIOX	inositol oxygenase [EC:1.13.99.1]
CDS_8961_Unigene_17391	K00469 MIOX	inositol oxygenase [EC:1.13.99.1]
CDS_29788_Unigene_46650	K00140 mmsA, iolA, ALDH6A1	malonate-semialdehyde dehydrogenase (acetylating) / methylmalonate-semialdehyde dehydrogenase [EC:1.2.1.18 1.2.1.27]
CDS_29791_Unigene_46651	K00140 mmsA, iolA, ALDH6A1	malonate-semialdehyde dehydrogenase (acetylating) / methylmalonate-semialdehyde dehydrogenase [EC:1.2.1.18 1.2.1.27]
CDS_38680_Unigene_59626	K00140 mmsA, iolA, ALDH6A1	malonate-semialdehyde dehydrogenase (acetylating) / methylmalonate-semialdehyde dehydrogenase [EC:1.2.1.18 1.2.1.27]
CDS_17495_Unigene_29710	K01803 TPI, tpiA	triosephosphate isomerase (TIM) [EC:5.3.1.1]
CDS_17496_Unigene_29711	K01803 TPI, tpiA	triosephosphate isomerase (TIM) [EC:5.3.1.1]
CDS_17497_Unigene_29712	K01803 TPI, tpiA	triosephosphate isomerase (TIM) [EC:5.3.1.1]
CDS_19326_Unigene_32207	K01803 TPI, tpiA	triosephosphate isomerase (TIM) [EC:5.3.1.1]
CDS_19327_Unigene_32208	K01803 TPI, tpiA	triosephosphate isomerase (TIM) [EC:5.3.1.1]
Energy metabolism
00190 Oxidative phosphorylation [PATH:ko00190]
CDS_33451_Unigene_52076	K05573 ndhB	NAD(P)H-quinone oxidoreductase subunit 2 [EC:1.6.5.3]
CDS_33452_Unigene_52078	K05573 ndhB	NAD(P)H-quinone oxidoreductase subunit 2 [EC:1.6.5.3]
CDS_23707_Unigene_38190	K05574 ndhC	NAD(P)H-quinone oxidoreductase subunit 3 [EC:1.6.5.3]
CDS_33944_Unigene_52767	K03934 NDUFS1	NADH dehydrogenase (ubiquinone) Fe-S protein 1 [EC:1.6.5.3 1.6.99.3]
CDS_33945_Unigene_52768	K03934 NDUFS1	NADH dehydrogenase (ubiquinone) Fe-S protein 1 [EC:1.6.5.3 1.6.99.3]
CDS_21071_Unigene_34601	K03937 NDUFS4	NADH dehydrogenase (ubiquinone) Fe-S protein 4
CDS_14138_Unigene_24958	K03938 NDUFS5	NADH dehydrogenase (ubiquinone) Fe-S protein 5
CDS_32896_Unigene_51210	K03939 NDUFS6	NADH dehydrogenase (ubiquinone) Fe-S protein 6
CDS_39376_Unigene_61298	K03939 NDUFS6	NADH dehydrogenase (ubiquinone) Fe-S protein 6
CDS_17743_Unigene_30064	K03941 NDUFS8	NADH dehydrogenase (ubiquinone) Fe-S protein 8 [EC:1.6.5.3 1.6.99.3]
CDS_29315_Unigene_46034	K03942 NDUFV1	NADH dehydrogenase (ubiquinone) flavoprotein 1 [EC:1.6.5.3 1.6.99.3]
CDS_29316_Unigene_46035	K03942 NDUFV1	NADH dehydrogenase (ubiquinone) flavoprotein 1 [EC:1.6.5.3 1.6.99.3]
CDS_21884_Unigene_35821	K03943 NDUFV2	NADH dehydrogenase (ubiquinone) flavoprotein 2 [EC:1.6.5.3 1.6.99.3]
CDS_27575_Unigene_43627	K03949 NDUFA5	NADH dehydrogenase (ubiquinone) 1 alpha subcomplex subunit 5
CDS_6733_Unigene_13534	K03950 NDUFA6	NADH dehydrogenase (ubiquinone) 1 alpha subcomplex subunit 6
CDS_9544_Unigene_18291	K03952 NDUFA8	NADH dehydrogenase (ubiquinone) 1 alpha subcomplex subunit 8
CDS_9545_Unigene_18292	K03952 NDUFA8	NADH dehydrogenase (ubiquinone) 1 alpha subcomplex subunit 8
CDS_27611_Unigene_43691	K03953 NDUFA9	NADH dehydrogenase (ubiquinone) 1 alpha subcomplex subunit 9
CDS_5717_Unigene_11835	K03955 NDUFAB1	NADH dehydrogenase (ubiquinone) 1 alpha/beta subcomplex 1
CDS_18767_Unigene_31415	K03955 NDUFAB1	NADH dehydrogenase (ubiquinone) 1 alpha/beta subcomplex 1
CDS_18768_Unigene_31416	K03955 NDUFAB1	NADH dehydrogenase (ubiquinone) 1 alpha/beta subcomplex 1
CDS_2001_Unigene_4576	K03955 NDUFAB1	NADH dehydrogenase (ubiquinone) 1 alpha/beta subcomplex 1
CDS_32985_Unigene_51332	K03955 NDUFAB1	NADH dehydrogenase (ubiquinone) 1 alpha/beta subcomplex 1
CDS_18148_Unigene_30592	K11352 NDUFA12	NADH dehydrogenase (ubiquinone) 1 alpha subcomplex subunit 12
CDS_19256_Unigene_32112	K11353 NDUFA13	NADH dehydrogenase (ubiquinone) 1 alpha subcomplex subunit 13
CDS_16332_Unigene_28127	K03963 NDUFB7	NADH dehydrogenase (ubiquinone) 1 beta subcomplex subunit 7
CDS_20915_Unigene_34338	K03965 NDUFB9	NADH dehydrogenase (ubiquinone) 1 beta subcomplex subunit 9
CDS_15237_Unigene_26474	K03966 NDUFB10	NADH dehydrogenase (ubiquinone) 1 beta subcomplex subunit 10
CDS_15238_Unigene_26475	K03966 NDUFB10	NADH dehydrogenase (ubiquinone) 1 beta subcomplex subunit 10
CDS_36014_Unigene_55523	K00234 SDHA, SDH1	succinate dehydrogenase (ubiquinone) flavoprotein subunit [EC:1.3.5.1]
CDS_36015_Unigene_55524	K00234 SDHA, SDH1	succinate dehydrogenase (ubiquinone) flavoprotein subunit [EC:1.3.5.1]
CDS_20444_Unigene_33701	K00235 SDHB, SDH2	succinate dehydrogenase (ubiquinone) iron-sulfur subunit [EC:1.3.5.1]
CDS_20445_Unigene_33702	K00235 SDHB, SDH2	succinate dehydrogenase (ubiquinone) iron-sulfur subunit [EC:1.3.5.1]
CDS_8691_Unigene_16955	K00411 UQCRFS1, RIP1, petA	ubiquinol-cytochrome c reductase iron-sulfur subunit [EC:1.10.2.2]
CDS_8692_Unigene_16956	K00411 UQCRFS1, RIP1, petA	ubiquinol-cytochrome c reductase iron-sulfur subunit [EC:1.10.2.2]
CDS_11939_Unigene_21868	K00411 UQCRFS1, RIP1, petA	ubiquinol-cytochrome c reductase iron-sulfur subunit [EC:1.10.2.2]
CDS_39208_Unigene_60820	K00411 UQCRFS1, RIP1, petA	ubiquinol-cytochrome c reductase iron-sulfur subunit [EC:1.10.2.2]
CDS_4512_Unigene_9710	K00411 UQCRFS1, RIP1, petA	ubiquinol-cytochrome c reductase iron-sulfur subunit [EC:1.10.2.2]
CDS_90_Unigene_198	K00413 CYC1, CYT1, petC	ubiquinol-cytochrome c reductase cytochrome c1 subunit
CDS_15545_Unigene_26944	K00413 CYC1, CYT1, petC	ubiquinol-cytochrome c reductase cytochrome c1 subunit
CDS_15925_Unigene_27496	K00413 CYC1, CYT1, petC	ubiquinol-cytochrome c reductase cytochrome c1 subunit
CDS_16212_Unigene_27964	K00417 QCR7, UQCRB	ubiquinol-cytochrome c reductase subunit 7
CDS_16213_Unigene_27965	K00417 QCR7, UQCRB	ubiquinol-cytochrome c reductase subunit 7
CDS_38535_Unigene_59035	K00417 QCR7, UQCRB	ubiquinol-cytochrome c reductase subunit 7
CDS_15522_Unigene_26907	K00419 QCR9, UCRC	ubiquinol-cytochrome c reductase subunit 9
CDS_5670_Unigene_11760	K02257 COX10	protoheme IX farnesyltransferase [EC:2.5.1.-]
CDS_16892_Unigene_28901	K02265 COX5B	cytochrome c oxidase subunit 5b
CDS_16893_Unigene_28902	K02265 COX5B	cytochrome c oxidase subunit 5b
CDS_16894_Unigene_28903	K02265 COX5B	cytochrome c oxidase subunit 5b
CDS_16895_Unigene_28904	K02265 COX5B	cytochrome c oxidase subunit 5b
CDS_16896_Unigene_28905	K02265 COX5B	cytochrome c oxidase subunit 5b
CDS_16897_Unigene_28906	K02265 COX5B	cytochrome c oxidase subunit 5b
CDS_2221_Unigene_4998	K02265 COX5B	cytochrome c oxidase subunit 5b
CDS_2824_Unigene_6423	K02266 COX6A	cytochrome c oxidase subunit 6a
CDS_8920_Unigene_17326	K02267 COX6B	cytochrome c oxidase subunit 6b
CDS_8921_Unigene_17327	K02267 COX6B	cytochrome c oxidase subunit 6b
CDS_13327_Unigene_23785	K02267 COX6B	cytochrome c oxidase subunit 6b
CDS_17779_Unigene_30107	K02258 COX11	cytochrome c oxidase assembly protein subunit 11
CDS_7219_Unigene_14395	K02259 COX15	cytochrome c oxidase assembly protein subunit 15
CDS_250_Unigene_543	K02111 ATPF1A, atpA	F-type H+-transporting ATPase subunit alpha [EC:3.6.3.14]
CDS_14856_Unigene_25977	K02115 ATPF1G, atpG	F-type H+-transporting ATPase subunit gamma
CDS_14857_Unigene_25978	K02115 ATPF1G, atpG	F-type H+-transporting ATPase subunit gamma
CDS_38342_Unigene_58691	K02115 ATPF1G, atpG	F-type H+-transporting ATPase subunit gamma
CDS_25228_Unigene_40328	K02113 ATPF1D, atpH	F-type H+-transporting ATPase subunit delta
CDS_25654_Unigene_40870	K02113 ATPF1D, atpH	F-type H+-transporting ATPase subunit delta
CDS_40469_Unigene_64111	K02113 ATPF1D, atpH	F-type H+-transporting ATPase subunit delta
CDS_8587_Unigene_16787	K02114 ATPF1E, atpC	F-type H+-transporting ATPase subunit epsilon
CDS_32447_Unigene_50555	K02109 ATPF0B, atpF	F-type H+-transporting ATPase subunit b
CDS_39058_Unigene_60615	K02109 ATPF0B, atpF	F-type H+-transporting ATPase subunit b
CDS_4140_Unigene_9038	K02109 ATPF0B, atpF	F-type H+-transporting ATPase subunit b
CDS_6161_Unigene_12542	K02110 ATPF0C, atpE	F-type H+-transporting ATPase subunit c
CDS_12052_Unigene_22013	K02133 ATPeF1B, ATP5B, ATP2	F-type H+-transporting ATPase subunit beta [EC:3.6.3.14]
CDS_33227_Unigene_51710	K02133 ATPeF1B, ATP5B, ATP2	F-type H+-transporting ATPase subunit beta [EC:3.6.3.14]
CDS_33228_Unigene_51711	K02133 ATPeF1B, ATP5B, ATP2	F-type H+-transporting ATPase subunit beta [EC:3.6.3.14]
CDS_30527_Unigene_47735	K02136 ATPeF1G, ATP5C1, ATP3	F-type H+-transporting ATPase subunit gamma
CDS_30528_Unigene_47736	K02136 ATPeF1G, ATP5C1, ATP3	F-type H+-transporting ATPase subunit gamma
CDS_5163_Unigene_10894	K02134 ATPeF1D, ATP5D, ATP16	F-type H+-transporting ATPase subunit delta
CDS_5908_Unigene_12141	K02134 ATPeF1D, ATP5D, ATP16	F-type H+-transporting ATPase subunit delta
CDS_16637_Unigene_28515	K02137 ATPeF0O, ATP5O, ATP5	F-type H+-transporting ATPase subunit O
CDS_16638_Unigene_28516	K02137 ATPeF0O, ATP5O, ATP5	F-type H+-transporting ATPase subunit O
CDS_14988_Unigene_26142	K02138 ATPeF0D, ATP5H, ATP7	F-type H+-transporting ATPase subunit d
CDS_14989_Unigene_26143	K02138 ATPeF0D, ATP5H, ATP7	F-type H+-transporting ATPase subunit d
CDS_14990_Unigene_26144	K02138 ATPeF0D, ATP5H, ATP7	F-type H+-transporting ATPase subunit d
CDS_14991_Unigene_26145	K02138 ATPeF0D, ATP5H, ATP7	F-type H+-transporting ATPase subunit d
CDS_21474_Unigene_35234	K02140 ATPeFG, ATP5L, ATP20	F-type H+-transporting ATPase subunit g
CDS_37585_Unigene_57666	K02145 ATPeV1A, ATP6A	V-type H+-transporting ATPase subunit A [EC:3.6.3.14]
CDS_37586_Unigene_57667	K02145 ATPeV1A, ATP6A	V-type H+-transporting ATPase subunit A [EC:3.6.3.14]
CDS_35957_Unigene_55453	K02147 ATPeV1B, ATP6B	V-type H+-transporting ATPase subunit B
CDS_35958_Unigene_55454	K02147 ATPeV1B, ATP6B	V-type H+-transporting ATPase subunit B
CDS_18411_Unigene_30941	K02148 ATPeV1C, ATP6C	V-type H+-transporting ATPase subunit C
CDS_18412_Unigene_30942	K02148 ATPeV1C, ATP6C	V-type H+-transporting ATPase subunit C
CDS_10553_Unigene_19815	K02149 ATPeV1D, ATP6M	V-type H+-transporting ATPase subunit D
CDS_10554_Unigene_19816	K02149 ATPeV1D, ATP6M	V-type H+-transporting ATPase subunit D
CDS_24264_Unigene_39012	K02150 ATPeV1E, ATP6E	V-type H+-transporting ATPase subunit E
CDS_24265_Unigene_39013	K02150 ATPeV1E, ATP6E	V-type H+-transporting ATPase subunit E
CDS_23202_Unigene_37536	K02151 ATPeV1F, ATP6S14	V-type H+-transporting ATPase subunit F
CDS_7250_Unigene_14457	K02152 ATPeV1G, ATP6G	V-type H+-transporting ATPase subunit G
CDS_9656_Unigene_18447	K02152 ATPeV1G, ATP6G	V-type H+-transporting ATPase subunit G
CDS_9657_Unigene_18448	K02152 ATPeV1G, ATP6G	V-type H+-transporting ATPase subunit G
CDS_33418_Unigene_52021	K02144 ATPeV1H	V-type H+-transporting ATPase subunit H
CDS_33419_Unigene_52022	K02144 ATPeV1H	V-type H+-transporting ATPase subunit H
CDS_33420_Unigene_52023	K02144 ATPeV1H	V-type H+-transporting ATPase subunit H
CDS_2033_Unigene_4627	K02154 ATPeV0A, ATP6N	V-type H+-transporting ATPase subunit a
CDS_30881_Unigene_48274	K02154 ATPeV0A, ATP6N	V-type H+-transporting ATPase subunit a
CDS_30884_Unigene_48276	K02154 ATPeV0A, ATP6N	V-type H+-transporting ATPase subunit a
CDS_14748_Unigene_25842	K02155 ATPeV0C, ATP6L	V-type H+-transporting ATPase 16kDa proteolipid subunit
CDS_14750_Unigene_25844	K02155 ATPeV0C, ATP6L	V-type H+-transporting ATPase 16kDa proteolipid subunit
CDS_18747_Unigene_31386	K02155 ATPeV0C, ATP6L	V-type H+-transporting ATPase 16kDa proteolipid subunit
CDS_24560_Unigene_39411	K02155 ATPeV0C, ATP6L	V-type H+-transporting ATPase 16kDa proteolipid subunit
CDS_24561_Unigene_39412	K02155 ATPeV0C, ATP6L	V-type H+-transporting ATPase 16kDa proteolipid subunit
CDS_24562_Unigene_39413	K02155 ATPeV0C, ATP6L	V-type H+-transporting ATPase 16kDa proteolipid subunit
CDS_24563_Unigene_39414	K02155 ATPeV0C, ATP6L	V-type H+-transporting ATPase 16kDa proteolipid subunit
CDS_24564_Unigene_39415	K02155 ATPeV0C, ATP6L	V-type H+-transporting ATPase 16kDa proteolipid subunit
CDS_14553_Unigene_25578	K03661 ATPeV0B, ATP6F	V-type H+-transporting ATPase 21kDa proteolipid subunit
CDS_1829_Unigene_4313	K03661 ATPeV0B, ATP6F	V-type H+-transporting ATPase 21kDa proteolipid subunit
CDS_31717_Unigene_49449	K02146 ATPeV0D, ATP6D	V-type H+-transporting ATPase subunit d
CDS_31718_Unigene_49450	K02146 ATPeV0D, ATP6D	V-type H+-transporting ATPase subunit d
CDS_4421_Unigene_9538	K02146 ATPeV0D, ATP6D	V-type H+-transporting ATPase subunit d
CDS_24975_Unigene_40019	K01535 PMA1, PMA2	H+-transporting ATPase [EC:3.6.3.6]
CDS_28713_Unigene_45188	K01535 PMA1, PMA2	H+-transporting ATPase [EC:3.6.3.6]
CDS_28714_Unigene_45189	K01535 PMA1, PMA2	H+-transporting ATPase [EC:3.6.3.6]
CDS_37466_Unigene_57477	K01535 PMA1, PMA2	H+-transporting ATPase [EC:3.6.3.6]
CDS_7796_Unigene_15438	K01507 ppa	inorganic pyrophosphatase [EC:3.6.1.1]
CDS_8124_Unigene_16007	K01507 ppa	inorganic pyrophosphatase [EC:3.6.1.1]
CDS_959_Unigene_2229	K01507 ppa	inorganic pyrophosphatase [EC:3.6.1.1]
CDS_15596_Unigene_27015	K01507 ppa	inorganic pyrophosphatase [EC:3.6.1.1]
CDS_15998_Unigene_27597	K01507 ppa	inorganic pyrophosphatase [EC:3.6.1.1]
CDS_28992_Unigene_45521	K01507 ppa	inorganic pyrophosphatase [EC:3.6.1.1]
CDS_38347_Unigene_58697	K01507 ppa	inorganic pyrophosphatase [EC:3.6.1.1]
CDS_3583_Unigene_7805	K01507 ppa	inorganic pyrophosphatase [EC:3.6.1.1]
00195 Photosynthesis [PATH:ko00195]
CDS_40331_Unigene_63862	K02703 psbA	photosystem II P680 reaction center D1 protein [EC:1.10.3.9]
CDS_34935_Unigene_54102	K02704 psbB	photosystem II CP47 chlorophyll apoprotein
CDS_30640_Unigene_47903	K02705 psbC	photosystem II CP43 chlorophyll apoprotein
CDS_30652_Unigene_47932	K02705 psbC	photosystem II CP43 chlorophyll apoprotein
CDS_30641_Unigene_47903	K02706 psbD	photosystem II P680 reaction center D2 protein [EC:1.10.3.9]
CDS_20920_Unigene_34355	K02716 psbO	photosystem II oxygen-evolving enhancer protein 1
CDS_20921_Unigene_34356	K02716 psbO	photosystem II oxygen-evolving enhancer protein 1
CDS_7181_Unigene_14304	K02717 psbP	photosystem II oxygen-evolving enhancer protein 2
CDS_8794_Unigene_17137	K02717 psbP	photosystem II oxygen-evolving enhancer protein 2
CDS_8795_Unigene_17138	K02717 psbP	photosystem II oxygen-evolving enhancer protein 2
CDS_11075_Unigene_20576	K02717 psbP	photosystem II oxygen-evolving enhancer protein 2
CDS_12305_Unigene_22342	K02717 psbP	photosystem II oxygen-evolving enhancer protein 2
CDS_13629_Unigene_24197	K02717 psbP	photosystem II oxygen-evolving enhancer protein 2
CDS_10435_Unigene_19661	K08901 psbQ	photosystem II oxygen-evolving enhancer protein 3
CDS_13175_Unigene_23560	K08901 psbQ	photosystem II oxygen-evolving enhancer protein 3
CDS_17637_Unigene_29900	K08901 psbQ	photosystem II oxygen-evolving enhancer protein 3
CDS_17638_Unigene_29901	K08901 psbQ	photosystem II oxygen-evolving enhancer protein 3
CDS_7098_Unigene_14139	K03541 psbR	photosystem II 10kDa protein
CDS_39048_Unigene_60601	K03541 psbR	photosystem II 10kDa protein
CDS_19637_Unigene_32631	K03542 psbS	photosystem II 22kDa protein
CDS_19638_Unigene_32632	K03542 psbS	photosystem II 22kDa protein
CDS_2124_Unigene_4792	K02721 psbW	photosystem II PsbW protein
CDS_39055_Unigene_60611	K02721 psbW	photosystem II PsbW protein
CDS_9087_Unigene_17595	K02723 psbY	photosystem II PsbY protein
CDS_10105_Unigene_19133	K08902 psb27	photosystem II Psb27 protein
CDS_17174_Unigene_29292	K08903 psb28	photosystem II 13kDa protein
CDS_17175_Unigene_29293	K08903 psb28	photosystem II 13kDa protein
CDS_37679_Unigene_57784	K02689 psaA	photosystem I P700 chlorophyll a apoprotein A1
CDS_37678_Unigene_57783	K02690 psaB	photosystem I P700 chlorophyll a apoprotein A2
CDS_19930_Unigene_33033	K02692 psaD	photosystem I subunit II
CDS_4970_Unigene_10586	K02693 psaE	photosystem I subunit IV
CDS_39402_Unigene_61578	K02693 psaE	photosystem I subunit IV
CDS_3642_Unigene_7898	K02694 psaF	photosystem I subunit III
CDS_3643_Unigene_7899	K02694 psaF	photosystem I subunit III
CDS_6591_Unigene_13251	K08905 psaG	photosystem I subunit V
CDS_6592_Unigene_13253	K08905 psaG	photosystem I subunit V
CDS_39801_Unigene_62608	K02695 psaH	photosystem I subunit VI
CDS_12102_Unigene_22090	K02698 psaK	photosystem I subunit X
CDS_12103_Unigene_22091	K02698 psaK	photosystem I subunit X
CDS_40225_Unigene_63707	K02699 psaL	photosystem I subunit XI
CDS_39177_Unigene_60777	K02701 psaN	photosystem I subunit PsaN
CDS_18516_Unigene_31083	K14332 psaO	photosystem I subunit PsaO
CDS_5390_Unigene_11295	K02636 petC	cytochrome b6-f complex iron-sulfur subunit [EC:1.10.9.1]
CDS_38296_Unigene_58619	K02636 petC	cytochrome b6-f complex iron-sulfur subunit [EC:1.10.9.1]
CDS_10113_Unigene_19163	K02638 petE	plastocyanin
CDS_34337_Unigene_53281	K02638 petE	plastocyanin
CDS_5843_Unigene_12041	K02639 petF	ferredoxin
CDS_7089_Unigene_14123	K02639 petF	ferredoxin
CDS_12574_Unigene_22744	K02639 petF	ferredoxin
CDS_12575_Unigene_22745	K02639 petF	ferredoxin
CDS_16951_Unigene_28980	K02639 petF	ferredoxin
CDS_16954_Unigene_28981	K02639 petF	ferredoxin
CDS_16957_Unigene_28983	K02639 petF	ferredoxin
CDS_39478_Unigene_61680	K02639 petF	ferredoxin
CDS_17218_Unigene_29345	K02641 petH	ferredoxin--NADP+ reductase [EC:1.18.1.2]
CDS_17219_Unigene_29346	K02641 petH	ferredoxin--NADP+ reductase [EC:1.18.1.2]
CDS_31527_Unigene_49159	K02641 petH	ferredoxin--NADP+ reductase [EC:1.18.1.2]
CDS_31528_Unigene_49160	K02641 petH	ferredoxin--NADP+ reductase [EC:1.18.1.2]
CDS_37120_Unigene_57026	K08906 petJ	cytochrome c6
CDS_37124_Unigene_57029	K08906 petJ	cytochrome c6
CDS_8587_Unigene_16787	K02114 ATPF1E, atpC	F-type H+-transporting ATPase subunit epsilon
CDS_14856_Unigene_25977	K02115 ATPF1G, atpG	F-type H+-transporting ATPase subunit gamma
CDS_14857_Unigene_25978	K02115 ATPF1G, atpG	F-type H+-transporting ATPase subunit gamma
CDS_38342_Unigene_58691	K02115 ATPF1G, atpG	F-type H+-transporting ATPase subunit gamma
CDS_250_Unigene_543	K02111 ATPF1A, atpA	F-type H+-transporting ATPase subunit alpha [EC:3.6.3.14]
CDS_25228_Unigene_40328	K02113 ATPF1D, atpH	F-type H+-transporting ATPase subunit delta
CDS_25654_Unigene_40870	K02113 ATPF1D, atpH	F-type H+-transporting ATPase subunit delta
CDS_40469_Unigene_64111	K02113 ATPF1D, atpH	F-type H+-transporting ATPase subunit delta
CDS_32447_Unigene_50555	K02109 ATPF0B, atpF	F-type H+-transporting ATPase subunit b
CDS_39058_Unigene_60615	K02109 ATPF0B, atpF	F-type H+-transporting ATPase subunit b
CDS_4140_Unigene_9038	K02109 ATPF0B, atpF	F-type H+-transporting ATPase subunit b
CDS_6161_Unigene_12542	K02110 ATPF0C, atpE	F-type H+-transporting ATPase subunit c
00196 Photosynthesis - antenna proteins [PATH:ko00196]
CDS_128_Unigene_314	K08907 LHCA1	light-harvesting complex I chlorophyll a/b binding protein 1
CDS_6263_Unigene_12695	K08908 LHCA2	light-harvesting complex I chlorophyll a/b binding protein 2
CDS_39014_Unigene_60533	K08908 LHCA2	light-harvesting complex I chlorophyll a/b binding protein 2
CDS_39019_Unigene_60561	K08909 LHCA3	light-harvesting complex I chlorophyll a/b binding protein 3
CDS_663_Unigene_1542	K08910 LHCA4	light-harvesting complex I chlorophyll a/b binding protein 4
CDS_3591_Unigene_7812	K08910 LHCA4	light-harvesting complex I chlorophyll a/b binding protein 4
CDS_7964_Unigene_15764	K08911 LHCA5	light-harvesting complex I chlorophyll a/b binding protein 5
CDS_7965_Unigene_15765	K08911 LHCA5	light-harvesting complex I chlorophyll a/b binding protein 5
CDS_34479_Unigene_53477	K08912 LHCB1	light-harvesting complex II chlorophyll a/b binding protein 1
CDS_34483_Unigene_53482	K08912 LHCB1	light-harvesting complex II chlorophyll a/b binding protein 1
CDS_34484_Unigene_53483	K08912 LHCB1	light-harvesting complex II chlorophyll a/b binding protein 1
CDS_34481_Unigene_53480	K08913 LHCB2	light-harvesting complex II chlorophyll a/b binding protein 2
CDS_1493_Unigene_3221	K08914 LHCB3	light-harvesting complex II chlorophyll a/b binding protein 3
CDS_16268_Unigene_28037	K08915 LHCB4	light-harvesting complex II chlorophyll a/b binding protein 4
CDS_40227_Unigene_63708	K08916 LHCB5	light-harvesting complex II chlorophyll a/b binding protein 5
CDS_19564_Unigene_32546	K08917 LHCB6	light-harvesting complex II chlorophyll a/b binding protein 6
CDS_19565_Unigene_32547	K08917 LHCB6	light-harvesting complex II chlorophyll a/b binding protein 6
CDS_16422_Unigene_28247	K14172 LHCB7	light-harvesting complex II chlorophyll a/b binding protein 7
[truncated: 9,372 more rows]

## Sheet: COLD
Metabolism
Overview
01200 Carbon metabolism [PATH:ko01200]
CDS_10676_Unigene_20107	K00844 HK	hexokinase [EC:2.7.1.1]
CDS_16252_Unigene_28662	K00844 HK	hexokinase [EC:2.7.1.1]
CDS_26177_Unigene_42790	K00844 HK	hexokinase [EC:2.7.1.1]
CDS_26178_Unigene_42791	K00844 HK	hexokinase [EC:2.7.1.1]
CDS_28274_Unigene_45910	K00844 HK	hexokinase [EC:2.7.1.1]
CDS_28275_Unigene_45911	K00844 HK	hexokinase [EC:2.7.1.1]
CDS_8348_Unigene_16558	K01810 GPI, pgi	glucose-6-phosphate isomerase [EC:5.3.1.9]
CDS_29509_Unigene_47650	K01810 GPI, pgi	glucose-6-phosphate isomerase [EC:5.3.1.9]
CDS_15651_Unigene_27790	K00850 pfkA, PFK	6-phosphofructokinase 1 [EC:2.7.1.11]
CDS_15655_Unigene_27792	K00850 pfkA, PFK	6-phosphofructokinase 1 [EC:2.7.1.11]
CDS_17148_Unigene_29972	K00850 pfkA, PFK	6-phosphofructokinase 1 [EC:2.7.1.11]
CDS_19593_Unigene_33530	K00850 pfkA, PFK	6-phosphofructokinase 1 [EC:2.7.1.11]
CDS_23258_Unigene_38667	K00850 pfkA, PFK	6-phosphofructokinase 1 [EC:2.7.1.11]
CDS_26997_Unigene_44044	K00850 pfkA, PFK	6-phosphofructokinase 1 [EC:2.7.1.11]
CDS_26999_Unigene_44045	K00850 pfkA, PFK	6-phosphofructokinase 1 [EC:2.7.1.11]
CDS_27004_Unigene_44047	K00850 pfkA, PFK	6-phosphofructokinase 1 [EC:2.7.1.11]
CDS_9845_Unigene_18844	K01623 ALDO	fructose-bisphosphate aldolase, class I [EC:4.1.2.13]
CDS_13273_Unigene_24169	K01623 ALDO	fructose-bisphosphate aldolase, class I [EC:4.1.2.13]
CDS_17709_Unigene_30806	K01623 ALDO	fructose-bisphosphate aldolase, class I [EC:4.1.2.13]
CDS_19924_Unigene_34019	K01623 ALDO	fructose-bisphosphate aldolase, class I [EC:4.1.2.13]
CDS_31695_Unigene_53181	K01623 ALDO	fructose-bisphosphate aldolase, class I [EC:4.1.2.13]
CDS_16231_Unigene_28631	K01803 TPI, tpiA	triosephosphate isomerase (TIM) [EC:5.3.1.1]
CDS_22656_Unigene_37851	K01803 TPI, tpiA	triosephosphate isomerase (TIM) [EC:5.3.1.1]
CDS_22657_Unigene_37852	K01803 TPI, tpiA	triosephosphate isomerase (TIM) [EC:5.3.1.1]
CDS_5181_Unigene_10693	K00134 GAPDH, gapA	glyceraldehyde 3-phosphate dehydrogenase [EC:1.2.1.12]
CDS_8265_Unigene_16440	K00134 GAPDH, gapA	glyceraldehyde 3-phosphate dehydrogenase [EC:1.2.1.12]
CDS_19216_Unigene_32978	K00134 GAPDH, gapA	glyceraldehyde 3-phosphate dehydrogenase [EC:1.2.1.12]
CDS_335_Unigene_581	K00134 GAPDH, gapA	glyceraldehyde 3-phosphate dehydrogenase [EC:1.2.1.12]
CDS_10742_Unigene_20207	K00927 PGK, pgk	phosphoglycerate kinase [EC:2.7.2.3]
CDS_18756_Unigene_32288	K00927 PGK, pgk	phosphoglycerate kinase [EC:2.7.2.3]
CDS_18757_Unigene_32288	K00927 PGK, pgk	phosphoglycerate kinase [EC:2.7.2.3]
CDS_1589_Unigene_3359	K00927 PGK, pgk	phosphoglycerate kinase [EC:2.7.2.3]
CDS_32356_Unigene_54713	K00927 PGK, pgk	phosphoglycerate kinase [EC:2.7.2.3]
CDS_9268_Unigene_17956	K01834 PGAM, gpmA	2,3-bisphosphoglycerate-dependent phosphoglycerate mutase [EC:5.4.2.11]
CDS_27397_Unigene_44633	K01834 PGAM, gpmA	2,3-bisphosphoglycerate-dependent phosphoglycerate mutase [EC:5.4.2.11]
CDS_27398_Unigene_44634	K01834 PGAM, gpmA	2,3-bisphosphoglycerate-dependent phosphoglycerate mutase [EC:5.4.2.11]
CDS_31092_Unigene_51716	K15633 gpmI	2,3-bisphosphoglycerate-independent phosphoglycerate mutase [EC:5.4.2.12]
CDS_10328_Unigene_19578	K15634 gpmB	probable phosphoglycerate mutase [EC:5.4.2.12]
CDS_55_Unigene_89	K15634 gpmB	probable phosphoglycerate mutase [EC:5.4.2.12]
CDS_5993_Unigene_12141	K01689 ENO, eno	enolase [EC:4.2.1.11]
CDS_26562_Unigene_43382	K01689 ENO, eno	enolase [EC:4.2.1.11]
CDS_357_Unigene_614	K01689 ENO, eno	enolase [EC:4.2.1.11]
CDS_5282_Unigene_10867	K00873 PK, pyk	pyruvate kinase [EC:2.7.1.40]
CDS_9452_Unigene_18239	K00873 PK, pyk	pyruvate kinase [EC:2.7.1.40]
CDS_12484_Unigene_22917	K00873 PK, pyk	pyruvate kinase [EC:2.7.1.40]
CDS_15265_Unigene_27202	K00873 PK, pyk	pyruvate kinase [EC:2.7.1.40]
CDS_16211_Unigene_28597	K00873 PK, pyk	pyruvate kinase [EC:2.7.1.40]
CDS_16212_Unigene_28598	K00873 PK, pyk	pyruvate kinase [EC:2.7.1.40]
CDS_17059_Unigene_29848	K00873 PK, pyk	pyruvate kinase [EC:2.7.1.40]
CDS_24111_Unigene_39867	K00873 PK, pyk	pyruvate kinase [EC:2.7.1.40]
CDS_24112_Unigene_39868	K00873 PK, pyk	pyruvate kinase [EC:2.7.1.40]
CDS_24113_Unigene_39869	K00873 PK, pyk	pyruvate kinase [EC:2.7.1.40]
CDS_29047_Unigene_46995	K00873 PK, pyk	pyruvate kinase [EC:2.7.1.40]
CDS_32005_Unigene_53725	K00873 PK, pyk	pyruvate kinase [EC:2.7.1.40]
CDS_19229_Unigene_33000	K00161 PDHA, pdhA	pyruvate dehydrogenase E1 component alpha subunit [EC:1.2.4.1]
CDS_19230_Unigene_33001	K00161 PDHA, pdhA	pyruvate dehydrogenase E1 component alpha subunit [EC:1.2.4.1]
CDS_22338_Unigene_37344	K00161 PDHA, pdhA	pyruvate dehydrogenase E1 component alpha subunit [EC:1.2.4.1]
CDS_22339_Unigene_37345	K00161 PDHA, pdhA	pyruvate dehydrogenase E1 component alpha subunit [EC:1.2.4.1]
CDS_10833_Unigene_20349	K00162 PDHB, pdhB	pyruvate dehydrogenase E1 component beta subunit [EC:1.2.4.1]
CDS_10834_Unigene_20350	K00162 PDHB, pdhB	pyruvate dehydrogenase E1 component beta subunit [EC:1.2.4.1]
CDS_22774_Unigene_37987	K00162 PDHB, pdhB	pyruvate dehydrogenase E1 component beta subunit [EC:1.2.4.1]
CDS_22775_Unigene_37988	K00162 PDHB, pdhB	pyruvate dehydrogenase E1 component beta subunit [EC:1.2.4.1]
CDS_22776_Unigene_37989	K00162 PDHB, pdhB	pyruvate dehydrogenase E1 component beta subunit [EC:1.2.4.1]
CDS_22777_Unigene_37990	K00162 PDHB, pdhB	pyruvate dehydrogenase E1 component beta subunit [EC:1.2.4.1]
CDS_22778_Unigene_37991	K00162 PDHB, pdhB	pyruvate dehydrogenase E1 component beta subunit [EC:1.2.4.1]
CDS_22779_Unigene_37992	K00162 PDHB, pdhB	pyruvate dehydrogenase E1 component beta subunit [EC:1.2.4.1]
CDS_23990_Unigene_39683	K00162 PDHB, pdhB	pyruvate dehydrogenase E1 component beta subunit [EC:1.2.4.1]
CDS_26973_Unigene_44010	K00162 PDHB, pdhB	pyruvate dehydrogenase E1 component beta subunit [EC:1.2.4.1]
CDS_26975_Unigene_44011	K00162 PDHB, pdhB	pyruvate dehydrogenase E1 component beta subunit [EC:1.2.4.1]
CDS_21402_Unigene_36025	K00627 DLAT, aceF, pdhC	pyruvate dehydrogenase E2 component (dihydrolipoamide acetyltransferase) [EC:2.3.1.12]
CDS_21403_Unigene_36026	K00627 DLAT, aceF, pdhC	pyruvate dehydrogenase E2 component (dihydrolipoamide acetyltransferase) [EC:2.3.1.12]
CDS_1888_Unigene_3927	K00627 DLAT, aceF, pdhC	pyruvate dehydrogenase E2 component (dihydrolipoamide acetyltransferase) [EC:2.3.1.12]
CDS_27272_Unigene_44436	K00627 DLAT, aceF, pdhC	pyruvate dehydrogenase E2 component (dihydrolipoamide acetyltransferase) [EC:2.3.1.12]
CDS_29745_Unigene_47996	K00627 DLAT, aceF, pdhC	pyruvate dehydrogenase E2 component (dihydrolipoamide acetyltransferase) [EC:2.3.1.12]
CDS_6718_Unigene_13593	K00382 DLD, lpd, pdhD	dihydrolipoamide dehydrogenase [EC:1.8.1.4]
CDS_21481_Unigene_36135	K00382 DLD, lpd, pdhD	dihydrolipoamide dehydrogenase [EC:1.8.1.4]
CDS_21483_Unigene_36136	K00382 DLD, lpd, pdhD	dihydrolipoamide dehydrogenase [EC:1.8.1.4]
CDS_30892_Unigene_50846	K00382 DLD, lpd, pdhD	dihydrolipoamide dehydrogenase [EC:1.8.1.4]
CDS_6323_Unigene_12660	K00028 E1.1.1.39	malate dehydrogenase (decarboxylating) [EC:1.1.1.39]
CDS_6324_Unigene_12661	K00028 E1.1.1.39	malate dehydrogenase (decarboxylating) [EC:1.1.1.39]
CDS_2272_Unigene_4661	K00028 E1.1.1.39	malate dehydrogenase (decarboxylating) [EC:1.1.1.39]
CDS_5226_Unigene_10777	K00029 E1.1.1.40, maeB	malate dehydrogenase (oxaloacetate-decarboxylating)(NADP+) [EC:1.1.1.40]
CDS_5227_Unigene_10778	K00029 E1.1.1.40, maeB	malate dehydrogenase (oxaloacetate-decarboxylating)(NADP+) [EC:1.1.1.40]
CDS_8144_Unigene_16163	K00029 E1.1.1.40, maeB	malate dehydrogenase (oxaloacetate-decarboxylating)(NADP+) [EC:1.1.1.40]
CDS_15853_Unigene_28071	K00029 E1.1.1.40, maeB	malate dehydrogenase (oxaloacetate-decarboxylating)(NADP+) [EC:1.1.1.40]
CDS_32225_Unigene_54547	K00029 E1.1.1.40, maeB	malate dehydrogenase (oxaloacetate-decarboxylating)(NADP+) [EC:1.1.1.40]
CDS_6026_Unigene_12194	K00036 G6PD, zwf	glucose-6-phosphate 1-dehydrogenase [EC:1.1.1.49 1.1.1.363]
CDS_2659_Unigene_5683	K00036 G6PD, zwf	glucose-6-phosphate 1-dehydrogenase [EC:1.1.1.49 1.1.1.363]
CDS_2846_Unigene_6062	K00036 G6PD, zwf	glucose-6-phosphate 1-dehydrogenase [EC:1.1.1.49 1.1.1.363]
CDS_9743_Unigene_18684	K01057 PGLS, pgl, devB	6-phosphogluconolactonase [EC:3.1.1.31]
CDS_20633_Unigene_34957	K01057 PGLS, pgl, devB	6-phosphogluconolactonase [EC:3.1.1.31]
CDS_20634_Unigene_34958	K01057 PGLS, pgl, devB	6-phosphogluconolactonase [EC:3.1.1.31]
CDS_24842_Unigene_40861	K01057 PGLS, pgl, devB	6-phosphogluconolactonase [EC:3.1.1.31]
CDS_24843_Unigene_40862	K01057 PGLS, pgl, devB	6-phosphogluconolactonase [EC:3.1.1.31]
CDS_24844_Unigene_40863	K01057 PGLS, pgl, devB	6-phosphogluconolactonase [EC:3.1.1.31]
CDS_7784_Unigene_15417	K00033 PGD, gnd, gntZ	6-phosphogluconate dehydrogenase [EC:1.1.1.44 1.1.1.343]
CDS_15409_Unigene_27435	K00033 PGD, gnd, gntZ	6-phosphogluconate dehydrogenase [EC:1.1.1.44 1.1.1.343]
CDS_24755_Unigene_40728	K00033 PGD, gnd, gntZ	6-phosphogluconate dehydrogenase [EC:1.1.1.44 1.1.1.343]
CDS_31779_Unigene_53298	K00033 PGD, gnd, gntZ	6-phosphogluconate dehydrogenase [EC:1.1.1.44 1.1.1.343]
CDS_10187_Unigene_19374	K01783 rpe, RPE	ribulose-phosphate 3-epimerase [EC:5.1.3.1]
CDS_10188_Unigene_19375	K01783 rpe, RPE	ribulose-phosphate 3-epimerase [EC:5.1.3.1]
CDS_22426_Unigene_37509	K01783 rpe, RPE	ribulose-phosphate 3-epimerase [EC:5.1.3.1]
CDS_22427_Unigene_37510	K01783 rpe, RPE	ribulose-phosphate 3-epimerase [EC:5.1.3.1]
CDS_22428_Unigene_37511	K01783 rpe, RPE	ribulose-phosphate 3-epimerase [EC:5.1.3.1]
CDS_826_Unigene_1499	K01807 rpiA	ribose 5-phosphate isomerase A [EC:5.3.1.6]
CDS_13323_Unigene_24237	K01807 rpiA	ribose 5-phosphate isomerase A [EC:5.3.1.6]
CDS_26966_Unigene_43999	K01807 rpiA	ribose 5-phosphate isomerase A [EC:5.3.1.6]
CDS_26967_Unigene_44000	K01807 rpiA	ribose 5-phosphate isomerase A [EC:5.3.1.6]
CDS_26968_Unigene_44001	K01807 rpiA	ribose 5-phosphate isomerase A [EC:5.3.1.6]
CDS_28026_Unigene_45545	K00615 E2.2.1.1, tktA, tktB	transketolase [EC:2.2.1.1]
CDS_28029_Unigene_45546	K00615 E2.2.1.1, tktA, tktB	transketolase [EC:2.2.1.1]
CDS_21733_Unigene_36457	K00616 E2.2.1.2, talA, talB	transaldolase [EC:2.2.1.2]
CDS_21734_Unigene_36458	K00616 E2.2.1.2, talA, talB	transaldolase [EC:2.2.1.2]
CDS_2252_Unigene_4610	K00616 E2.2.1.2, talA, talB	transaldolase [EC:2.2.1.2]
CDS_24421_Unigene_40270	K00948 PRPS, prsA	ribose-phosphate pyrophosphokinase [EC:2.7.6.1]
CDS_24422_Unigene_40271	K00948 PRPS, prsA	ribose-phosphate pyrophosphokinase [EC:2.7.6.1]
CDS_14651_Unigene_26266	K00851 E2.7.1.12, gntK, idnK	gluconokinase [EC:2.7.1.12]
CDS_14652_Unigene_26267	K00851 E2.7.1.12, gntK, idnK	gluconokinase [EC:2.7.1.12]
CDS_14653_Unigene_26268	K00851 E2.7.1.12, gntK, idnK	gluconokinase [EC:2.7.1.12]
CDS_13139_Unigene_23935	K00131 gapN	glyceraldehyde-3-phosphate dehydrogenase (NADP+) [EC:1.2.1.9]
CDS_11017_Unigene_20631	K01647 CS, gltA	citrate synthase [EC:2.3.3.1]
CDS_14986_Unigene_26776	K01647 CS, gltA	citrate synthase [EC:2.3.3.1]
CDS_30097_Unigene_49098	K01647 CS, gltA	citrate synthase [EC:2.3.3.1]
CDS_8792_Unigene_17216	K01681 ACO, acnA	aconitate hydratase [EC:4.2.1.3]
CDS_3815_Unigene_8201	K01681 ACO, acnA	aconitate hydratase [EC:4.2.1.3]
CDS_10172_Unigene_19353	K00031 IDH1, IDH2, icd	isocitrate dehydrogenase [EC:1.1.1.42]
CDS_30252_Unigene_49340	K00031 IDH1, IDH2, icd	isocitrate dehydrogenase [EC:1.1.1.42]
CDS_31748_Unigene_53260	K00031 IDH1, IDH2, icd	isocitrate dehydrogenase [EC:1.1.1.42]
CDS_20886_Unigene_35336	K00030 IDH3	isocitrate dehydrogenase (NAD+) [EC:1.1.1.41]
CDS_28323_Unigene_45977	K00030 IDH3	isocitrate dehydrogenase (NAD+) [EC:1.1.1.41]
CDS_28324_Unigene_45978	K00030 IDH3	isocitrate dehydrogenase (NAD+) [EC:1.1.1.41]
CDS_32600_Unigene_55141	K00030 IDH3	isocitrate dehydrogenase (NAD+) [EC:1.1.1.41]
CDS_26557_Unigene_43377	K00164 OGDH, sucA	2-oxoglutarate dehydrogenase E1 component [EC:1.2.4.2]
CDS_26558_Unigene_43378	K00164 OGDH, sucA	2-oxoglutarate dehydrogenase E1 component [EC:1.2.4.2]
CDS_3795_Unigene_8159	K00658 DLST, sucB	2-oxoglutarate dehydrogenase E2 component (dihydrolipoamide succinyltransferase) [EC:2.3.1.61]
CDS_28312_Unigene_45960	K01899 LSC1	succinyl-CoA synthetase alpha subunit [EC:6.2.1.4 6.2.1.5]
CDS_28313_Unigene_45961	K01899 LSC1	succinyl-CoA synthetase alpha subunit [EC:6.2.1.4 6.2.1.5]
CDS_11208_Unigene_20925	K01900 LSC2	succinyl-CoA synthetase beta subunit [EC:6.2.1.4 6.2.1.5]
CDS_32435_Unigene_54808	K01900 LSC2	succinyl-CoA synthetase beta subunit [EC:6.2.1.4 6.2.1.5]
CDS_1752_Unigene_3661	K00234 SDHA, SDH1	succinate dehydrogenase (ubiquinone) flavoprotein subunit [EC:1.3.5.1]
CDS_19147_Unigene_32872	K00235 SDHB, SDH2	succinate dehydrogenase (ubiquinone) iron-sulfur subunit [EC:1.3.5.1]
CDS_30110_Unigene_49121	K01679 E4.2.1.2B, fumC	fumarate hydratase, class II [EC:4.2.1.2]
CDS_6287_Unigene_12608	K00026 MDH2	malate dehydrogenase [EC:1.1.1.37]
CDS_10720_Unigene_20174	K00026 MDH2	malate dehydrogenase [EC:1.1.1.37]
CDS_17442_Unigene_30383	K00026 MDH2	malate dehydrogenase [EC:1.1.1.37]
CDS_1697_Unigene_3571	K00026 MDH2	malate dehydrogenase [EC:1.1.1.37]
CDS_22629_Unigene_37811	K00026 MDH2	malate dehydrogenase [EC:1.1.1.37]
CDS_22630_Unigene_37812	K00026 MDH2	malate dehydrogenase [EC:1.1.1.37]
CDS_22631_Unigene_37813	K00026 MDH2	malate dehydrogenase [EC:1.1.1.37]
CDS_22632_Unigene_37814	K00026 MDH2	malate dehydrogenase [EC:1.1.1.37]
CDS_22633_Unigene_37815	K00026 MDH2	malate dehydrogenase [EC:1.1.1.37]
CDS_22634_Unigene_37816	K00026 MDH2	malate dehydrogenase [EC:1.1.1.37]
CDS_22635_Unigene_37817	K00026 MDH2	malate dehydrogenase [EC:1.1.1.37]
CDS_25048_Unigene_41116	K00025 MDH1	malate dehydrogenase [EC:1.1.1.37]
CDS_25049_Unigene_41117	K00025 MDH1	malate dehydrogenase [EC:1.1.1.37]
CDS_8751_Unigene_17150	K01637 E4.1.3.1, aceA	isocitrate lyase [EC:4.1.3.1]
CDS_2767_Unigene_5937	K01638 aceB, glcB	malate synthase [EC:2.3.3.9]
CDS_1036_Unigene_1949	K00261 GLUD1_2, gdhA	glutamate dehydrogenase (NAD(P)+) [EC:1.4.1.3]
CDS_13894_Unigene_25108	K00261 GLUD1_2, gdhA	glutamate dehydrogenase (NAD(P)+) [EC:1.4.1.3]
CDS_12486_Unigene_22919	K19269 PGP, PGLP	phosphoglycolate phosphatase [EC:3.1.3.18 3.1.3.48]
CDS_31809_Unigene_53345	K19269 PGP, PGLP	phosphoglycolate phosphatase [EC:3.1.3.18 3.1.3.48]
CDS_657_Unigene_1184	K11517 HAO	(S)-2-hydroxy-acid oxidase [EC:1.1.3.15]
CDS_21454_Unigene_36100	K11517 HAO	(S)-2-hydroxy-acid oxidase [EC:1.1.3.15]
CDS_21455_Unigene_36101	K11517 HAO	(S)-2-hydroxy-acid oxidase [EC:1.1.3.15]
CDS_13208_Unigene_24054	K03781 katE, CAT, catB, srpA	catalase [EC:1.11.1.6]
CDS_13209_Unigene_24055	K03781 katE, CAT, catB, srpA	catalase [EC:1.11.1.6]
CDS_16200_Unigene_28579	K15893 HPR1	hydroxypyruvate reductase 1
CDS_16201_Unigene_28580	K15893 HPR1	hydroxypyruvate reductase 1
CDS_12091_Unigene_22268	K15919 HPR2	hydroxypyruvate reductase 2
CDS_16253_Unigene_28663	K15919 HPR2	hydroxypyruvate reductase 2
CDS_30762_Unigene_50619	K15919 HPR2	hydroxypyruvate reductase 2
CDS_2863_Unigene_6089	K15919 HPR2	hydroxypyruvate reductase 2
CDS_4543_Unigene_9640	K15919 HPR2	hydroxypyruvate reductase 2
CDS_1389_Unigene_3004	K15918 GLYK	D-glycerate 3-kinase [EC:2.7.1.31]
CDS_6277_Unigene_12599	K00855 PRK, prkB	phosphoribulokinase [EC:2.7.1.19]
CDS_29525_Unigene_47673	K01601 rbcL	ribulose-bisphosphate carboxylase large chain [EC:4.1.1.39]
CDS_27492_Unigene_44770	K01602 rbcS	ribulose-bisphosphate carboxylase small chain [EC:4.1.1.39]
CDS_27493_Unigene_44771	K01602 rbcS	ribulose-bisphosphate carboxylase small chain [EC:4.1.1.39]
CDS_27494_Unigene_44772	K01602 rbcS	ribulose-bisphosphate carboxylase small chain [EC:4.1.1.39]
CDS_5985_Unigene_12121	K05298 GAPA	glyceraldehyde-3-phosphate dehydrogenase (NADP+) (phosphorylating) [EC:1.2.1.13]
CDS_6885_Unigene_13886	K05298 GAPA	glyceraldehyde-3-phosphate dehydrogenase (NADP+) (phosphorylating) [EC:1.2.1.13]
CDS_32234_Unigene_54558	K05298 GAPA	glyceraldehyde-3-phosphate dehydrogenase (NADP+) (phosphorylating) [EC:1.2.1.13]
CDS_19581_Unigene_33512	K03841 FBP, fbp	fructose-1,6-bisphosphatase I [EC:3.1.3.11]
CDS_1651_Unigene_3492	K03841 FBP, fbp	fructose-1,6-bisphosphatase I [EC:3.1.3.11]
CDS_25785_Unigene_42182	K03841 FBP, fbp	fructose-1,6-bisphosphatase I [EC:3.1.3.11]
CDS_25786_Unigene_42183	K03841 FBP, fbp	fructose-1,6-bisphosphatase I [EC:3.1.3.11]
CDS_31893_Unigene_53483	K03841 FBP, fbp	fructose-1,6-bisphosphatase I [EC:3.1.3.11]
CDS_32343_Unigene_54698	K01100 E3.1.3.37	sedoheptulose-bisphosphatase [EC:3.1.3.37]
CDS_7938_Unigene_15756	K01595 ppc	phosphoenolpyruvate carboxylase [EC:4.1.1.31]
CDS_1430_Unigene_3062	K01595 ppc	phosphoenolpyruvate carboxylase [EC:4.1.1.31]
CDS_26240_Unigene_42898	K01595 ppc	phosphoenolpyruvate carboxylase [EC:4.1.1.31]
CDS_30242_Unigene_49323	K14454 GOT1	aspartate aminotransferase, cytoplasmic [EC:2.6.1.1]
CDS_31717_Unigene_53210	K14454 GOT1	aspartate aminotransferase, cytoplasmic [EC:2.6.1.1]
CDS_31596_Unigene_53069	K14455 GOT2	aspartate aminotransferase, mitochondrial [EC:2.6.1.1]
CDS_11263_Unigene_21001	K00814 GPT, ALT	alanine transaminase [EC:2.6.1.2]
CDS_32334_Unigene_54683	K00814 GPT, ALT	alanine transaminase [EC:2.6.1.2]
CDS_19963_Unigene_34093	K14272 GGAT	glutamate--glyoxylate aminotransferase [EC:2.6.1.4 2.6.1.2 2.6.1.44]
CDS_29651_Unigene_47828	K01006 ppdK	pyruvate, orthophosphate dikinase [EC:2.7.9.1]
CDS_377_Unigene_656	K01610 E4.1.1.49, pckA	phosphoenolpyruvate carboxykinase (ATP) [EC:4.1.1.49]
CDS_24244_Unigene_40052	K00051 E1.1.1.82	malate dehydrogenase (NADP+) [EC:1.1.1.82]
CDS_23713_Unigene_39288	K02160 accB, bccP	acetyl-CoA carboxylase biotin carboxyl carrier protein
CDS_23714_Unigene_39289	K02160 accB, bccP	acetyl-CoA carboxylase biotin carboxyl carrier protein
CDS_28700_Unigene_46515	K01961 accC	acetyl-CoA carboxylase, biotin carboxylase subunit [EC:6.4.1.2 6.3.4.14]
CDS_28701_Unigene_46516	K01961 accC	acetyl-CoA carboxylase, biotin carboxylase subunit [EC:6.4.1.2 6.3.4.14]
CDS_12666_Unigene_23179	K01962 accA	acetyl-CoA carboxylase carboxyl transferase subunit alpha [EC:6.4.1.2]
CDS_28421_Unigene_46101	K01962 accA	acetyl-CoA carboxylase carboxyl transferase subunit alpha [EC:6.4.1.2]
CDS_28422_Unigene_46103	K01962 accA	acetyl-CoA carboxylase carboxyl transferase subunit alpha [EC:6.4.1.2]
CDS_4907_Unigene_10242	K00626 E2.3.1.9, atoB	acetyl-CoA C-acetyltransferase [EC:2.3.1.9]
CDS_492_Unigene_887	K00626 E2.3.1.9, atoB	acetyl-CoA C-acetyltransferase [EC:2.3.1.9]
CDS_30712_Unigene_50559	K01938 fhs	formate--tetrahydrofolate ligase [EC:6.3.4.3]
CDS_27314_Unigene_44494	K00297 metF, MTHFR	methylenetetrahydrofolate reductase (NADPH) [EC:1.5.1.20]
CDS_15913_Unigene_28159	K00121 frmA, ADH5, adhC	S-(hydroxymethyl)glutathione dehydrogenase / alcohol dehydrogenase [EC:1.1.1.284 1.1.1.1]
CDS_25422_Unigene_41675	K00121 frmA, ADH5, adhC	S-(hydroxymethyl)glutathione dehydrogenase / alcohol dehydrogenase [EC:1.1.1.284 1.1.1.1]
CDS_16990_Unigene_29764	K01070 frmB, ESD, fghA	S-formylglutathione hydrolase [EC:3.1.2.12]
CDS_16991_Unigene_29765	K01070 frmB, ESD, fghA	S-formylglutathione hydrolase [EC:3.1.2.12]
CDS_15471_Unigene_27524	K00122 FDH	formate dehydrogenase [EC:1.2.1.2]
CDS_28991_Unigene_46917	K01895 ACSS, acs	acetyl-CoA synthetase [EC:6.2.1.1]
CDS_28992_Unigene_46918	K01895 ACSS, acs	acetyl-CoA synthetase [EC:6.2.1.1]
CDS_28993_Unigene_46919	K01895 ACSS, acs	acetyl-CoA synthetase [EC:6.2.1.1]
CDS_12708_Unigene_23228	K00600 glyA, SHMT	glycine hydroxymethyltransferase [EC:2.1.2.1]
CDS_26592_Unigene_43452	K00600 glyA, SHMT	glycine hydroxymethyltransferase [EC:2.1.2.1]
CDS_26593_Unigene_43453	K00600 glyA, SHMT	glycine hydroxymethyltransferase [EC:2.1.2.1]
CDS_29146_Unigene_47133	K00600 glyA, SHMT	glycine hydroxymethyltransferase [EC:2.1.2.1]
CDS_29147_Unigene_47134	K00600 glyA, SHMT	glycine hydroxymethyltransferase [EC:2.1.2.1]
CDS_30727_Unigene_50575	K00600 glyA, SHMT	glycine hydroxymethyltransferase [EC:2.1.2.1]
CDS_32223_Unigene_54543	K00600 glyA, SHMT	glycine hydroxymethyltransferase [EC:2.1.2.1]
CDS_24246_Unigene_40053	K00830 AGXT	alanine-glyoxylate transaminase / serine-glyoxylate transaminase / serine-pyruvate transaminase [EC:2.6.1.44 2.6.1.45 2.6.1.51]
CDS_24247_Unigene_40054	K00830 AGXT	alanine-glyoxylate transaminase / serine-glyoxylate transaminase / serine-pyruvate transaminase [EC:2.6.1.44 2.6.1.45 2.6.1.51]
CDS_27522_Unigene_44814	K00058 serA, PHGDH	D-3-phosphoglycerate dehydrogenase [EC:1.1.1.95]
CDS_27523_Unigene_44815	K00058 serA, PHGDH	D-3-phosphoglycerate dehydrogenase [EC:1.1.1.95]
CDS_29592_Unigene_47746	K00058 serA, PHGDH	D-3-phosphoglycerate dehydrogenase [EC:1.1.1.95]
CDS_30248_Unigene_49332	K00831 serC, PSAT1	phosphoserine aminotransferase [EC:2.6.1.52]
CDS_10493_Unigene_19845	K01079 serB, PSPH	phosphoserine phosphatase [EC:3.1.3.3]
CDS_20410_Unigene_34658	K01754 E4.3.1.19, ilvA, tdcB	threonine dehydratase [EC:4.3.1.19]
CDS_1522_Unigene_3247	K00281 GLDC, gcvP	glycine dehydrogenase [EC:1.4.4.2]
CDS_30219_Unigene_49281	K00605 gcvT, AMT	aminomethyltransferase [EC:2.1.2.10]
CDS_1820_Unigene_3813	K00640 cysE	serine O-acetyltransferase [EC:2.3.1.30]
CDS_1821_Unigene_3813	K00640 cysE	serine O-acetyltransferase [EC:2.3.1.30]
CDS_30649_Unigene_50480	K00640 cysE	serine O-acetyltransferase [EC:2.3.1.30]
CDS_30696_Unigene_50535	K00640 cysE	serine O-acetyltransferase [EC:2.3.1.30]
CDS_18195_Unigene_31441	K01738 cysK	cysteine synthase A [EC:2.5.1.47]
CDS_1632_Unigene_3456	K01738 cysK	cysteine synthase A [EC:2.5.1.47]
CDS_3924_Unigene_8446	K01738 cysK	cysteine synthase A [EC:2.5.1.47]
CDS_15829_Unigene_28032	K13034 ATCYSC1	L-3-cyanoalanine synthase/ cysteine synthase [EC:2.5.1.47 4.4.1.9]
CDS_15830_Unigene_28033	K13034 ATCYSC1	L-3-cyanoalanine synthase/ cysteine synthase [EC:2.5.1.47 4.4.1.9]
CDS_21274_Unigene_35861	K01455 E3.5.1.49	formamidase [EC:3.5.1.49]
CDS_21276_Unigene_35862	K01455 E3.5.1.49	formamidase [EC:3.5.1.49]
CDS_2565_Unigene_5396	K00249 ACADM, acd	acyl-CoA dehydrogenase [EC:1.3.8.7]
CDS_2566_Unigene_5397	K00249 ACADM, acd	acyl-CoA dehydrogenase [EC:1.3.8.7]
CDS_12841_Unigene_23425	K05605 HIBCH	3-hydroxyisobutyryl-CoA hydrolase [EC:3.1.2.4]
CDS_12842_Unigene_23426	K05605 HIBCH	3-hydroxyisobutyryl-CoA hydrolase [EC:3.1.2.4]
CDS_13902_Unigene_25120	K05605 HIBCH	3-hydroxyisobutyryl-CoA hydrolase [EC:3.1.2.4]
CDS_13903_Unigene_25121	K05605 HIBCH	3-hydroxyisobutyryl-CoA hydrolase [EC:3.1.2.4]
CDS_16838_Unigene_29516	K05605 HIBCH	3-hydroxyisobutyryl-CoA hydrolase [EC:3.1.2.4]
CDS_462_Unigene_832	K05605 HIBCH	3-hydroxyisobutyryl-CoA hydrolase [EC:3.1.2.4]
CDS_1580_Unigene_3338	K00140 mmsA, iolA, ALDH6A1	malonate-semialdehyde dehydrogenase (acetylating) / methylmalonate-semialdehyde dehydrogenase [EC:1.2.1.18 1.2.1.27]
CDS_15590_Unigene_27706	K18121 GLYR	glyoxylate/succinic semialdehyde reductase [EC:1.1.1.79 1.1.1.-]
CDS_3589_Unigene_7686	K18121 GLYR	glyoxylate/succinic semialdehyde reductase [EC:1.1.1.79 1.1.1.-]
01210 2-Oxocarboxylic acid metabolism [PATH:ko01210]
CDS_11017_Unigene_20631	K01647 CS, gltA	citrate synthase [EC:2.3.3.1]
CDS_14986_Unigene_26776	K01647 CS, gltA	citrate synthase [EC:2.3.3.1]
CDS_30097_Unigene_49098	K01647 CS, gltA	citrate synthase [EC:2.3.3.1]
CDS_8792_Unigene_17216	K01681 ACO, acnA	aconitate hydratase [EC:4.2.1.3]
CDS_3815_Unigene_8201	K01681 ACO, acnA	aconitate hydratase [EC:4.2.1.3]
CDS_10172_Unigene_19353	K00031 IDH1, IDH2, icd	isocitrate dehydrogenase [EC:1.1.1.42]
CDS_30252_Unigene_49340	K00031 IDH1, IDH2, icd	isocitrate dehydrogenase [EC:1.1.1.42]
CDS_31748_Unigene_53260	K00031 IDH1, IDH2, icd	isocitrate dehydrogenase [EC:1.1.1.42]
CDS_20886_Unigene_35336	K00030 IDH3	isocitrate dehydrogenase (NAD+) [EC:1.1.1.41]
CDS_28323_Unigene_45977	K00030 IDH3	isocitrate dehydrogenase (NAD+) [EC:1.1.1.41]
CDS_28324_Unigene_45978	K00030 IDH3	isocitrate dehydrogenase (NAD+) [EC:1.1.1.41]
CDS_32600_Unigene_55141	K00030 IDH3	isocitrate dehydrogenase (NAD+) [EC:1.1.1.41]
CDS_30242_Unigene_49323	K14454 GOT1	aspartate aminotransferase, cytoplasmic [EC:2.6.1.1]
CDS_31717_Unigene_53210	K14454 GOT1	aspartate aminotransferase, cytoplasmic [EC:2.6.1.1]
CDS_31596_Unigene_53069	K14455 GOT2	aspartate aminotransferase, mitochondrial [EC:2.6.1.1]
CDS_23863_Unigene_39530	K00811 ASP5	aspartate aminotransferase, chloroplastic [EC:2.6.1.1]
CDS_18029_Unigene_31216	K00928 lysC	aspartate kinase [EC:2.7.2.4]
CDS_1925_Unigene_3979	K00133 asd	aspartate-semialdehyde dehydrogenase [EC:1.2.1.11]
CDS_11263_Unigene_21001	K00814 GPT, ALT	alanine transaminase [EC:2.6.1.2]
CDS_32334_Unigene_54683	K00814 GPT, ALT	alanine transaminase [EC:2.6.1.2]
CDS_19963_Unigene_34093	K14272 GGAT	glutamate--glyoxylate aminotransferase [EC:2.6.1.4 2.6.1.2 2.6.1.44]
CDS_13557_Unigene_24591	K00620 argJ	glutamate N-acetyltransferase / amino-acid N-acetyltransferase [EC:2.3.1.35 2.3.1.1]
CDS_11578_Unigene_21469	K14682 argAB	amino-acid N-acetyltransferase [EC:2.3.1.1]
CDS_15171_Unigene_27068	K00930 argB	acetylglutamate kinase [EC:2.7.2.8]
CDS_990_Unigene_1834	K00145 argC	N-acetyl-gamma-glutamyl-phosphate reductase [EC:1.2.1.38]
CDS_16914_Unigene_29632	K00818 E2.6.1.11, argD	acetylornithine aminotransferase [EC:2.6.1.11]
CDS_20795_Unigene_35185	K01438 argE	acetylornithine deacetylase [EC:3.5.1.16]
CDS_944_Unigene_1744	K14677 ACY1	aminoacylase [EC:3.5.1.14]
CDS_26157_Unigene_42753	K14677 ACY1	aminoacylase [EC:3.5.1.14]
CDS_6091_Unigene_12303	K01703 leuC	3-isopropylmalate/(R)-2-methylmalate dehydratase large subunit [EC:4.2.1.33 4.2.1.35]
CDS_18266_Unigene_31550	K01703 leuC	3-isopropylmalate/(R)-2-methylmalate dehydratase large subunit [EC:4.2.1.33 4.2.1.35]
CDS_30013_Unigene_48988	K01704 leuD	3-isopropylmalate/(R)-2-methylmalate dehydratase small subunit [EC:4.2.1.33 4.2.1.35]
CDS_2129_Unigene_4274	K00052 leuB	3-isopropylmalate dehydrogenase [EC:1.1.1.85]
CDS_28326_Unigene_45982	K01652 E2.2.1.6L, ilvB, ilvG, ilvI	acetolactate synthase I/II/III large subunit [EC:2.2.1.6]
CDS_28327_Unigene_45983	K01652 E2.2.1.6L, ilvB, ilvG, ilvI	acetolactate synthase I/II/III large subunit [EC:2.2.1.6]
CDS_31850_Unigene_53413	K01653 E2.2.1.6S, ilvH, ilvN	acetolactate synthase I/III small subunit [EC:2.2.1.6]
CDS_21584_Unigene_36277	K00053 ilvC	ketol-acid reductoisomerase [EC:1.1.1.86]
CDS_5438_Unigene_11113	K01687 ilvD	dihydroxy-acid dehydratase [EC:4.2.1.9]
CDS_1038_Unigene_1955	K00826 E2.6.1.42, ilvE	branched-chain amino acid aminotransferase [EC:2.6.1.42]
CDS_19589_Unigene_33520	K00826 E2.6.1.42, ilvE	branched-chain amino acid aminotransferase [EC:2.6.1.42]
CDS_4418_Unigene_9477	K01649 leuA	2-isopropylmalate synthase [EC:2.3.3.13]
CDS_9852_Unigene_18853	K11820 UGT74B1	N-hydroxythioamide S-beta-glucosyltransferase [EC:2.4.1.195]
01212 Fatty acid metabolism [PATH:ko01212]
CDS_8643_Unigene_16996	K11262 ACACA	acetyl-CoA carboxylase / biotin carboxylase 1 [EC:6.4.1.2 6.3.4.14]
CDS_12666_Unigene_23179	K01962 accA	acetyl-CoA carboxylase carboxyl transferase subunit alpha [EC:6.4.1.2]
CDS_28421_Unigene_46101	K01962 accA	acetyl-CoA carboxylase carboxyl transferase subunit alpha [EC:6.4.1.2]
CDS_28422_Unigene_46103	K01962 accA	acetyl-CoA carboxylase carboxyl transferase subunit alpha [EC:6.4.1.2]
CDS_23713_Unigene_39288	K02160 accB, bccP	acetyl-CoA carboxylase biotin carboxyl carrier protein
CDS_23714_Unigene_39289	K02160 accB, bccP	acetyl-CoA carboxylase biotin carboxyl carrier protein
CDS_28700_Unigene_46515	K01961 accC	acetyl-CoA carboxylase, biotin carboxylase subunit [EC:6.4.1.2 6.3.4.14]
CDS_28701_Unigene_46516	K01961 accC	acetyl-CoA carboxylase, biotin carboxylase subunit [EC:6.4.1.2 6.3.4.14]
CDS_20080_Unigene_34245	K00645 fabD	[acyl-carrier-protein] S-malonyltransferase [EC:2.3.1.39]
CDS_1295_Unigene_2701	K00648 fabH	3-oxoacyl-[acyl-carrier-protein] synthase III [EC:2.3.1.180]
CDS_2703_Unigene_5786	K00648 fabH	3-oxoacyl-[acyl-carrier-protein] synthase III [EC:2.3.1.180]
CDS_6627_Unigene_13341	K09458 fabF	3-oxoacyl-[acyl-carrier-protein] synthase II [EC:2.3.1.179]
CDS_14338_Unigene_25774	K09458 fabF	3-oxoacyl-[acyl-carrier-protein] synthase II [EC:2.3.1.179]
CDS_19107_Unigene_32795	K09458 fabF	3-oxoacyl-[acyl-carrier-protein] synthase II [EC:2.3.1.179]
CDS_1829_Unigene_3825	K09458 fabF	3-oxoacyl-[acyl-carrier-protein] synthase II [EC:2.3.1.179]
CDS_10162_Unigene_19335	K00059 fabG	3-oxoacyl-[acyl-carrier protein] reductase [EC:1.1.1.100]
CDS_29491_Unigene_47626	K00059 fabG	3-oxoacyl-[acyl-carrier protein] reductase [EC:1.1.1.100]
CDS_3462_Unigene_7379	K00059 fabG	3-oxoacyl-[acyl-carrier protein] reductase [EC:1.1.1.100]
CDS_32615_Unigene_55175	K02372 fabZ	3-hydroxyacyl-[acyl-carrier-protein] dehydratase [EC:4.2.1.59]
CDS_22206_Unigene_37150	K00208 fabI	enoyl-[acyl-carrier protein] reductase I [EC:1.3.1.9 1.3.1.10]
CDS_24001_Unigene_39698	K10781 FATB	fatty acyl-ACP thioesterase B [EC:3.1.2.14 3.1.2.21]
CDS_5307_Unigene_10903	K03921 FAB2, SSI2, desA1	acyl-[acyl-carrier-protein] desaturase [EC:1.14.19.2 1.14.19.11 1.14.19.26]
CDS_14278_Unigene_25676	K03921 FAB2, SSI2, desA1	acyl-[acyl-carrier-protein] desaturase [EC:1.14.19.2 1.14.19.11 1.14.19.26]
CDS_21193_Unigene_35744	K03921 FAB2, SSI2, desA1	acyl-[acyl-carrier-protein] desaturase [EC:1.14.19.2 1.14.19.11 1.14.19.26]
CDS_21194_Unigene_35745	K03921 FAB2, SSI2, desA1	acyl-[acyl-carrier-protein] desaturase [EC:1.14.19.2 1.14.19.11 1.14.19.26]
CDS_21195_Unigene_35746	K03921 FAB2, SSI2, desA1	acyl-[acyl-carrier-protein] desaturase [EC:1.14.19.2 1.14.19.11 1.14.19.26]
CDS_15107_Unigene_26960	K01074 PPT	palmitoyl-protein thioesterase [EC:3.1.2.22]
CDS_16348_Unigene_28810	K01074 PPT	palmitoyl-protein thioesterase [EC:3.1.2.22]
CDS_4907_Unigene_10242	K00626 E2.3.1.9, atoB	acetyl-CoA C-acetyltransferase [EC:2.3.1.9]
CDS_492_Unigene_887	K00626 E2.3.1.9, atoB	acetyl-CoA C-acetyltransferase [EC:2.3.1.9]
CDS_1481_Unigene_3152	K07513 ACAA1	acetyl-CoA acyltransferase 1 [EC:2.3.1.16]
CDS_583_Unigene_1068	K10527 MFP2	enoyl-CoA hydratase/3-hydroxyacyl-CoA dehydrogenase [EC:4.2.1.17 1.1.1.35 1.1.1.211]
CDS_13034_Unigene_23750	K00232 E1.3.3.6, ACOX1, ACOX3	acyl-CoA oxidase [EC:1.3.3.6]
CDS_17703_Unigene_30799	K00232 E1.3.3.6, ACOX1, ACOX3	acyl-CoA oxidase [EC:1.3.3.6]
CDS_17704_Unigene_30800	K00232 E1.3.3.6, ACOX1, ACOX3	acyl-CoA oxidase [EC:1.3.3.6]
CDS_22693_Unigene_37898	K00232 E1.3.3.6, ACOX1, ACOX3	acyl-CoA oxidase [EC:1.3.3.6]
CDS_22694_Unigene_37899	K00232 E1.3.3.6, ACOX1, ACOX3	acyl-CoA oxidase [EC:1.3.3.6]
CDS_22695_Unigene_37900	K00232 E1.3.3.6, ACOX1, ACOX3	acyl-CoA oxidase [EC:1.3.3.6]
CDS_22696_Unigene_37901	K00232 E1.3.3.6, ACOX1, ACOX3	acyl-CoA oxidase [EC:1.3.3.6]
CDS_27673_Unigene_45001	K00232 E1.3.3.6, ACOX1, ACOX3	acyl-CoA oxidase [EC:1.3.3.6]
CDS_27675_Unigene_45002	K00232 E1.3.3.6, ACOX1, ACOX3	acyl-CoA oxidase [EC:1.3.3.6]
CDS_2565_Unigene_5396	K00249 ACADM, acd	acyl-CoA dehydrogenase [EC:1.3.8.7]
CDS_2566_Unigene_5397	K00249 ACADM, acd	acyl-CoA dehydrogenase [EC:1.3.8.7]
CDS_6207_Unigene_12492	K01897 ACSL, fadD	long-chain acyl-CoA synthetase [EC:6.2.1.3]
CDS_6225_Unigene_12523	K01897 ACSL, fadD	long-chain acyl-CoA synthetase [EC:6.2.1.3]
CDS_8215_Unigene_16324	K01897 ACSL, fadD	long-chain acyl-CoA synthetase [EC:6.2.1.3]
CDS_8216_Unigene_16325	K01897 ACSL, fadD	long-chain acyl-CoA synthetase [EC:6.2.1.3]
CDS_18356_Unigene_31692	K01897 ACSL, fadD	long-chain acyl-CoA synthetase [EC:6.2.1.3]
CDS_24469_Unigene_40327	K01897 ACSL, fadD	long-chain acyl-CoA synthetase [EC:6.2.1.3]
CDS_3611_Unigene_7744	K01897 ACSL, fadD	long-chain acyl-CoA synthetase [EC:6.2.1.3]
CDS_3612_Unigene_7745	K01897 ACSL, fadD	long-chain acyl-CoA synthetase [EC:6.2.1.3]
CDS_24153_Unigene_39929	K10251 HSD17B12, KAR, IFA38	17beta-estradiol 17-dehydrogenase / very-long-chain 3-oxoacyl-CoA reductase [EC:1.1.1.62 1.1.1.330]
CDS_5608_Unigene_11401	K10703 PHS1, PAS2	very-long-chain (3R)-3-hydroxyacyl-CoA dehydratase [EC:4.2.1.134]
CDS_1002_Unigene_1863	K10258 TER, TSC13, CER10	very-long-chain enoyl-CoA reductase [EC:1.3.1.93]
CDS_14572_Unigene_26135	K10258 TER, TSC13, CER10	very-long-chain enoyl-CoA reductase [EC:1.3.1.93]
CDS_22110_Unigene_36995	K10256 FAD2	omega-6 fatty acid desaturase / acyl-lipid omega-6 desaturase (Delta-12 desaturase) [EC:1.14.19.6 1.14.19.22]
CDS_22111_Unigene_36996	K10256 FAD2	omega-6 fatty acid desaturase / acyl-lipid omega-6 desaturase (Delta-12 desaturase) [EC:1.14.19.6 1.14.19.22]
01230 Biosynthesis of amino acids [PATH:ko01230]
CDS_16231_Unigene_28631	K01803 TPI, tpiA	triosephosphate isomerase (TIM) [EC:5.3.1.1]
CDS_22656_Unigene_37851	K01803 TPI, tpiA	triosephosphate isomerase (TIM) [EC:5.3.1.1]
CDS_22657_Unigene_37852	K01803 TPI, tpiA	triosephosphate isomerase (TIM) [EC:5.3.1.1]
CDS_5181_Unigene_10693	K00134 GAPDH, gapA	glyceraldehyde 3-phosphate dehydrogenase [EC:1.2.1.12]
CDS_8265_Unigene_16440	K00134 GAPDH, gapA	glyceraldehyde 3-phosphate dehydrogenase [EC:1.2.1.12]
CDS_19216_Unigene_32978	K00134 GAPDH, gapA	glyceraldehyde 3-phosphate dehydrogenase [EC:1.2.1.12]
CDS_335_Unigene_581	K00134 GAPDH, gapA	glyceraldehyde 3-phosphate dehydrogenase [EC:1.2.1.12]
CDS_10742_Unigene_20207	K00927 PGK, pgk	phosphoglycerate kinase [EC:2.7.2.3]
CDS_18756_Unigene_32288	K00927 PGK, pgk	phosphoglycerate kinase [EC:2.7.2.3]
CDS_18757_Unigene_32288	K00927 PGK, pgk	phosphoglycerate kinase [EC:2.7.2.3]
CDS_1589_Unigene_3359	K00927 PGK, pgk	phosphoglycerate kinase [EC:2.7.2.3]
CDS_32356_Unigene_54713	K00927 PGK, pgk	phosphoglycerate kinase [EC:2.7.2.3]
CDS_9268_Unigene_17956	K01834 PGAM, gpmA	2,3-bisphosphoglycerate-dependent phosphoglycerate mutase [EC:5.4.2.11]
CDS_27397_Unigene_44633	K01834 PGAM, gpmA	2,3-bisphosphoglycerate-dependent phosphoglycerate mutase [EC:5.4.2.11]
CDS_27398_Unigene_44634	K01834 PGAM, gpmA	2,3-bisphosphoglycerate-dependent phosphoglycerate mutase [EC:5.4.2.11]
CDS_31092_Unigene_51716	K15633 gpmI	2,3-bisphosphoglycerate-independent phosphoglycerate mutase [EC:5.4.2.12]
CDS_10328_Unigene_19578	K15634 gpmB	probable phosphoglycerate mutase [EC:5.4.2.12]
CDS_55_Unigene_89	K15634 gpmB	probable phosphoglycerate mutase [EC:5.4.2.12]
CDS_5993_Unigene_12141	K01689 ENO, eno	enolase [EC:4.2.1.11]
CDS_26562_Unigene_43382	K01689 ENO, eno	enolase [EC:4.2.1.11]
CDS_357_Unigene_614	K01689 ENO, eno	enolase [EC:4.2.1.11]
CDS_5282_Unigene_10867	K00873 PK, pyk	pyruvate kinase [EC:2.7.1.40]
CDS_9452_Unigene_18239	K00873 PK, pyk	pyruvate kinase [EC:2.7.1.40]
CDS_12484_Unigene_22917	K00873 PK, pyk	pyruvate kinase [EC:2.7.1.40]
CDS_15265_Unigene_27202	K00873 PK, pyk	pyruvate kinase [EC:2.7.1.40]
CDS_16211_Unigene_28597	K00873 PK, pyk	pyruvate kinase [EC:2.7.1.40]
CDS_16212_Unigene_28598	K00873 PK, pyk	pyruvate kinase [EC:2.7.1.40]
CDS_17059_Unigene_29848	K00873 PK, pyk	pyruvate kinase [EC:2.7.1.40]
CDS_24111_Unigene_39867	K00873 PK, pyk	pyruvate kinase [EC:2.7.1.40]
CDS_24112_Unigene_39868	K00873 PK, pyk	pyruvate kinase [EC:2.7.1.40]
CDS_24113_Unigene_39869	K00873 PK, pyk	pyruvate kinase [EC:2.7.1.40]
CDS_29047_Unigene_46995	K00873 PK, pyk	pyruvate kinase [EC:2.7.1.40]
CDS_32005_Unigene_53725	K00873 PK, pyk	pyruvate kinase [EC:2.7.1.40]
CDS_9845_Unigene_18844	K01623 ALDO	fructose-bisphosphate aldolase, class I [EC:4.1.2.13]
CDS_13273_Unigene_24169	K01623 ALDO	fructose-bisphosphate aldolase, class I [EC:4.1.2.13]
CDS_17709_Unigene_30806	K01623 ALDO	fructose-bisphosphate aldolase, class I [EC:4.1.2.13]
CDS_19924_Unigene_34019	K01623 ALDO	fructose-bisphosphate aldolase, class I [EC:4.1.2.13]
CDS_31695_Unigene_53181	K01623 ALDO	fructose-bisphosphate aldolase, class I [EC:4.1.2.13]
CDS_15651_Unigene_27790	K00850 pfkA, PFK	6-phosphofructokinase 1 [EC:2.7.1.11]
CDS_15655_Unigene_27792	K00850 pfkA, PFK	6-phosphofructokinase 1 [EC:2.7.1.11]
CDS_17148_Unigene_29972	K00850 pfkA, PFK	6-phosphofructokinase 1 [EC:2.7.1.11]
CDS_19593_Unigene_33530	K00850 pfkA, PFK	6-phosphofructokinase 1 [EC:2.7.1.11]
CDS_23258_Unigene_38667	K00850 pfkA, PFK	6-phosphofructokinase 1 [EC:2.7.1.11]
CDS_26997_Unigene_44044	K00850 pfkA, PFK	6-phosphofructokinase 1 [EC:2.7.1.11]
CDS_26999_Unigene_44045	K00850 pfkA, PFK	6-phosphofructokinase 1 [EC:2.7.1.11]
CDS_27004_Unigene_44047	K00850 pfkA, PFK	6-phosphofructokinase 1 [EC:2.7.1.11]
CDS_28026_Unigene_45545	K00615 E2.2.1.1, tktA, tktB	transketolase [EC:2.2.1.1]
CDS_28029_Unigene_45546	K00615 E2.2.1.1, tktA, tktB	transketolase [EC:2.2.1.1]
CDS_21733_Unigene_36457	K00616 E2.2.1.2, talA, talB	transaldolase [EC:2.2.1.2]
CDS_21734_Unigene_36458	K00616 E2.2.1.2, talA, talB	transaldolase [EC:2.2.1.2]
CDS_2252_Unigene_4610	K00616 E2.2.1.2, talA, talB	transaldolase [EC:2.2.1.2]
CDS_10187_Unigene_19374	K01783 rpe, RPE	ribulose-phosphate 3-epimerase [EC:5.1.3.1]
CDS_10188_Unigene_19375	K01783 rpe, RPE	ribulose-phosphate 3-epimerase [EC:5.1.3.1]
CDS_22426_Unigene_37509	K01783 rpe, RPE	ribulose-phosphate 3-epimerase [EC:5.1.3.1]
CDS_22427_Unigene_37510	K01783 rpe, RPE	ribulose-phosphate 3-epimerase [EC:5.1.3.1]
CDS_22428_Unigene_37511	K01783 rpe, RPE	ribulose-phosphate 3-epimerase [EC:5.1.3.1]
CDS_826_Unigene_1499	K01807 rpiA	ribose 5-phosphate isomerase A [EC:5.3.1.6]
CDS_13323_Unigene_24237	K01807 rpiA	ribose 5-phosphate isomerase A [EC:5.3.1.6]
CDS_26966_Unigene_43999	K01807 rpiA	ribose 5-phosphate isomerase A [EC:5.3.1.6]
CDS_26967_Unigene_44000	K01807 rpiA	ribose 5-phosphate isomerase A [EC:5.3.1.6]
CDS_26968_Unigene_44001	K01807 rpiA	ribose 5-phosphate isomerase A [EC:5.3.1.6]
CDS_24421_Unigene_40270	K00948 PRPS, prsA	ribose-phosphate pyrophosphokinase [EC:2.7.6.1]
CDS_24422_Unigene_40271	K00948 PRPS, prsA	ribose-phosphate pyrophosphokinase [EC:2.7.6.1]
CDS_6091_Unigene_12303	K01703 leuC	3-isopropylmalate/(R)-2-methylmalate dehydratase large subunit [EC:4.2.1.33 4.2.1.35]
CDS_18266_Unigene_31550	K01703 leuC	3-isopropylmalate/(R)-2-methylmalate dehydratase large subunit [EC:4.2.1.33 4.2.1.35]
CDS_30013_Unigene_48988	K01704 leuD	3-isopropylmalate/(R)-2-methylmalate dehydratase small subunit [EC:4.2.1.33 4.2.1.35]
CDS_2129_Unigene_4274	K00052 leuB	3-isopropylmalate dehydrogenase [EC:1.1.1.85]
CDS_28326_Unigene_45982	K01652 E2.2.1.6L, ilvB, ilvG, ilvI	acetolactate synthase I/II/III large subunit [EC:2.2.1.6]
CDS_28327_Unigene_45983	K01652 E2.2.1.6L, ilvB, ilvG, ilvI	acetolactate synthase I/II/III large subunit [EC:2.2.1.6]
CDS_31850_Unigene_53413	K01653 E2.2.1.6S, ilvH, ilvN	acetolactate synthase I/III small subunit [EC:2.2.1.6]
CDS_21584_Unigene_36277	K00053 ilvC	ketol-acid reductoisomerase [EC:1.1.1.86]
CDS_5438_Unigene_11113	K01687 ilvD	dihydroxy-acid dehydratase [EC:4.2.1.9]
CDS_1038_Unigene_1955	K00826 E2.6.1.42, ilvE	branched-chain amino acid aminotransferase [EC:2.6.1.42]
CDS_19589_Unigene_33520	K00826 E2.6.1.42, ilvE	branched-chain amino acid aminotransferase [EC:2.6.1.42]
CDS_4418_Unigene_9477	K01649 leuA	2-isopropylmalate synthase [EC:2.3.3.13]
CDS_20410_Unigene_34658	K01754 E4.3.1.19, ilvA, tdcB	threonine dehydratase [EC:4.3.1.19]
CDS_12708_Unigene_23228	K00600 glyA, SHMT	glycine hydroxymethyltransferase [EC:2.1.2.1]
CDS_26592_Unigene_43452	K00600 glyA, SHMT	glycine hydroxymethyltransferase [EC:2.1.2.1]
CDS_26593_Unigene_43453	K00600 glyA, SHMT	glycine hydroxymethyltransferase [EC:2.1.2.1]
CDS_29146_Unigene_47133	K00600 glyA, SHMT	glycine hydroxymethyltransferase [EC:2.1.2.1]
CDS_29147_Unigene_47134	K00600 glyA, SHMT	glycine hydroxymethyltransferase [EC:2.1.2.1]
CDS_30727_Unigene_50575	K00600 glyA, SHMT	glycine hydroxymethyltransferase [EC:2.1.2.1]
CDS_32223_Unigene_54543	K00600 glyA, SHMT	glycine hydroxymethyltransferase [EC:2.1.2.1]
CDS_14398_Unigene_25863	K01620 ltaE	threonine aldolase [EC:4.1.2.48]
CDS_14399_Unigene_25864	K01620 ltaE	threonine aldolase [EC:4.1.2.48]
CDS_14400_Unigene_25865	K01620 ltaE	threonine aldolase [EC:4.1.2.48]
CDS_14401_Unigene_25866	K01620 ltaE	threonine aldolase [EC:4.1.2.48]
CDS_27522_Unigene_44814	K00058 serA, PHGDH	D-3-phosphoglycerate dehydrogenase [EC:1.1.1.95]
CDS_27523_Unigene_44815	K00058 serA, PHGDH	D-3-phosphoglycerate dehydrogenase [EC:1.1.1.95]
CDS_29592_Unigene_47746	K00058 serA, PHGDH	D-3-phosphoglycerate dehydrogenase [EC:1.1.1.95]
CDS_30248_Unigene_49332	K00831 serC, PSAT1	phosphoserine aminotransferase [EC:2.6.1.52]
CDS_10493_Unigene_19845	K01079 serB, PSPH	phosphoserine phosphatase [EC:3.1.3.3]
CDS_1820_Unigene_3813	K00640 cysE	serine O-acetyltransferase [EC:2.3.1.30]
CDS_1821_Unigene_3813	K00640 cysE	serine O-acetyltransferase [EC:2.3.1.30]
CDS_30649_Unigene_50480	K00640 cysE	serine O-acetyltransferase [EC:2.3.1.30]
CDS_30696_Unigene_50535	K00640 cysE	serine O-acetyltransferase [EC:2.3.1.30]
CDS_18195_Unigene_31441	K01738 cysK	cysteine synthase A [EC:2.5.1.47]
CDS_1632_Unigene_3456	K01738 cysK	cysteine synthase A [EC:2.5.1.47]
CDS_3924_Unigene_8446	K01738 cysK	cysteine synthase A [EC:2.5.1.47]
CDS_15829_Unigene_28032	K13034 ATCYSC1	L-3-cyanoalanine synthase/ cysteine synthase [EC:2.5.1.47 4.4.1.9]
CDS_15830_Unigene_28033	K13034 ATCYSC1	L-3-cyanoalanine synthase/ cysteine synthase [EC:2.5.1.47 4.4.1.9]
CDS_18029_Unigene_31216	K00928 lysC	aspartate kinase [EC:2.7.2.4]
CDS_31266_Unigene_51959	K12524 thrA	bifunctional aspartokinase / homoserine dehydrogenase 1 [EC:2.7.2.4 1.1.1.3]
CDS_1925_Unigene_3979	K00133 asd	aspartate-semialdehyde dehydrogenase [EC:1.2.1.11]
CDS_31941_Unigene_53582	K00872 thrB1	homoserine kinase [EC:2.7.1.39]
CDS_10848_Unigene_20374	K01733 thrC	threonine synthase [EC:4.2.3.1]
CDS_11263_Unigene_21001	K00814 GPT, ALT	alanine transaminase [EC:2.6.1.2]
CDS_32334_Unigene_54683	K00814 GPT, ALT	alanine transaminase [EC:2.6.1.2]
CDS_19963_Unigene_34093	K14272 GGAT	glutamate--glyoxylate aminotransferase [EC:2.6.1.4 2.6.1.2 2.6.1.44]
CDS_30242_Unigene_49323	K14454 GOT1	aspartate aminotransferase, cytoplasmic [EC:2.6.1.1]
CDS_31717_Unigene_53210	K14454 GOT1	aspartate aminotransferase, cytoplasmic [EC:2.6.1.1]
CDS_31596_Unigene_53069	K14455 GOT2	aspartate aminotransferase, mitochondrial [EC:2.6.1.1]
CDS_23863_Unigene_39530	K00811 ASP5	aspartate aminotransferase, chloroplastic [EC:2.6.1.1]
CDS_11170_Unigene_20872	K01915 glnA, GLUL	glutamine synthetase [EC:6.3.1.2]
CDS_11171_Unigene_20873	K01915 glnA, GLUL	glutamine synthetase [EC:6.3.1.2]
CDS_14315_Unigene_25737	K01915 glnA, GLUL	glutamine synthetase [EC:6.3.1.2]
CDS_18944_Unigene_32566	K01915 glnA, GLUL	glutamine synthetase [EC:6.3.1.2]
CDS_20872_Unigene_35307	K01915 glnA, GLUL	glutamine synthetase [EC:6.3.1.2]
CDS_25320_Unigene_41530	K00264 GLT1	glutamate synthase (NADPH/NADH) [EC:1.4.1.13 1.4.1.14]
CDS_25322_Unigene_41531	K00264 GLT1	glutamate synthase (NADPH/NADH) [EC:1.4.1.13 1.4.1.14]
CDS_26841_Unigene_43809	K01739 metB	cystathionine gamma-synthase [EC:2.5.1.48]
CDS_25215_Unigene_41363	K01760 metC	cystathionine beta-lyase [EC:4.4.1.8]
CDS_25217_Unigene_41365	K01760 metC	cystathionine beta-lyase [EC:4.4.1.8]
CDS_25219_Unigene_41367	K01760 metC	cystathionine beta-lyase [EC:4.4.1.8]
CDS_29106_Unigene_47065	K00549 metE	5-methyltetrahydropteroyltriglutamate--homocysteine methyltransferase [EC:2.1.1.14]
CDS_29107_Unigene_47066	K00549 metE	5-methyltetrahydropteroyltriglutamate--homocysteine methyltransferase [EC:2.1.1.14]
CDS_21364_Unigene_35978	K00789 metK	S-adenosylmethionine synthetase [EC:2.5.1.6]
CDS_21365_Unigene_35979	K00789 metK	S-adenosylmethionine synthetase [EC:2.5.1.6]
CDS_21366_Unigene_35980	K00789 metK	S-adenosylmethionine synthetase [EC:2.5.1.6]
CDS_11017_Unigene_20631	K01647 CS, gltA	citrate synthase [EC:2.3.3.1]
CDS_14986_Unigene_26776	K01647 CS, gltA	citrate synthase [EC:2.3.3.1]
CDS_30097_Unigene_49098	K01647 CS, gltA	citrate synthase [EC:2.3.3.1]
CDS_8792_Unigene_17216	K01681 ACO, acnA	aconitate hydratase [EC:4.2.1.3]
CDS_3815_Unigene_8201	K01681 ACO, acnA	aconitate hydratase [EC:4.2.1.3]
CDS_10172_Unigene_19353	K00031 IDH1, IDH2, icd	isocitrate dehydrogenase [EC:1.1.1.42]
CDS_30252_Unigene_49340	K00031 IDH1, IDH2, icd	isocitrate dehydrogenase [EC:1.1.1.42]
CDS_31748_Unigene_53260	K00031 IDH1, IDH2, icd	isocitrate dehydrogenase [EC:1.1.1.42]
CDS_20886_Unigene_35336	K00030 IDH3	isocitrate dehydrogenase (NAD+) [EC:1.1.1.41]
CDS_28323_Unigene_45977	K00030 IDH3	isocitrate dehydrogenase (NAD+) [EC:1.1.1.41]
CDS_28324_Unigene_45978	K00030 IDH3	isocitrate dehydrogenase (NAD+) [EC:1.1.1.41]
CDS_32600_Unigene_55141	K00030 IDH3	isocitrate dehydrogenase (NAD+) [EC:1.1.1.41]
CDS_14241_Unigene_25620	K14085 ALDH7A1	aldehyde dehydrogenase family 7 member A1 [EC:1.2.1.31 1.2.1.8 1.2.1.3]
CDS_13557_Unigene_24591	K00620 argJ	glutamate N-acetyltransferase / amino-acid N-acetyltransferase [EC:2.3.1.35 2.3.1.1]
CDS_11578_Unigene_21469	K14682 argAB	amino-acid N-acetyltransferase [EC:2.3.1.1]
CDS_15171_Unigene_27068	K00930 argB	acetylglutamate kinase [EC:2.7.2.8]
CDS_990_Unigene_1834	K00145 argC	N-acetyl-gamma-glutamyl-phosphate reductase [EC:1.2.1.38]
CDS_16914_Unigene_29632	K00818 E2.6.1.11, argD	acetylornithine aminotransferase [EC:2.6.1.11]
CDS_20795_Unigene_35185	K01438 argE	acetylornithine deacetylase [EC:3.5.1.16]
CDS_944_Unigene_1744	K14677 ACY1	aminoacylase [EC:3.5.1.14]
CDS_26157_Unigene_42753	K14677 ACY1	aminoacylase [EC:3.5.1.14]
CDS_23004_Unigene_38333	K00611 OTC, argF, argI	ornithine carbamoyltransferase [EC:2.1.3.3]
CDS_23005_Unigene_38334	K00611 OTC, argF, argI	ornithine carbamoyltransferase [EC:2.1.3.3]
CDS_4974_Unigene_10336	K01940 argG, ASS1	argininosuccinate synthase [EC:6.3.4.5]
CDS_31274_Unigene_51971	K01940 argG, ASS1	argininosuccinate synthase [EC:6.3.4.5]
CDS_26114_Unigene_42679	K01755 argH, ASL	argininosuccinate lyase [EC:4.3.2.1]
CDS_10916_Unigene_20484	K01476 E3.5.3.1, rocF, arg	arginase [EC:3.5.3.1]
CDS_10917_Unigene_20485	K01476 E3.5.3.1, rocF, arg	arginase [EC:3.5.3.1]
CDS_10107_Unigene_19257	K12657 ALDH18A1, P5CS	delta-1-pyrroline-5-carboxylate synthetase [EC:2.7.2.11 1.2.1.41]
CDS_10108_Unigene_19258	K12657 ALDH18A1, P5CS	delta-1-pyrroline-5-carboxylate synthetase [EC:2.7.2.11 1.2.1.41]
CDS_25919_Unigene_42380	K00286 proC	pyrroline-5-carboxylate reductase [EC:1.5.1.2]
CDS_25922_Unigene_42381	K00286 proC	pyrroline-5-carboxylate reductase [EC:1.5.1.2]
CDS_3133_Unigene_6675	K01714 dapA	4-hydroxy-tetrahydrodipicolinate synthase [EC:4.3.3.7]
CDS_31331_Unigene_52050	K00215 dapB	4-hydroxy-tetrahydrodipicolinate reductase [EC:1.17.1.8]
CDS_31122_Unigene_51753	K01778 dapF	diaminopimelate epimerase [EC:5.1.1.7]
CDS_31140_Unigene_51772	K01586 lysA	diaminopimelate decarboxylase [EC:4.1.1.20]
CDS_768_Unigene_1380	K10206 E2.6.1.83	LL-diaminopimelate aminotransferase [EC:2.6.1.83]
CDS_2027_Unigene_4117	K10206 E2.6.1.83	LL-diaminopimelate aminotransferase [EC:2.6.1.83]
CDS_26810_Unigene_43765	K00765 hisG	ATP phosphoribosyltransferase [EC:2.4.2.17]
CDS_15639_Unigene_27776	K11755 hisIE	phosphoribosyl-ATP pyrophosphohydrolase / phosphoribosyl-AMP cyclohydrolase [EC:3.6.1.31 3.5.4.19]
CDS_7037_Unigene_14171	K01814 hisA	phosphoribosylformimino-5-aminoimidazole carboxamide ribotide isomerase [EC:5.3.1.16]
CDS_5038_Unigene_10444	K01663 HIS7	glutamine amidotransferase / cyclase [EC:2.4.2.- 4.1.3.-]
CDS_30443_Unigene_49828	K01663 HIS7	glutamine amidotransferase / cyclase [EC:2.4.2.- 4.1.3.-]
CDS_19361_Unigene_33209	K01693 hisB	imidazoleglycerol-phosphate dehydratase [EC:4.2.1.19]
CDS_19362_Unigene_33210	K01693 hisB	imidazoleglycerol-phosphate dehydratase [EC:4.2.1.19]
CDS_19363_Unigene_33211	K01693 hisB	imidazoleglycerol-phosphate dehydratase [EC:4.2.1.19]
CDS_19364_Unigene_33212	K01693 hisB	imidazoleglycerol-phosphate dehydratase [EC:4.2.1.19]
CDS_29267_Unigene_47343	K00817 hisC	histidinol-phosphate aminotransferase [EC:2.6.1.9]
CDS_29268_Unigene_47344	K00817 hisC	histidinol-phosphate aminotransferase [EC:2.6.1.9]
CDS_31196_Unigene_51844	K18649 IMPL2	inositol-phosphate phosphatase / L-galactose 1-phosphate phosphatase / histidinol-phosphatase [EC:3.1.3.25 3.1.3.93 3.1.3.15]
CDS_27534_Unigene_44829	K00013 hisD	histidinol dehydrogenase [EC:1.1.1.23]
CDS_21399_Unigene_36022	K01626 E2.5.1.54, aroF, aroG, aroH	3-deoxy-7-phosphoheptulonate synthase [EC:2.5.1.54]
CDS_21400_Unigene_36023	K01626 E2.5.1.54, aroF, aroG, aroH	3-deoxy-7-phosphoheptulonate synthase [EC:2.5.1.54]
CDS_30334_Unigene_49517	K01626 E2.5.1.54, aroF, aroG, aroH	3-deoxy-7-phosphoheptulonate synthase [EC:2.5.1.54]
CDS_2331_Unigene_4797	K01735 aroB	3-dehydroquinate synthase [EC:4.2.3.4]
CDS_2332_Unigene_4798	K01735 aroB	3-dehydroquinate synthase [EC:4.2.3.4]
CDS_15073_Unigene_26895	K13832 aroDE, DHQ-SDH	3-dehydroquinate dehydratase / shikimate dehydrogenase [EC:4.2.1.10 1.1.1.25]
CDS_15437_Unigene_27478	K13832 aroDE, DHQ-SDH	3-dehydroquinate dehydratase / shikimate dehydrogenase [EC:4.2.1.10 1.1.1.25]
CDS_177_Unigene_296	K13832 aroDE, DHQ-SDH	3-dehydroquinate dehydratase / shikimate dehydrogenase [EC:4.2.1.10 1.1.1.25]
CDS_17546_Unigene_30546	K00891 E2.7.1.71, aroK, aroL	shikimate kinase [EC:2.7.1.71]
CDS_4482_Unigene_9548	K00891 E2.7.1.71, aroK, aroL	shikimate kinase [EC:2.7.1.71]
CDS_25511_Unigene_41765	K00800 aroA	3-phosphoshikimate 1-carboxyvinyltransferase [EC:2.5.1.19]
CDS_25512_Unigene_41766	K00800 aroA	3-phosphoshikimate 1-carboxyvinyltransferase [EC:2.5.1.19]
CDS_25042_Unigene_41104	K01736 aroC	chorismate synthase [EC:4.2.3.5]
CDS_17870_Unigene_31007	K01657 trpE	anthranilate synthase component I [EC:4.1.3.27]
CDS_30136_Unigene_49154	K01658 trpG	anthranilate synthase component II [EC:4.1.3.27]
CDS_31431_Unigene_52288	K00766 trpD	anthranilate phosphoribosyltransferase [EC:2.4.2.18]
CDS_29623_Unigene_47791	K01817 trpF	phosphoribosylanthranilate isomerase [EC:5.3.1.24]
CDS_20784_Unigene_35168	K01609 trpC	indole-3-glycerol phosphate synthase [EC:4.1.1.48]
CDS_31209_Unigene_51868	K01695 trpA	tryptophan synthase alpha chain [EC:4.2.1.20]
CDS_23512_Unigene_39006	K01696 trpB	tryptophan synthase beta chain [EC:4.2.1.20]
CDS_9033_Unigene_17581	K06001 trpB	tryptophan synthase beta chain [EC:4.2.1.20]
CDS_7464_Unigene_14900	K01850 E5.4.99.5	chorismate mutase [EC:5.4.99.5]
CDS_30640_Unigene_50460	K01850 E5.4.99.5	chorismate mutase [EC:5.4.99.5]
CDS_12157_Unigene_22377	K00815 TAT	tyrosine aminotransferase [EC:2.6.1.5]
CDS_12158_Unigene_22378	K00815 TAT	tyrosine aminotransferase [EC:2.6.1.5]
CDS_14874_Unigene_26598	K00815 TAT	tyrosine aminotransferase [EC:2.6.1.5]
CDS_20672_Unigene_35030	K15849 PAT, AAT	bifunctional aspartate aminotransferase and glutamate/aspartate-prephenate aminotransferase [EC:2.6.1.1 2.6.1.78 2.6.1.79]
CDS_20673_Unigene_35031	K15849 PAT, AAT	bifunctional aspartate aminotransferase and glutamate/aspartate-prephenate aminotransferase [EC:2.6.1.1 2.6.1.78 2.6.1.79]
CDS_5173_Unigene_10678	K15227 TYRAAT	arogenate dehydrogenase (NADP+), plant [EC:1.3.1.78]
CDS_26044_Unigene_42591	K15227 TYRAAT	arogenate dehydrogenase (NADP+), plant [EC:1.3.1.78]
CDS_3242_Unigene_6943	K15227 TYRAAT	arogenate dehydrogenase (NADP+), plant [EC:1.3.1.78]
CDS_5379_Unigene_11020	K05359 ADT, PDT	arogenate/prephenate dehydratase [EC:4.2.1.91 4.2.1.51]
CDS_7670_Unigene_15244	K05359 ADT, PDT	arogenate/prephenate dehydratase [EC:4.2.1.91 4.2.1.51]
CDS_18279_Unigene_31576	K05359 ADT, PDT	arogenate/prephenate dehydratase [EC:4.2.1.91 4.2.1.51]
CDS_18280_Unigene_31577	K05359 ADT, PDT	arogenate/prephenate dehydratase [EC:4.2.1.91 4.2.1.51]
CDS_315_Unigene_544	K05359 ADT, PDT	arogenate/prephenate dehydratase [EC:4.2.1.91 4.2.1.51]
01220 Degradation of aromatic compounds [PATH:ko01220]
CDS_27058_Unigene_44120	K00487 CYP73A	trans-cinnamate 4-monooxygenase [EC:1.14.13.11]
CDS_27059_Unigene_44121	K00487 CYP73A	trans-cinnamate 4-monooxygenase [EC:1.14.13.11]
CDS_4898_Unigene_10227	K00001 E1.1.1.1, adh	alcohol dehydrogenase [EC:1.1.1.1]
CDS_10386_Unigene_19674	K00001 E1.1.1.1, adh	alcohol dehydrogenase [EC:1.1.1.1]
CDS_15913_Unigene_28159	K00121 frmA, ADH5, adhC	S-(hydroxymethyl)glutathione dehydrogenase / alcohol dehydrogenase [EC:1.1.1.284 1.1.1.1]
CDS_25422_Unigene_41675	K00121 frmA, ADH5, adhC	S-(hydroxymethyl)glutathione dehydrogenase / alcohol dehydrogenase [EC:1.1.1.284 1.1.1.1]
Carbohydrate metabolism
00010 Glycolysis / Gluconeogenesis [PATH:ko00010]
CDS_10676_Unigene_20107	K00844 HK	hexokinase [EC:2.7.1.1]
CDS_16252_Unigene_28662	K00844 HK	hexokinase [EC:2.7.1.1]
CDS_26177_Unigene_42790	K00844 HK	hexokinase [EC:2.7.1.1]
CDS_26178_Unigene_42791	K00844 HK	hexokinase [EC:2.7.1.1]
CDS_28274_Unigene_45910	K00844 HK	hexokinase [EC:2.7.1.1]
CDS_28275_Unigene_45911	K00844 HK	hexokinase [EC:2.7.1.1]
CDS_8348_Unigene_16558	K01810 GPI, pgi	glucose-6-phosphate isomerase [EC:5.3.1.9]
CDS_29509_Unigene_47650	K01810 GPI, pgi	glucose-6-phosphate isomerase [EC:5.3.1.9]
CDS_15651_Unigene_27790	K00850 pfkA, PFK	6-phosphofructokinase 1 [EC:2.7.1.11]
CDS_15655_Unigene_27792	K00850 pfkA, PFK	6-phosphofructokinase 1 [EC:2.7.1.11]
CDS_17148_Unigene_29972	K00850 pfkA, PFK	6-phosphofructokinase 1 [EC:2.7.1.11]
CDS_19593_Unigene_33530	K00850 pfkA, PFK	6-phosphofructokinase 1 [EC:2.7.1.11]
CDS_23258_Unigene_38667	K00850 pfkA, PFK	6-phosphofructokinase 1 [EC:2.7.1.11]
CDS_26997_Unigene_44044	K00850 pfkA, PFK	6-phosphofructokinase 1 [EC:2.7.1.11]
CDS_26999_Unigene_44045	K00850 pfkA, PFK	6-phosphofructokinase 1 [EC:2.7.1.11]
CDS_27004_Unigene_44047	K00850 pfkA, PFK	6-phosphofructokinase 1 [EC:2.7.1.11]
CDS_1119_Unigene_2195	K00895 pfp, pfk	pyrophosphate--fructose-6-phosphate 1-phosphotransferase [EC:2.7.1.90]
CDS_30192_Unigene_49232	K00895 pfp, pfk	pyrophosphate--fructose-6-phosphate 1-phosphotransferase [EC:2.7.1.90]
CDS_19581_Unigene_33512	K03841 FBP, fbp	fructose-1,6-bisphosphatase I [EC:3.1.3.11]
CDS_1651_Unigene_3492	K03841 FBP, fbp	fructose-1,6-bisphosphatase I [EC:3.1.3.11]
CDS_25785_Unigene_42182	K03841 FBP, fbp	fructose-1,6-bisphosphatase I [EC:3.1.3.11]
CDS_25786_Unigene_42183	K03841 FBP, fbp	fructose-1,6-bisphosphatase I [EC:3.1.3.11]
CDS_31893_Unigene_53483	K03841 FBP, fbp	fructose-1,6-bisphosphatase I [EC:3.1.3.11]
CDS_9845_Unigene_18844	K01623 ALDO	fructose-bisphosphate aldolase, class I [EC:4.1.2.13]
CDS_13273_Unigene_24169	K01623 ALDO	fructose-bisphosphate aldolase, class I [EC:4.1.2.13]
CDS_17709_Unigene_30806	K01623 ALDO	fructose-bisphosphate aldolase, class I [EC:4.1.2.13]
CDS_19924_Unigene_34019	K01623 ALDO	fructose-bisphosphate aldolase, class I [EC:4.1.2.13]
CDS_31695_Unigene_53181	K01623 ALDO	fructose-bisphosphate aldolase, class I [EC:4.1.2.13]
CDS_16231_Unigene_28631	K01803 TPI, tpiA	triosephosphate isomerase (TIM) [EC:5.3.1.1]
CDS_22656_Unigene_37851	K01803 TPI, tpiA	triosephosphate isomerase (TIM) [EC:5.3.1.1]
CDS_22657_Unigene_37852	K01803 TPI, tpiA	triosephosphate isomerase (TIM) [EC:5.3.1.1]
CDS_5181_Unigene_10693	K00134 GAPDH, gapA	glyceraldehyde 3-phosphate dehydrogenase [EC:1.2.1.12]
CDS_8265_Unigene_16440	K00134 GAPDH, gapA	glyceraldehyde 3-phosphate dehydrogenase [EC:1.2.1.12]
CDS_19216_Unigene_32978	K00134 GAPDH, gapA	glyceraldehyde 3-phosphate dehydrogenase [EC:1.2.1.12]
CDS_335_Unigene_581	K00134 GAPDH, gapA	glyceraldehyde 3-phosphate dehydrogenase [EC:1.2.1.12]
CDS_10742_Unigene_20207	K00927 PGK, pgk	phosphoglycerate kinase [EC:2.7.2.3]
CDS_18756_Unigene_32288	K00927 PGK, pgk	phosphoglycerate kinase [EC:2.7.2.3]
CDS_18757_Unigene_32288	K00927 PGK, pgk	phosphoglycerate kinase [EC:2.7.2.3]
CDS_1589_Unigene_3359	K00927 PGK, pgk	phosphoglycerate kinase [EC:2.7.2.3]
CDS_32356_Unigene_54713	K00927 PGK, pgk	phosphoglycerate kinase [EC:2.7.2.3]
CDS_9268_Unigene_17956	K01834 PGAM, gpmA	2,3-bisphosphoglycerate-dependent phosphoglycerate mutase [EC:5.4.2.11]
CDS_27397_Unigene_44633	K01834 PGAM, gpmA	2,3-bisphosphoglycerate-dependent phosphoglycerate mutase [EC:5.4.2.11]
CDS_27398_Unigene_44634	K01834 PGAM, gpmA	2,3-bisphosphoglycerate-dependent phosphoglycerate mutase [EC:5.4.2.11]
CDS_31092_Unigene_51716	K15633 gpmI	2,3-bisphosphoglycerate-independent phosphoglycerate mutase [EC:5.4.2.12]
CDS_10328_Unigene_19578	K15634 gpmB	probable phosphoglycerate mutase [EC:5.4.2.12]
CDS_55_Unigene_89	K15634 gpmB	probable phosphoglycerate mutase [EC:5.4.2.12]
CDS_5993_Unigene_12141	K01689 ENO, eno	enolase [EC:4.2.1.11]
CDS_26562_Unigene_43382	K01689 ENO, eno	enolase [EC:4.2.1.11]
CDS_357_Unigene_614	K01689 ENO, eno	enolase [EC:4.2.1.11]
CDS_5282_Unigene_10867	K00873 PK, pyk	pyruvate kinase [EC:2.7.1.40]
CDS_9452_Unigene_18239	K00873 PK, pyk	pyruvate kinase [EC:2.7.1.40]
CDS_12484_Unigene_22917	K00873 PK, pyk	pyruvate kinase [EC:2.7.1.40]
CDS_15265_Unigene_27202	K00873 PK, pyk	pyruvate kinase [EC:2.7.1.40]
CDS_16211_Unigene_28597	K00873 PK, pyk	pyruvate kinase [EC:2.7.1.40]
CDS_16212_Unigene_28598	K00873 PK, pyk	pyruvate kinase [EC:2.7.1.40]
CDS_17059_Unigene_29848	K00873 PK, pyk	pyruvate kinase [EC:2.7.1.40]
CDS_24111_Unigene_39867	K00873 PK, pyk	pyruvate kinase [EC:2.7.1.40]
CDS_24112_Unigene_39868	K00873 PK, pyk	pyruvate kinase [EC:2.7.1.40]
CDS_24113_Unigene_39869	K00873 PK, pyk	pyruvate kinase [EC:2.7.1.40]
CDS_29047_Unigene_46995	K00873 PK, pyk	pyruvate kinase [EC:2.7.1.40]
CDS_32005_Unigene_53725	K00873 PK, pyk	pyruvate kinase [EC:2.7.1.40]
CDS_19229_Unigene_33000	K00161 PDHA, pdhA	pyruvate dehydrogenase E1 component alpha subunit [EC:1.2.4.1]
CDS_19230_Unigene_33001	K00161 PDHA, pdhA	pyruvate dehydrogenase E1 component alpha subunit [EC:1.2.4.1]
CDS_22338_Unigene_37344	K00161 PDHA, pdhA	pyruvate dehydrogenase E1 component alpha subunit [EC:1.2.4.1]
CDS_22339_Unigene_37345	K00161 PDHA, pdhA	pyruvate dehydrogenase E1 component alpha subunit [EC:1.2.4.1]
CDS_10833_Unigene_20349	K00162 PDHB, pdhB	pyruvate dehydrogenase E1 component beta subunit [EC:1.2.4.1]
CDS_10834_Unigene_20350	K00162 PDHB, pdhB	pyruvate dehydrogenase E1 component beta subunit [EC:1.2.4.1]
CDS_22774_Unigene_37987	K00162 PDHB, pdhB	pyruvate dehydrogenase E1 component beta subunit [EC:1.2.4.1]
CDS_22775_Unigene_37988	K00162 PDHB, pdhB	pyruvate dehydrogenase E1 component beta subunit [EC:1.2.4.1]
CDS_22776_Unigene_37989	K00162 PDHB, pdhB	pyruvate dehydrogenase E1 component beta subunit [EC:1.2.4.1]
CDS_22777_Unigene_37990	K00162 PDHB, pdhB	pyruvate dehydrogenase E1 component beta subunit [EC:1.2.4.1]
CDS_22778_Unigene_37991	K00162 PDHB, pdhB	pyruvate dehydrogenase E1 component beta subunit [EC:1.2.4.1]
CDS_22779_Unigene_37992	K00162 PDHB, pdhB	pyruvate dehydrogenase E1 component beta subunit [EC:1.2.4.1]
CDS_23990_Unigene_39683	K00162 PDHB, pdhB	pyruvate dehydrogenase E1 component beta subunit [EC:1.2.4.1]
CDS_26973_Unigene_44010	K00162 PDHB, pdhB	pyruvate dehydrogenase E1 component beta subunit [EC:1.2.4.1]
CDS_26975_Unigene_44011	K00162 PDHB, pdhB	pyruvate dehydrogenase E1 component beta subunit [EC:1.2.4.1]
CDS_21402_Unigene_36025	K00627 DLAT, aceF, pdhC	pyruvate dehydrogenase E2 component (dihydrolipoamide acetyltransferase) [EC:2.3.1.12]
CDS_21403_Unigene_36026	K00627 DLAT, aceF, pdhC	pyruvate dehydrogenase E2 component (dihydrolipoamide acetyltransferase) [EC:2.3.1.12]
CDS_1888_Unigene_3927	K00627 DLAT, aceF, pdhC	pyruvate dehydrogenase E2 component (dihydrolipoamide acetyltransferase) [EC:2.3.1.12]
CDS_27272_Unigene_44436	K00627 DLAT, aceF, pdhC	pyruvate dehydrogenase E2 component (dihydrolipoamide acetyltransferase) [EC:2.3.1.12]
CDS_29745_Unigene_47996	K00627 DLAT, aceF, pdhC	pyruvate dehydrogenase E2 component (dihydrolipoamide acetyltransferase) [EC:2.3.1.12]
CDS_6718_Unigene_13593	K00382 DLD, lpd, pdhD	dihydrolipoamide dehydrogenase [EC:1.8.1.4]
CDS_21481_Unigene_36135	K00382 DLD, lpd, pdhD	dihydrolipoamide dehydrogenase [EC:1.8.1.4]
CDS_21483_Unigene_36136	K00382 DLD, lpd, pdhD	dihydrolipoamide dehydrogenase [EC:1.8.1.4]
CDS_30892_Unigene_50846	K00382 DLD, lpd, pdhD	dihydrolipoamide dehydrogenase [EC:1.8.1.4]
CDS_32073_Unigene_53925	K00016 LDH, ldh	L-lactate dehydrogenase [EC:1.1.1.27]
CDS_32509_Unigene_54940	K00016 LDH, ldh	L-lactate dehydrogenase [EC:1.1.1.27]
CDS_840_Unigene_1529	K01568 PDC, pdc	pyruvate decarboxylase [EC:4.1.1.1]
CDS_30125_Unigene_49142	K01568 PDC, pdc	pyruvate decarboxylase [EC:4.1.1.1]
CDS_15913_Unigene_28159	K00121 frmA, ADH5, adhC	S-(hydroxymethyl)glutathione dehydrogenase / alcohol dehydrogenase [EC:1.1.1.284 1.1.1.1]
CDS_25422_Unigene_41675	K00121 frmA, ADH5, adhC	S-(hydroxymethyl)glutathione dehydrogenase / alcohol dehydrogenase [EC:1.1.1.284 1.1.1.1]
CDS_8884_Unigene_17348	K18857 ADH1	alcohol dehydrogenase class-P [EC:1.1.1.1]
CDS_22864_Unigene_38108	K18857 ADH1	alcohol dehydrogenase class-P [EC:1.1.1.1]
CDS_4898_Unigene_10227	K00001 E1.1.1.1, adh	alcohol dehydrogenase [EC:1.1.1.1]
CDS_10386_Unigene_19674	K00001 E1.1.1.1, adh	alcohol dehydrogenase [EC:1.1.1.1]
CDS_64_Unigene_100	K00128 ALDH	aldehyde dehydrogenase (NAD+) [EC:1.2.1.3]
CDS_6777_Unigene_13699	K00128 ALDH	aldehyde dehydrogenase (NAD+) [EC:1.2.1.3]
CDS_16910_Unigene_29623	K00128 ALDH	aldehyde dehydrogenase (NAD+) [EC:1.2.1.3]
CDS_24539_Unigene_40447	K00128 ALDH	aldehyde dehydrogenase (NAD+) [EC:1.2.1.3]
CDS_32218_Unigene_54539	K00128 ALDH	aldehyde dehydrogenase (NAD+) [EC:1.2.1.3]
CDS_14241_Unigene_25620	K14085 ALDH7A1	aldehyde dehydrogenase family 7 member A1 [EC:1.2.1.31 1.2.1.8 1.2.1.3]
CDS_28991_Unigene_46917	K01895 ACSS, acs	acetyl-CoA synthetase [EC:6.2.1.1]
CDS_28992_Unigene_46918	K01895 ACSS, acs	acetyl-CoA synthetase [EC:6.2.1.1]
CDS_28993_Unigene_46919	K01895 ACSS, acs	acetyl-CoA synthetase [EC:6.2.1.1]
CDS_10_Unigene_29	K01785 galM, GALM	aldose 1-epimerase [EC:5.1.3.3]
CDS_17910_Unigene_31056	K01785 galM, GALM	aldose 1-epimerase [EC:5.1.3.3]
CDS_17911_Unigene_31057	K01785 galM, GALM	aldose 1-epimerase [EC:5.1.3.3]
CDS_3066_Unigene_6495	K01785 galM, GALM	aldose 1-epimerase [EC:5.1.3.3]
CDS_29144_Unigene_47129	K01835 pgm	phosphoglucomutase [EC:5.4.2.2]
CDS_29145_Unigene_47130	K01835 pgm	phosphoglucomutase [EC:5.4.2.2]
CDS_2580_Unigene_5437	K01835 pgm	phosphoglucomutase [EC:5.4.2.2]
CDS_8982_Unigene_17506	K01792 E5.1.3.15	glucose-6-phosphate 1-epimerase [EC:5.1.3.15]
CDS_13496_Unigene_24505	K01792 E5.1.3.15	glucose-6-phosphate 1-epimerase [EC:5.1.3.15]
CDS_17604_Unigene_30645	K01792 E5.1.3.15	glucose-6-phosphate 1-epimerase [EC:5.1.3.15]
CDS_17605_Unigene_30646	K01792 E5.1.3.15	glucose-6-phosphate 1-epimerase [EC:5.1.3.15]
CDS_17606_Unigene_30647	K01792 E5.1.3.15	glucose-6-phosphate 1-epimerase [EC:5.1.3.15]
CDS_17607_Unigene_30648	K01792 E5.1.3.15	glucose-6-phosphate 1-epimerase [EC:5.1.3.15]
CDS_17610_Unigene_30652	K01792 E5.1.3.15	glucose-6-phosphate 1-epimerase [EC:5.1.3.15]
CDS_17611_Unigene_30653	K01792 E5.1.3.15	glucose-6-phosphate 1-epimerase [EC:5.1.3.15]
CDS_24993_Unigene_41045	K01792 E5.1.3.15	glucose-6-phosphate 1-epimerase [EC:5.1.3.15]
CDS_24994_Unigene_41046	K01792 E5.1.3.15	glucose-6-phosphate 1-epimerase [EC:5.1.3.15]
CDS_24995_Unigene_41047	K01792 E5.1.3.15	glucose-6-phosphate 1-epimerase [EC:5.1.3.15]
CDS_24997_Unigene_41048	K01792 E5.1.3.15	glucose-6-phosphate 1-epimerase [EC:5.1.3.15]
CDS_4147_Unigene_8861	K01792 E5.1.3.15	glucose-6-phosphate 1-epimerase [EC:5.1.3.15]
CDS_4148_Unigene_8862	K01792 E5.1.3.15	glucose-6-phosphate 1-epimerase [EC:5.1.3.15]
CDS_14725_Unigene_26388	K03103 MINPP1	multiple inositol-polyphosphate phosphatase / 2,3-bisphosphoglycerate 3-phosphatase [EC:3.1.3.62 3.1.3.80]
CDS_13139_Unigene_23935	K00131 gapN	glyceraldehyde-3-phosphate dehydrogenase (NADP+) [EC:1.2.1.9]
CDS_377_Unigene_656	K01610 E4.1.1.49, pckA	phosphoenolpyruvate carboxykinase (ATP) [EC:4.1.1.49]
00020 Citrate cycle (TCA cycle) [PATH:ko00020]
CDS_11017_Unigene_20631	K01647 CS, gltA	citrate synthase [EC:2.3.3.1]
CDS_14986_Unigene_26776	K01647 CS, gltA	citrate synthase [EC:2.3.3.1]
CDS_30097_Unigene_49098	K01647 CS, gltA	citrate synthase [EC:2.3.3.1]
CDS_8282_Unigene_16468	K01648 ACLY	ATP citrate (pro-S)-lyase [EC:2.3.3.8]
CDS_12152_Unigene_22365	K01648 ACLY	ATP citrate (pro-S)-lyase [EC:2.3.3.8]
CDS_28581_Unigene_46331	K01648 ACLY	ATP citrate (pro-S)-lyase [EC:2.3.3.8]
CDS_28582_Unigene_46332	K01648 ACLY	ATP citrate (pro-S)-lyase [EC:2.3.3.8]
CDS_8792_Unigene_17216	K01681 ACO, acnA	aconitate hydratase [EC:4.2.1.3]
CDS_3815_Unigene_8201	K01681 ACO, acnA	aconitate hydratase [EC:4.2.1.3]
CDS_10172_Unigene_19353	K00031 IDH1, IDH2, icd	isocitrate dehydrogenase [EC:1.1.1.42]
CDS_30252_Unigene_49340	K00031 IDH1, IDH2, icd	isocitrate dehydrogenase [EC:1.1.1.42]
CDS_31748_Unigene_53260	K00031 IDH1, IDH2, icd	isocitrate dehydrogenase [EC:1.1.1.42]
CDS_20886_Unigene_35336	K00030 IDH3	isocitrate dehydrogenase (NAD+) [EC:1.1.1.41]
CDS_28323_Unigene_45977	K00030 IDH3	isocitrate dehydrogenase (NAD+) [EC:1.1.1.41]
CDS_28324_Unigene_45978	K00030 IDH3	isocitrate dehydrogenase (NAD+) [EC:1.1.1.41]
CDS_32600_Unigene_55141	K00030 IDH3	isocitrate dehydrogenase (NAD+) [EC:1.1.1.41]
CDS_26557_Unigene_43377	K00164 OGDH, sucA	2-oxoglutarate dehydrogenase E1 component [EC:1.2.4.2]
CDS_26558_Unigene_43378	K00164 OGDH, sucA	2-oxoglutarate dehydrogenase E1 component [EC:1.2.4.2]
CDS_3795_Unigene_8159	K00658 DLST, sucB	2-oxoglutarate dehydrogenase E2 component (dihydrolipoamide succinyltransferase) [EC:2.3.1.61]
CDS_6718_Unigene_13593	K00382 DLD, lpd, pdhD	dihydrolipoamide dehydrogenase [EC:1.8.1.4]
CDS_21481_Unigene_36135	K00382 DLD, lpd, pdhD	dihydrolipoamide dehydrogenase [EC:1.8.1.4]
CDS_21483_Unigene_36136	K00382 DLD, lpd, pdhD	dihydrolipoamide dehydrogenase [EC:1.8.1.4]
CDS_30892_Unigene_50846	K00382 DLD, lpd, pdhD	dihydrolipoamide dehydrogenase [EC:1.8.1.4]
CDS_28312_Unigene_45960	K01899 LSC1	succinyl-CoA synthetase alpha subunit [EC:6.2.1.4 6.2.1.5]
CDS_28313_Unigene_45961	K01899 LSC1	succinyl-CoA synthetase alpha subunit [EC:6.2.1.4 6.2.1.5]
CDS_11208_Unigene_20925	K01900 LSC2	succinyl-CoA synthetase beta subunit [EC:6.2.1.4 6.2.1.5]
CDS_32435_Unigene_54808	K01900 LSC2	succinyl-CoA synthetase beta subunit [EC:6.2.1.4 6.2.1.5]
CDS_1752_Unigene_3661	K00234 SDHA, SDH1	succinate dehydrogenase (ubiquinone) flavoprotein subunit [EC:1.3.5.1]
CDS_19147_Unigene_32872	K00235 SDHB, SDH2	succinate dehydrogenase (ubiquinone) iron-sulfur subunit [EC:1.3.5.1]
CDS_30110_Unigene_49121	K01679 E4.2.1.2B, fumC	fumarate hydratase, class II [EC:4.2.1.2]
CDS_25048_Unigene_41116	K00025 MDH1	malate dehydrogenase [EC:1.1.1.37]
CDS_25049_Unigene_41117	K00025 MDH1	malate dehydrogenase [EC:1.1.1.37]
CDS_6287_Unigene_12608	K00026 MDH2	malate dehydrogenase [EC:1.1.1.37]
CDS_10720_Unigene_20174	K00026 MDH2	malate dehydrogenase [EC:1.1.1.37]
CDS_17442_Unigene_30383	K00026 MDH2	malate dehydrogenase [EC:1.1.1.37]
CDS_1697_Unigene_3571	K00026 MDH2	malate dehydrogenase [EC:1.1.1.37]
CDS_22629_Unigene_37811	K00026 MDH2	malate dehydrogenase [EC:1.1.1.37]
CDS_22630_Unigene_37812	K00026 MDH2	malate dehydrogenase [EC:1.1.1.37]
CDS_22631_Unigene_37813	K00026 MDH2	malate dehydrogenase [EC:1.1.1.37]
CDS_22632_Unigene_37814	K00026 MDH2	malate dehydrogenase [EC:1.1.1.37]
CDS_22633_Unigene_37815	K00026 MDH2	malate dehydrogenase [EC:1.1.1.37]
CDS_22634_Unigene_37816	K00026 MDH2	malate dehydrogenase [EC:1.1.1.37]
CDS_22635_Unigene_37817	K00026 MDH2	malate dehydrogenase [EC:1.1.1.37]
CDS_377_Unigene_656	K01610 E4.1.1.49, pckA	phosphoenolpyruvate carboxykinase (ATP) [EC:4.1.1.49]
CDS_19229_Unigene_33000	K00161 PDHA, pdhA	pyruvate dehydrogenase E1 component alpha subunit [EC:1.2.4.1]
CDS_19230_Unigene_33001	K00161 PDHA, pdhA	pyruvate dehydrogenase E1 component alpha subunit [EC:1.2.4.1]
CDS_22338_Unigene_37344	K00161 PDHA, pdhA	pyruvate dehydrogenase E1 component alpha subunit [EC:1.2.4.1]
CDS_22339_Unigene_37345	K00161 PDHA, pdhA	pyruvate dehydrogenase E1 component alpha subunit [EC:1.2.4.1]
CDS_10833_Unigene_20349	K00162 PDHB, pdhB	pyruvate dehydrogenase E1 component beta subunit [EC:1.2.4.1]
CDS_10834_Unigene_20350	K00162 PDHB, pdhB	pyruvate dehydrogenase E1 component beta subunit [EC:1.2.4.1]
CDS_22774_Unigene_37987	K00162 PDHB, pdhB	pyruvate dehydrogenase E1 component beta subunit [EC:1.2.4.1]
CDS_22775_Unigene_37988	K00162 PDHB, pdhB	pyruvate dehydrogenase E1 component beta subunit [EC:1.2.4.1]
CDS_22776_Unigene_37989	K00162 PDHB, pdhB	pyruvate dehydrogenase E1 component beta subunit [EC:1.2.4.1]
CDS_22777_Unigene_37990	K00162 PDHB, pdhB	pyruvate dehydrogenase E1 component beta subunit [EC:1.2.4.1]
CDS_22778_Unigene_37991	K00162 PDHB, pdhB	pyruvate dehydrogenase E1 component beta subunit [EC:1.2.4.1]
CDS_22779_Unigene_37992	K00162 PDHB, pdhB	pyruvate dehydrogenase E1 component beta subunit [EC:1.2.4.1]
CDS_23990_Unigene_39683	K00162 PDHB, pdhB	pyruvate dehydrogenase E1 component beta subunit [EC:1.2.4.1]
CDS_26973_Unigene_44010	K00162 PDHB, pdhB	pyruvate dehydrogenase E1 component beta subunit [EC:1.2.4.1]
CDS_26975_Unigene_44011	K00162 PDHB, pdhB	pyruvate dehydrogenase E1 component beta subunit [EC:1.2.4.1]
CDS_21402_Unigene_36025	K00627 DLAT, aceF, pdhC	pyruvate dehydrogenase E2 component (dihydrolipoamide acetyltransferase) [EC:2.3.1.12]
CDS_21403_Unigene_36026	K00627 DLAT, aceF, pdhC	pyruvate dehydrogenase E2 component (dihydrolipoamide acetyltransferase) [EC:2.3.1.12]
CDS_1888_Unigene_3927	K00627 DLAT, aceF, pdhC	pyruvate dehydrogenase E2 component (dihydrolipoamide acetyltransferase) [EC:2.3.1.12]
CDS_27272_Unigene_44436	K00627 DLAT, aceF, pdhC	pyruvate dehydrogenase E2 component (dihydrolipoamide acetyltransferase) [EC:2.3.1.12]
CDS_29745_Unigene_47996	K00627 DLAT, aceF, pdhC	pyruvate dehydrogenase E2 component (dihydrolipoamide acetyltransferase) [EC:2.3.1.12]
00030 Pentose phosphate pathway [PATH:ko00030]
CDS_8348_Unigene_16558	K01810 GPI, pgi	glucose-6-phosphate isomerase [EC:5.3.1.9]
CDS_29509_Unigene_47650	K01810 GPI, pgi	glucose-6-phosphate isomerase [EC:5.3.1.9]
CDS_6026_Unigene_12194	K00036 G6PD, zwf	glucose-6-phosphate 1-dehydrogenase [EC:1.1.1.49 1.1.1.363]
CDS_2659_Unigene_5683	K00036 G6PD, zwf	glucose-6-phosphate 1-dehydrogenase [EC:1.1.1.49 1.1.1.363]
CDS_2846_Unigene_6062	K00036 G6PD, zwf	glucose-6-phosphate 1-dehydrogenase [EC:1.1.1.49 1.1.1.363]
CDS_9743_Unigene_18684	K01057 PGLS, pgl, devB	6-phosphogluconolactonase [EC:3.1.1.31]
CDS_20633_Unigene_34957	K01057 PGLS, pgl, devB	6-phosphogluconolactonase [EC:3.1.1.31]
CDS_20634_Unigene_34958	K01057 PGLS, pgl, devB	6-phosphogluconolactonase [EC:3.1.1.31]
CDS_24842_Unigene_40861	K01057 PGLS, pgl, devB	6-phosphogluconolactonase [EC:3.1.1.31]
CDS_24843_Unigene_40862	K01057 PGLS, pgl, devB	6-phosphogluconolactonase [EC:3.1.1.31]
CDS_24844_Unigene_40863	K01057 PGLS, pgl, devB	6-phosphogluconolactonase [EC:3.1.1.31]
CDS_7784_Unigene_15417	K00033 PGD, gnd, gntZ	6-phosphogluconate dehydrogenase [EC:1.1.1.44 1.1.1.343]
CDS_15409_Unigene_27435	K00033 PGD, gnd, gntZ	6-phosphogluconate dehydrogenase [EC:1.1.1.44 1.1.1.343]
CDS_24755_Unigene_40728	K00033 PGD, gnd, gntZ	6-phosphogluconate dehydrogenase [EC:1.1.1.44 1.1.1.343]
CDS_31779_Unigene_53298	K00033 PGD, gnd, gntZ	6-phosphogluconate dehydrogenase [EC:1.1.1.44 1.1.1.343]
CDS_10187_Unigene_19374	K01783 rpe, RPE	ribulose-phosphate 3-epimerase [EC:5.1.3.1]
CDS_10188_Unigene_19375	K01783 rpe, RPE	ribulose-phosphate 3-epimerase [EC:5.1.3.1]
CDS_22426_Unigene_37509	K01783 rpe, RPE	ribulose-phosphate 3-epimerase [EC:5.1.3.1]
CDS_22427_Unigene_37510	K01783 rpe, RPE	ribulose-phosphate 3-epimerase [EC:5.1.3.1]
CDS_22428_Unigene_37511	K01783 rpe, RPE	ribulose-phosphate 3-epimerase [EC:5.1.3.1]
CDS_28026_Unigene_45545	K00615 E2.2.1.1, tktA, tktB	transketolase [EC:2.2.1.1]
CDS_28029_Unigene_45546	K00615 E2.2.1.1, tktA, tktB	transketolase [EC:2.2.1.1]
CDS_21733_Unigene_36457	K00616 E2.2.1.2, talA, talB	transaldolase [EC:2.2.1.2]
CDS_21734_Unigene_36458	K00616 E2.2.1.2, talA, talB	transaldolase [EC:2.2.1.2]
CDS_2252_Unigene_4610	K00616 E2.2.1.2, talA, talB	transaldolase [EC:2.2.1.2]
CDS_826_Unigene_1499	K01807 rpiA	ribose 5-phosphate isomerase A [EC:5.3.1.6]
CDS_13323_Unigene_24237	K01807 rpiA	ribose 5-phosphate isomerase A [EC:5.3.1.6]
CDS_26966_Unigene_43999	K01807 rpiA	ribose 5-phosphate isomerase A [EC:5.3.1.6]
CDS_26967_Unigene_44000	K01807 rpiA	ribose 5-phosphate isomerase A [EC:5.3.1.6]
CDS_26968_Unigene_44001	K01807 rpiA	ribose 5-phosphate isomerase A [EC:5.3.1.6]
CDS_1872_Unigene_3904	K00852 rbsK, RBKS	ribokinase [EC:2.7.1.15]
CDS_29144_Unigene_47129	K01835 pgm	phosphoglucomutase [EC:5.4.2.2]
CDS_29145_Unigene_47130	K01835 pgm	phosphoglucomutase [EC:5.4.2.2]
CDS_2580_Unigene_5437	K01835 pgm	phosphoglucomutase [EC:5.4.2.2]
CDS_24421_Unigene_40270	K00948 PRPS, prsA	ribose-phosphate pyrophosphokinase [EC:2.7.6.1]
CDS_24422_Unigene_40271	K00948 PRPS, prsA	ribose-phosphate pyrophosphokinase [EC:2.7.6.1]
CDS_13139_Unigene_23935	K00131 gapN	glyceraldehyde-3-phosphate dehydrogenase (NADP+) [EC:1.2.1.9]
CDS_14651_Unigene_26266	K00851 E2.7.1.12, gntK, idnK	gluconokinase [EC:2.7.1.12]
CDS_14652_Unigene_26267	K00851 E2.7.1.12, gntK, idnK	gluconokinase [EC:2.7.1.12]
CDS_14653_Unigene_26268	K00851 E2.7.1.12, gntK, idnK	gluconokinase [EC:2.7.1.12]
CDS_9845_Unigene_18844	K01623 ALDO	fructose-bisphosphate aldolase, class I [EC:4.1.2.13]
CDS_13273_Unigene_24169	K01623 ALDO	fructose-bisphosphate aldolase, class I [EC:4.1.2.13]
CDS_17709_Unigene_30806	K01623 ALDO	fructose-bisphosphate aldolase, class I [EC:4.1.2.13]
CDS_19924_Unigene_34019	K01623 ALDO	fructose-bisphosphate aldolase, class I [EC:4.1.2.13]
CDS_31695_Unigene_53181	K01623 ALDO	fructose-bisphosphate aldolase, class I [EC:4.1.2.13]
CDS_19581_Unigene_33512	K03841 FBP, fbp	fructose-1,6-bisphosphatase I [EC:3.1.3.11]
CDS_1651_Unigene_3492	K03841 FBP, fbp	fructose-1,6-bisphosphatase I [EC:3.1.3.11]
CDS_25785_Unigene_42182	K03841 FBP, fbp	fructose-1,6-bisphosphatase I [EC:3.1.3.11]
CDS_25786_Unigene_42183	K03841 FBP, fbp	fructose-1,6-bisphosphatase I [EC:3.1.3.11]
CDS_31893_Unigene_53483	K03841 FBP, fbp	fructose-1,6-bisphosphatase I [EC:3.1.3.11]
CDS_15651_Unigene_27790	K00850 pfkA, PFK	6-phosphofructokinase 1 [EC:2.7.1.11]
CDS_15655_Unigene_27792	K00850 pfkA, PFK	6-phosphofructokinase 1 [EC:2.7.1.11]
CDS_17148_Unigene_29972	K00850 pfkA, PFK	6-phosphofructokinase 1 [EC:2.7.1.11]
CDS_19593_Unigene_33530	K00850 pfkA, PFK	6-phosphofructokinase 1 [EC:2.7.1.11]
CDS_23258_Unigene_38667	K00850 pfkA, PFK	6-phosphofructokinase 1 [EC:2.7.1.11]
CDS_26997_Unigene_44044	K00850 pfkA, PFK	6-phosphofructokinase 1 [EC:2.7.1.11]
CDS_26999_Unigene_44045	K00850 pfkA, PFK	6-phosphofructokinase 1 [EC:2.7.1.11]
CDS_27004_Unigene_44047	K00850 pfkA, PFK	6-phosphofructokinase 1 [EC:2.7.1.11]
CDS_1119_Unigene_2195	K00895 pfp, pfk	pyrophosphate--fructose-6-phosphate 1-phosphotransferase [EC:2.7.1.90]
CDS_30192_Unigene_49232	K00895 pfp, pfk	pyrophosphate--fructose-6-phosphate 1-phosphotransferase [EC:2.7.1.90]
00040 Pentose and glucuronate interconversions [PATH:ko00040]
CDS_5792_Unigene_11748	K01051 E3.1.1.11	pectinesterase [EC:3.1.1.11]
CDS_5793_Unigene_11749	K01051 E3.1.1.11	pectinesterase [EC:3.1.1.11]
CDS_11838_Unigene_21862	K01051 E3.1.1.11	pectinesterase [EC:3.1.1.11]
CDS_11839_Unigene_21863	K01051 E3.1.1.11	pectinesterase [EC:3.1.1.11]
CDS_1661_Unigene_3519	K01051 E3.1.1.11	pectinesterase [EC:3.1.1.11]
CDS_23734_Unigene_39322	K01051 E3.1.1.11	pectinesterase [EC:3.1.1.11]
CDS_23735_Unigene_39323	K01051 E3.1.1.11	pectinesterase [EC:3.1.1.11]
CDS_23737_Unigene_39325	K01051 E3.1.1.11	pectinesterase [EC:3.1.1.11]
CDS_23738_Unigene_39326	K01051 E3.1.1.11	pectinesterase [EC:3.1.1.11]
CDS_23739_Unigene_39327	K01051 E3.1.1.11	pectinesterase [EC:3.1.1.11]
CDS_2883_Unigene_6114	K01051 E3.1.1.11	pectinesterase [EC:3.1.1.11]
CDS_6346_Unigene_12698	K01728 pel	pectate lyase [EC:4.2.2.2]
CDS_6347_Unigene_12699	K01728 pel	pectate lyase [EC:4.2.2.2]
CDS_7749_Unigene_15363	K01728 pel	pectate lyase [EC:4.2.2.2]
CDS_9077_Unigene_17648	K01728 pel	pectate lyase [EC:4.2.2.2]
CDS_13114_Unigene_23889	K01728 pel	pectate lyase [EC:4.2.2.2]
CDS_17511_Unigene_30506	K01728 pel	pectate lyase [EC:4.2.2.2]
CDS_17512_Unigene_30507	K01728 pel	pectate lyase [EC:4.2.2.2]
CDS_1393_Unigene_3010	K16190 GLCAK	glucuronokinase [EC:2.7.1.43]
CDS_28278_Unigene_45914	K12447 USP	UDP-sugar pyrophosphorylase [EC:2.7.7.64]
CDS_28279_Unigene_45915	K12447 USP	UDP-sugar pyrophosphorylase [EC:2.7.7.64]
CDS_28280_Unigene_45916	K12447 USP	UDP-sugar pyrophosphorylase [EC:2.7.7.64]
CDS_28729_Unigene_46560	K00012 UGDH, ugd	UDPglucose 6-dehydrogenase [EC:1.1.1.22]
CDS_28730_Unigene_46561	K00012 UGDH, ugd	UDPglucose 6-dehydrogenase [EC:1.1.1.22]
CDS_28732_Unigene_46562	K00012 UGDH, ugd	UDPglucose 6-dehydrogenase [EC:1.1.1.22]
CDS_1065_Unigene_2037	K00963 UGP2, galU, galF	UTP--glucose-1-phosphate uridylyltransferase [EC:2.7.7.9]
CDS_31443_Unigene_52328	K00963 UGP2, galU, galF	UTP--glucose-1-phosphate uridylyltransferase [EC:2.7.7.9]
CDS_10187_Unigene_19374	K01783 rpe, RPE	ribulose-phosphate 3-epimerase [EC:5.1.3.1]
CDS_10188_Unigene_19375	K01783 rpe, RPE	ribulose-phosphate 3-epimerase [EC:5.1.3.1]
CDS_22426_Unigene_37509	K01783 rpe, RPE	ribulose-phosphate 3-epimerase [EC:5.1.3.1]
CDS_22427_Unigene_37510	K01783 rpe, RPE	ribulose-phosphate 3-epimerase [EC:5.1.3.1]
CDS_22428_Unigene_37511	K01783 rpe, RPE	ribulose-phosphate 3-epimerase [EC:5.1.3.1]
CDS_5245_Unigene_10806	K00854 xylB, XYLB	xylulokinase [EC:2.7.1.17]
CDS_17428_Unigene_30361	K01805 xylA	xylose isomerase [EC:5.3.1.5]
CDS_22627_Unigene_37806	K00008 SORD, gutB	L-iditol 2-dehydrogenase [EC:1.1.1.14]
CDS_22628_Unigene_37807	K00008 SORD, gutB	L-iditol 2-dehydrogenase [EC:1.1.1.14]
00051 Fructose and mannose metabolism [PATH:ko00051]
CDS_15566_Unigene_27669	K19355 MAN	mannan endo-1,4-beta-mannosidase [EC:3.2.1.78]
CDS_24446_Unigene_40303	K19355 MAN	mannan endo-1,4-beta-mannosidase [EC:3.2.1.78]
CDS_24447_Unigene_40304	K19355 MAN	mannan endo-1,4-beta-mannosidase [EC:3.2.1.78]
CDS_26218_Unigene_42862	K19355 MAN	mannan endo-1,4-beta-mannosidase [EC:3.2.1.78]
CDS_15366_Unigene_27377	K00847 E2.7.1.4, scrK	fructokinase [EC:2.7.1.4]
CDS_2696_Unigene_5760	K00847 E2.7.1.4, scrK	fructokinase [EC:2.7.1.4]
CDS_3644_Unigene_7845	K00847 E2.7.1.4, scrK	fructokinase [EC:2.7.1.4]
CDS_9508_Unigene_18329	K01809 manA, MPI	mannose-6-phosphate isomerase [EC:5.3.1.8]
CDS_10150_Unigene_19318	K01809 manA, MPI	mannose-6-phosphate isomerase [EC:5.3.1.8]
CDS_14718_Unigene_26372	K17497 PMM	phosphomannomutase [EC:5.4.2.8]
CDS_7095_Unigene_14265	K00966 GMPP	mannose-1-phosphate guanylyltransferase [EC:2.7.7.13]
CDS_17076_Unigene_29880	K00966 GMPP	mannose-1-phosphate guanylyltransferase [EC:2.7.7.13]
CDS_17077_Unigene_29881	K00966 GMPP	mannose-1-phosphate guanylyltransferase [EC:2.7.7.13]
CDS_27779_Unigene_45166	K00966 GMPP	mannose-1-phosphate guanylyltransferase [EC:2.7.7.13]
CDS_27780_Unigene_45167	K00966 GMPP	mannose-1-phosphate guanylyltransferase [EC:2.7.7.13]
CDS_27783_Unigene_45169	K00966 GMPP	mannose-1-phosphate guanylyltransferase [EC:2.7.7.13]
CDS_32344_Unigene_54699	K01711 gmd, GMDS	GDPmannose 4,6-dehydratase [EC:4.2.1.47]
CDS_19345_Unigene_33183	K02377 TSTA3, fcl	GDP-L-fucose synthase [EC:1.1.1.271]
CDS_19346_Unigene_33184	K02377 TSTA3, fcl	GDP-L-fucose synthase [EC:1.1.1.271]
CDS_2095_Unigene_4222	K18447 NUDX14	ADP-sugar diphosphatase [EC:3.6.1.21]
CDS_31452_Unigene_52356	K05305 FUK	fucokinase [EC:2.7.1.52]
CDS_10676_Unigene_20107	K00844 HK	hexokinase [EC:2.7.1.1]
CDS_16252_Unigene_28662	K00844 HK	hexokinase [EC:2.7.1.1]
CDS_26177_Unigene_42790	K00844 HK	hexokinase [EC:2.7.1.1]
CDS_26178_Unigene_42791	K00844 HK	hexokinase [EC:2.7.1.1]
CDS_28274_Unigene_45910	K00844 HK	hexokinase [EC:2.7.1.1]
CDS_28275_Unigene_45911	K00844 HK	hexokinase [EC:2.7.1.1]
CDS_15651_Unigene_27790	K00850 pfkA, PFK	6-phosphofructokinase 1 [EC:2.7.1.11]
CDS_15655_Unigene_27792	K00850 pfkA, PFK	6-phosphofructokinase 1 [EC:2.7.1.11]
CDS_17148_Unigene_29972	K00850 pfkA, PFK	6-phosphofructokinase 1 [EC:2.7.1.11]
CDS_19593_Unigene_33530	K00850 pfkA, PFK	6-phosphofructokinase 1 [EC:2.7.1.11]
CDS_23258_Unigene_38667	K00850 pfkA, PFK	6-phosphofructokinase 1 [EC:2.7.1.11]
CDS_26997_Unigene_44044	K00850 pfkA, PFK	6-phosphofructokinase 1 [EC:2.7.1.11]
CDS_26999_Unigene_44045	K00850 pfkA, PFK	6-phosphofructokinase 1 [EC:2.7.1.11]
CDS_27004_Unigene_44047	K00850 pfkA, PFK	6-phosphofructokinase 1 [EC:2.7.1.11]
CDS_1119_Unigene_2195	K00895 pfp, pfk	pyrophosphate--fructose-6-phosphate 1-phosphotransferase [EC:2.7.1.90]
CDS_30192_Unigene_49232	K00895 pfp, pfk	pyrophosphate--fructose-6-phosphate 1-phosphotransferase [EC:2.7.1.90]
CDS_19581_Unigene_33512	K03841 FBP, fbp	fructose-1,6-bisphosphatase I [EC:3.1.3.11]
CDS_1651_Unigene_3492	K03841 FBP, fbp	fructose-1,6-bisphosphatase I [EC:3.1.3.11]
CDS_25785_Unigene_42182	K03841 FBP, fbp	fructose-1,6-bisphosphatase I [EC:3.1.3.11]
CDS_25786_Unigene_42183	K03841 FBP, fbp	fructose-1,6-bisphosphatase I [EC:3.1.3.11]
CDS_31893_Unigene_53483	K03841 FBP, fbp	fructose-1,6-bisphosphatase I [EC:3.1.3.11]
CDS_17288_Unigene_30179	K01103 PFKFB3	6-phosphofructo-2-kinase / fructose-2,6-biphosphatase 3 [EC:2.7.1.105 3.1.3.46]
CDS_22627_Unigene_37806	K00008 SORD, gutB	L-iditol 2-dehydrogenase [EC:1.1.1.14]
CDS_22628_Unigene_37807	K00008 SORD, gutB	L-iditol 2-dehydrogenase [EC:1.1.1.14]
CDS_17428_Unigene_30361	K01805 xylA	xylose isomerase [EC:5.3.1.5]
CDS_9845_Unigene_18844	K01623 ALDO	fructose-bisphosphate aldolase, class I [EC:4.1.2.13]
CDS_13273_Unigene_24169	K01623 ALDO	fructose-bisphosphate aldolase, class I [EC:4.1.2.13]
CDS_17709_Unigene_30806	K01623 ALDO	fructose-bisphosphate aldolase, class I [EC:4.1.2.13]
CDS_19924_Unigene_34019	K01623 ALDO	fructose-bisphosphate aldolase, class I [EC:4.1.2.13]
CDS_31695_Unigene_53181	K01623 ALDO	fructose-bisphosphate aldolase, class I [EC:4.1.2.13]
CDS_16231_Unigene_28631	K01803 TPI, tpiA	triosephosphate isomerase (TIM) [EC:5.3.1.1]
CDS_22656_Unigene_37851	K01803 TPI, tpiA	triosephosphate isomerase (TIM) [EC:5.3.1.1]
CDS_22657_Unigene_37852	K01803 TPI, tpiA	triosephosphate isomerase (TIM) [EC:5.3.1.1]
00052 Galactose metabolism [PATH:ko00052]
CDS_10_Unigene_29	K01785 galM, GALM	aldose 1-epimerase [EC:5.1.3.3]
CDS_17910_Unigene_31056	K01785 galM, GALM	aldose 1-epimerase [EC:5.1.3.3]
CDS_17911_Unigene_31057	K01785 galM, GALM	aldose 1-epimerase [EC:5.1.3.3]
CDS_3066_Unigene_6495	K01785 galM, GALM	aldose 1-epimerase [EC:5.1.3.3]
CDS_30178_Unigene_49207	K00965 galT, GALT	UDPglucose--hexose-1-phosphate uridylyltransferase [EC:2.7.7.12]
CDS_7717_Unigene_15319	K01784 galE, GALE	UDP-glucose 4-epimerase [EC:5.1.3.2]
CDS_15980_Unigene_28259	K01784 galE, GALE	UDP-glucose 4-epimerase [EC:5.1.3.2]
CDS_1065_Unigene_2037	K00963 UGP2, galU, galF	UTP--glucose-1-phosphate uridylyltransferase [EC:2.7.7.9]
CDS_31443_Unigene_52328	K00963 UGP2, galU, galF	UTP--glucose-1-phosphate uridylyltransferase [EC:2.7.7.9]
CDS_29144_Unigene_47129	K01835 pgm	phosphoglucomutase [EC:5.4.2.2]
CDS_29145_Unigene_47130	K01835 pgm	phosphoglucomutase [EC:5.4.2.2]
CDS_2580_Unigene_5437	K01835 pgm	phosphoglucomutase [EC:5.4.2.2]
CDS_10676_Unigene_20107	K00844 HK	hexokinase [EC:2.7.1.1]
CDS_16252_Unigene_28662	K00844 HK	hexokinase [EC:2.7.1.1]
CDS_26177_Unigene_42790	K00844 HK	hexokinase [EC:2.7.1.1]
CDS_26178_Unigene_42791	K00844 HK	hexokinase [EC:2.7.1.1]
CDS_28274_Unigene_45910	K00844 HK	hexokinase [EC:2.7.1.1]
CDS_28275_Unigene_45911	K00844 HK	hexokinase [EC:2.7.1.1]
CDS_6901_Unigene_13906	K01190 lacZ	beta-galactosidase [EC:3.2.1.23]
CDS_6902_Unigene_13908	K01190 lacZ	beta-galactosidase [EC:3.2.1.23]
CDS_5873_Unigene_11923	K12309 GLB1, ELNR1	beta-galactosidase [EC:3.2.1.23]
CDS_15127_Unigene_26994	K12309 GLB1, ELNR1	beta-galactosidase [EC:3.2.1.23]
CDS_25709_Unigene_42053	K12309 GLB1, ELNR1	beta-galactosidase [EC:3.2.1.23]
CDS_28278_Unigene_45914	K12447 USP	UDP-sugar pyrophosphorylase [EC:2.7.7.64]
CDS_28279_Unigene_45915	K12447 USP	UDP-sugar pyrophosphorylase [EC:2.7.7.64]
CDS_28280_Unigene_45916	K12447 USP	UDP-sugar pyrophosphorylase [EC:2.7.7.64]
CDS_8675_Unigene_17041	K18819 GOLS	inositol 3-alpha-galactosyltransferase [EC:2.4.1.123]
CDS_22983_Unigene_38306	K18819 GOLS	inositol 3-alpha-galactosyltransferase [EC:2.4.1.123]
CDS_22984_Unigene_38307	K18819 GOLS	inositol 3-alpha-galactosyltransferase [EC:2.4.1.123]
CDS_22985_Unigene_38308	K18819 GOLS	inositol 3-alpha-galactosyltransferase [EC:2.4.1.123]
CDS_22986_Unigene_38309	K18819 GOLS	inositol 3-alpha-galactosyltransferase [EC:2.4.1.123]
CDS_4849_Unigene_10141	K06617 E2.4.1.82	raffinose synthase [EC:2.4.1.82]
CDS_5902_Unigene_11990	K06617 E2.4.1.82	raffinose synthase [EC:2.4.1.82]
CDS_16342_Unigene_28796	K06617 E2.4.1.82	raffinose synthase [EC:2.4.1.82]
CDS_20654_Unigene_34993	K06617 E2.4.1.82	raffinose synthase [EC:2.4.1.82]
CDS_21284_Unigene_35868	K06617 E2.4.1.82	raffinose synthase [EC:2.4.1.82]
CDS_21286_Unigene_35869	K06617 E2.4.1.82	raffinose synthase [EC:2.4.1.82]
CDS_23934_Unigene_39612	K06617 E2.4.1.82	raffinose synthase [EC:2.4.1.82]
CDS_23935_Unigene_39613	K06617 E2.4.1.82	raffinose synthase [EC:2.4.1.82]
CDS_7208_Unigene_14437	K07407 E3.2.1.22B, galA, rafA	alpha-galactosidase [EC:3.2.1.22]
CDS_7346_Unigene_14681	K07407 E3.2.1.22B, galA, rafA	alpha-galactosidase [EC:3.2.1.22]
CDS_12187_Unigene_22443	K07407 E3.2.1.22B, galA, rafA	alpha-galactosidase [EC:3.2.1.22]
CDS_15651_Unigene_27790	K00850 pfkA, PFK	6-phosphofructokinase 1 [EC:2.7.1.11]
CDS_15655_Unigene_27792	K00850 pfkA, PFK	6-phosphofructokinase 1 [EC:2.7.1.11]
CDS_17148_Unigene_29972	K00850 pfkA, PFK	6-phosphofructokinase 1 [EC:2.7.1.11]
CDS_19593_Unigene_33530	K00850 pfkA, PFK	6-phosphofructokinase 1 [EC:2.7.1.11]
CDS_23258_Unigene_38667	K00850 pfkA, PFK	6-phosphofructokinase 1 [EC:2.7.1.11]
CDS_26997_Unigene_44044	K00850 pfkA, PFK	6-phosphofructokinase 1 [EC:2.7.1.11]
CDS_26999_Unigene_44045	K00850 pfkA, PFK	6-phosphofructokinase 1 [EC:2.7.1.11]
CDS_27004_Unigene_44047	K00850 pfkA, PFK	6-phosphofructokinase 1 [EC:2.7.1.11]
CDS_7492_Unigene_14954	K01193 INV, sacA	beta-fructofuranosidase [EC:3.2.1.26]
CDS_8851_Unigene_17302	K01193 INV, sacA	beta-fructofuranosidase [EC:3.2.1.26]
CDS_23125_Unigene_38495	K01193 INV, sacA	beta-fructofuranosidase [EC:3.2.1.26]
CDS_23126_Unigene_38496	K01193 INV, sacA	beta-fructofuranosidase [EC:3.2.1.26]
CDS_29108_Unigene_47069	K01193 INV, sacA	beta-fructofuranosidase [EC:3.2.1.26]
CDS_2423_Unigene_5032	K01193 INV, sacA	beta-fructofuranosidase [EC:3.2.1.26]
CDS_16142_Unigene_28504	K06611 E2.4.1.67	stachyose synthetase [EC:2.4.1.67]
CDS_23931_Unigene_39610	K06611 E2.4.1.67	stachyose synthetase [EC:2.4.1.67]
CDS_4225_Unigene_9026	K01187 malZ	alpha-glucosidase [EC:3.2.1.20]
CDS_4227_Unigene_9027	K01187 malZ	alpha-glucosidase [EC:3.2.1.20]
00053 Ascorbate and aldarate metabolism [PATH:ko00053]
CDS_28729_Unigene_46560	K00012 UGDH, ugd	UDPglucose 6-dehydrogenase [EC:1.1.1.22]
CDS_28730_Unigene_46561	K00012 UGDH, ugd	UDPglucose 6-dehydrogenase [EC:1.1.1.22]
CDS_28732_Unigene_46562	K00012 UGDH, ugd	UDPglucose 6-dehydrogenase [EC:1.1.1.22]
CDS_28278_Unigene_45914	K12447 USP	UDP-sugar pyrophosphorylase [EC:2.7.7.64]
CDS_28279_Unigene_45915	K12447 USP	UDP-sugar pyrophosphorylase [EC:2.7.7.64]
CDS_28280_Unigene_45916	K12447 USP	UDP-sugar pyrophosphorylase [EC:2.7.7.64]
CDS_1393_Unigene_3010	K16190 GLCAK	glucuronokinase [EC:2.7.1.43]
CDS_970_Unigene_1789	K00469 MIOX	inositol oxygenase [EC:1.13.99.1]
CDS_10577_Unigene_19943	K10046 GME	GDP-D-mannose 3', 5'-epimerase [EC:5.1.3.18 5.1.3.-]
CDS_10578_Unigene_19944	K10046 GME	GDP-D-mannose 3', 5'-epimerase [EC:5.1.3.18 5.1.3.-]
CDS_1113_Unigene_2183	K14190 VTC2_5	GDP-L-galactose phosphorylase [EC:2.7.7.69]
CDS_25079_Unigene_41159	K14190 VTC2_5	GDP-L-galactose phosphorylase [EC:2.7.7.69]
CDS_25080_Unigene_41160	K14190 VTC2_5	GDP-L-galactose phosphorylase [EC:2.7.7.69]
CDS_25081_Unigene_41161	K14190 VTC2_5	GDP-L-galactose phosphorylase [EC:2.7.7.69]
CDS_25082_Unigene_41162	K14190 VTC2_5	GDP-L-galactose phosphorylase [EC:2.7.7.69]
CDS_32430_Unigene_54799	K10047 VTC4	inositol-phosphate phosphatase / L-galactose 1-phosphate phosphatase [EC:3.1.3.25 3.1.3.93]
CDS_4493_Unigene_9563	K10047 VTC4	inositol-phosphate phosphatase / L-galactose 1-phosphate phosphatase [EC:3.1.3.25 3.1.3.93]
CDS_31196_Unigene_51844	K18649 IMPL2	inositol-phosphate phosphatase / L-galactose 1-phosphate phosphatase / histidinol-phosphatase [EC:3.1.3.25 3.1.3.93 3.1.3.15]
CDS_7503_Unigene_14968	K17744 GalDH	L-galactose dehydrogenase [EC:1.1.1.316]
CDS_2753_Unigene_5907	K00225 GLDH	L-galactono-1,4-lactone dehydrogenase [EC:1.3.2.3]
CDS_2970_Unigene_6279	K19642 GALUR	D-galacturonate reductase [EC:1.1.1.365]
CDS_9344_Unigene_18074	K08232 E1.6.5.4	monodehydroascorbate reductase (NADH) [EC:1.6.5.4]
CDS_9345_Unigene_18075	K08232 E1.6.5.4	monodehydroascorbate reductase (NADH) [EC:1.6.5.4]
CDS_15722_Unigene_27882	K08232 E1.6.5.4	monodehydroascorbate reductase (NADH) [EC:1.6.5.4]
CDS_2161_Unigene_4358	K08232 E1.6.5.4	monodehydroascorbate reductase (NADH) [EC:1.6.5.4]
CDS_3497_Unigene_7467	K08232 E1.6.5.4	monodehydroascorbate reductase (NADH) [EC:1.6.5.4]
CDS_16687_Unigene_29304	K00423 E1.10.3.3	L-ascorbate oxidase [EC:1.10.3.3]
CDS_31824_Unigene_53371	K00423 E1.10.3.3	L-ascorbate oxidase [EC:1.10.3.3]
CDS_7586_Unigene_15102	K00434 E1.11.1.11	L-ascorbate peroxidase [EC:1.11.1.11]
CDS_7587_Unigene_15102	K00434 E1.11.1.11	L-ascorbate peroxidase [EC:1.11.1.11]
CDS_15345_Unigene_27350	K00434 E1.11.1.11	L-ascorbate peroxidase [EC:1.11.1.11]
CDS_1470_Unigene_3133	K00434 E1.11.1.11	L-ascorbate peroxidase [EC:1.11.1.11]
CDS_1471_Unigene_3134	K00434 E1.11.1.11	L-ascorbate peroxidase [EC:1.11.1.11]
CDS_19652_Unigene_33611	K00434 E1.11.1.11	L-ascorbate peroxidase [EC:1.11.1.11]
CDS_29640_Unigene_47809	K00434 E1.11.1.11	L-ascorbate peroxidase [EC:1.11.1.11]
CDS_30182_Unigene_49213	K00434 E1.11.1.11	L-ascorbate peroxidase [EC:1.11.1.11]
CDS_64_Unigene_100	K00128 ALDH	aldehyde dehydrogenase (NAD+) [EC:1.2.1.3]
CDS_6777_Unigene_13699	K00128 ALDH	aldehyde dehydrogenase (NAD+) [EC:1.2.1.3]
CDS_16910_Unigene_29623	K00128 ALDH	aldehyde dehydrogenase (NAD+) [EC:1.2.1.3]
CDS_24539_Unigene_40447	K00128 ALDH	aldehyde dehydrogenase (NAD+) [EC:1.2.1.3]
CDS_32218_Unigene_54539	K00128 ALDH	aldehyde dehydrogenase (NAD+) [EC:1.2.1.3]
CDS_14241_Unigene_25620	K14085 ALDH7A1	aldehyde dehydrogenase family 7 member A1 [EC:1.2.1.31 1.2.1.8 1.2.1.3]
00500 Starch and sucrose metabolism [PATH:ko00500]
CDS_7492_Unigene_14954	K01193 INV, sacA	beta-fructofuranosidase [EC:3.2.1.26]
CDS_8851_Unigene_17302	K01193 INV, sacA	beta-fructofuranosidase [EC:3.2.1.26]
CDS_23125_Unigene_38495	K01193 INV, sacA	beta-fructofuranosidase [EC:3.2.1.26]
CDS_23126_Unigene_38496	K01193 INV, sacA	beta-fructofuranosidase [EC:3.2.1.26]
CDS_29108_Unigene_47069	K01193 INV, sacA	beta-fructofuranosidase [EC:3.2.1.26]
CDS_2423_Unigene_5032	K01193 INV, sacA	beta-fructofuranosidase [EC:3.2.1.26]
CDS_17389_Unigene_30309	K00696 E2.4.1.14	sucrose-phosphate synthase [EC:2.4.1.14]
CDS_18142_Unigene_31371	K00696 E2.4.1.14	sucrose-phosphate synthase [EC:2.4.1.14]
CDS_31756_Unigene_53269	K07024 SPP	sucrose-6-phosphatase [EC:3.1.3.24]
CDS_6565_Unigene_13217	K00695 E2.4.1.13	sucrose synthase [EC:2.4.1.13]
CDS_24705_Unigene_40652	K00695 E2.4.1.13	sucrose synthase [EC:2.4.1.13]
CDS_4225_Unigene_9026	K01187 malZ	alpha-glucosidase [EC:3.2.1.20]
CDS_4227_Unigene_9027	K01187 malZ	alpha-glucosidase [EC:3.2.1.20]
CDS_1065_Unigene_2037	K00963 UGP2, galU, galF	UTP--glucose-1-phosphate uridylyltransferase [EC:2.7.7.9]
CDS_31443_Unigene_52328	K00963 UGP2, galU, galF	UTP--glucose-1-phosphate uridylyltransferase [EC:2.7.7.9]
CDS_6389_Unigene_12810	K19891 GN1_2_3	glucan endo-1,3-beta-glucosidase 1/2/3 [EC:3.2.1.39]
CDS_9585_Unigene_18442	K19891 GN1_2_3	glucan endo-1,3-beta-glucosidase 1/2/3 [EC:3.2.1.39]
CDS_9714_Unigene_18642	K19893 GN5_6	glucan endo-1,3-beta-glucosidase 5/6 [EC:3.2.1.39]
CDS_19395_Unigene_33254	K19893 GN5_6	glucan endo-1,3-beta-glucosidase 5/6 [EC:3.2.1.39]
CDS_6812_Unigene_13769	K01188 E3.2.1.21	beta-glucosidase [EC:3.2.1.21]
CDS_4370_Unigene_9381	K01188 E3.2.1.21	beta-glucosidase [EC:3.2.1.21]
CDS_6029_Unigene_12199	K05349 bglX	beta-glucosidase [EC:3.2.1.21]
CDS_13907_Unigene_25134	K05349 bglX	beta-glucosidase [EC:3.2.1.21]
CDS_17277_Unigene_30167	K05349 bglX	beta-glucosidase [EC:3.2.1.21]
CDS_28658_Unigene_46467	K05349 bglX	beta-glucosidase [EC:3.2.1.21]
CDS_28659_Unigene_46468	K05349 bglX	beta-glucosidase [EC:3.2.1.21]
CDS_22_Unigene_47	K05349 bglX	beta-glucosidase [EC:3.2.1.21]
CDS_31205_Unigene_51864	K05349 bglX	beta-glucosidase [EC:3.2.1.21]
CDS_12043_Unigene_22203	K05350 bglB	beta-glucosidase [EC:3.2.1.21]
CDS_2001_Unigene_4082	K05350 bglB	beta-glucosidase [EC:3.2.1.21]
CDS_7151_Unigene_14347	K01179 E3.2.1.4	endoglucanase [EC:3.2.1.4]
CDS_6006_Unigene_12161	K00975 glgC	glucose-1-phosphate adenylyltransferase [EC:2.7.7.27]
CDS_21961_Unigene_36793	K00975 glgC	glucose-1-phosphate adenylyltransferase [EC:2.7.7.27]
CDS_21967_Unigene_36799	K00975 glgC	glucose-1-phosphate adenylyltransferase [EC:2.7.7.27]
CDS_21968_Unigene_36801	K00975 glgC	glucose-1-phosphate adenylyltransferase [EC:2.7.7.27]
CDS_2095_Unigene_4222	K18447 NUDX14	ADP-sugar diphosphatase [EC:3.6.1.21]
CDS_15343_Unigene_27346	K00703 glgA	starch synthase [EC:2.4.1.21]
CDS_15344_Unigene_27347	K00703 glgA	starch synthase [EC:2.4.1.21]
CDS_31141_Unigene_51773	K00703 glgA	starch synthase [EC:2.4.1.21]
CDS_3557_Unigene_7598	K00703 glgA	starch synthase [EC:2.4.1.21]
CDS_12642_Unigene_23146	K13679 WAXY	granule-bound starch synthase [EC:2.4.1.242]
CDS_6449_Unigene_12946	K00700 GBE1, glgB	1,4-alpha-glucan branching enzyme [EC:2.4.1.18]
CDS_7571_Unigene_15080	K00700 GBE1, glgB	1,4-alpha-glucan branching enzyme [EC:2.4.1.18]
CDS_7572_Unigene_15081	K00700 GBE1, glgB	1,4-alpha-glucan branching enzyme [EC:2.4.1.18]
CDS_10442_Unigene_19760	K00688 PYG, glgP	glycogen phosphorylase [EC:2.4.1.1]
CDS_32564_Unigene_55055	K00688 PYG, glgP	glycogen phosphorylase [EC:2.4.1.1]
CDS_29535_Unigene_47684	K01176 AMY, amyA, malS	alpha-amylase [EC:3.2.1.1]
CDS_30849_Unigene_50765	K01176 AMY, amyA, malS	alpha-amylase [EC:3.2.1.1]
CDS_11066_Unigene_20702	K01177 E3.2.1.2	beta-amylase [EC:3.2.1.2]
CDS_22266_Unigene_37245	K01177 E3.2.1.2	beta-amylase [EC:3.2.1.2]
CDS_22267_Unigene_37246	K01177 E3.2.1.2	beta-amylase [EC:3.2.1.2]
CDS_30526_Unigene_50322	K01177 E3.2.1.2	beta-amylase [EC:3.2.1.2]
CDS_30556_Unigene_50356	K01177 E3.2.1.2	beta-amylase [EC:3.2.1.2]
CDS_8838_Unigene_17282	K00705 malQ	4-alpha-glucanotransferase [EC:2.4.1.25]
CDS_6858_Unigene_13846	K01214 ISA, treX	isoamylase [EC:3.2.1.68]
CDS_3957_Unigene_8499	K01214 ISA, treX	isoamylase [EC:3.2.1.68]
CDS_9992_Unigene_19073	K01087 otsB	trehalose 6-phosphate phosphatase [EC:3.1.3.12]
CDS_9993_Unigene_19074	K01087 otsB	trehalose 6-phosphate phosphatase [EC:3.1.3.12]
CDS_11111_Unigene_20778	K01087 otsB	trehalose 6-phosphate phosphatase [EC:3.1.3.12]
CDS_22593_Unigene_37757	K01087 otsB	trehalose 6-phosphate phosphatase [EC:3.1.3.12]
CDS_22594_Unigene_37758	K01087 otsB	trehalose 6-phosphate phosphatase [EC:3.1.3.12]
CDS_22765_Unigene_37980	K01087 otsB	trehalose 6-phosphate phosphatase [EC:3.1.3.12]
CDS_1856_Unigene_3874	K01087 otsB	trehalose 6-phosphate phosphatase [EC:3.1.3.12]
CDS_1134_Unigene_2235	K16055 TPS	trehalose 6-phosphate synthase/phosphatase [EC:2.4.1.15 3.1.3.12]
CDS_15978_Unigene_28257	K16055 TPS	trehalose 6-phosphate synthase/phosphatase [EC:2.4.1.15 3.1.3.12]
CDS_18247_Unigene_31523	K16055 TPS	trehalose 6-phosphate synthase/phosphatase [EC:2.4.1.15 3.1.3.12]
CDS_1620_Unigene_3427	K16055 TPS	trehalose 6-phosphate synthase/phosphatase [EC:2.4.1.15 3.1.3.12]
CDS_27223_Unigene_44379	K16055 TPS	trehalose 6-phosphate synthase/phosphatase [EC:2.4.1.15 3.1.3.12]
CDS_28649_Unigene_46449	K16055 TPS	trehalose 6-phosphate synthase/phosphatase [EC:2.4.1.15 3.1.3.12]
CDS_4460_Unigene_9532	K16055 TPS	trehalose 6-phosphate synthase/phosphatase [EC:2.4.1.15 3.1.3.12]
CDS_12863_Unigene_23459	K01194 TREH, treA, treF	alpha,alpha-trehalase [EC:3.2.1.28]
CDS_12864_Unigene_23460	K01194 TREH, treA, treF	alpha,alpha-trehalase [EC:3.2.1.28]
CDS_29144_Unigene_47129	K01835 pgm	phosphoglucomutase [EC:5.4.2.2]
CDS_29145_Unigene_47130	K01835 pgm	phosphoglucomutase [EC:5.4.2.2]
CDS_2580_Unigene_5437	K01835 pgm	phosphoglucomutase [EC:5.4.2.2]
CDS_10676_Unigene_20107	K00844 HK	hexokinase [EC:2.7.1.1]
CDS_16252_Unigene_28662	K00844 HK	hexokinase [EC:2.7.1.1]
CDS_26177_Unigene_42790	K00844 HK	hexokinase [EC:2.7.1.1]
CDS_26178_Unigene_42791	K00844 HK	hexokinase [EC:2.7.1.1]
CDS_28274_Unigene_45910	K00844 HK	hexokinase [EC:2.7.1.1]
CDS_28275_Unigene_45911	K00844 HK	hexokinase [EC:2.7.1.1]
CDS_8348_Unigene_16558	K01810 GPI, pgi	glucose-6-phosphate isomerase [EC:5.3.1.9]
CDS_29509_Unigene_47650	K01810 GPI, pgi	glucose-6-phosphate isomerase [EC:5.3.1.9]
CDS_15366_Unigene_27377	K00847 E2.7.1.4, scrK	fructokinase [EC:2.7.1.4]
CDS_2696_Unigene_5760	K00847 E2.7.1.4, scrK	fructokinase [EC:2.7.1.4]
CDS_3644_Unigene_7845	K00847 E2.7.1.4, scrK	fructokinase [EC:2.7.1.4]
00520 Amino sugar and nucleotide sugar metabolism [PATH:ko00520]
CDS_13059_Unigene_23786	K01183 E3.2.1.14	chitinase [EC:3.2.1.14]
CDS_18958_Unigene_32587	K01183 E3.2.1.14	chitinase [EC:3.2.1.14]
CDS_31114_Unigene_51741	K01183 E3.2.1.14	chitinase [EC:3.2.1.14]
CDS_31975_Unigene_53654	K01183 E3.2.1.14	chitinase [EC:3.2.1.14]
CDS_3022_Unigene_6397	K01183 E3.2.1.14	chitinase [EC:3.2.1.14]
CDS_13031_Unigene_23742	K12373 HEXA_B	hexosaminidase [EC:3.2.1.52]
CDS_16398_Unigene_28877	K12373 HEXA_B	hexosaminidase [EC:3.2.1.52]
CDS_25693_Unigene_42030	K12373 HEXA_B	hexosaminidase [EC:3.2.1.52]
CDS_1601_Unigene_3388	K01836 PGM3	phosphoacetylglucosamine mutase [EC:5.4.2.3]
CDS_20705_Unigene_35080	K00972 UAP1	UDP-N-acetylglucosamine/UDP-N-acetylgalactosamine diphosphorylase [EC:2.7.7.23 2.7.7.83]
CDS_20708_Unigene_35081	K00972 UAP1	UDP-N-acetylglucosamine/UDP-N-acetylgalactosamine diphosphorylase [EC:2.7.7.23 2.7.7.83]
CDS_20711_Unigene_35083	K00972 UAP1	UDP-N-acetylglucosamine/UDP-N-acetylgalactosamine diphosphorylase [EC:2.7.7.23 2.7.7.83]
CDS_20715_Unigene_35084	K00972 UAP1	UDP-N-acetylglucosamine/UDP-N-acetylgalactosamine diphosphorylase [EC:2.7.7.23 2.7.7.83]
CDS_953_Unigene_1773	K00326 E1.6.2.2	cytochrome-b5 reductase [EC:1.6.2.2]
CDS_14286_Unigene_25692	K00326 E1.6.2.2	cytochrome-b5 reductase [EC:1.6.2.2]
CDS_20958_Unigene_35422	K00326 E1.6.2.2	cytochrome-b5 reductase [EC:1.6.2.2]
CDS_10676_Unigene_20107	K00844 HK	hexokinase [EC:2.7.1.1]
CDS_16252_Unigene_28662	K00844 HK	hexokinase [EC:2.7.1.1]
CDS_26177_Unigene_42790	K00844 HK	hexokinase [EC:2.7.1.1]
CDS_26178_Unigene_42791	K00844 HK	hexokinase [EC:2.7.1.1]
CDS_28274_Unigene_45910	K00844 HK	hexokinase [EC:2.7.1.1]
CDS_28275_Unigene_45911	K00844 HK	hexokinase [EC:2.7.1.1]
CDS_16233_Unigene_28635	K00621 GNPNAT1, GNA1	glucosamine-phosphate N-acetyltransferase [EC:2.3.1.4]
CDS_15366_Unigene_27377	K00847 E2.7.1.4, scrK	fructokinase [EC:2.7.1.4]
CDS_2696_Unigene_5760	K00847 E2.7.1.4, scrK	fructokinase [EC:2.7.1.4]
CDS_3644_Unigene_7845	K00847 E2.7.1.4, scrK	fructokinase [EC:2.7.1.4]
CDS_26904_Unigene_43902	K00820 glmS, GFPT	glucosamine--fructose-6-phosphate aminotransferase (isomerizing) [EC:2.6.1.16]
CDS_26905_Unigene_43903	K00820 glmS, GFPT	glucosamine--fructose-6-phosphate aminotransferase (isomerizing) [EC:2.6.1.16]
CDS_22250_Unigene_37234	K12446 E2.7.1.46	L-arabinokinase [EC:2.7.1.46]
CDS_28278_Unigene_45914	K12447 USP	UDP-sugar pyrophosphorylase [EC:2.7.7.64]
CDS_28279_Unigene_45915	K12447 USP	UDP-sugar pyrophosphorylase [EC:2.7.7.64]
CDS_28280_Unigene_45916	K12447 USP	UDP-sugar pyrophosphorylase [EC:2.7.7.64]
CDS_8520_Unigene_16797	K13379 RGP, UTM	reversibly glycosylated polypeptide / UDP-arabinopyranose mutase [EC:2.4.1.- 5.4.99.30]
CDS_22015_Unigene_36870	K13379 RGP, UTM	reversibly glycosylated polypeptide / UDP-arabinopyranose mutase [EC:2.4.1.- 5.4.99.30]
CDS_22016_Unigene_36871	K13379 RGP, UTM	reversibly glycosylated polypeptide / UDP-arabinopyranose mutase [EC:2.4.1.- 5.4.99.30]
CDS_28803_Unigene_46658	K13379 RGP, UTM	reversibly glycosylated polypeptide / UDP-arabinopyranose mutase [EC:2.4.1.- 5.4.99.30]
CDS_32357_Unigene_54714	K13379 RGP, UTM	reversibly glycosylated polypeptide / UDP-arabinopyranose mutase [EC:2.4.1.- 5.4.99.30]
CDS_7861_Unigene_15549	K01209 abfA	alpha-N-arabinofuranosidase [EC:3.2.1.55]
CDS_602_Unigene_1107	K15920 XYL4	beta-D-xylosidase 4 [EC:3.2.1.37]
CDS_14312_Unigene_25735	K12448 UXE, uxe	UDP-arabinose 4-epimerase [EC:5.1.3.5]
CDS_14314_Unigene_25736	K12448 UXE, uxe	UDP-arabinose 4-epimerase [EC:5.1.3.5]
CDS_26658_Unigene_43550	K12448 UXE, uxe	UDP-arabinose 4-epimerase [EC:5.1.3.5]
CDS_26659_Unigene_43551	K12448 UXE, uxe	UDP-arabinose 4-epimerase [EC:5.1.3.5]
CDS_26660_Unigene_43552	K12448 UXE, uxe	UDP-arabinose 4-epimerase [EC:5.1.3.5]
CDS_1393_Unigene_3010	K16190 GLCAK	glucuronokinase [EC:2.7.1.43]
CDS_12756_Unigene_23294	K08678 UXS1, uxs	UDP-glucuronate decarboxylase [EC:4.1.1.35]
CDS_15429_Unigene_27460	K08678 UXS1, uxs	UDP-glucuronate decarboxylase [EC:4.1.1.35]
CDS_23119_Unigene_38476	K08678 UXS1, uxs	UDP-glucuronate decarboxylase [EC:4.1.1.35]
CDS_29510_Unigene_47652	K08678 UXS1, uxs	UDP-glucuronate decarboxylase [EC:4.1.1.35]
CDS_25539_Unigene_41804	K12449 AXS	UDP-apiose/xylose synthase
CDS_25540_Unigene_41805	K12449 AXS	UDP-apiose/xylose synthase
CDS_8348_Unigene_16558	K01810 GPI, pgi	glucose-6-phosphate isomerase [EC:5.3.1.9]
CDS_29509_Unigene_47650	K01810 GPI, pgi	glucose-6-phosphate isomerase [EC:5.3.1.9]
CDS_29144_Unigene_47129	K01835 pgm	phosphoglucomutase [EC:5.4.2.2]
CDS_29145_Unigene_47130	K01835 pgm	phosphoglucomutase [EC:5.4.2.2]
CDS_2580_Unigene_5437	K01835 pgm	phosphoglucomutase [EC:5.4.2.2]
CDS_1065_Unigene_2037	K00963 UGP2, galU, galF	UTP--glucose-1-phosphate uridylyltransferase [EC:2.7.7.9]
CDS_31443_Unigene_52328	K00963 UGP2, galU, galF	UTP--glucose-1-phosphate uridylyltransferase [EC:2.7.7.9]
CDS_7128_Unigene_14308	K12450 RHM	UDP-glucose 4,6-dehydratase [EC:4.2.1.76]
CDS_14421_Unigene_25899	K12450 RHM	UDP-glucose 4,6-dehydratase [EC:4.2.1.76]
CDS_17106_Unigene_29921	K12450 RHM	UDP-glucose 4,6-dehydratase [EC:4.2.1.76]
CDS_21898_Unigene_36697	K12451 UER1	3,5-epimerase/4-reductase [EC:5.1.3.- 1.1.1.-]
CDS_21900_Unigene_36698	K12451 UER1	3,5-epimerase/4-reductase [EC:5.1.3.- 1.1.1.-]
CDS_28729_Unigene_46560	K00012 UGDH, ugd	UDPglucose 6-dehydrogenase [EC:1.1.1.22]
CDS_28730_Unigene_46561	K00012 UGDH, ugd	UDPglucose 6-dehydrogenase [EC:1.1.1.22]
CDS_28732_Unigene_46562	K00012 UGDH, ugd	UDPglucose 6-dehydrogenase [EC:1.1.1.22]
CDS_29731_Unigene_47967	K06118 SQD1, sqdB	UDP-sulfoquinovose synthase [EC:3.13.1.1]
CDS_30178_Unigene_49207	K00965 galT, GALT	UDPglucose--hexose-1-phosphate uridylyltransferase [EC:2.7.7.12]
CDS_7717_Unigene_15319	K01784 galE, GALE	UDP-glucose 4-epimerase [EC:5.1.3.2]
CDS_15980_Unigene_28259	K01784 galE, GALE	UDP-glucose 4-epimerase [EC:5.1.3.2]
CDS_991_Unigene_1835	K08679 E5.1.3.6	UDP-glucuronate 4-epimerase [EC:5.1.3.6]
CDS_10343_Unigene_19600	K08679 E5.1.3.6	UDP-glucuronate 4-epimerase [EC:5.1.3.6]
CDS_10344_Unigene_19601	K08679 E5.1.3.6	UDP-glucuronate 4-epimerase [EC:5.1.3.6]
CDS_20407_Unigene_34655	K08679 E5.1.3.6	UDP-glucuronate 4-epimerase [EC:5.1.3.6]
CDS_20408_Unigene_34656	K08679 E5.1.3.6	UDP-glucuronate 4-epimerase [EC:5.1.3.6]
CDS_22921_Unigene_38216	K08679 E5.1.3.6	UDP-glucuronate 4-epimerase [EC:5.1.3.6]
CDS_22922_Unigene_38217	K08679 E5.1.3.6	UDP-glucuronate 4-epimerase [EC:5.1.3.6]
CDS_3059_Unigene_6481	K18677 GALAK	galacturonokinase [EC:2.7.1.44]
CDS_4950_Unigene_10302	K13648 GAUT	alpha-1,4-galacturonosyltransferase [EC:2.4.1.43]
CDS_13324_Unigene_24240	K13648 GAUT	alpha-1,4-galacturonosyltransferase [EC:2.4.1.43]
CDS_14863_Unigene_26583	K13648 GAUT	alpha-1,4-galacturonosyltransferase [EC:2.4.1.43]
CDS_15383_Unigene_27401	K13648 GAUT	alpha-1,4-galacturonosyltransferase [EC:2.4.1.43]
CDS_21484_Unigene_36140	K13648 GAUT	alpha-1,4-galacturonosyltransferase [EC:2.4.1.43]
CDS_21485_Unigene_36141	K13648 GAUT	alpha-1,4-galacturonosyltransferase [EC:2.4.1.43]
CDS_21486_Unigene_36142	K13648 GAUT	alpha-1,4-galacturonosyltransferase [EC:2.4.1.43]
CDS_21979_Unigene_36820	K13648 GAUT	alpha-1,4-galacturonosyltransferase [EC:2.4.1.43]
CDS_24257_Unigene_40066	K13648 GAUT	alpha-1,4-galacturonosyltransferase [EC:2.4.1.43]
CDS_24258_Unigene_40067	K13648 GAUT	alpha-1,4-galacturonosyltransferase [EC:2.4.1.43]
CDS_28310_Unigene_45957	K13648 GAUT	alpha-1,4-galacturonosyltransferase [EC:2.4.1.43]
CDS_28311_Unigene_45958	K13648 GAUT	alpha-1,4-galacturonosyltransferase [EC:2.4.1.43]
CDS_14718_Unigene_26372	K17497 PMM	phosphomannomutase [EC:5.4.2.8]
CDS_7095_Unigene_14265	K00966 GMPP	mannose-1-phosphate guanylyltransferase [EC:2.7.7.13]
CDS_17076_Unigene_29880	K00966 GMPP	mannose-1-phosphate guanylyltransferase [EC:2.7.7.13]
CDS_17077_Unigene_29881	K00966 GMPP	mannose-1-phosphate guanylyltransferase [EC:2.7.7.13]
CDS_27779_Unigene_45166	K00966 GMPP	mannose-1-phosphate guanylyltransferase [EC:2.7.7.13]
CDS_27780_Unigene_45167	K00966 GMPP	mannose-1-phosphate guanylyltransferase [EC:2.7.7.13]
CDS_27783_Unigene_45169	K00966 GMPP	mannose-1-phosphate guanylyltransferase [EC:2.7.7.13]
CDS_32344_Unigene_54699	K01711 gmd, GMDS	GDPmannose 4,6-dehydratase [EC:4.2.1.47]
CDS_9508_Unigene_18329	K01809 manA, MPI	mannose-6-phosphate isomerase [EC:5.3.1.8]
CDS_10150_Unigene_19318	K01809 manA, MPI	mannose-6-phosphate isomerase [EC:5.3.1.8]
CDS_10577_Unigene_19943	K10046 GME	GDP-D-mannose 3', 5'-epimerase [EC:5.1.3.18 5.1.3.-]
CDS_10578_Unigene_19944	K10046 GME	GDP-D-mannose 3', 5'-epimerase [EC:5.1.3.18 5.1.3.-]
CDS_31452_Unigene_52356	K05305 FUK	fucokinase [EC:2.7.1.52]
CDS_19345_Unigene_33183	K02377 TSTA3, fcl	GDP-L-fucose synthase [EC:1.1.1.271]
CDS_19346_Unigene_33184	K02377 TSTA3, fcl	GDP-L-fucose synthase [EC:1.1.1.271]
CDS_6006_Unigene_12161	K00975 glgC	glucose-1-phosphate adenylyltransferase [EC:2.7.7.27]
CDS_21961_Unigene_36793	K00975 glgC	glucose-1-phosphate adenylyltransferase [EC:2.7.7.27]
CDS_21967_Unigene_36799	K00975 glgC	glucose-1-phosphate adenylyltransferase [EC:2.7.7.27]
CDS_21968_Unigene_36801	K00975 glgC	glucose-1-phosphate adenylyltransferase [EC:2.7.7.27]
00620 Pyruvate metabolism [PATH:ko00620]
CDS_28991_Unigene_46917	K01895 ACSS, acs	acetyl-CoA synthetase [EC:6.2.1.1]
CDS_28992_Unigene_46918	K01895 ACSS, acs	acetyl-CoA synthetase [EC:6.2.1.1]
CDS_28993_Unigene_46919	K01895 ACSS, acs	acetyl-CoA synthetase [EC:6.2.1.1]
CDS_19229_Unigene_33000	K00161 PDHA, pdhA	pyruvate dehydrogenase E1 component alpha subunit [EC:1.2.4.1]
CDS_19230_Unigene_33001	K00161 PDHA, pdhA	pyruvate dehydrogenase E1 component alpha subunit [EC:1.2.4.1]
CDS_22338_Unigene_37344	K00161 PDHA, pdhA	pyruvate dehydrogenase E1 component alpha subunit [EC:1.2.4.1]
CDS_22339_Unigene_37345	K00161 PDHA, pdhA	pyruvate dehydrogenase E1 component alpha subunit [EC:1.2.4.1]
CDS_10833_Unigene_20349	K00162 PDHB, pdhB	pyruvate dehydrogenase E1 component beta subunit [EC:1.2.4.1]
CDS_10834_Unigene_20350	K00162 PDHB, pdhB	pyruvate dehydrogenase E1 component beta subunit [EC:1.2.4.1]
CDS_22774_Unigene_37987	K00162 PDHB, pdhB	pyruvate dehydrogenase E1 component beta subunit [EC:1.2.4.1]
CDS_22775_Unigene_37988	K00162 PDHB, pdhB	pyruvate dehydrogenase E1 component beta subunit [EC:1.2.4.1]
CDS_22776_Unigene_37989	K00162 PDHB, pdhB	pyruvate dehydrogenase E1 component beta subunit [EC:1.2.4.1]
CDS_22777_Unigene_37990	K00162 PDHB, pdhB	pyruvate dehydrogenase E1 component beta subunit [EC:1.2.4.1]
CDS_22778_Unigene_37991	K00162 PDHB, pdhB	pyruvate dehydrogenase E1 component beta subunit [EC:1.2.4.1]
CDS_22779_Unigene_37992	K00162 PDHB, pdhB	pyruvate dehydrogenase E1 component beta subunit [EC:1.2.4.1]
CDS_23990_Unigene_39683	K00162 PDHB, pdhB	pyruvate dehydrogenase E1 component beta subunit [EC:1.2.4.1]
CDS_26973_Unigene_44010	K00162 PDHB, pdhB	pyruvate dehydrogenase E1 component beta subunit [EC:1.2.4.1]
CDS_26975_Unigene_44011	K00162 PDHB, pdhB	pyruvate dehydrogenase E1 component beta subunit [EC:1.2.4.1]
CDS_21402_Unigene_36025	K00627 DLAT, aceF, pdhC	pyruvate dehydrogenase E2 component (dihydrolipoamide acetyltransferase) [EC:2.3.1.12]
CDS_21403_Unigene_36026	K00627 DLAT, aceF, pdhC	pyruvate dehydrogenase E2 component (dihydrolipoamide acetyltransferase) [EC:2.3.1.12]
CDS_1888_Unigene_3927	K00627 DLAT, aceF, pdhC	pyruvate dehydrogenase E2 component (dihydrolipoamide acetyltransferase) [EC:2.3.1.12]
CDS_27272_Unigene_44436	K00627 DLAT, aceF, pdhC	pyruvate dehydrogenase E2 component (dihydrolipoamide acetyltransferase) [EC:2.3.1.12]
CDS_29745_Unigene_47996	K00627 DLAT, aceF, pdhC	pyruvate dehydrogenase E2 component (dihydrolipoamide acetyltransferase) [EC:2.3.1.12]
CDS_6718_Unigene_13593	K00382 DLD, lpd, pdhD	dihydrolipoamide dehydrogenase [EC:1.8.1.4]
CDS_21481_Unigene_36135	K00382 DLD, lpd, pdhD	dihydrolipoamide dehydrogenase [EC:1.8.1.4]
CDS_21483_Unigene_36136	K00382 DLD, lpd, pdhD	dihydrolipoamide dehydrogenase [EC:1.8.1.4]
CDS_30892_Unigene_50846	K00382 DLD, lpd, pdhD	dihydrolipoamide dehydrogenase [EC:1.8.1.4]
CDS_5282_Unigene_10867	K00873 PK, pyk	pyruvate kinase [EC:2.7.1.40]
CDS_9452_Unigene_18239	K00873 PK, pyk	pyruvate kinase [EC:2.7.1.40]
CDS_12484_Unigene_22917	K00873 PK, pyk	pyruvate kinase [EC:2.7.1.40]
CDS_15265_Unigene_27202	K00873 PK, pyk	pyruvate kinase [EC:2.7.1.40]
CDS_16211_Unigene_28597	K00873 PK, pyk	pyruvate kinase [EC:2.7.1.40]
CDS_16212_Unigene_28598	K00873 PK, pyk	pyruvate kinase [EC:2.7.1.40]
CDS_17059_Unigene_29848	K00873 PK, pyk	pyruvate kinase [EC:2.7.1.40]
CDS_24111_Unigene_39867	K00873 PK, pyk	pyruvate kinase [EC:2.7.1.40]
CDS_24112_Unigene_39868	K00873 PK, pyk	pyruvate kinase [EC:2.7.1.40]
CDS_24113_Unigene_39869	K00873 PK, pyk	pyruvate kinase [EC:2.7.1.40]
CDS_29047_Unigene_46995	K00873 PK, pyk	pyruvate kinase [EC:2.7.1.40]
CDS_32005_Unigene_53725	K00873 PK, pyk	pyruvate kinase [EC:2.7.1.40]
CDS_8643_Unigene_16996	K11262 ACACA	acetyl-CoA carboxylase / biotin carboxylase 1 [EC:6.4.1.2 6.3.4.14]
CDS_12666_Unigene_23179	K01962 accA	acetyl-CoA carboxylase carboxyl transferase subunit alpha [EC:6.4.1.2]
CDS_28421_Unigene_46101	K01962 accA	acetyl-CoA carboxylase carboxyl transferase subunit alpha [EC:6.4.1.2]
CDS_28422_Unigene_46103	K01962 accA	acetyl-CoA carboxylase carboxyl transferase subunit alpha [EC:6.4.1.2]
CDS_23713_Unigene_39288	K02160 accB, bccP	acetyl-CoA carboxylase biotin carboxyl carrier protein
CDS_23714_Unigene_39289	K02160 accB, bccP	acetyl-CoA carboxylase biotin carboxyl carrier protein
CDS_28700_Unigene_46515	K01961 accC	acetyl-CoA carboxylase, biotin carboxylase subunit [EC:6.4.1.2 6.3.4.14]
CDS_28701_Unigene_46516	K01961 accC	acetyl-CoA carboxylase, biotin carboxylase subunit [EC:6.4.1.2 6.3.4.14]
CDS_1917_Unigene_3964	K01512 acyP	acylphosphatase [EC:3.6.1.7]
CDS_64_Unigene_100	K00128 ALDH	aldehyde dehydrogenase (NAD+) [EC:1.2.1.3]
CDS_6777_Unigene_13699	K00128 ALDH	aldehyde dehydrogenase (NAD+) [EC:1.2.1.3]
CDS_16910_Unigene_29623	K00128 ALDH	aldehyde dehydrogenase (NAD+) [EC:1.2.1.3]
CDS_24539_Unigene_40447	K00128 ALDH	aldehyde dehydrogenase (NAD+) [EC:1.2.1.3]
CDS_32218_Unigene_54539	K00128 ALDH	aldehyde dehydrogenase (NAD+) [EC:1.2.1.3]
CDS_14241_Unigene_25620	K14085 ALDH7A1	aldehyde dehydrogenase family 7 member A1 [EC:1.2.1.31 1.2.1.8 1.2.1.3]
CDS_32073_Unigene_53925	K00016 LDH, ldh	L-lactate dehydrogenase [EC:1.1.1.27]
CDS_32509_Unigene_54940	K00016 LDH, ldh	L-lactate dehydrogenase [EC:1.1.1.27]
CDS_10770_Unigene_20256	K00102 dld, LDHD	D-lactate dehydrogenase (cytochrome) [EC:1.1.2.4]
CDS_9080_Unigene_17653	K01759 GLO1, gloA	lactoylglutathione lyase [EC:4.4.1.5]
CDS_20440_Unigene_34700	K01759 GLO1, gloA	lactoylglutathione lyase [EC:4.4.1.5]
CDS_20441_Unigene_34701	K01759 GLO1, gloA	lactoylglutathione lyase [EC:4.4.1.5]
CDS_27575_Unigene_44884	K01759 GLO1, gloA	lactoylglutathione lyase [EC:4.4.1.5]
CDS_27576_Unigene_44885	K01759 GLO1, gloA	lactoylglutathione lyase [EC:4.4.1.5]
CDS_4868_Unigene_10176	K01069 E3.1.2.6, gloB	hydroxyacylglutathione hydrolase [EC:3.1.2.6]
CDS_12143_Unigene_22349	K01069 E3.1.2.6, gloB	hydroxyacylglutathione hydrolase [EC:3.1.2.6]
CDS_24157_Unigene_39937	K18881 DJ1D	D-lactate dehydratase [EC:4.2.1.130]
CDS_24158_Unigene_39938	K18881 DJ1D	D-lactate dehydratase [EC:4.2.1.130]
CDS_24159_Unigene_39939	K18881 DJ1D	D-lactate dehydratase [EC:4.2.1.130]
CDS_24160_Unigene_39940	K18881 DJ1D	D-lactate dehydratase [EC:4.2.1.130]
CDS_6323_Unigene_12660	K00028 E1.1.1.39	malate dehydrogenase (decarboxylating) [EC:1.1.1.39]
CDS_6324_Unigene_12661	K00028 E1.1.1.39	malate dehydrogenase (decarboxylating) [EC:1.1.1.39]
CDS_2272_Unigene_4661	K00028 E1.1.1.39	malate dehydrogenase (decarboxylating) [EC:1.1.1.39]
CDS_5226_Unigene_10777	K00029 E1.1.1.40, maeB	malate dehydrogenase (oxaloacetate-decarboxylating)(NADP+) [EC:1.1.1.40]
CDS_5227_Unigene_10778	K00029 E1.1.1.40, maeB	malate dehydrogenase (oxaloacetate-decarboxylating)(NADP+) [EC:1.1.1.40]
CDS_8144_Unigene_16163	K00029 E1.1.1.40, maeB	malate dehydrogenase (oxaloacetate-decarboxylating)(NADP+) [EC:1.1.1.40]
CDS_15853_Unigene_28071	K00029 E1.1.1.40, maeB	malate dehydrogenase (oxaloacetate-decarboxylating)(NADP+) [EC:1.1.1.40]
CDS_32225_Unigene_54547	K00029 E1.1.1.40, maeB	malate dehydrogenase (oxaloacetate-decarboxylating)(NADP+) [EC:1.1.1.40]
CDS_25048_Unigene_41116	K00025 MDH1	malate dehydrogenase [EC:1.1.1.37]
CDS_25049_Unigene_41117	K00025 MDH1	malate dehydrogenase [EC:1.1.1.37]
CDS_6287_Unigene_12608	K00026 MDH2	malate dehydrogenase [EC:1.1.1.37]
CDS_10720_Unigene_20174	K00026 MDH2	malate dehydrogenase [EC:1.1.1.37]
CDS_17442_Unigene_30383	K00026 MDH2	malate dehydrogenase [EC:1.1.1.37]
CDS_1697_Unigene_3571	K00026 MDH2	malate dehydrogenase [EC:1.1.1.37]
CDS_22629_Unigene_37811	K00026 MDH2	malate dehydrogenase [EC:1.1.1.37]
CDS_22630_Unigene_37812	K00026 MDH2	malate dehydrogenase [EC:1.1.1.37]
CDS_22631_Unigene_37813	K00026 MDH2	malate dehydrogenase [EC:1.1.1.37]
CDS_22632_Unigene_37814	K00026 MDH2	malate dehydrogenase [EC:1.1.1.37]
CDS_22633_Unigene_37815	K00026 MDH2	malate dehydrogenase [EC:1.1.1.37]
CDS_22634_Unigene_37816	K00026 MDH2	malate dehydrogenase [EC:1.1.1.37]
CDS_22635_Unigene_37817	K00026 MDH2	malate dehydrogenase [EC:1.1.1.37]
CDS_24244_Unigene_40052	K00051 E1.1.1.82	malate dehydrogenase (NADP+) [EC:1.1.1.82]
CDS_30110_Unigene_49121	K01679 E4.2.1.2B, fumC	fumarate hydratase, class II [EC:4.2.1.2]
CDS_7938_Unigene_15756	K01595 ppc	phosphoenolpyruvate carboxylase [EC:4.1.1.31]
CDS_1430_Unigene_3062	K01595 ppc	phosphoenolpyruvate carboxylase [EC:4.1.1.31]
CDS_26240_Unigene_42898	K01595 ppc	phosphoenolpyruvate carboxylase [EC:4.1.1.31]
CDS_377_Unigene_656	K01610 E4.1.1.49, pckA	phosphoenolpyruvate carboxykinase (ATP) [EC:4.1.1.49]
CDS_29651_Unigene_47828	K01006 ppdK	pyruvate, orthophosphate dikinase [EC:2.7.9.1]
CDS_2767_Unigene_5937	K01638 aceB, glcB	malate synthase [EC:2.3.3.9]
CDS_4907_Unigene_10242	K00626 E2.3.1.9, atoB	acetyl-CoA C-acetyltransferase [EC:2.3.1.9]
CDS_492_Unigene_887	K00626 E2.3.1.9, atoB	acetyl-CoA C-acetyltransferase [EC:2.3.1.9]
CDS_4418_Unigene_9477	K01649 leuA	2-isopropylmalate synthase [EC:2.3.3.13]
00630 Glyoxylate and dicarboxylate metabolism [PATH:ko00630]
CDS_8751_Unigene_17150	K01637 E4.1.3.1, aceA	isocitrate lyase [EC:4.1.3.1]
CDS_2767_Unigene_5937	K01638 aceB, glcB	malate synthase [EC:2.3.3.9]
CDS_25048_Unigene_41116	K00025 MDH1	malate dehydrogenase [EC:1.1.1.37]
CDS_25049_Unigene_41117	K00025 MDH1	malate dehydrogenase [EC:1.1.1.37]
CDS_6287_Unigene_12608	K00026 MDH2	malate dehydrogenase [EC:1.1.1.37]
CDS_10720_Unigene_20174	K00026 MDH2	malate dehydrogenase [EC:1.1.1.37]
CDS_17442_Unigene_30383	K00026 MDH2	malate dehydrogenase [EC:1.1.1.37]
CDS_1697_Unigene_3571	K00026 MDH2	malate dehydrogenase [EC:1.1.1.37]
CDS_22629_Unigene_37811	K00026 MDH2	malate dehydrogenase [EC:1.1.1.37]
CDS_22630_Unigene_37812	K00026 MDH2	malate dehydrogenase [EC:1.1.1.37]
CDS_22631_Unigene_37813	K00026 MDH2	malate dehydrogenase [EC:1.1.1.37]
CDS_22632_Unigene_37814	K00026 MDH2	malate dehydrogenase [EC:1.1.1.37]
CDS_22633_Unigene_37815	K00026 MDH2	malate dehydrogenase [EC:1.1.1.37]
CDS_22634_Unigene_37816	K00026 MDH2	malate dehydrogenase [EC:1.1.1.37]
CDS_22635_Unigene_37817	K00026 MDH2	malate dehydrogenase [EC:1.1.1.37]
CDS_11017_Unigene_20631	K01647 CS, gltA	citrate synthase [EC:2.3.3.1]
CDS_14986_Unigene_26776	K01647 CS, gltA	citrate synthase [EC:2.3.3.1]
CDS_30097_Unigene_49098	K01647 CS, gltA	citrate synthase [EC:2.3.3.1]
CDS_8792_Unigene_17216	K01681 ACO, acnA	aconitate hydratase [EC:4.2.1.3]
CDS_3815_Unigene_8201	K01681 ACO, acnA	aconitate hydratase [EC:4.2.1.3]
CDS_4907_Unigene_10242	K00626 E2.3.1.9, atoB	acetyl-CoA C-acetyltransferase [EC:2.3.1.9]
CDS_492_Unigene_887	K00626 E2.3.1.9, atoB	acetyl-CoA C-acetyltransferase [EC:2.3.1.9]
CDS_657_Unigene_1184	K11517 HAO	(S)-2-hydroxy-acid oxidase [EC:1.1.3.15]
CDS_21454_Unigene_36100	K11517 HAO	(S)-2-hydroxy-acid oxidase [EC:1.1.3.15]
CDS_21455_Unigene_36101	K11517 HAO	(S)-2-hydroxy-acid oxidase [EC:1.1.3.15]
CDS_13208_Unigene_24054	K03781 katE, CAT, catB, srpA	catalase [EC:1.11.1.6]
CDS_13209_Unigene_24055	K03781 katE, CAT, catB, srpA	catalase [EC:1.11.1.6]
CDS_15590_Unigene_27706	K18121 GLYR	glyoxylate/succinic semialdehyde reductase [EC:1.1.1.79 1.1.1.-]
CDS_3589_Unigene_7686	K18121 GLYR	glyoxylate/succinic semialdehyde reductase [EC:1.1.1.79 1.1.1.-]
CDS_12486_Unigene_22919	K19269 PGP, PGLP	phosphoglycolate phosphatase [EC:3.1.3.18 3.1.3.48]
CDS_31809_Unigene_53345	K19269 PGP, PGLP	phosphoglycolate phosphatase [EC:3.1.3.18 3.1.3.48]
CDS_29525_Unigene_47673	K01601 rbcL	ribulose-bisphosphate carboxylase large chain [EC:4.1.1.39]
CDS_27492_Unigene_44770	K01602 rbcS	ribulose-bisphosphate carboxylase small chain [EC:4.1.1.39]
CDS_27493_Unigene_44771	K01602 rbcS	ribulose-bisphosphate carboxylase small chain [EC:4.1.1.39]
CDS_27494_Unigene_44772	K01602 rbcS	ribulose-bisphosphate carboxylase small chain [EC:4.1.1.39]
CDS_24246_Unigene_40053	K00830 AGXT	alanine-glyoxylate transaminase / serine-glyoxylate transaminase / serine-pyruvate transaminase [EC:2.6.1.44 2.6.1.45 2.6.1.51]
CDS_24247_Unigene_40054	K00830 AGXT	alanine-glyoxylate transaminase / serine-glyoxylate transaminase / serine-pyruvate transaminase [EC:2.6.1.44 2.6.1.45 2.6.1.51]
CDS_19963_Unigene_34093	K14272 GGAT	glutamate--glyoxylate aminotransferase [EC:2.6.1.4 2.6.1.2 2.6.1.44]
CDS_20279_Unigene_34476	K00284 E1.4.7.1	glutamate synthase (ferredoxin) [EC:1.4.7.1]
CDS_11170_Unigene_20872	K01915 glnA, GLUL	glutamine synthetase [EC:6.3.1.2]
CDS_11171_Unigene_20873	K01915 glnA, GLUL	glutamine synthetase [EC:6.3.1.2]
CDS_14315_Unigene_25737	K01915 glnA, GLUL	glutamine synthetase [EC:6.3.1.2]
CDS_18944_Unigene_32566	K01915 glnA, GLUL	glutamine synthetase [EC:6.3.1.2]
CDS_20872_Unigene_35307	K01915 glnA, GLUL	glutamine synthetase [EC:6.3.1.2]
CDS_12708_Unigene_23228	K00600 glyA, SHMT	glycine hydroxymethyltransferase [EC:2.1.2.1]
CDS_26592_Unigene_43452	K00600 glyA, SHMT	glycine hydroxymethyltransferase [EC:2.1.2.1]
CDS_26593_Unigene_43453	K00600 glyA, SHMT	glycine hydroxymethyltransferase [EC:2.1.2.1]
CDS_29146_Unigene_47133	K00600 glyA, SHMT	glycine hydroxymethyltransferase [EC:2.1.2.1]
CDS_29147_Unigene_47134	K00600 glyA, SHMT	glycine hydroxymethyltransferase [EC:2.1.2.1]
CDS_30727_Unigene_50575	K00600 glyA, SHMT	glycine hydroxymethyltransferase [EC:2.1.2.1]
CDS_32223_Unigene_54543	K00600 glyA, SHMT	glycine hydroxymethyltransferase [EC:2.1.2.1]
CDS_1522_Unigene_3247	K00281 GLDC, gcvP	glycine dehydrogenase [EC:1.4.4.2]
CDS_30219_Unigene_49281	K00605 gcvT, AMT	aminomethyltransferase [EC:2.1.2.10]
CDS_6718_Unigene_13593	K00382 DLD, lpd, pdhD	dihydrolipoamide dehydrogenase [EC:1.8.1.4]
CDS_21481_Unigene_36135	K00382 DLD, lpd, pdhD	dihydrolipoamide dehydrogenase [EC:1.8.1.4]
CDS_21483_Unigene_36136	K00382 DLD, lpd, pdhD	dihydrolipoamide dehydrogenase [EC:1.8.1.4]
CDS_30892_Unigene_50846	K00382 DLD, lpd, pdhD	dihydrolipoamide dehydrogenase [EC:1.8.1.4]
CDS_12643_Unigene_23148	K02437 gcvH, GCSH	glycine cleavage system H protein
CDS_12644_Unigene_23149	K02437 gcvH, GCSH	glycine cleavage system H protein
CDS_21466_Unigene_36117	K02437 gcvH, GCSH	glycine cleavage system H protein
CDS_30516_Unigene_50309	K02437 gcvH, GCSH	glycine cleavage system H protein
CDS_1389_Unigene_3004	K15918 GLYK	D-glycerate 3-kinase [EC:2.7.1.31]
CDS_16200_Unigene_28579	K15893 HPR1	hydroxypyruvate reductase 1
CDS_16201_Unigene_28580	K15893 HPR1	hydroxypyruvate reductase 1
CDS_12091_Unigene_22268	K15919 HPR2	hydroxypyruvate reductase 2
CDS_16253_Unigene_28663	K15919 HPR2	hydroxypyruvate reductase 2
CDS_30762_Unigene_50619	K15919 HPR2	hydroxypyruvate reductase 2
CDS_2863_Unigene_6089	K15919 HPR2	hydroxypyruvate reductase 2
CDS_4543_Unigene_9640	K15919 HPR2	hydroxypyruvate reductase 2
CDS_15471_Unigene_27524	K00122 FDH	formate dehydrogenase [EC:1.2.1.2]
CDS_3525_Unigene_7524	K01433 purU	formyltetrahydrofolate deformylase [EC:3.5.1.10]
CDS_21274_Unigene_35861	K01455 E3.5.1.49	formamidase [EC:3.5.1.49]
CDS_21276_Unigene_35862	K01455 E3.5.1.49	formamidase [EC:3.5.1.49]
00640 Propanoate metabolism [PATH:ko00640]
CDS_28991_Unigene_46917	K01895 ACSS, acs	acetyl-CoA synthetase [EC:6.2.1.1]
CDS_28992_Unigene_46918	K01895 ACSS, acs	acetyl-CoA synthetase [EC:6.2.1.1]
CDS_28993_Unigene_46919	K01895 ACSS, acs	acetyl-CoA synthetase [EC:6.2.1.1]
CDS_9678_Unigene_18584	K00166 BCKDHA, bkdA1	2-oxoisovalerate dehydrogenase E1 component alpha subunit [EC:1.2.4.4]
CDS_18899_Unigene_32499	K00166 BCKDHA, bkdA1	2-oxoisovalerate dehydrogenase E1 component alpha subunit [EC:1.2.4.4]
CDS_1027_Unigene_1927	K00167 BCKDHB, bkdA2	2-oxoisovalerate dehydrogenase E1 component beta subunit [EC:1.2.4.4]
CDS_2557_Unigene_5378	K09699 DBT, bkdB	2-oxoisovalerate dehydrogenase E2 component (dihydrolipoyl transacylase) [EC:2.3.1.168]
CDS_6718_Unigene_13593	K00382 DLD, lpd, pdhD	dihydrolipoamide dehydrogenase [EC:1.8.1.4]
CDS_21481_Unigene_36135	K00382 DLD, lpd, pdhD	dihydrolipoamide dehydrogenase [EC:1.8.1.4]
CDS_21483_Unigene_36136	K00382 DLD, lpd, pdhD	dihydrolipoamide dehydrogenase [EC:1.8.1.4]
CDS_30892_Unigene_50846	K00382 DLD, lpd, pdhD	dihydrolipoamide dehydrogenase [EC:1.8.1.4]
CDS_2565_Unigene_5396	K00249 ACADM, acd	acyl-CoA dehydrogenase [EC:1.3.8.7]
CDS_2566_Unigene_5397	K00249 ACADM, acd	acyl-CoA dehydrogenase [EC:1.3.8.7]
CDS_12841_Unigene_23425	K05605 HIBCH	3-hydroxyisobutyryl-CoA hydrolase [EC:3.1.2.4]
CDS_12842_Unigene_23426	K05605 HIBCH	3-hydroxyisobutyryl-CoA hydrolase [EC:3.1.2.4]
CDS_13902_Unigene_25120	K05605 HIBCH	3-hydroxyisobutyryl-CoA hydrolase [EC:3.1.2.4]
CDS_13903_Unigene_25121	K05605 HIBCH	3-hydroxyisobutyryl-CoA hydrolase [EC:3.1.2.4]
CDS_16838_Unigene_29516	K05605 HIBCH	3-hydroxyisobutyryl-CoA hydrolase [EC:3.1.2.4]
CDS_462_Unigene_832	K05605 HIBCH	3-hydroxyisobutyryl-CoA hydrolase [EC:3.1.2.4]
CDS_8643_Unigene_16996	K11262 ACACA	acetyl-CoA carboxylase / biotin carboxylase 1 [EC:6.4.1.2 6.3.4.14]
CDS_12666_Unigene_23179	K01962 accA	acetyl-CoA carboxylase carboxyl transferase subunit alpha [EC:6.4.1.2]
CDS_28421_Unigene_46101	K01962 accA	acetyl-CoA carboxylase carboxyl transferase subunit alpha [EC:6.4.1.2]
CDS_28422_Unigene_46103	K01962 accA	acetyl-CoA carboxylase carboxyl transferase subunit alpha [EC:6.4.1.2]
CDS_23713_Unigene_39288	K02160 accB, bccP	acetyl-CoA carboxylase biotin carboxyl carrier protein
CDS_23714_Unigene_39289	K02160 accB, bccP	acetyl-CoA carboxylase biotin carboxyl carrier protein
CDS_28700_Unigene_46515	K01961 accC	acetyl-CoA carboxylase, biotin carboxylase subunit [EC:6.4.1.2 6.3.4.14]
CDS_28701_Unigene_46516	K01961 accC	acetyl-CoA carboxylase, biotin carboxylase subunit [EC:6.4.1.2 6.3.4.14]
CDS_30130_Unigene_49148	K01578 MLYCD	malonyl-CoA decarboxylase [EC:4.1.1.9]
CDS_28312_Unigene_45960	K01899 LSC1	succinyl-CoA synthetase alpha subunit [EC:6.2.1.4 6.2.1.5]
CDS_28313_Unigene_45961	K01899 LSC1	succinyl-CoA synthetase alpha subunit [EC:6.2.1.4 6.2.1.5]
CDS_11208_Unigene_20925	K01900 LSC2	succinyl-CoA synthetase beta subunit [EC:6.2.1.4 6.2.1.5]
CDS_32435_Unigene_54808	K01900 LSC2	succinyl-CoA synthetase beta subunit [EC:6.2.1.4 6.2.1.5]
CDS_1580_Unigene_3338	K00140 mmsA, iolA, ALDH6A1	malonate-semialdehyde dehydrogenase (acetylating) / methylmalonate-semialdehyde dehydrogenase [EC:1.2.1.18 1.2.1.27]
CDS_32073_Unigene_53925	K00016 LDH, ldh	L-lactate dehydrogenase [EC:1.1.1.27]
CDS_32509_Unigene_54940	K00016 LDH, ldh	L-lactate dehydrogenase [EC:1.1.1.27]
CDS_4907_Unigene_10242	K00626 E2.3.1.9, atoB	acetyl-CoA C-acetyltransferase [EC:2.3.1.9]
CDS_492_Unigene_887	K00626 E2.3.1.9, atoB	acetyl-CoA C-acetyltransferase [EC:2.3.1.9]
00650 Butanoate metabolism [PATH:ko00650]
CDS_4907_Unigene_10242	K00626 E2.3.1.9, atoB	acetyl-CoA C-acetyltransferase [EC:2.3.1.9]
CDS_492_Unigene_887	K00626 E2.3.1.9, atoB	acetyl-CoA C-acetyltransferase [EC:2.3.1.9]
CDS_14976_Unigene_26760	K00074 paaH, hbd, fadB, mmgB	3-hydroxybutyryl-CoA dehydrogenase [EC:1.1.1.157]
CDS_20478_Unigene_34759	K01580 E4.1.1.15, gadB, gadA, GAD	glutamate decarboxylase [EC:4.1.1.15]
CDS_20479_Unigene_34760	K01580 E4.1.1.15, gadB, gadA, GAD	glutamate decarboxylase [EC:4.1.1.15]
CDS_2130_Unigene_4275	K01580 E4.1.1.15, gadB, gadA, GAD	glutamate decarboxylase [EC:4.1.1.15]
CDS_1516_Unigene_3235	K16871 POP2	4-aminobutyrate---pyruvate transaminase [EC:2.6.1.96]
CDS_84_Unigene_132	K17761 SSADH	succinate-semialdehyde dehydrogenase, mitochondrial [EC:1.2.1.24]
CDS_15590_Unigene_27706	K18121 GLYR	glyoxylate/succinic semialdehyde reductase [EC:1.1.1.79 1.1.1.-]
CDS_3589_Unigene_7686	K18121 GLYR	glyoxylate/succinic semialdehyde reductase [EC:1.1.1.79 1.1.1.-]
CDS_26098_Unigene_42655	K01641 E2.3.3.10	hydroxymethylglutaryl-CoA synthase [EC:2.3.3.10]
CDS_26099_Unigene_42656	K01641 E2.3.3.10	hydroxymethylglutaryl-CoA synthase [EC:2.3.3.10]
CDS_26100_Unigene_42657	K01641 E2.3.3.10	hydroxymethylglutaryl-CoA synthase [EC:2.3.3.10]
CDS_7315_Unigene_14629	K01640 E4.1.3.4, HMGCL, hmgL	hydroxymethylglutaryl-CoA lyase [EC:4.1.3.4]
CDS_19121_Unigene_32824	K01640 E4.1.3.4, HMGCL, hmgL	hydroxymethylglutaryl-CoA lyase [EC:4.1.3.4]
CDS_28326_Unigene_45982	K01652 E2.2.1.6L, ilvB, ilvG, ilvI	acetolactate synthase I/II/III large subunit [EC:2.2.1.6]
CDS_28327_Unigene_45983	K01652 E2.2.1.6L, ilvB, ilvG, ilvI	acetolactate synthase I/II/III large subunit [EC:2.2.1.6]
CDS_31850_Unigene_53413	K01653 E2.2.1.6S, ilvH, ilvN	acetolactate synthase I/III small subunit [EC:2.2.1.6]
00660 C5-Branched dibasic acid metabolism [PATH:ko00660]
CDS_28326_Unigene_45982	K01652 E2.2.1.6L, ilvB, ilvG, ilvI	acetolactate synthase I/II/III large subunit [EC:2.2.1.6]
CDS_28327_Unigene_45983	K01652 E2.2.1.6L, ilvB, ilvG, ilvI	acetolactate synthase I/II/III large subunit [EC:2.2.1.6]
CDS_31850_Unigene_53413	K01653 E2.2.1.6S, ilvH, ilvN	acetolactate synthase I/III small subunit [EC:2.2.1.6]
CDS_6091_Unigene_12303	K01703 leuC	3-isopropylmalate/(R)-2-methylmalate dehydratase large subunit [EC:4.2.1.33 4.2.1.35]
CDS_18266_Unigene_31550	K01703 leuC	3-isopropylmalate/(R)-2-methylmalate dehydratase large subunit [EC:4.2.1.33 4.2.1.35]
CDS_30013_Unigene_48988	K01704 leuD	3-isopropylmalate/(R)-2-methylmalate dehydratase small subunit [EC:4.2.1.33 4.2.1.35]
CDS_2129_Unigene_4274	K00052 leuB	3-isopropylmalate dehydrogenase [EC:1.1.1.85]
00562 Inositol phosphate metabolism [PATH:ko00562]
CDS_12337_Unigene_22693	K00914 PIK3C3, VPS34	phosphatidylinositol 3-kinase [EC:2.7.1.137]
CDS_10444_Unigene_19767	K18081 MTMR1_2	myotubularin-related protein 1/2 [EC:3.1.3.64 3.1.3.95]
CDS_25093_Unigene_41180	K00888 PI4KA	phosphatidylinositol 4-kinase A [EC:2.7.1.67]
CDS_25094_Unigene_41181	K00888 PI4KA	phosphatidylinositol 4-kinase A [EC:2.7.1.67]
CDS_24102_Unigene_39856	K19801 PI4KB	phosphatidylinositol 4-kinase B [EC:2.7.1.67]
CDS_24104_Unigene_39858	K19801 PI4KB	phosphatidylinositol 4-kinase B [EC:2.7.1.67]
CDS_27599_Unigene_44917	K00889 PIP5K	1-phosphatidylinositol-4-phosphate 5-kinase [EC:2.7.1.68]
CDS_27600_Unigene_44918	K00889 PIP5K	1-phosphatidylinositol-4-phosphate 5-kinase [EC:2.7.1.68]
CDS_29222_Unigene_47267	K00889 PIP5K	1-phosphatidylinositol-4-phosphate 5-kinase [EC:2.7.1.68]
CDS_29223_Unigene_47268	K00889 PIP5K	1-phosphatidylinositol-4-phosphate 5-kinase [EC:2.7.1.68]
CDS_436_Unigene_789	K00889 PIP5K	1-phosphatidylinositol-4-phosphate 5-kinase [EC:2.7.1.68]
CDS_87_Unigene_135	K01110 PTEN	phosphatidylinositol-3,4,5-trisphosphate 3-phosphatase and dual-specificity protein phosphatase PTEN [EC:3.1.3.16 3.1.3.48 3.1.3.67]
CDS_5179_Unigene_10690	K00921 PIKFYVE, FAB1	1-phosphatidylinositol-3-phosphate 5-kinase [EC:2.7.1.150]
CDS_8205_Unigene_16290	K00921 PIKFYVE, FAB1	1-phosphatidylinositol-3-phosphate 5-kinase [EC:2.7.1.150]
CDS_12830_Unigene_23407	K00921 PIKFYVE, FAB1	1-phosphatidylinositol-3-phosphate 5-kinase [EC:2.7.1.150]
CDS_17509_Unigene_30501	K00921 PIKFYVE, FAB1	1-phosphatidylinositol-3-phosphate 5-kinase [EC:2.7.1.150]
CDS_24196_Unigene_39995	K00921 PIKFYVE, FAB1	1-phosphatidylinositol-3-phosphate 5-kinase [EC:2.7.1.150]
CDS_6576_Unigene_13230	K05857 PLCD	phosphatidylinositol phospholipase C, delta [EC:3.1.4.11]
CDS_20311_Unigene_34527	K05857 PLCD	phosphatidylinositol phospholipase C, delta [EC:3.1.4.11]
CDS_27700_Unigene_45039	K05857 PLCD	phosphatidylinositol phospholipase C, delta [EC:3.1.4.11]
CDS_15815_Unigene_28003	K01114 plcC	phospholipase C [EC:3.1.4.3]
CDS_29956_Unigene_48916	K01114 plcC	phospholipase C [EC:3.1.4.3]
CDS_3908_Unigene_8409	K01114 plcC	phospholipase C [EC:3.1.4.3]
CDS_19159_Unigene_32896	K01092 E3.1.3.25, IMPA, suhB	myo-inositol-1(or 4)-monophosphatase [EC:3.1.3.25]
CDS_32430_Unigene_54799	K10047 VTC4	inositol-phosphate phosphatase / L-galactose 1-phosphate phosphatase [EC:3.1.3.25 3.1.3.93]
CDS_4493_Unigene_9563	K10047 VTC4	inositol-phosphate phosphatase / L-galactose 1-phosphate phosphatase [EC:3.1.3.25 3.1.3.93]
CDS_31196_Unigene_51844	K18649 IMPL2	inositol-phosphate phosphatase / L-galactose 1-phosphate phosphatase / histidinol-phosphatase [EC:3.1.3.25 3.1.3.93 3.1.3.15]
CDS_21592_Unigene_36288	K00999 CDIPT	CDP-diacylglycerol--inositol 3-phosphatidyltransferase [EC:2.7.8.11]
CDS_18022_Unigene_31206	K01858 INO1, ISYNA1	myo-inositol-1-phosphate synthase [EC:5.5.1.4]
CDS_12088_Unigene_22263	K15422 SAL	3'(2'), 5'-bisphosphate nucleotidase / inositol polyphosphate 1-phosphatase [EC:3.1.3.7 3.1.3.57]
CDS_4666_Unigene_9842	K19517 MIK	1D-myo-inositol 3-kinase [EC:2.7.1.64]
CDS_14725_Unigene_26388	K03103 MINPP1	multiple inositol-polyphosphate phosphatase / 2,3-bisphosphoglycerate 3-phosphatase [EC:3.1.3.62 3.1.3.80]
CDS_6115_Unigene_12340	K00913 ITPK1	inositol-1,3,4-trisphosphate 5/6-kinase / inositol-tetrakisphosphate 1-kinase [EC:2.7.1.159 2.7.1.134]
CDS_8103_Unigene_16099	K00913 ITPK1	inositol-1,3,4-trisphosphate 5/6-kinase / inositol-tetrakisphosphate 1-kinase [EC:2.7.1.159 2.7.1.134]
CDS_11842_Unigene_21866	K00913 ITPK1	inositol-1,3,4-trisphosphate 5/6-kinase / inositol-tetrakisphosphate 1-kinase [EC:2.7.1.159 2.7.1.134]
CDS_23422_Unigene_38880	K00913 ITPK1	inositol-1,3,4-trisphosphate 5/6-kinase / inositol-tetrakisphosphate 1-kinase [EC:2.7.1.159 2.7.1.134]
CDS_23423_Unigene_38881	K00913 ITPK1	inositol-1,3,4-trisphosphate 5/6-kinase / inositol-tetrakisphosphate 1-kinase [EC:2.7.1.159 2.7.1.134]
CDS_30739_Unigene_50588	K00913 ITPK1	inositol-1,3,4-trisphosphate 5/6-kinase / inositol-tetrakisphosphate 1-kinase [EC:2.7.1.159 2.7.1.134]
CDS_14953_Unigene_26726	K00915 IPMK, IPK2	inositol-polyphosphate multikinase [EC:2.7.1.140 2.7.1.151]
CDS_29662_Unigene_47845	K10572 IPPK	inositol-pentakisphosphate 2-kinase [EC:2.7.1.158]
CDS_970_Unigene_1789	K00469 MIOX	inositol oxygenase [EC:1.13.99.1]
CDS_1580_Unigene_3338	K00140 mmsA, iolA, ALDH6A1	malonate-semialdehyde dehydrogenase (acetylating) / methylmalonate-semialdehyde dehydrogenase [EC:1.2.1.18 1.2.1.27]
CDS_16231_Unigene_28631	K01803 TPI, tpiA	triosephosphate isomerase (TIM) [EC:5.3.1.1]
CDS_22656_Unigene_37851	K01803 TPI, tpiA	triosephosphate isomerase (TIM) [EC:5.3.1.1]
CDS_22657_Unigene_37852	K01803 TPI, tpiA	triosephosphate isomerase (TIM) [EC:5.3.1.1]
Energy metabolism
00190 Oxidative phosphorylation [PATH:ko00190]
CDS_28442_Unigene_46138	K05573 ndhB	NAD(P)H-quinone oxidoreductase subunit 2 [EC:1.6.5.3]
CDS_28443_Unigene_46139	K05573 ndhB	NAD(P)H-quinone oxidoreductase subunit 2 [EC:1.6.5.3]
CDS_7593_Unigene_15120	K05574 ndhC	NAD(P)H-quinone oxidoreductase subunit 3 [EC:1.6.5.3]
CDS_12415_Unigene_22818	K03878 ND1	NADH-ubiquinone oxidoreductase chain 1 [EC:1.6.5.3]
CDS_27014_Unigene_44066	K03934 NDUFS1	NADH dehydrogenase (ubiquinone) Fe-S protein 1 [EC:1.6.5.3 1.6.99.3]
CDS_27015_Unigene_44067	K03934 NDUFS1	NADH dehydrogenase (ubiquinone) Fe-S protein 1 [EC:1.6.5.3 1.6.99.3]
CDS_19343_Unigene_33181	K03937 NDUFS4	NADH dehydrogenase (ubiquinone) Fe-S protein 4
CDS_19344_Unigene_33182	K03937 NDUFS4	NADH dehydrogenase (ubiquinone) Fe-S protein 4
CDS_15998_Unigene_28290	K03938 NDUFS5	NADH dehydrogenase (ubiquinone) Fe-S protein 5
CDS_6087_Unigene_12296	K03939 NDUFS6	NADH dehydrogenase (ubiquinone) Fe-S protein 6
CDS_9434_Unigene_18209	K03939 NDUFS6	NADH dehydrogenase (ubiquinone) Fe-S protein 6
CDS_29482_Unigene_47617	K03940 NDUFS7	NADH dehydrogenase (ubiquinone) Fe-S protein 7 [EC:1.6.5.3 1.6.99.3]
CDS_7335_Unigene_14670	K03941 NDUFS8	NADH dehydrogenase (ubiquinone) Fe-S protein 8 [EC:1.6.5.3 1.6.99.3]
CDS_25865_Unigene_42310	K03942 NDUFV1	NADH dehydrogenase (ubiquinone) flavoprotein 1 [EC:1.6.5.3 1.6.99.3]
CDS_25866_Unigene_42311	K03942 NDUFV1	NADH dehydrogenase (ubiquinone) flavoprotein 1 [EC:1.6.5.3 1.6.99.3]
CDS_22683_Unigene_37890	K03943 NDUFV2	NADH dehydrogenase (ubiquinone) flavoprotein 2 [EC:1.6.5.3 1.6.99.3]
CDS_24909_Unigene_40924	K03949 NDUFA5	NADH dehydrogenase (ubiquinone) 1 alpha subcomplex subunit 5
CDS_24910_Unigene_40925	K03949 NDUFA5	NADH dehydrogenase (ubiquinone) 1 alpha subcomplex subunit 5
CDS_12002_Unigene_22112	K03950 NDUFA6	NADH dehydrogenase (ubiquinone) 1 alpha subcomplex subunit 6
CDS_2262_Unigene_4640	K03952 NDUFA8	NADH dehydrogenase (ubiquinone) 1 alpha subcomplex subunit 8
CDS_29821_Unigene_48161	K03952 NDUFA8	NADH dehydrogenase (ubiquinone) 1 alpha subcomplex subunit 8
CDS_26989_Unigene_44030	K03953 NDUFA9	NADH dehydrogenase (ubiquinone) 1 alpha subcomplex subunit 9
CDS_26991_Unigene_44032	K03953 NDUFA9	NADH dehydrogenase (ubiquinone) 1 alpha subcomplex subunit 9
CDS_9186_Unigene_17827	K03955 NDUFAB1	NADH dehydrogenase (ubiquinone) 1 alpha/beta subcomplex 1
CDS_24790_Unigene_40782	K03955 NDUFAB1	NADH dehydrogenase (ubiquinone) 1 alpha/beta subcomplex 1
CDS_32207_Unigene_54528	K03955 NDUFAB1	NADH dehydrogenase (ubiquinone) 1 alpha/beta subcomplex 1
CDS_32668_Unigene_55353	K03955 NDUFAB1	NADH dehydrogenase (ubiquinone) 1 alpha/beta subcomplex 1
CDS_17375_Unigene_30295	K11352 NDUFA12	NADH dehydrogenase (ubiquinone) 1 alpha subcomplex subunit 12
CDS_27227_Unigene_44384	K11353 NDUFA13	NADH dehydrogenase (ubiquinone) 1 alpha subcomplex subunit 13
CDS_16290_Unigene_28714	K03963 NDUFB7	NADH dehydrogenase (ubiquinone) 1 beta subcomplex subunit 7
CDS_18399_Unigene_31751	K03965 NDUFB9	NADH dehydrogenase (ubiquinone) 1 beta subcomplex subunit 9
CDS_12664_Unigene_23177	K03966 NDUFB10	NADH dehydrogenase (ubiquinone) 1 beta subcomplex subunit 10
CDS_12665_Unigene_23178	K03966 NDUFB10	NADH dehydrogenase (ubiquinone) 1 beta subcomplex subunit 10
CDS_1752_Unigene_3661	K00234 SDHA, SDH1	succinate dehydrogenase (ubiquinone) flavoprotein subunit [EC:1.3.5.1]
CDS_19147_Unigene_32872	K00235 SDHB, SDH2	succinate dehydrogenase (ubiquinone) iron-sulfur subunit [EC:1.3.5.1]
CDS_5349_Unigene_10971	K00411 UQCRFS1, RIP1, petA	ubiquinol-cytochrome c reductase iron-sulfur subunit [EC:1.10.2.2]
CDS_8199_Unigene_16279	K00411 UQCRFS1, RIP1, petA	ubiquinol-cytochrome c reductase iron-sulfur subunit [EC:1.10.2.2]
CDS_29964_Unigene_48937	K00411 UQCRFS1, RIP1, petA	ubiquinol-cytochrome c reductase iron-sulfur subunit [EC:1.10.2.2]
CDS_31934_Unigene_53570	K00411 UQCRFS1, RIP1, petA	ubiquinol-cytochrome c reductase iron-sulfur subunit [EC:1.10.2.2]
CDS_8747_Unigene_17146	K00413 CYC1, CYT1, petC	ubiquinol-cytochrome c reductase cytochrome c1 subunit
CDS_1831_Unigene_3831	K00413 CYC1, CYT1, petC	ubiquinol-cytochrome c reductase cytochrome c1 subunit
CDS_16674_Unigene_29285	K00416 QCR6, UQCRH	ubiquinol-cytochrome c reductase subunit 6
CDS_21182_Unigene_35726	K00416 QCR6, UQCRH	ubiquinol-cytochrome c reductase subunit 6
CDS_1204_Unigene_2447	K00417 QCR7, UQCRB	ubiquinol-cytochrome c reductase subunit 7
CDS_30320_Unigene_49483	K00417 QCR7, UQCRB	ubiquinol-cytochrome c reductase subunit 7
CDS_18102_Unigene_31314	K00419 QCR9, UCRC	ubiquinol-cytochrome c reductase subunit 9
CDS_29595_Unigene_47751	K02257 COX10	protoheme IX farnesyltransferase [EC:2.5.1.-]
CDS_12414_Unigene_22818	K02256 COX1	cytochrome c oxidase subunit 1 [EC:1.9.3.1]
CDS_14238_Unigene_25617	K02265 COX5B	cytochrome c oxidase subunit 5b
CDS_14239_Unigene_25618	K02265 COX5B	cytochrome c oxidase subunit 5b
CDS_14240_Unigene_25619	K02265 COX5B	cytochrome c oxidase subunit 5b
CDS_2174_Unigene_4396	K02265 COX5B	cytochrome c oxidase subunit 5b
CDS_30677_Unigene_50512	K02266 COX6A	cytochrome c oxidase subunit 6a
CDS_7411_Unigene_14802	K02267 COX6B	cytochrome c oxidase subunit 6b
CDS_10976_Unigene_20575	K02267 COX6B	cytochrome c oxidase subunit 6b
CDS_10977_Unigene_20576	K02267 COX6B	cytochrome c oxidase subunit 6b
CDS_10978_Unigene_20577	K02267 COX6B	cytochrome c oxidase subunit 6b
CDS_15475_Unigene_27535	K02258 COX11	cytochrome c oxidase assembly protein subunit 11
CDS_2829_Unigene_6033	K02259 COX15	cytochrome c oxidase assembly protein subunit 15
CDS_3713_Unigene_8007	K02111 ATPF1A, atpA	F-type H+-transporting ATPase subunit alpha [EC:3.6.3.14]
CDS_13313_Unigene_24230	K02115 ATPF1G, atpG	F-type H+-transporting ATPase subunit gamma
CDS_13314_Unigene_24231	K02115 ATPF1G, atpG	F-type H+-transporting ATPase subunit gamma
CDS_1362_Unigene_2948	K02115 ATPF1G, atpG	F-type H+-transporting ATPase subunit gamma
CDS_20986_Unigene_35453	K02113 ATPF1D, atpH	F-type H+-transporting ATPase subunit delta
CDS_20987_Unigene_35454	K02113 ATPF1D, atpH	F-type H+-transporting ATPase subunit delta
CDS_20988_Unigene_35455	K02113 ATPF1D, atpH	F-type H+-transporting ATPase subunit delta
CDS_30941_Unigene_50966	K02113 ATPF1D, atpH	F-type H+-transporting ATPase subunit delta
CDS_15610_Unigene_27738	K02109 ATPF0B, atpF	F-type H+-transporting ATPase subunit b
CDS_32280_Unigene_54622	K02109 ATPF0B, atpF	F-type H+-transporting ATPase subunit b
CDS_27726_Unigene_45067	K02133 ATPeF1B, ATP5B, ATP2	F-type H+-transporting ATPase subunit beta [EC:3.6.3.14]
CDS_27727_Unigene_45068	K02133 ATPeF1B, ATP5B, ATP2	F-type H+-transporting ATPase subunit beta [EC:3.6.3.14]
CDS_26754_Unigene_43685	K02136 ATPeF1G, ATP5C1, ATP3	F-type H+-transporting ATPase subunit gamma
CDS_26755_Unigene_43686	K02136 ATPeF1G, ATP5C1, ATP3	F-type H+-transporting ATPase subunit gamma
CDS_8618_Unigene_16950	K02134 ATPeF1D, ATP5D, ATP16	F-type H+-transporting ATPase subunit delta
CDS_31127_Unigene_51759	K02134 ATPeF1D, ATP5D, ATP16	F-type H+-transporting ATPase subunit delta
CDS_17118_Unigene_29939	K02137 ATPeF0O, ATP5O, ATP5	F-type H+-transporting ATPase subunit O
CDS_17119_Unigene_29940	K02137 ATPeF0O, ATP5O, ATP5	F-type H+-transporting ATPase subunit O
CDS_16510_Unigene_29048	K02138 ATPeF0D, ATP5H, ATP7	F-type H+-transporting ATPase subunit d
CDS_16512_Unigene_29049	K02138 ATPeF0D, ATP5H, ATP7	F-type H+-transporting ATPase subunit d
CDS_16514_Unigene_29051	K02138 ATPeF0D, ATP5H, ATP7	F-type H+-transporting ATPase subunit d
CDS_16515_Unigene_29052	K02138 ATPeF0D, ATP5H, ATP7	F-type H+-transporting ATPase subunit d
CDS_18119_Unigene_31340	K02140 ATPeFG, ATP5L, ATP20	F-type H+-transporting ATPase subunit g
CDS_29206_Unigene_47210	K02145 ATPeV1A, ATP6A	V-type H+-transporting ATPase subunit A [EC:3.6.3.14]
CDS_29208_Unigene_47212	K02145 ATPeV1A, ATP6A	V-type H+-transporting ATPase subunit A [EC:3.6.3.14]
CDS_26570_Unigene_43393	K02147 ATPeV1B, ATP6B	V-type H+-transporting ATPase subunit B
CDS_5462_Unigene_11154	K02148 ATPeV1C, ATP6C	V-type H+-transporting ATPase subunit C
CDS_11926_Unigene_21995	K02149 ATPeV1D, ATP6M	V-type H+-transporting ATPase subunit D
CDS_25068_Unigene_41144	K02150 ATPeV1E, ATP6E	V-type H+-transporting ATPase subunit E
CDS_31098_Unigene_51722	K02150 ATPeV1E, ATP6E	V-type H+-transporting ATPase subunit E
CDS_22098_Unigene_36971	K02151 ATPeV1F, ATP6S14	V-type H+-transporting ATPase subunit F
CDS_13116_Unigene_23894	K02152 ATPeV1G, ATP6G	V-type H+-transporting ATPase subunit G
CDS_13117_Unigene_23895	K02152 ATPeV1G, ATP6G	V-type H+-transporting ATPase subunit G
CDS_4246_Unigene_9064	K02152 ATPeV1G, ATP6G	V-type H+-transporting ATPase subunit G
CDS_28381_Unigene_46055	K02144 ATPeV1H	V-type H+-transporting ATPase subunit H
CDS_28382_Unigene_46056	K02144 ATPeV1H	V-type H+-transporting ATPase subunit H
CDS_23859_Unigene_39524	K02154 ATPeV0A, ATP6N	V-type H+-transporting ATPase subunit a
CDS_4625_Unigene_9763	K02154 ATPeV0A, ATP6N	V-type H+-transporting ATPase subunit a
CDS_4626_Unigene_9764	K02154 ATPeV0A, ATP6N	V-type H+-transporting ATPase subunit a
CDS_22167_Unigene_37078	K02155 ATPeV0C, ATP6L	V-type H+-transporting ATPase 16kDa proteolipid subunit
CDS_22168_Unigene_37079	K02155 ATPeV0C, ATP6L	V-type H+-transporting ATPase 16kDa proteolipid subunit
CDS_22169_Unigene_37080	K02155 ATPeV0C, ATP6L	V-type H+-transporting ATPase 16kDa proteolipid subunit
CDS_22170_Unigene_37081	K02155 ATPeV0C, ATP6L	V-type H+-transporting ATPase 16kDa proteolipid subunit
CDS_25589_Unigene_41874	K02155 ATPeV0C, ATP6L	V-type H+-transporting ATPase 16kDa proteolipid subunit
CDS_25591_Unigene_41876	K02155 ATPeV0C, ATP6L	V-type H+-transporting ATPase 16kDa proteolipid subunit
CDS_25592_Unigene_41877	K02155 ATPeV0C, ATP6L	V-type H+-transporting ATPase 16kDa proteolipid subunit
CDS_13331_Unigene_24255	K03661 ATPeV0B, ATP6F	V-type H+-transporting ATPase 21kDa proteolipid subunit
CDS_4324_Unigene_9273	K03661 ATPeV0B, ATP6F	V-type H+-transporting ATPase 21kDa proteolipid subunit
CDS_1250_Unigene_2582	K02146 ATPeV0D, ATP6D	V-type H+-transporting ATPase subunit d
CDS_27501_Unigene_44783	K02146 ATPeV0D, ATP6D	V-type H+-transporting ATPase subunit d
CDS_27502_Unigene_44784	K02146 ATPeV0D, ATP6D	V-type H+-transporting ATPase subunit d
CDS_8913_Unigene_17404	K01535 PMA1, PMA2	H+-transporting ATPase [EC:3.6.3.6]
CDS_8914_Unigene_17405	K01535 PMA1, PMA2	H+-transporting ATPase [EC:3.6.3.6]
CDS_12889_Unigene_23500	K01535 PMA1, PMA2	H+-transporting ATPase [EC:3.6.3.6]
CDS_29148_Unigene_47136	K01535 PMA1, PMA2	H+-transporting ATPase [EC:3.6.3.6]
CDS_29149_Unigene_47137	K01535 PMA1, PMA2	H+-transporting ATPase [EC:3.6.3.6]
CDS_29150_Unigene_47138	K01535 PMA1, PMA2	H+-transporting ATPase [EC:3.6.3.6]
CDS_29151_Unigene_47139	K01535 PMA1, PMA2	H+-transporting ATPase [EC:3.6.3.6]
CDS_29152_Unigene_47140	K01535 PMA1, PMA2	H+-transporting ATPase [EC:3.6.3.6]
CDS_29154_Unigene_47141	K01535 PMA1, PMA2	H+-transporting ATPase [EC:3.6.3.6]
CDS_5358_Unigene_10982	K01507 ppa	inorganic pyrophosphatase [EC:3.6.1.1]
CDS_9853_Unigene_18854	K01507 ppa	inorganic pyrophosphatase [EC:3.6.1.1]
CDS_14190_Unigene_25547	K01507 ppa	inorganic pyrophosphatase [EC:3.6.1.1]
CDS_14359_Unigene_25804	K01507 ppa	inorganic pyrophosphatase [EC:3.6.1.1]
CDS_14812_Unigene_26517	K01507 ppa	inorganic pyrophosphatase [EC:3.6.1.1]
CDS_23304_Unigene_38724	K01507 ppa	inorganic pyrophosphatase [EC:3.6.1.1]
CDS_32465_Unigene_54865	K01507 ppa	inorganic pyrophosphatase [EC:3.6.1.1]
CDS_2909_Unigene_6161	K01507 ppa	inorganic pyrophosphatase [EC:3.6.1.1]
00195 Photosynthesis [PATH:ko00195]
CDS_30185_Unigene_49220	K02703 psbA	photosystem II P680 reaction center D1 protein [EC:1.10.3.9]
CDS_10509_Unigene_19864	K02704 psbB	photosystem II CP47 chlorophyll apoprotein
CDS_10512_Unigene_19865	K02704 psbB	photosystem II CP47 chlorophyll apoprotein
CDS_11765_Unigene_21759	K02704 psbB	photosystem II CP47 chlorophyll apoprotein
CDS_10321_Unigene_19569	K02705 psbC	photosystem II CP43 chlorophyll apoprotein
CDS_10322_Unigene_19570	K02705 psbC	photosystem II CP43 chlorophyll apoprotein
CDS_28948_Unigene_46863	K02716 psbO	photosystem II oxygen-evolving enhancer protein 1
CDS_28949_Unigene_46864	K02716 psbO	photosystem II oxygen-evolving enhancer protein 1
CDS_5715_Unigene_11611	K02717 psbP	photosystem II oxygen-evolving enhancer protein 2
CDS_7963_Unigene_15820	K02717 psbP	photosystem II oxygen-evolving enhancer protein 2
CDS_11523_Unigene_21377	K02717 psbP	photosystem II oxygen-evolving enhancer protein 2
CDS_12494_Unigene_22932	K02717 psbP	photosystem II oxygen-evolving enhancer protein 2
CDS_16947_Unigene_29685	K02717 psbP	photosystem II oxygen-evolving enhancer protein 2
CDS_16950_Unigene_29688	K02717 psbP	photosystem II oxygen-evolving enhancer protein 2
CDS_32152_Unigene_54471	K02717 psbP	photosystem II oxygen-evolving enhancer protein 2
CDS_29526_Unigene_47674	K08901 psbQ	photosystem II oxygen-evolving enhancer protein 3
CDS_31481_Unigene_52442	K08901 psbQ	photosystem II oxygen-evolving enhancer protein 3
CDS_2895_Unigene_6133	K08901 psbQ	photosystem II oxygen-evolving enhancer protein 3
CDS_4649_Unigene_9813	K08901 psbQ	photosystem II oxygen-evolving enhancer protein 3
CDS_1653_Unigene_3495	K03541 psbR	photosystem II 10kDa protein
CDS_1828_Unigene_3824	K03541 psbR	photosystem II 10kDa protein
CDS_20048_Unigene_34190	K03542 psbS	photosystem II 22kDa protein
CDS_632_Unigene_1143	K02721 psbW	photosystem II PsbW protein
CDS_8053_Unigene_16005	K02721 psbW	photosystem II PsbW protein
CDS_25878_Unigene_42330	K02723 psbY	photosystem II PsbY protein
CDS_13089_Unigene_23835	K08902 psb27	photosystem II Psb27 protein
CDS_17245_Unigene_30102	K08903 psb28	photosystem II 13kDa protein
CDS_7903_Unigene_15658	K02689 psaA	photosystem I P700 chlorophyll a apoprotein A1
CDS_23550_Unigene_39068	K02692 psaD	photosystem I subunit II
CDS_23551_Unigene_39069	K02692 psaD	photosystem I subunit II
CDS_23552_Unigene_39070	K02692 psaD	photosystem I subunit II
CDS_7289_Unigene_14564	K02693 psaE	photosystem I subunit IV
CDS_30659_Unigene_50492	K02693 psaE	photosystem I subunit IV
CDS_7215_Unigene_14448	K02694 psaF	photosystem I subunit III
CDS_7216_Unigene_14449	K02694 psaF	photosystem I subunit III
CDS_253_Unigene_413	K02694 psaF	photosystem I subunit III
CDS_254_Unigene_414	K02694 psaF	photosystem I subunit III
CDS_6210_Unigene_12497	K08905 psaG	photosystem I subunit V
CDS_31586_Unigene_53056	K02695 psaH	photosystem I subunit VI
CDS_11335_Unigene_21107	K02698 psaK	photosystem I subunit X
CDS_11336_Unigene_21108	K02698 psaK	photosystem I subunit X
CDS_30588_Unigene_50396	K02699 psaL	photosystem I subunit XI
CDS_32182_Unigene_54503	K02701 psaN	photosystem I subunit PsaN
CDS_14596_Unigene_26168	K14332 psaO	photosystem I subunit PsaO
CDS_7354_Unigene_14696	K02636 petC	cytochrome b6-f complex iron-sulfur subunit [EC:1.10.9.1]
CDS_31640_Unigene_53119	K02636 petC	cytochrome b6-f complex iron-sulfur subunit [EC:1.10.9.1]
CDS_5135_Unigene_10627	K02639 petF	ferredoxin
CDS_10900_Unigene_20456	K02639 petF	ferredoxin
CDS_10901_Unigene_20457	K02639 petF	ferredoxin
CDS_132_Unigene_220	K02639 petF	ferredoxin
CDS_13210_Unigene_24059	K02639 petF	ferredoxin
CDS_20165_Unigene_34345	K02639 petF	ferredoxin
CDS_31149_Unigene_51780	K02639 petF	ferredoxin
CDS_31647_Unigene_53128	K02639 petF	ferredoxin
CDS_3473_Unigene_7409	K02639 petF	ferredoxin
CDS_14688_Unigene_26330	K02641 petH	ferredoxin--NADP+ reductase [EC:1.18.1.2]
CDS_14689_Unigene_26331	K02641 petH	ferredoxin--NADP+ reductase [EC:1.18.1.2]
CDS_15612_Unigene_27742	K02641 petH	ferredoxin--NADP+ reductase [EC:1.18.1.2]
CDS_15308_Unigene_27284	K08906 petJ	cytochrome c6
CDS_15310_Unigene_27286	K08906 petJ	cytochrome c6
CDS_13313_Unigene_24230	K02115 ATPF1G, atpG	F-type H+-transporting ATPase subunit gamma
CDS_13314_Unigene_24231	K02115 ATPF1G, atpG	F-type H+-transporting ATPase subunit gamma
CDS_1362_Unigene_2948	K02115 ATPF1G, atpG	F-type H+-transporting ATPase subunit gamma
CDS_3713_Unigene_8007	K02111 ATPF1A, atpA	F-type H+-transporting ATPase subunit alpha [EC:3.6.3.14]
CDS_20986_Unigene_35453	K02113 ATPF1D, atpH	F-type H+-transporting ATPase subunit delta
CDS_20987_Unigene_35454	K02113 ATPF1D, atpH	F-type H+-transporting ATPase subunit delta
CDS_20988_Unigene_35455	K02113 ATPF1D, atpH	F-type H+-transporting ATPase subunit delta
CDS_30941_Unigene_50966	K02113 ATPF1D, atpH	F-type H+-transporting ATPase subunit delta
CDS_15610_Unigene_27738	K02109 ATPF0B, atpF	F-type H+-transporting ATPase subunit b
CDS_32280_Unigene_54622	K02109 ATPF0B, atpF	F-type H+-transporting ATPase subunit b
00196 Photosynthesis - antenna proteins [PATH:ko00196]
CDS_31190_Unigene_51835	K08907 LHCA1	light-harvesting complex I chlorophyll a/b binding protein 1
CDS_30803_Unigene_50689	K08908 LHCA2	light-harvesting complex I chlorophyll a/b binding protein 2
CDS_31277_Unigene_51975	K08908 LHCA2	light-harvesting complex I chlorophyll a/b binding protein 2
CDS_31687_Unigene_53172	K08909 LHCA3	light-harvesting complex I chlorophyll a/b binding protein 3
CDS_5770_Unigene_11694	K08910 LHCA4	light-harvesting complex I chlorophyll a/b binding protein 4
CDS_32080_Unigene_53947	K08911 LHCA5	light-harvesting complex I chlorophyll a/b binding protein 5
CDS_27497_Unigene_44777	K08912 LHCB1	light-harvesting complex II chlorophyll a/b binding protein 1
CDS_27498_Unigene_44778	K08912 LHCB1	light-harvesting complex II chlorophyll a/b binding protein 1
CDS_27499_Unigene_44779	K08912 LHCB1	light-harvesting complex II chlorophyll a/b binding protein 1
CDS_13306_Unigene_24220	K08913 LHCB2	light-harvesting complex II chlorophyll a/b binding protein 2
CDS_13307_Unigene_24221	K08913 LHCB2	light-harvesting complex II chlorophyll a/b binding protein 2
CDS_31289_Unigene_51990	K08914 LHCB3	light-harvesting complex II chlorophyll a/b binding protein 3
CDS_8754_Unigene_17158	K08915 LHCB4	light-harvesting complex II chlorophyll a/b binding protein 4
CDS_31715_Unigene_53208	K08915 LHCB4	light-harvesting complex II chlorophyll a/b binding protein 4
CDS_30113_Unigene_49125	K08916 LHCB5	light-harvesting complex II chlorophyll a/b binding protein 5
CDS_12679_Unigene_23195	K08917 LHCB6	light-harvesting complex II chlorophyll a/b binding protein 6
CDS_12680_Unigene_23196	K08917 LHCB6	light-harvesting complex II chlorophyll a/b binding protein 6
CDS_7385_Unigene_14759	K14172 LHCB7	light-harvesting complex II chlorophyll a/b binding protein 7
CDS_7387_Unigene_14761	K14172 LHCB7	light-harvesting complex II chlorophyll a/b binding protein 7
00710 Carbon fixation in photosynthetic organisms [PATH:ko00710]
CDS_29525_Unigene_47673	K01601 rbcL	ribulose-bisphosphate carboxylase large chain [EC:4.1.1.39]
CDS_27492_Unigene_44770	K01602 rbcS	ribulose-bisphosphate carboxylase small chain [EC:4.1.1.39]
CDS_27493_Unigene_44771	K01602 rbcS	ribulose-bisphosphate carboxylase small chain [EC:4.1.1.39]
CDS_27494_Unigene_44772	K01602 rbcS	ribulose-bisphosphate carboxylase small chain [EC:4.1.1.39]
CDS_10742_Unigene_20207	K00927 PGK, pgk	phosphoglycerate kinase [EC:2.7.2.3]
CDS_18756_Unigene_32288	K00927 PGK, pgk	phosphoglycerate kinase [EC:2.7.2.3]
CDS_18757_Unigene_32288	K00927 PGK, pgk	phosphoglycerate kinase [EC:2.7.2.3]
CDS_1589_Unigene_3359	K00927 PGK, pgk	phosphoglycerate kinase [EC:2.7.2.3]
CDS_32356_Unigene_54713	K00927 PGK, pgk	phosphoglycerate kinase [EC:2.7.2.3]
CDS_5181_Unigene_10693	K00134 GAPDH, gapA	glyceraldehyde 3-phosphate dehydrogenase [EC:1.2.1.12]
CDS_8265_Unigene_16440	K00134 GAPDH, gapA	glyceraldehyde 3-phosphate dehydrogenase [EC:1.2.1.12]
CDS_19216_Unigene_32978	K00134 GAPDH, gapA	glyceraldehyde 3-phosphate dehydrogenase [EC:1.2.1.12]
CDS_335_Unigene_581	K00134 GAPDH, gapA	glyceraldehyde 3-phosphate dehydrogenase [EC:1.2.1.12]
CDS_5985_Unigene_12121	K05298 GAPA	glyceraldehyde-3-phosphate dehydrogenase (NADP+) (phosphorylating) [EC:1.2.1.13]
CDS_6885_Unigene_13886	K05298 GAPA	glyceraldehyde-3-phosphate dehydrogenase (NADP+) (phosphorylating) [EC:1.2.1.13]
CDS_32234_Unigene_54558	K05298 GAPA	glyceraldehyde-3-phosphate dehydrogenase (NADP+) (phosphorylating) [EC:1.2.1.13]
CDS_9845_Unigene_18844	K01623 ALDO	fructose-bisphosphate aldolase, class I [EC:4.1.2.13]
CDS_13273_Unigene_24169	K01623 ALDO	fructose-bisphosphate aldolase, class I [EC:4.1.2.13]
CDS_17709_Unigene_30806	K01623 ALDO	fructose-bisphosphate aldolase, class I [EC:4.1.2.13]
CDS_19924_Unigene_34019	K01623 ALDO	fructose-bisphosphate aldolase, class I [EC:4.1.2.13]
CDS_31695_Unigene_53181	K01623 ALDO	fructose-bisphosphate aldolase, class I [EC:4.1.2.13]
CDS_19581_Unigene_33512	K03841 FBP, fbp	fructose-1,6-bisphosphatase I [EC:3.1.3.11]
CDS_1651_Unigene_3492	K03841 FBP, fbp	fructose-1,6-bisphosphatase I [EC:3.1.3.11]
CDS_25785_Unigene_42182	K03841 FBP, fbp	fructose-1,6-bisphosphatase I [EC:3.1.3.11]
CDS_25786_Unigene_42183	K03841 FBP, fbp	fructose-1,6-bisphosphatase I [EC:3.1.3.11]
CDS_31893_Unigene_53483	K03841 FBP, fbp	fructose-1,6-bisphosphatase I [EC:3.1.3.11]
CDS_28026_Unigene_45545	K00615 E2.2.1.1, tktA, tktB	transketolase [EC:2.2.1.1]
CDS_28029_Unigene_45546	K00615 E2.2.1.1, tktA, tktB	transketolase [EC:2.2.1.1]
CDS_32343_Unigene_54698	K01100 E3.1.3.37	sedoheptulose-bisphosphatase [EC:3.1.3.37]
CDS_826_Unigene_1499	K01807 rpiA	ribose 5-phosphate isomerase A [EC:5.3.1.6]
CDS_13323_Unigene_24237	K01807 rpiA	ribose 5-phosphate isomerase A [EC:5.3.1.6]
CDS_26966_Unigene_43999	K01807 rpiA	ribose 5-phosphate isomerase A [EC:5.3.1.6]
CDS_26967_Unigene_44000	K01807 rpiA	ribose 5-phosphate isomerase A [EC:5.3.1.6]
CDS_26968_Unigene_44001	K01807 rpiA	ribose 5-phosphate isomerase A [EC:5.3.1.6]
CDS_6277_Unigene_12599	K00855 PRK, prkB	phosphoribulokinase [EC:2.7.1.19]
CDS_16231_Unigene_28631	K01803 TPI, tpiA	triosephosphate isomerase (TIM) [EC:5.3.1.1]
CDS_22656_Unigene_37851	K01803 TPI, tpiA	triosephosphate isomerase (TIM) [EC:5.3.1.1]
CDS_22657_Unigene_37852	K01803 TPI, tpiA	triosephosphate isomerase (TIM) [EC:5.3.1.1]
CDS_10187_Unigene_19374	K01783 rpe, RPE	ribulose-phosphate 3-epimerase [EC:5.1.3.1]
CDS_10188_Unigene_19375	K01783 rpe, RPE	ribulose-phosphate 3-epimerase [EC:5.1.3.1]
CDS_22426_Unigene_37509	K01783 rpe, RPE	ribulose-phosphate 3-epimerase [EC:5.1.3.1]
CDS_22427_Unigene_37510	K01783 rpe, RPE	ribulose-phosphate 3-epimerase [EC:5.1.3.1]
CDS_22428_Unigene_37511	K01783 rpe, RPE	ribulose-phosphate 3-epimerase [EC:5.1.3.1]
CDS_7938_Unigene_15756	K01595 ppc	phosphoenolpyruvate carboxylase [EC:4.1.1.31]
CDS_1430_Unigene_3062	K01595 ppc	phosphoenolpyruvate carboxylase [EC:4.1.1.31]
CDS_26240_Unigene_42898	K01595 ppc	phosphoenolpyruvate carboxylase [EC:4.1.1.31]
CDS_30242_Unigene_49323	K14454 GOT1	aspartate aminotransferase, cytoplasmic [EC:2.6.1.1]
CDS_31717_Unigene_53210	K14454 GOT1	aspartate aminotransferase, cytoplasmic [EC:2.6.1.1]
CDS_377_Unigene_656	K01610 E4.1.1.49, pckA	phosphoenolpyruvate carboxykinase (ATP) [EC:4.1.1.49]
CDS_11263_Unigene_21001	K00814 GPT, ALT	alanine transaminase [EC:2.6.1.2]
CDS_32334_Unigene_54683	K00814 GPT, ALT	alanine transaminase [EC:2.6.1.2]
CDS_19963_Unigene_34093	K14272 GGAT	glutamate--glyoxylate aminotransferase [EC:2.6.1.4 2.6.1.2 2.6.1.44]
CDS_29651_Unigene_47828	K01006 ppdK	pyruvate, orthophosphate dikinase [EC:2.7.9.1]
CDS_5226_Unigene_10777	K00029 E1.1.1.40, maeB	malate dehydrogenase (oxaloacetate-decarboxylating)(NADP+) [EC:1.1.1.40]
CDS_5227_Unigene_10778	K00029 E1.1.1.40, maeB	malate dehydrogenase (oxaloacetate-decarboxylating)(NADP+) [EC:1.1.1.40]
CDS_8144_Unigene_16163	K00029 E1.1.1.40, maeB	malate dehydrogenase (oxaloacetate-decarboxylating)(NADP+) [EC:1.1.1.40]
CDS_15853_Unigene_28071	K00029 E1.1.1.40, maeB	malate dehydrogenase (oxaloacetate-decarboxylating)(NADP+) [EC:1.1.1.40]
CDS_32225_Unigene_54547	K00029 E1.1.1.40, maeB	malate dehydrogenase (oxaloacetate-decarboxylating)(NADP+) [EC:1.1.1.40]
CDS_24244_Unigene_40052	K00051 E1.1.1.82	malate dehydrogenase (NADP+) [EC:1.1.1.82]
CDS_31596_Unigene_53069	K14455 GOT2	aspartate aminotransferase, mitochondrial [EC:2.6.1.1]
CDS_25048_Unigene_41116	K00025 MDH1	malate dehydrogenase [EC:1.1.1.37]
CDS_25049_Unigene_41117	K00025 MDH1	malate dehydrogenase [EC:1.1.1.37]
CDS_6287_Unigene_12608	K00026 MDH2	malate dehydrogenase [EC:1.1.1.37]
CDS_10720_Unigene_20174	K00026 MDH2	malate dehydrogenase [EC:1.1.1.37]
CDS_17442_Unigene_30383	K00026 MDH2	malate dehydrogenase [EC:1.1.1.37]
CDS_1697_Unigene_3571	K00026 MDH2	malate dehydrogenase [EC:1.1.1.37]
CDS_22629_Unigene_37811	K00026 MDH2	malate dehydrogenase [EC:1.1.1.37]
CDS_22630_Unigene_37812	K00026 MDH2	malate dehydrogenase [EC:1.1.1.37]
CDS_22631_Unigene_37813	K00026 MDH2	malate dehydrogenase [EC:1.1.1.37]
CDS_22632_Unigene_37814	K00026 MDH2	malate dehydrogenase [EC:1.1.1.37]
CDS_22633_Unigene_37815	K00026 MDH2	malate dehydrogenase [EC:1.1.1.37]
CDS_22634_Unigene_37816	K00026 MDH2	malate dehydrogenase [EC:1.1.1.37]
CDS_22635_Unigene_37817	K00026 MDH2	malate dehydrogenase [EC:1.1.1.37]
CDS_6323_Unigene_12660	K00028 E1.1.1.39	malate dehydrogenase (decarboxylating) [EC:1.1.1.39]
CDS_6324_Unigene_12661	K00028 E1.1.1.39	malate dehydrogenase (decarboxylating) [EC:1.1.1.39]
CDS_2272_Unigene_4661	K00028 E1.1.1.39	malate dehydrogenase (decarboxylating) [EC:1.1.1.39]
00720 Carbon fixation pathways in prokaryotes [PATH:ko00720]
CDS_29651_Unigene_47828	K01006 ppdK	pyruvate, orthophosphate dikinase [EC:2.7.9.1]
CDS_7938_Unigene_15756	K01595 ppc	phosphoenolpyruvate carboxylase [EC:4.1.1.31]
CDS_1430_Unigene_3062	K01595 ppc	phosphoenolpyruvate carboxylase [EC:4.1.1.31]
CDS_26240_Unigene_42898	K01595 ppc	phosphoenolpyruvate carboxylase [EC:4.1.1.31]
CDS_30110_Unigene_49121	K01679 E4.2.1.2B, fumC	fumarate hydratase, class II [EC:4.2.1.2]
CDS_4907_Unigene_10242	K00626 E2.3.1.9, atoB	acetyl-CoA C-acetyltransferase [EC:2.3.1.9]
CDS_492_Unigene_887	K00626 E2.3.1.9, atoB	acetyl-CoA C-acetyltransferase [EC:2.3.1.9]
CDS_10172_Unigene_19353	K00031 IDH1, IDH2, icd	isocitrate dehydrogenase [EC:1.1.1.42]
CDS_30252_Unigene_49340	K00031 IDH1, IDH2, icd	isocitrate dehydrogenase [EC:1.1.1.42]
CDS_31748_Unigene_53260	K00031 IDH1, IDH2, icd	isocitrate dehydrogenase [EC:1.1.1.42]
CDS_8792_Unigene_17216	K01681 ACO, acnA	aconitate hydratase [EC:4.2.1.3]
CDS_3815_Unigene_8201	K01681 ACO, acnA	aconitate hydratase [EC:4.2.1.3]
CDS_8282_Unigene_16468	K01648 ACLY	ATP citrate (pro-S)-lyase [EC:2.3.3.8]
CDS_12152_Unigene_22365	K01648 ACLY	ATP citrate (pro-S)-lyase [EC:2.3.3.8]
CDS_28581_Unigene_46331	K01648 ACLY	ATP citrate (pro-S)-lyase [EC:2.3.3.8]
CDS_28582_Unigene_46332	K01648 ACLY	ATP citrate (pro-S)-lyase [EC:2.3.3.8]
CDS_12666_Unigene_23179	K01962 accA	acetyl-CoA carboxylase carboxyl transferase subunit alpha [EC:6.4.1.2]
CDS_28421_Unigene_46101	K01962 accA	acetyl-CoA carboxylase carboxyl transferase subunit alpha [EC:6.4.1.2]
CDS_28422_Unigene_46103	K01962 accA	acetyl-CoA carboxylase carboxyl transferase subunit alpha [EC:6.4.1.2]
CDS_23713_Unigene_39288	K02160 accB, bccP	acetyl-CoA carboxylase biotin carboxyl carrier protein
CDS_23714_Unigene_39289	K02160 accB, bccP	acetyl-CoA carboxylase biotin carboxyl carrier protein
CDS_28700_Unigene_46515	K01961 accC	acetyl-CoA carboxylase, biotin carboxylase subunit [EC:6.4.1.2 6.3.4.14]
CDS_28701_Unigene_46516	K01961 accC	acetyl-CoA carboxylase, biotin carboxylase subunit [EC:6.4.1.2 6.3.4.14]
CDS_30712_Unigene_50559	K01938 fhs	formate--tetrahydrofolate ligase [EC:6.3.4.3]
CDS_27314_Unigene_44494	K00297 metF, MTHFR	methylenetetrahydrofolate reductase (NADPH) [EC:1.5.1.20]
CDS_28991_Unigene_46917	K01895 ACSS, acs	acetyl-CoA synthetase [EC:6.2.1.1]
CDS_28992_Unigene_46918	K01895 ACSS, acs	acetyl-CoA synthetase [EC:6.2.1.1]
CDS_28993_Unigene_46919	K01895 ACSS, acs	acetyl-CoA synthetase [EC:6.2.1.1]
00680 Methane metabolism [PATH:ko00680]
CDS_15913_Unigene_28159	K00121 frmA, ADH5, adhC	S-(hydroxymethyl)glutathione dehydrogenase / alcohol dehydrogenase [EC:1.1.1.284 1.1.1.1]
CDS_25422_Unigene_41675	K00121 frmA, ADH5, adhC	S-(hydroxymethyl)glutathione dehydrogenase / alcohol dehydrogenase [EC:1.1.1.284 1.1.1.1]
CDS_16990_Unigene_29764	K01070 frmB, ESD, fghA	S-formylglutathione hydrolase [EC:3.1.2.12]
CDS_16991_Unigene_29765	K01070 frmB, ESD, fghA	S-formylglutathione hydrolase [EC:3.1.2.12]
CDS_15471_Unigene_27524	K00122 FDH	formate dehydrogenase [EC:1.2.1.2]
CDS_12708_Unigene_23228	K00600 glyA, SHMT	glycine hydroxymethyltransferase [EC:2.1.2.1]
CDS_26592_Unigene_43452	K00600 glyA, SHMT	glycine hydroxymethyltransferase [EC:2.1.2.1]
CDS_26593_Unigene_43453	K00600 glyA, SHMT	glycine hydroxymethyltransferase [EC:2.1.2.1]
CDS_29146_Unigene_47133	K00600 glyA, SHMT	glycine hydroxymethyltransferase [EC:2.1.2.1]
CDS_29147_Unigene_47134	K00600 glyA, SHMT	glycine hydroxymethyltransferase [EC:2.1.2.1]
CDS_30727_Unigene_50575	K00600 glyA, SHMT	glycine hydroxymethyltransferase [EC:2.1.2.1]
CDS_32223_Unigene_54543	K00600 glyA, SHMT	glycine hydroxymethyltransferase [EC:2.1.2.1]
CDS_24246_Unigene_40053	K00830 AGXT	alanine-glyoxylate transaminase / serine-glyoxylate transaminase / serine-pyruvate transaminase [EC:2.6.1.44 2.6.1.45 2.6.1.51]
CDS_24247_Unigene_40054	K00830 AGXT	alanine-glyoxylate transaminase / serine-glyoxylate transaminase / serine-pyruvate transaminase [EC:2.6.1.44 2.6.1.45 2.6.1.51]
CDS_5993_Unigene_12141	K01689 ENO, eno	enolase [EC:4.2.1.11]
CDS_26562_Unigene_43382	K01689 ENO, eno	enolase [EC:4.2.1.11]
CDS_357_Unigene_614	K01689 ENO, eno	enolase [EC:4.2.1.11]
CDS_7938_Unigene_15756	K01595 ppc	phosphoenolpyruvate carboxylase [EC:4.1.1.31]
CDS_1430_Unigene_3062	K01595 ppc	phosphoenolpyruvate carboxylase [EC:4.1.1.31]
CDS_26240_Unigene_42898	K01595 ppc	phosphoenolpyruvate carboxylase [EC:4.1.1.31]
CDS_9845_Unigene_18844	K01623 ALDO	fructose-bisphosphate aldolase, class I [EC:4.1.2.13]
CDS_13273_Unigene_24169	K01623 ALDO	fructose-bisphosphate aldolase, class I [EC:4.1.2.13]
CDS_17709_Unigene_30806	K01623 ALDO	fructose-bisphosphate aldolase, class I [EC:4.1.2.13]
CDS_19924_Unigene_34019	K01623 ALDO	fructose-bisphosphate aldolase, class I [EC:4.1.2.13]
CDS_31695_Unigene_53181	K01623 ALDO	fructose-bisphosphate aldolase, class I [EC:4.1.2.13]
CDS_19581_Unigene_33512	K03841 FBP, fbp	fructose-1,6-bisphosphatase I [EC:3.1.3.11]
CDS_1651_Unigene_3492	K03841 FBP, fbp	fructose-1,6-bisphosphatase I [EC:3.1.3.11]
CDS_25785_Unigene_42182	K03841 FBP, fbp	fructose-1,6-bisphosphatase I [EC:3.1.3.11]
CDS_25786_Unigene_42183	K03841 FBP, fbp	fructose-1,6-bisphosphatase I [EC:3.1.3.11]
CDS_31893_Unigene_53483	K03841 FBP, fbp	fructose-1,6-bisphosphatase I [EC:3.1.3.11]
CDS_15651_Unigene_27790	K00850 pfkA, PFK	6-phosphofructokinase 1 [EC:2.7.1.11]
CDS_15655_Unigene_27792	K00850 pfkA, PFK	6-phosphofructokinase 1 [EC:2.7.1.11]
CDS_17148_Unigene_29972	K00850 pfkA, PFK	6-phosphofructokinase 1 [EC:2.7.1.11]
CDS_19593_Unigene_33530	K00850 pfkA, PFK	6-phosphofructokinase 1 [EC:2.7.1.11]
CDS_23258_Unigene_38667	K00850 pfkA, PFK	6-phosphofructokinase 1 [EC:2.7.1.11]
CDS_26997_Unigene_44044	K00850 pfkA, PFK	6-phosphofructokinase 1 [EC:2.7.1.11]
CDS_26999_Unigene_44045	K00850 pfkA, PFK	6-phosphofructokinase 1 [EC:2.7.1.11]
CDS_27004_Unigene_44047	K00850 pfkA, PFK	6-phosphofructokinase 1 [EC:2.7.1.11]
CDS_28991_Unigene_46917	K01895 ACSS, acs	acetyl-CoA synthetase [EC:6.2.1.1]
CDS_28992_Unigene_46918	K01895 ACSS, acs	acetyl-CoA synthetase [EC:6.2.1.1]
CDS_28993_Unigene_46919	K01895 ACSS, acs	acetyl-CoA synthetase [EC:6.2.1.1]
CDS_9268_Unigene_17956	K01834 PGAM, gpmA	2,3-bisphosphoglycerate-dependent phosphoglycerate mutase [EC:5.4.2.11]
CDS_27397_Unigene_44633	K01834 PGAM, gpmA	2,3-bisphosphoglycerate-dependent phosphoglycerate mutase [EC:5.4.2.11]
CDS_27398_Unigene_44634	K01834 PGAM, gpmA	2,3-bisphosphoglycerate-dependent phosphoglycerate mutase [EC:5.4.2.11]
CDS_31092_Unigene_51716	K15633 gpmI	2,3-bisphosphoglycerate-independent phosphoglycerate mutase [EC:5.4.2.12]
CDS_10328_Unigene_19578	K15634 gpmB	probable phosphoglycerate mutase [EC:5.4.2.12]
CDS_55_Unigene_89	K15634 gpmB	probable phosphoglycerate mutase [EC:5.4.2.12]
CDS_27522_Unigene_44814	K00058 serA, PHGDH	D-3-phosphoglycerate dehydrogenase [EC:1.1.1.95]
CDS_27523_Unigene_44815	K00058 serA, PHGDH	D-3-phosphoglycerate dehydrogenase [EC:1.1.1.95]
CDS_29592_Unigene_47746	K00058 serA, PHGDH	D-3-phosphoglycerate dehydrogenase [EC:1.1.1.95]
CDS_30248_Unigene_49332	K00831 serC, PSAT1	phosphoserine aminotransferase [EC:2.6.1.52]
CDS_10493_Unigene_19845	K01079 serB, PSPH	phosphoserine phosphatase [EC:3.1.3.3]
00910 Nitrogen metabolism [PATH:ko00910]
CDS_21274_Unigene_35861	K01455 E3.5.1.49	formamidase [EC:3.5.1.49]
CDS_21276_Unigene_35862	K01455 E3.5.1.49	formamidase [EC:3.5.1.49]
CDS_30582_Unigene_50392	K02575 NRT, narK, nrtP, nasA	MFS transporter, NNP family, nitrate/nitrite transporter
CDS_497_Unigene_898	K02575 NRT, narK, nrtP, nasA	MFS transporter, NNP family, nitrate/nitrite transporter
CDS_32284_Unigene_54627	K10534 NR	nitrate reductase (NAD(P)H) [EC:1.7.1.1 1.7.1.2 1.7.1.3]
CDS_29588_Unigene_47740	K00366 nirA	ferredoxin-nitrite reductase [EC:1.7.7.1]
CDS_1036_Unigene_1949	K00261 GLUD1_2, gdhA	glutamate dehydrogenase (NAD(P)+) [EC:1.4.1.3]
CDS_13894_Unigene_25108	K00261 GLUD1_2, gdhA	glutamate dehydrogenase (NAD(P)+) [EC:1.4.1.3]
CDS_1007_Unigene_1872	K00262 E1.4.1.4, gdhA	glutamate dehydrogenase (NADP+) [EC:1.4.1.4]
CDS_11170_Unigene_20872	K01915 glnA, GLUL	glutamine synthetase [EC:6.3.1.2]
CDS_11171_Unigene_20873	K01915 glnA, GLUL	glutamine synthetase [EC:6.3.1.2]
CDS_14315_Unigene_25737	K01915 glnA, GLUL	glutamine synthetase [EC:6.3.1.2]
CDS_18944_Unigene_32566	K01915 glnA, GLUL	glutamine synthetase [EC:6.3.1.2]
CDS_20872_Unigene_35307	K01915 glnA, GLUL	glutamine synthetase [EC:6.3.1.2]
CDS_25320_Unigene_41530	K00264 GLT1	glutamate synthase (NADPH/NADH) [EC:1.4.1.13 1.4.1.14]
CDS_25322_Unigene_41531	K00264 GLT1	glutamate synthase (NADPH/NADH) [EC:1.4.1.13 1.4.1.14]
CDS_20279_Unigene_34476	K00284 E1.4.7.1	glutamate synthase (ferredoxin) [EC:1.4.7.1]
CDS_32416_Unigene_54784	K01725 cynS	cyanate lyase [EC:4.2.1.104]
CDS_8593_Unigene_16911	K01673 cynT, can	carbonic anhydrase [EC:4.2.1.1]
CDS_10121_Unigene_19275	K01673 cynT, can	carbonic anhydrase [EC:4.2.1.1]
CDS_14999_Unigene_26793	K01673 cynT, can	carbonic anhydrase [EC:4.2.1.1]
CDS_20864_Unigene_35291	K01673 cynT, can	carbonic anhydrase [EC:4.2.1.1]
CDS_20865_Unigene_35292	K01673 cynT, can	carbonic anhydrase [EC:4.2.1.1]
CDS_3621_Unigene_7774	K01673 cynT, can	carbonic anhydrase [EC:4.2.1.1]
CDS_1016_Unigene_1900	K01674 cah	carbonic anhydrase [EC:4.2.1.1]
CDS_31231_Unigene_51899	K01674 cah	carbonic anhydrase [EC:4.2.1.1]
00920 Sulfur metabolism [PATH:ko00920]
CDS_5425_Unigene_11092	K13811 PAPSS	3'-phosphoadenosine 5'-phosphosulfate synthase [EC:2.7.7.4 2.7.1.25]
CDS_10746_Unigene_20215	K13811 PAPSS	3'-phosphoadenosine 5'-phosphosulfate synthase [EC:2.7.7.4 2.7.1.25]
CDS_19291_Unigene_33124	K13811 PAPSS	3'-phosphoadenosine 5'-phosphosulfate synthase [EC:2.7.7.4 2.7.1.25]
CDS_24418_Unigene_40267	K00860 cysC	adenylylsulfate kinase [EC:2.7.1.25]
CDS_24419_Unigene_40268	K00860 cysC	adenylylsulfate kinase [EC:2.7.1.25]
CDS_20623_Unigene_34920	K01082 cysQ, MET22, BPNT1	3'(2'), 5'-bisphosphate nucleotidase [EC:3.1.3.7]
CDS_20624_Unigene_34921	K01082 cysQ, MET22, BPNT1	3'(2'), 5'-bisphosphate nucleotidase [EC:3.1.3.7]
CDS_4168_Unigene_8889	K01082 cysQ, MET22, BPNT1	3'(2'), 5'-bisphosphate nucleotidase [EC:3.1.3.7]
CDS_12088_Unigene_22263	K15422 SAL	3'(2'), 5'-bisphosphate nucleotidase / inositol polyphosphate 1-phosphatase [EC:3.1.3.7 3.1.3.57]
CDS_7962_Unigene_15815	K05907 APR	adenylyl-sulfate reductase (glutathione) [EC:1.8.4.9]
CDS_2790_Unigene_5973	K05907 APR	adenylyl-sulfate reductase (glutathione) [EC:1.8.4.9]
CDS_17989_Unigene_31162	K00387 SUOX	sulfite oxidase [EC:1.8.3.1]
CDS_17990_Unigene_31163	K00387 SUOX	sulfite oxidase [EC:1.8.3.1]
CDS_31878_Unigene_53451	K08738 CYC	cytochrome c
CDS_21667_Unigene_36388	K00392 sir	sulfite reductase (ferredoxin) [EC:1.8.7.1]
CDS_16654_Unigene_29255	K01011 TST, MPST, sseA	thiosulfate/3-mercaptopyruvate sulfurtransferase [EC:2.8.1.1 2.8.1.2]
CDS_3736_Unigene_8047	K01011 TST, MPST, sseA	thiosulfate/3-mercaptopyruvate sulfurtransferase [EC:2.8.1.1 2.8.1.2]
CDS_1820_Unigene_3813	K00640 cysE	serine O-acetyltransferase [EC:2.3.1.30]
CDS_1821_Unigene_3813	K00640 cysE	serine O-acetyltransferase [EC:2.3.1.30]
CDS_30649_Unigene_50480	K00640 cysE	serine O-acetyltransferase [EC:2.3.1.30]
CDS_30696_Unigene_50535	K00640 cysE	serine O-acetyltransferase [EC:2.3.1.30]
CDS_18195_Unigene_31441	K01738 cysK	cysteine synthase A [EC:2.5.1.47]
CDS_1632_Unigene_3456	K01738 cysK	cysteine synthase A [EC:2.5.1.47]
CDS_3924_Unigene_8446	K01738 cysK	cysteine synthase A [EC:2.5.1.47]
CDS_15829_Unigene_28032	K13034 ATCYSC1	L-3-cyanoalanine synthase/ cysteine synthase [EC:2.5.1.47 4.4.1.9]
CDS_15830_Unigene_28033	K13034 ATCYSC1	L-3-cyanoalanine synthase/ cysteine synthase [EC:2.5.1.47 4.4.1.9]
CDS_26841_Unigene_43809	K01739 metB	cystathionine gamma-synthase [EC:2.5.1.48]
Lipid metabolism
00061 Fatty acid biosynthesis [PATH:ko00061]
CDS_8643_Unigene_16996	K11262 ACACA	acetyl-CoA carboxylase / biotin carboxylase 1 [EC:6.4.1.2 6.3.4.14]
CDS_12666_Unigene_23179	K01962 accA	acetyl-CoA carboxylase carboxyl transferase subunit alpha [EC:6.4.1.2]
CDS_28421_Unigene_46101	K01962 accA	acetyl-CoA carboxylase carboxyl transferase subunit alpha [EC:6.4.1.2]
CDS_28422_Unigene_46103	K01962 accA	acetyl-CoA carboxylase carboxyl transferase subunit alpha [EC:6.4.1.2]
CDS_23713_Unigene_39288	K02160 accB, bccP	acetyl-CoA carboxylase biotin carboxyl carrier protein
CDS_23714_Unigene_39289	K02160 accB, bccP	acetyl-CoA carboxylase biotin carboxyl carrier protein
CDS_28700_Unigene_46515	K01961 accC	acetyl-CoA carboxylase, biotin carboxylase subunit [EC:6.4.1.2 6.3.4.14]
CDS_28701_Unigene_46516	K01961 accC	acetyl-CoA carboxylase, biotin carboxylase subunit [EC:6.4.1.2 6.3.4.14]
CDS_20080_Unigene_34245	K00645 fabD	[acyl-carrier-protein] S-malonyltransferase [EC:2.3.1.39]
CDS_1295_Unigene_2701	K00648 fabH	3-oxoacyl-[acyl-carrier-protein] synthase III [EC:2.3.1.180]
CDS_2703_Unigene_5786	K00648 fabH	3-oxoacyl-[acyl-carrier-protein] synthase III [EC:2.3.1.180]
CDS_6627_Unigene_13341	K09458 fabF	3-oxoacyl-[acyl-carrier-protein] synthase II [EC:2.3.1.179]
CDS_14338_Unigene_25774	K09458 fabF	3-oxoacyl-[acyl-carrier-protein] synthase II [EC:2.3.1.179]
CDS_19107_Unigene_32795	K09458 fabF	3-oxoacyl-[acyl-carrier-protein] synthase II [EC:2.3.1.179]
CDS_1829_Unigene_3825	K09458 fabF	3-oxoacyl-[acyl-carrier-protein] synthase II [EC:2.3.1.179]
CDS_10162_Unigene_19335	K00059 fabG	3-oxoacyl-[acyl-carrier protein] reductase [EC:1.1.1.100]
CDS_29491_Unigene_47626	K00059 fabG	3-oxoacyl-[acyl-carrier protein] reductase [EC:1.1.1.100]
CDS_3462_Unigene_7379	K00059 fabG	3-oxoacyl-[acyl-carrier protein] reductase [EC:1.1.1.100]
CDS_32615_Unigene_55175	K02372 fabZ	3-hydroxyacyl-[acyl-carrier-protein] dehydratase [EC:4.2.1.59]
CDS_22206_Unigene_37150	K00208 fabI	enoyl-[acyl-carrier protein] reductase I [EC:1.3.1.9 1.3.1.10]
CDS_24001_Unigene_39698	K10781 FATB	fatty acyl-ACP thioesterase B [EC:3.1.2.14 3.1.2.21]
CDS_26945_Unigene_43970	K10782 FATA	fatty acyl-ACP thioesterase A [EC:3.1.2.14]
CDS_5307_Unigene_10903	K03921 FAB2, SSI2, desA1	acyl-[acyl-carrier-protein] desaturase [EC:1.14.19.2 1.14.19.11 1.14.19.26]
CDS_14278_Unigene_25676	K03921 FAB2, SSI2, desA1	acyl-[acyl-carrier-protein] desaturase [EC:1.14.19.2 1.14.19.11 1.14.19.26]
CDS_21193_Unigene_35744	K03921 FAB2, SSI2, desA1	acyl-[acyl-carrier-protein] desaturase [EC:1.14.19.2 1.14.19.11 1.14.19.26]
CDS_21194_Unigene_35745	K03921 FAB2, SSI2, desA1	acyl-[acyl-carrier-protein] desaturase [EC:1.14.19.2 1.14.19.11 1.14.19.26]
CDS_21195_Unigene_35746	K03921 FAB2, SSI2, desA1	acyl-[acyl-carrier-protein] desaturase [EC:1.14.19.2 1.14.19.11 1.14.19.26]
CDS_6207_Unigene_12492	K01897 ACSL, fadD	long-chain acyl-CoA synthetase [EC:6.2.1.3]
CDS_6225_Unigene_12523	K01897 ACSL, fadD	long-chain acyl-CoA synthetase [EC:6.2.1.3]
CDS_8215_Unigene_16324	K01897 ACSL, fadD	long-chain acyl-CoA synthetase [EC:6.2.1.3]
CDS_8216_Unigene_16325	K01897 ACSL, fadD	long-chain acyl-CoA synthetase [EC:6.2.1.3]
CDS_18356_Unigene_31692	K01897 ACSL, fadD	long-chain acyl-CoA synthetase [EC:6.2.1.3]
CDS_24469_Unigene_40327	K01897 ACSL, fadD	long-chain acyl-CoA synthetase [EC:6.2.1.3]
CDS_3611_Unigene_7744	K01897 ACSL, fadD	long-chain acyl-CoA synthetase [EC:6.2.1.3]
CDS_3612_Unigene_7745	K01897 ACSL, fadD	long-chain acyl-CoA synthetase [EC:6.2.1.3]
00062 Fatty acid elongation [PATH:ko00062]
CDS_15107_Unigene_26960	K01074 PPT	palmitoyl-protein thioesterase [EC:3.1.2.22]
CDS_16348_Unigene_28810	K01074 PPT	palmitoyl-protein thioesterase [EC:3.1.2.22]
CDS_4774_Unigene_10021	K15397 KCS	3-ketoacyl-CoA synthase [EC:2.3.1.199]
CDS_5255_Unigene_10822	K15397 KCS	3-ketoacyl-CoA synthase [EC:2.3.1.199]
CDS_8477_Unigene_16729	K15397 KCS	3-ketoacyl-CoA synthase [EC:2.3.1.199]
CDS_9221_Unigene_17883	K15397 KCS	3-ketoacyl-CoA synthase [EC:2.3.1.199]
CDS_16354_Unigene_28822	K15397 KCS	3-ketoacyl-CoA synthase [EC:2.3.1.199]
[truncated: 8,018 more rows]

## Sheet: FLOOD
Metabolism
Overview
01200 Carbon metabolism [PATH:ko01200]
CDS_20142_Unigene_33191	K00844 HK	hexokinase [EC:2.7.1.1]
CDS_20143_Unigene_33192	K00844 HK	hexokinase [EC:2.7.1.1]
CDS_27486_Unigene_43995	K00844 HK	hexokinase [EC:2.7.1.1]
CDS_27487_Unigene_43996	K00844 HK	hexokinase [EC:2.7.1.1]
CDS_2920_Unigene_5837	K00844 HK	hexokinase [EC:2.7.1.1]
CDS_3903_Unigene_7560	K00844 HK	hexokinase [EC:2.7.1.1]
CDS_32238_Unigene_50818	K01810 GPI, pgi	glucose-6-phosphate isomerase [EC:5.3.1.9]
CDS_2761_Unigene_5544	K01810 GPI, pgi	glucose-6-phosphate isomerase [EC:5.3.1.9]
CDS_18425_Unigene_30648	K00850 pfkA, PFK	6-phosphofructokinase 1 [EC:2.7.1.11]
CDS_19899_Unigene_32834	K00850 pfkA, PFK	6-phosphofructokinase 1 [EC:2.7.1.11]
CDS_21921_Unigene_35834	K00850 pfkA, PFK	6-phosphofructokinase 1 [EC:2.7.1.11]
CDS_21924_Unigene_35836	K00850 pfkA, PFK	6-phosphofructokinase 1 [EC:2.7.1.11]
CDS_21925_Unigene_35837	K00850 pfkA, PFK	6-phosphofructokinase 1 [EC:2.7.1.11]
CDS_28423_Unigene_45350	K00850 pfkA, PFK	6-phosphofructokinase 1 [EC:2.7.1.11]
CDS_12371_Unigene_21925	K01623 ALDO	fructose-bisphosphate aldolase, class I [EC:4.1.2.13]
CDS_12372_Unigene_21926	K01623 ALDO	fructose-bisphosphate aldolase, class I [EC:4.1.2.13]
CDS_14957_Unigene_25740	K01623 ALDO	fructose-bisphosphate aldolase, class I [EC:4.1.2.13]
CDS_14959_Unigene_25741	K01623 ALDO	fructose-bisphosphate aldolase, class I [EC:4.1.2.13]
CDS_15315_Unigene_26309	K01623 ALDO	fructose-bisphosphate aldolase, class I [EC:4.1.2.13]
CDS_18278_Unigene_30481	K01623 ALDO	fructose-bisphosphate aldolase, class I [EC:4.1.2.13]
CDS_32655_Unigene_51699	K01623 ALDO	fructose-bisphosphate aldolase, class I [EC:4.1.2.13]
CDS_16598_Unigene_28122	K01803 TPI, tpiA	triosephosphate isomerase (TIM) [EC:5.3.1.1]
CDS_16599_Unigene_28123	K01803 TPI, tpiA	triosephosphate isomerase (TIM) [EC:5.3.1.1]
CDS_23844_Unigene_38646	K01803 TPI, tpiA	triosephosphate isomerase (TIM) [EC:5.3.1.1]
CDS_23845_Unigene_38647	K01803 TPI, tpiA	triosephosphate isomerase (TIM) [EC:5.3.1.1]
CDS_6731_Unigene_12933	K00134 GAPDH, gapA	glyceraldehyde 3-phosphate dehydrogenase [EC:1.2.1.12]
CDS_22813_Unigene_37164	K00134 GAPDH, gapA	glyceraldehyde 3-phosphate dehydrogenase [EC:1.2.1.12]
CDS_2863_Unigene_5743	K00134 GAPDH, gapA	glyceraldehyde 3-phosphate dehydrogenase [EC:1.2.1.12]
CDS_4562_Unigene_8902	K00134 GAPDH, gapA	glyceraldehyde 3-phosphate dehydrogenase [EC:1.2.1.12]
CDS_10307_Unigene_18580	K00927 PGK, pgk	phosphoglycerate kinase [EC:2.7.2.3]
CDS_10308_Unigene_18581	K00927 PGK, pgk	phosphoglycerate kinase [EC:2.7.2.3]
CDS_30158_Unigene_47904	K00927 PGK, pgk	phosphoglycerate kinase [EC:2.7.2.3]
CDS_32315_Unigene_50901	K00927 PGK, pgk	phosphoglycerate kinase [EC:2.7.2.3]
CDS_27499_Unigene_44021	K01834 PGAM, gpmA	2,3-bisphosphoglycerate-dependent phosphoglycerate mutase [EC:5.4.2.11]
CDS_3267_Unigene_6554	K01834 PGAM, gpmA	2,3-bisphosphoglycerate-dependent phosphoglycerate mutase [EC:5.4.2.11]
CDS_12145_Unigene_21558	K15633 gpmI	2,3-bisphosphoglycerate-independent phosphoglycerate mutase [EC:5.4.2.12]
CDS_12644_Unigene_22295	K15634 gpmB	probable phosphoglycerate mutase [EC:5.4.2.12]
CDS_32610_Unigene_51652	K15634 gpmB	probable phosphoglycerate mutase [EC:5.4.2.12]
CDS_1022_Unigene_2174	K01689 ENO, eno	enolase [EC:4.2.1.11]
CDS_26686_Unigene_42815	K01689 ENO, eno	enolase [EC:4.2.1.11]
CDS_26687_Unigene_42816	K01689 ENO, eno	enolase [EC:4.2.1.11]
CDS_32742_Unigene_51800	K01689 ENO, eno	enolase [EC:4.2.1.11]
CDS_5258_Unigene_10237	K00873 PK, pyk	pyruvate kinase [EC:2.7.1.40]
CDS_7035_Unigene_13466	K00873 PK, pyk	pyruvate kinase [EC:2.7.1.40]
CDS_7178_Unigene_13683	K00873 PK, pyk	pyruvate kinase [EC:2.7.1.40]
CDS_660_Unigene_1537	K00873 PK, pyk	pyruvate kinase [EC:2.7.1.40]
CDS_9783_Unigene_17726	K00873 PK, pyk	pyruvate kinase [EC:2.7.1.40]
CDS_21448_Unigene_35157	K00873 PK, pyk	pyruvate kinase [EC:2.7.1.40]
CDS_21449_Unigene_35158	K00873 PK, pyk	pyruvate kinase [EC:2.7.1.40]
CDS_23307_Unigene_37924	K00873 PK, pyk	pyruvate kinase [EC:2.7.1.40]
CDS_26662_Unigene_42781	K00873 PK, pyk	pyruvate kinase [EC:2.7.1.40]
CDS_26663_Unigene_42782	K00873 PK, pyk	pyruvate kinase [EC:2.7.1.40]
CDS_26665_Unigene_42783	K00873 PK, pyk	pyruvate kinase [EC:2.7.1.40]
CDS_26666_Unigene_42784	K00873 PK, pyk	pyruvate kinase [EC:2.7.1.40]
CDS_28484_Unigene_45453	K00873 PK, pyk	pyruvate kinase [EC:2.7.1.40]
CDS_28486_Unigene_45454	K00873 PK, pyk	pyruvate kinase [EC:2.7.1.40]
CDS_28487_Unigene_45455	K00873 PK, pyk	pyruvate kinase [EC:2.7.1.40]
CDS_28488_Unigene_45456	K00873 PK, pyk	pyruvate kinase [EC:2.7.1.40]
CDS_33557_Unigene_53525	K00873 PK, pyk	pyruvate kinase [EC:2.7.1.40]
CDS_34397_Unigene_55238	K00873 PK, pyk	pyruvate kinase [EC:2.7.1.40]
CDS_19221_Unigene_31798	K00161 PDHA, pdhA	pyruvate dehydrogenase E1 component alpha subunit [EC:1.2.4.1]
CDS_25438_Unigene_41040	K00161 PDHA, pdhA	pyruvate dehydrogenase E1 component alpha subunit [EC:1.2.4.1]
CDS_25439_Unigene_41041	K00161 PDHA, pdhA	pyruvate dehydrogenase E1 component alpha subunit [EC:1.2.4.1]
CDS_15372_Unigene_26398	K00162 PDHB, pdhB	pyruvate dehydrogenase E1 component beta subunit [EC:1.2.4.1]
CDS_18323_Unigene_30530	K00162 PDHB, pdhB	pyruvate dehydrogenase E1 component beta subunit [EC:1.2.4.1]
CDS_18325_Unigene_30531	K00162 PDHB, pdhB	pyruvate dehydrogenase E1 component beta subunit [EC:1.2.4.1]
CDS_25561_Unigene_41187	K00162 PDHB, pdhB	pyruvate dehydrogenase E1 component beta subunit [EC:1.2.4.1]
CDS_25562_Unigene_41188	K00162 PDHB, pdhB	pyruvate dehydrogenase E1 component beta subunit [EC:1.2.4.1]
CDS_25563_Unigene_41189	K00162 PDHB, pdhB	pyruvate dehydrogenase E1 component beta subunit [EC:1.2.4.1]
CDS_25564_Unigene_41190	K00162 PDHB, pdhB	pyruvate dehydrogenase E1 component beta subunit [EC:1.2.4.1]
CDS_25565_Unigene_41191	K00162 PDHB, pdhB	pyruvate dehydrogenase E1 component beta subunit [EC:1.2.4.1]
CDS_32399_Unigene_51002	K00162 PDHB, pdhB	pyruvate dehydrogenase E1 component beta subunit [EC:1.2.4.1]
CDS_9067_Unigene_16666	K00627 DLAT, aceF, pdhC	pyruvate dehydrogenase E2 component (dihydrolipoamide acetyltransferase) [EC:2.3.1.12]
CDS_23109_Unigene_37595	K00627 DLAT, aceF, pdhC	pyruvate dehydrogenase E2 component (dihydrolipoamide acetyltransferase) [EC:2.3.1.12]
CDS_23110_Unigene_37596	K00627 DLAT, aceF, pdhC	pyruvate dehydrogenase E2 component (dihydrolipoamide acetyltransferase) [EC:2.3.1.12]
CDS_28651_Unigene_45680	K00627 DLAT, aceF, pdhC	pyruvate dehydrogenase E2 component (dihydrolipoamide acetyltransferase) [EC:2.3.1.12]
CDS_28652_Unigene_45681	K00627 DLAT, aceF, pdhC	pyruvate dehydrogenase E2 component (dihydrolipoamide acetyltransferase) [EC:2.3.1.12]
CDS_34093_Unigene_54578	K00627 DLAT, aceF, pdhC	pyruvate dehydrogenase E2 component (dihydrolipoamide acetyltransferase) [EC:2.3.1.12]
CDS_14243_Unigene_24674	K00382 DLD, lpd, pdhD	dihydrolipoamide dehydrogenase [EC:1.8.1.4]
CDS_14244_Unigene_24675	K00382 DLD, lpd, pdhD	dihydrolipoamide dehydrogenase [EC:1.8.1.4]
CDS_14245_Unigene_24676	K00382 DLD, lpd, pdhD	dihydrolipoamide dehydrogenase [EC:1.8.1.4]
CDS_32856_Unigene_51947	K00382 DLD, lpd, pdhD	dihydrolipoamide dehydrogenase [EC:1.8.1.4]
CDS_6094_Unigene_11965	K00028 E1.1.1.39	malate dehydrogenase (decarboxylating) [EC:1.1.1.39]
CDS_20691_Unigene_34029	K00028 E1.1.1.39	malate dehydrogenase (decarboxylating) [EC:1.1.1.39]
CDS_11861_Unigene_21144	K00029 E1.1.1.40, maeB	malate dehydrogenase (oxaloacetate-decarboxylating)(NADP+) [EC:1.1.1.40]
CDS_13364_Unigene_23339	K00029 E1.1.1.40, maeB	malate dehydrogenase (oxaloacetate-decarboxylating)(NADP+) [EC:1.1.1.40]
CDS_2118_Unigene_4524	K00029 E1.1.1.40, maeB	malate dehydrogenase (oxaloacetate-decarboxylating)(NADP+) [EC:1.1.1.40]
CDS_34323_Unigene_55141	K00029 E1.1.1.40, maeB	malate dehydrogenase (oxaloacetate-decarboxylating)(NADP+) [EC:1.1.1.40]
CDS_10709_Unigene_19285	K00036 G6PD, zwf	glucose-6-phosphate 1-dehydrogenase [EC:1.1.1.49 1.1.1.363]
CDS_11622_Unigene_20796	K00036 G6PD, zwf	glucose-6-phosphate 1-dehydrogenase [EC:1.1.1.49 1.1.1.363]
CDS_11624_Unigene_20797	K00036 G6PD, zwf	glucose-6-phosphate 1-dehydrogenase [EC:1.1.1.49 1.1.1.363]
CDS_1743_Unigene_3727	K00036 G6PD, zwf	glucose-6-phosphate 1-dehydrogenase [EC:1.1.1.49 1.1.1.363]
CDS_8436_Unigene_15620	K01057 PGLS, pgl, devB	6-phosphogluconolactonase [EC:3.1.1.31]
CDS_15061_Unigene_25913	K01057 PGLS, pgl, devB	6-phosphogluconolactonase [EC:3.1.1.31]
CDS_15062_Unigene_25914	K01057 PGLS, pgl, devB	6-phosphogluconolactonase [EC:3.1.1.31]
CDS_19112_Unigene_31642	K01057 PGLS, pgl, devB	6-phosphogluconolactonase [EC:3.1.1.31]
CDS_13622_Unigene_23754	K00033 PGD, gnd, gntZ	6-phosphogluconate dehydrogenase [EC:1.1.1.44 1.1.1.343]
CDS_23352_Unigene_37988	K00033 PGD, gnd, gntZ	6-phosphogluconate dehydrogenase [EC:1.1.1.44 1.1.1.343]
CDS_23353_Unigene_37989	K00033 PGD, gnd, gntZ	6-phosphogluconate dehydrogenase [EC:1.1.1.44 1.1.1.343]
CDS_23354_Unigene_37990	K00033 PGD, gnd, gntZ	6-phosphogluconate dehydrogenase [EC:1.1.1.44 1.1.1.343]
CDS_8199_Unigene_15286	K01783 rpe, RPE	ribulose-phosphate 3-epimerase [EC:5.1.3.1]
CDS_19067_Unigene_31570	K01783 rpe, RPE	ribulose-phosphate 3-epimerase [EC:5.1.3.1]
CDS_19068_Unigene_31571	K01783 rpe, RPE	ribulose-phosphate 3-epimerase [EC:5.1.3.1]
CDS_19069_Unigene_31572	K01783 rpe, RPE	ribulose-phosphate 3-epimerase [EC:5.1.3.1]
CDS_19070_Unigene_31573	K01783 rpe, RPE	ribulose-phosphate 3-epimerase [EC:5.1.3.1]
CDS_9915_Unigene_17939	K01807 rpiA	ribose 5-phosphate isomerase A [EC:5.3.1.6]
CDS_16880_Unigene_28505	K01807 rpiA	ribose 5-phosphate isomerase A [EC:5.3.1.6]
CDS_25503_Unigene_41108	K01807 rpiA	ribose 5-phosphate isomerase A [EC:5.3.1.6]
CDS_25504_Unigene_41109	K01807 rpiA	ribose 5-phosphate isomerase A [EC:5.3.1.6]
CDS_21771_Unigene_35648	K00615 E2.2.1.1, tktA, tktB	transketolase [EC:2.2.1.1]
CDS_30117_Unigene_47860	K00616 E2.2.1.2, talA, talB	transaldolase [EC:2.2.1.2]
CDS_30118_Unigene_47861	K00616 E2.2.1.2, talA, talB	transaldolase [EC:2.2.1.2]
CDS_30119_Unigene_47862	K00616 E2.2.1.2, talA, talB	transaldolase [EC:2.2.1.2]
CDS_30120_Unigene_47863	K00616 E2.2.1.2, talA, talB	transaldolase [EC:2.2.1.2]
CDS_33082_Unigene_52600	K00616 E2.2.1.2, talA, talB	transaldolase [EC:2.2.1.2]
CDS_13004_Unigene_22815	K00948 PRPS, prsA	ribose-phosphate pyrophosphokinase [EC:2.7.6.1]
CDS_24076_Unigene_39023	K00948 PRPS, prsA	ribose-phosphate pyrophosphokinase [EC:2.7.6.1]
CDS_22559_Unigene_36759	K00851 E2.7.1.12, gntK, idnK	gluconokinase [EC:2.7.1.12]
CDS_22560_Unigene_36760	K00851 E2.7.1.12, gntK, idnK	gluconokinase [EC:2.7.1.12]
CDS_22561_Unigene_36761	K00851 E2.7.1.12, gntK, idnK	gluconokinase [EC:2.7.1.12]
CDS_24013_Unigene_38908	K00131 gapN	glyceraldehyde-3-phosphate dehydrogenase (NADP+) [EC:1.2.1.9]
CDS_713_Unigene_1616	K01647 CS, gltA	citrate synthase [EC:2.3.3.1]
CDS_3728_Unigene_7293	K01647 CS, gltA	citrate synthase [EC:2.3.3.1]
CDS_4770_Unigene_9256	K01647 CS, gltA	citrate synthase [EC:2.3.3.1]
CDS_23595_Unigene_38321	K01681 ACO, acnA	aconitate hydratase [EC:4.2.1.3]
CDS_32342_Unigene_50930	K01681 ACO, acnA	aconitate hydratase [EC:4.2.1.3]
CDS_16142_Unigene_27482	K00031 IDH1, IDH2, icd	isocitrate dehydrogenase [EC:1.1.1.42]
CDS_2751_Unigene_5530	K00031 IDH1, IDH2, icd	isocitrate dehydrogenase [EC:1.1.1.42]
CDS_3316_Unigene_6646	K00031 IDH1, IDH2, icd	isocitrate dehydrogenase [EC:1.1.1.42]
CDS_8881_Unigene_16347	K00030 IDH3	isocitrate dehydrogenase (NAD+) [EC:1.1.1.41]
CDS_28303_Unigene_45184	K00030 IDH3	isocitrate dehydrogenase (NAD+) [EC:1.1.1.41]
CDS_28304_Unigene_45185	K00030 IDH3	isocitrate dehydrogenase (NAD+) [EC:1.1.1.41]
CDS_31339_Unigene_49534	K00030 IDH3	isocitrate dehydrogenase (NAD+) [EC:1.1.1.41]
CDS_31340_Unigene_49535	K00030 IDH3	isocitrate dehydrogenase (NAD+) [EC:1.1.1.41]
CDS_19601_Unigene_32340	K00164 OGDH, sucA	2-oxoglutarate dehydrogenase E1 component [EC:1.2.4.2]
CDS_19602_Unigene_32341	K00164 OGDH, sucA	2-oxoglutarate dehydrogenase E1 component [EC:1.2.4.2]
CDS_1979_Unigene_4298	K00658 DLST, sucB	2-oxoglutarate dehydrogenase E2 component (dihydrolipoamide succinyltransferase) [EC:2.3.1.61]
CDS_28811_Unigene_45912	K01899 LSC1	succinyl-CoA synthetase alpha subunit [EC:6.2.1.4 6.2.1.5]
CDS_17306_Unigene_29115	K01900 LSC2	succinyl-CoA synthetase beta subunit [EC:6.2.1.4 6.2.1.5]
CDS_33637_Unigene_53616	K01900 LSC2	succinyl-CoA synthetase beta subunit [EC:6.2.1.4 6.2.1.5]
CDS_30649_Unigene_48593	K00234 SDHA, SDH1	succinate dehydrogenase (ubiquinone) flavoprotein subunit [EC:1.3.5.1]
CDS_30650_Unigene_48594	K00234 SDHA, SDH1	succinate dehydrogenase (ubiquinone) flavoprotein subunit [EC:1.3.5.1]
CDS_20572_Unigene_33861	K00235 SDHB, SDH2	succinate dehydrogenase (ubiquinone) iron-sulfur subunit [EC:1.3.5.1]
CDS_33548_Unigene_53514	K01679 E4.2.1.2B, fumC	fumarate hydratase, class II [EC:4.2.1.2]
CDS_9434_Unigene_17184	K00026 MDH2	malate dehydrogenase [EC:1.1.1.37]
CDS_9435_Unigene_17185	K00026 MDH2	malate dehydrogenase [EC:1.1.1.37]
CDS_15961_Unigene_27236	K00026 MDH2	malate dehydrogenase [EC:1.1.1.37]
CDS_15962_Unigene_27237	K00026 MDH2	malate dehydrogenase [EC:1.1.1.37]
CDS_19574_Unigene_32290	K00026 MDH2	malate dehydrogenase [EC:1.1.1.37]
CDS_19575_Unigene_32291	K00026 MDH2	malate dehydrogenase [EC:1.1.1.37]
CDS_24285_Unigene_39343	K00026 MDH2	malate dehydrogenase [EC:1.1.1.37]
CDS_24286_Unigene_39344	K00026 MDH2	malate dehydrogenase [EC:1.1.1.37]
CDS_32760_Unigene_51823	K00026 MDH2	malate dehydrogenase [EC:1.1.1.37]
CDS_21364_Unigene_35035	K00025 MDH1	malate dehydrogenase [EC:1.1.1.37]
CDS_3333_Unigene_6673	K01637 E4.1.3.1, aceA	isocitrate lyase [EC:4.1.3.1]
CDS_17341_Unigene_29155	K01638 aceB, glcB	malate synthase [EC:2.3.3.9]
CDS_6254_Unigene_12210	K00261 GLUD1_2, gdhA	glutamate dehydrogenase (NAD(P)+) [EC:1.4.1.3]
CDS_32819_Unigene_51894	K00261 GLUD1_2, gdhA	glutamate dehydrogenase (NAD(P)+) [EC:1.4.1.3]
CDS_21488_Unigene_35217	K19269 PGP, PGLP	phosphoglycolate phosphatase [EC:3.1.3.18 3.1.3.48]
CDS_32603_Unigene_51620	K19269 PGP, PGLP	phosphoglycolate phosphatase [EC:3.1.3.18 3.1.3.48]
CDS_20754_Unigene_34102	K11517 HAO	(S)-2-hydroxy-acid oxidase [EC:1.1.3.15]
CDS_33484_Unigene_53436	K11517 HAO	(S)-2-hydroxy-acid oxidase [EC:1.1.3.15]
CDS_10331_Unigene_18622	K03781 katE, CAT, catB, srpA	catalase [EC:1.11.1.6]
CDS_24289_Unigene_39349	K15893 HPR1	hydroxypyruvate reductase 1
CDS_24290_Unigene_39350	K15893 HPR1	hydroxypyruvate reductase 1
CDS_977_Unigene_2086	K15919 HPR2	hydroxypyruvate reductase 2
CDS_18642_Unigene_30978	K15919 HPR2	hydroxypyruvate reductase 2
CDS_33069_Unigene_52587	K15919 HPR2	hydroxypyruvate reductase 2
CDS_2706_Unigene_5459	K15919 HPR2	hydroxypyruvate reductase 2
CDS_34436_Unigene_55296	K15919 HPR2	hydroxypyruvate reductase 2
CDS_3023_Unigene_6013	K15919 HPR2	hydroxypyruvate reductase 2
CDS_3997_Unigene_7725	K15919 HPR2	hydroxypyruvate reductase 2
CDS_5377_Unigene_10572	K15918 GLYK	D-glycerate 3-kinase [EC:2.7.1.31]
CDS_6455_Unigene_12495	K00855 PRK, prkB	phosphoribulokinase [EC:2.7.1.19]
CDS_7990_Unigene_14972	K00855 PRK, prkB	phosphoribulokinase [EC:2.7.1.19]
CDS_7339_Unigene_13887	K01601 rbcL	ribulose-bisphosphate carboxylase large chain [EC:4.1.1.39]
CDS_6545_Unigene_12643	K05298 GAPA	glyceraldehyde-3-phosphate dehydrogenase (NADP+) (phosphorylating) [EC:1.2.1.13]
CDS_7262_Unigene_13788	K05298 GAPA	glyceraldehyde-3-phosphate dehydrogenase (NADP+) (phosphorylating) [EC:1.2.1.13]
CDS_12554_Unigene_22163	K05298 GAPA	glyceraldehyde-3-phosphate dehydrogenase (NADP+) (phosphorylating) [EC:1.2.1.13]
CDS_32644_Unigene_51685	K05298 GAPA	glyceraldehyde-3-phosphate dehydrogenase (NADP+) (phosphorylating) [EC:1.2.1.13]
CDS_714_Unigene_1619	K03841 FBP, fbp	fructose-1,6-bisphosphatase I [EC:3.1.3.11]
CDS_17997_Unigene_30145	K03841 FBP, fbp	fructose-1,6-bisphosphatase I [EC:3.1.3.11]
CDS_23435_Unigene_38099	K03841 FBP, fbp	fructose-1,6-bisphosphatase I [EC:3.1.3.11]
CDS_23436_Unigene_38100	K03841 FBP, fbp	fructose-1,6-bisphosphatase I [EC:3.1.3.11]
CDS_4927_Unigene_9593	K03841 FBP, fbp	fructose-1,6-bisphosphatase I [EC:3.1.3.11]
CDS_34282_Unigene_55099	K01100 E3.1.3.37	sedoheptulose-bisphosphatase [EC:3.1.3.37]
CDS_7756_Unigene_14632	K01595 ppc	phosphoenolpyruvate carboxylase [EC:4.1.1.31]
CDS_20240_Unigene_33368	K01595 ppc	phosphoenolpyruvate carboxylase [EC:4.1.1.31]
CDS_27159_Unigene_43484	K01595 ppc	phosphoenolpyruvate carboxylase [EC:4.1.1.31]
CDS_6904_Unigene_13274	K14454 GOT1	aspartate aminotransferase, cytoplasmic [EC:2.6.1.1]
CDS_32738_Unigene_51790	K14454 GOT1	aspartate aminotransferase, cytoplasmic [EC:2.6.1.1]
CDS_25038_Unigene_40458	K14455 GOT2	aspartate aminotransferase, mitochondrial [EC:2.6.1.1]
CDS_13812_Unigene_24030	K00814 GPT, ALT	alanine transaminase [EC:2.6.1.2]
CDS_13813_Unigene_24031	K00814 GPT, ALT	alanine transaminase [EC:2.6.1.2]
CDS_18626_Unigene_30949	K14272 GGAT	glutamate--glyoxylate aminotransferase [EC:2.6.1.4 2.6.1.2 2.6.1.44]
CDS_18627_Unigene_30950	K14272 GGAT	glutamate--glyoxylate aminotransferase [EC:2.6.1.4 2.6.1.2 2.6.1.44]
CDS_33231_Unigene_52786	K01006 ppdK	pyruvate, orthophosphate dikinase [EC:2.7.9.1]
CDS_6357_Unigene_12382	K01610 E4.1.1.49, pckA	phosphoenolpyruvate carboxykinase (ATP) [EC:4.1.1.49]
CDS_33135_Unigene_52655	K00051 E1.1.1.82	malate dehydrogenase (NADP+) [EC:1.1.1.82]
CDS_16032_Unigene_27340	K02160 accB, bccP	acetyl-CoA carboxylase biotin carboxyl carrier protein
CDS_16033_Unigene_27341	K02160 accB, bccP	acetyl-CoA carboxylase biotin carboxyl carrier protein
CDS_32263_Unigene_50850	K02160 accB, bccP	acetyl-CoA carboxylase biotin carboxyl carrier protein
CDS_4756_Unigene_9240	K02160 accB, bccP	acetyl-CoA carboxylase biotin carboxyl carrier protein
CDS_30252_Unigene_48018	K01961 accC	acetyl-CoA carboxylase, biotin carboxylase subunit [EC:6.4.1.2 6.3.4.14]
CDS_24928_Unigene_40303	K01962 accA	acetyl-CoA carboxylase carboxyl transferase subunit alpha [EC:6.4.1.2]
CDS_24929_Unigene_40304	K01962 accA	acetyl-CoA carboxylase carboxyl transferase subunit alpha [EC:6.4.1.2]
CDS_24930_Unigene_40305	K01962 accA	acetyl-CoA carboxylase carboxyl transferase subunit alpha [EC:6.4.1.2]
CDS_3629_Unigene_7149	K01962 accA	acetyl-CoA carboxylase carboxyl transferase subunit alpha [EC:6.4.1.2]
CDS_2436_Unigene_5089	K00626 E2.3.1.9, atoB	acetyl-CoA C-acetyltransferase [EC:2.3.1.9]
CDS_32859_Unigene_51950	K00626 E2.3.1.9, atoB	acetyl-CoA C-acetyltransferase [EC:2.3.1.9]
CDS_34007_Unigene_54456	K01938 fhs	formate--tetrahydrofolate ligase [EC:6.3.4.3]
CDS_29106_Unigene_46336	K00297 metF, MTHFR	methylenetetrahydrofolate reductase (NADPH) [EC:1.5.1.20]
CDS_29107_Unigene_46337	K00297 metF, MTHFR	methylenetetrahydrofolate reductase (NADPH) [EC:1.5.1.20]
CDS_14522_Unigene_25091	K00121 frmA, ADH5, adhC	S-(hydroxymethyl)glutathione dehydrogenase / alcohol dehydrogenase [EC:1.1.1.284 1.1.1.1]
CDS_15722_Unigene_26868	K00121 frmA, ADH5, adhC	S-(hydroxymethyl)glutathione dehydrogenase / alcohol dehydrogenase [EC:1.1.1.284 1.1.1.1]
CDS_15723_Unigene_26869	K00121 frmA, ADH5, adhC	S-(hydroxymethyl)glutathione dehydrogenase / alcohol dehydrogenase [EC:1.1.1.284 1.1.1.1]
CDS_17886_Unigene_29973	K00121 frmA, ADH5, adhC	S-(hydroxymethyl)glutathione dehydrogenase / alcohol dehydrogenase [EC:1.1.1.284 1.1.1.1]
CDS_17888_Unigene_29975	K00121 frmA, ADH5, adhC	S-(hydroxymethyl)glutathione dehydrogenase / alcohol dehydrogenase [EC:1.1.1.284 1.1.1.1]
CDS_17889_Unigene_29976	K00121 frmA, ADH5, adhC	S-(hydroxymethyl)glutathione dehydrogenase / alcohol dehydrogenase [EC:1.1.1.284 1.1.1.1]
CDS_13005_Unigene_22816	K01070 frmB, ESD, fghA	S-formylglutathione hydrolase [EC:3.1.2.12]
CDS_13006_Unigene_22817	K01070 frmB, ESD, fghA	S-formylglutathione hydrolase [EC:3.1.2.12]
CDS_32651_Unigene_51693	K00122 FDH	formate dehydrogenase [EC:1.2.1.2]
CDS_29363_Unigene_46700	K01895 ACSS, acs	acetyl-CoA synthetase [EC:6.2.1.1]
CDS_29364_Unigene_46701	K01895 ACSS, acs	acetyl-CoA synthetase [EC:6.2.1.1]
CDS_29446_Unigene_46829	K00863 DAK, TKFC	triose/dihydroxyacetone kinase / FAD-AMP lyase (cyclizing) [EC:2.7.1.28 2.7.1.29 4.6.1.15]
CDS_17742_Unigene_29765	K00600 glyA, SHMT	glycine hydroxymethyltransferase [EC:2.1.2.1]
CDS_17743_Unigene_29766	K00600 glyA, SHMT	glycine hydroxymethyltransferase [EC:2.1.2.1]
CDS_21764_Unigene_35635	K00600 glyA, SHMT	glycine hydroxymethyltransferase [EC:2.1.2.1]
CDS_21765_Unigene_35636	K00600 glyA, SHMT	glycine hydroxymethyltransferase [EC:2.1.2.1]
CDS_30781_Unigene_48802	K00600 glyA, SHMT	glycine hydroxymethyltransferase [EC:2.1.2.1]
CDS_30782_Unigene_48803	K00600 glyA, SHMT	glycine hydroxymethyltransferase [EC:2.1.2.1]
CDS_33435_Unigene_53389	K00600 glyA, SHMT	glycine hydroxymethyltransferase [EC:2.1.2.1]
CDS_4992_Unigene_9685	K00600 glyA, SHMT	glycine hydroxymethyltransferase [EC:2.1.2.1]
CDS_24763_Unigene_40057	K00830 AGXT	alanine-glyoxylate transaminase / serine-glyoxylate transaminase / serine-pyruvate transaminase [EC:2.6.1.44 2.6.1.45 2.6.1.51]
CDS_24764_Unigene_40058	K00830 AGXT	alanine-glyoxylate transaminase / serine-glyoxylate transaminase / serine-pyruvate transaminase [EC:2.6.1.44 2.6.1.45 2.6.1.51]
CDS_25788_Unigene_41519	K00058 serA, PHGDH	D-3-phosphoglycerate dehydrogenase [EC:1.1.1.95]
CDS_2386_Unigene_5006	K00058 serA, PHGDH	D-3-phosphoglycerate dehydrogenase [EC:1.1.1.95]
CDS_1662_Unigene_3618	K00831 serC, PSAT1	phosphoserine aminotransferase [EC:2.6.1.52]
CDS_1663_Unigene_3619	K00831 serC, PSAT1	phosphoserine aminotransferase [EC:2.6.1.52]
CDS_14267_Unigene_24711	K01079 serB, PSPH	phosphoserine phosphatase [EC:3.1.3.3]
CDS_26123_Unigene_42017	K01754 E4.3.1.19, ilvA, tdcB	threonine dehydratase [EC:4.3.1.19]
CDS_26124_Unigene_42018	K01754 E4.3.1.19, ilvA, tdcB	threonine dehydratase [EC:4.3.1.19]
CDS_28854_Unigene_45986	K01754 E4.3.1.19, ilvA, tdcB	threonine dehydratase [EC:4.3.1.19]
CDS_33075_Unigene_52592	K00281 GLDC, gcvP	glycine dehydrogenase [EC:1.4.4.2]
CDS_32403_Unigene_51007	K00605 gcvT, AMT	aminomethyltransferase [EC:2.1.2.10]
CDS_21741_Unigene_35604	K00640 cysE	serine O-acetyltransferase [EC:2.3.1.30]
CDS_2223_Unigene_4713	K00640 cysE	serine O-acetyltransferase [EC:2.3.1.30]
CDS_341_Unigene_747	K00640 cysE	serine O-acetyltransferase [EC:2.3.1.30]
CDS_6652_Unigene_12804	K01738 cysK	cysteine synthase A [EC:2.5.1.47]
CDS_16044_Unigene_27353	K01738 cysK	cysteine synthase A [EC:2.5.1.47]
CDS_16045_Unigene_27354	K01738 cysK	cysteine synthase A [EC:2.5.1.47]
CDS_33643_Unigene_53625	K01738 cysK	cysteine synthase A [EC:2.5.1.47]
CDS_27543_Unigene_44103	K13034 ATCYSC1	L-3-cyanoalanine synthase/ cysteine synthase [EC:2.5.1.47 4.4.1.9]
CDS_27544_Unigene_44104	K13034 ATCYSC1	L-3-cyanoalanine synthase/ cysteine synthase [EC:2.5.1.47 4.4.1.9]
CDS_15430_Unigene_26481	K01455 E3.5.1.49	formamidase [EC:3.5.1.49]
CDS_15431_Unigene_26482	K01455 E3.5.1.49	formamidase [EC:3.5.1.49]
CDS_33911_Unigene_54334	K00249 ACADM, acd	acyl-CoA dehydrogenase [EC:1.3.8.7]
CDS_5210_Unigene_10121	K05605 HIBCH	3-hydroxyisobutyryl-CoA hydrolase [EC:3.1.2.4]
CDS_34587_Unigene_55563	K05605 HIBCH	3-hydroxyisobutyryl-CoA hydrolase [EC:3.1.2.4]
CDS_3910_Unigene_7577	K05605 HIBCH	3-hydroxyisobutyryl-CoA hydrolase [EC:3.1.2.4]
CDS_4834_Unigene_9404	K05605 HIBCH	3-hydroxyisobutyryl-CoA hydrolase [EC:3.1.2.4]
CDS_4835_Unigene_9405	K05605 HIBCH	3-hydroxyisobutyryl-CoA hydrolase [EC:3.1.2.4]
CDS_446_Unigene_960	K05605 HIBCH	3-hydroxyisobutyryl-CoA hydrolase [EC:3.1.2.4]
CDS_16791_Unigene_28394	K00140 mmsA, iolA, ALDH6A1	malonate-semialdehyde dehydrogenase (acetylating) / methylmalonate-semialdehyde dehydrogenase [EC:1.2.1.18 1.2.1.27]
CDS_26634_Unigene_42740	K00140 mmsA, iolA, ALDH6A1	malonate-semialdehyde dehydrogenase (acetylating) / methylmalonate-semialdehyde dehydrogenase [EC:1.2.1.18 1.2.1.27]
CDS_26639_Unigene_42741	K00140 mmsA, iolA, ALDH6A1	malonate-semialdehyde dehydrogenase (acetylating) / methylmalonate-semialdehyde dehydrogenase [EC:1.2.1.18 1.2.1.27]
CDS_32291_Unigene_50873	K00140 mmsA, iolA, ALDH6A1	malonate-semialdehyde dehydrogenase (acetylating) / methylmalonate-semialdehyde dehydrogenase [EC:1.2.1.18 1.2.1.27]
CDS_5347_Unigene_10476	K18121 GLYR	glyoxylate/succinic semialdehyde reductase [EC:1.1.1.79 1.1.1.-]
CDS_2726_Unigene_5492	K18121 GLYR	glyoxylate/succinic semialdehyde reductase [EC:1.1.1.79 1.1.1.-]
01210 2-Oxocarboxylic acid metabolism [PATH:ko01210]
CDS_713_Unigene_1616	K01647 CS, gltA	citrate synthase [EC:2.3.3.1]
CDS_3728_Unigene_7293	K01647 CS, gltA	citrate synthase [EC:2.3.3.1]
CDS_4770_Unigene_9256	K01647 CS, gltA	citrate synthase [EC:2.3.3.1]
CDS_23595_Unigene_38321	K01681 ACO, acnA	aconitate hydratase [EC:4.2.1.3]
CDS_32342_Unigene_50930	K01681 ACO, acnA	aconitate hydratase [EC:4.2.1.3]
CDS_16142_Unigene_27482	K00031 IDH1, IDH2, icd	isocitrate dehydrogenase [EC:1.1.1.42]
CDS_2751_Unigene_5530	K00031 IDH1, IDH2, icd	isocitrate dehydrogenase [EC:1.1.1.42]
CDS_3316_Unigene_6646	K00031 IDH1, IDH2, icd	isocitrate dehydrogenase [EC:1.1.1.42]
CDS_8881_Unigene_16347	K00030 IDH3	isocitrate dehydrogenase (NAD+) [EC:1.1.1.41]
CDS_28303_Unigene_45184	K00030 IDH3	isocitrate dehydrogenase (NAD+) [EC:1.1.1.41]
CDS_28304_Unigene_45185	K00030 IDH3	isocitrate dehydrogenase (NAD+) [EC:1.1.1.41]
CDS_31339_Unigene_49534	K00030 IDH3	isocitrate dehydrogenase (NAD+) [EC:1.1.1.41]
CDS_31340_Unigene_49535	K00030 IDH3	isocitrate dehydrogenase (NAD+) [EC:1.1.1.41]
CDS_6904_Unigene_13274	K14454 GOT1	aspartate aminotransferase, cytoplasmic [EC:2.6.1.1]
CDS_32738_Unigene_51790	K14454 GOT1	aspartate aminotransferase, cytoplasmic [EC:2.6.1.1]
CDS_25038_Unigene_40458	K14455 GOT2	aspartate aminotransferase, mitochondrial [EC:2.6.1.1]
CDS_23868_Unigene_38693	K00811 ASP5	aspartate aminotransferase, chloroplastic [EC:2.6.1.1]
CDS_23869_Unigene_38694	K00811 ASP5	aspartate aminotransferase, chloroplastic [EC:2.6.1.1]
CDS_26167_Unigene_42082	K00928 lysC	aspartate kinase [EC:2.7.2.4]
CDS_33124_Unigene_52642	K00133 asd	aspartate-semialdehyde dehydrogenase [EC:1.2.1.11]
CDS_13812_Unigene_24030	K00814 GPT, ALT	alanine transaminase [EC:2.6.1.2]
CDS_13813_Unigene_24031	K00814 GPT, ALT	alanine transaminase [EC:2.6.1.2]
CDS_18626_Unigene_30949	K14272 GGAT	glutamate--glyoxylate aminotransferase [EC:2.6.1.4 2.6.1.2 2.6.1.44]
CDS_18627_Unigene_30950	K14272 GGAT	glutamate--glyoxylate aminotransferase [EC:2.6.1.4 2.6.1.2 2.6.1.44]
CDS_14993_Unigene_25796	K00620 argJ	glutamate N-acetyltransferase / amino-acid N-acetyltransferase [EC:2.3.1.35 2.3.1.1]
CDS_3150_Unigene_6331	K14682 argAB	amino-acid N-acetyltransferase [EC:2.3.1.1]
CDS_914_Unigene_2006	K00930 argB	acetylglutamate kinase [EC:2.7.2.8]
CDS_32235_Unigene_50815	K00145 argC	N-acetyl-gamma-glutamyl-phosphate reductase [EC:1.2.1.38]
CDS_11427_Unigene_20490	K00818 E2.6.1.11, argD	acetylornithine aminotransferase [EC:2.6.1.11]
CDS_11428_Unigene_20491	K00818 E2.6.1.11, argD	acetylornithine aminotransferase [EC:2.6.1.11]
CDS_11530_Unigene_20645	K01438 argE	acetylornithine deacetylase [EC:3.5.1.16]
CDS_1708_Unigene_3679	K14677 ACY1	aminoacylase [EC:3.5.1.14]
CDS_24484_Unigene_39655	K14677 ACY1	aminoacylase [EC:3.5.1.14]
CDS_24485_Unigene_39656	K14677 ACY1	aminoacylase [EC:3.5.1.14]
CDS_17156_Unigene_28906	K01703 leuC	3-isopropylmalate/(R)-2-methylmalate dehydratase large subunit [EC:4.2.1.33 4.2.1.35]
CDS_22488_Unigene_36652	K01703 leuC	3-isopropylmalate/(R)-2-methylmalate dehydratase large subunit [EC:4.2.1.33 4.2.1.35]
CDS_4266_Unigene_8278	K00052 leuB	3-isopropylmalate dehydrogenase [EC:1.1.1.85]
CDS_22921_Unigene_37324	K01652 E2.2.1.6L, ilvB, ilvG, ilvI	acetolactate synthase I/II/III large subunit [EC:2.2.1.6]
CDS_6922_Unigene_13299	K01653 E2.2.1.6S, ilvH, ilvN	acetolactate synthase I/III small subunit [EC:2.2.1.6]
CDS_17452_Unigene_29291	K01653 E2.2.1.6S, ilvH, ilvN	acetolactate synthase I/III small subunit [EC:2.2.1.6]
CDS_14622_Unigene_25228	K00053 ilvC	ketol-acid reductoisomerase [EC:1.1.1.86]
CDS_3644_Unigene_7170	K01687 ilvD	dihydroxy-acid dehydratase [EC:4.2.1.9]
CDS_13498_Unigene_23567	K00826 E2.6.1.42, ilvE	branched-chain amino acid aminotransferase [EC:2.6.1.42]
CDS_14060_Unigene_24364	K00826 E2.6.1.42, ilvE	branched-chain amino acid aminotransferase [EC:2.6.1.42]
CDS_19095_Unigene_31613	K01649 leuA	2-isopropylmalate synthase [EC:2.3.3.13]
CDS_8863_Unigene_16319	K11820 UGT74B1	N-hydroxythioamide S-beta-glucosyltransferase [EC:2.4.1.195]
CDS_32886_Unigene_51984	K12153 CYP79A2	phenylalanine N-monooxygenase [EC:1.14.13.124]
01212 Fatty acid metabolism [PATH:ko01212]
CDS_33485_Unigene_53437	K11262 ACACA	acetyl-CoA carboxylase / biotin carboxylase 1 [EC:6.4.1.2 6.3.4.14]
CDS_24928_Unigene_40303	K01962 accA	acetyl-CoA carboxylase carboxyl transferase subunit alpha [EC:6.4.1.2]
CDS_24929_Unigene_40304	K01962 accA	acetyl-CoA carboxylase carboxyl transferase subunit alpha [EC:6.4.1.2]
CDS_24930_Unigene_40305	K01962 accA	acetyl-CoA carboxylase carboxyl transferase subunit alpha [EC:6.4.1.2]
CDS_3629_Unigene_7149	K01962 accA	acetyl-CoA carboxylase carboxyl transferase subunit alpha [EC:6.4.1.2]
CDS_16032_Unigene_27340	K02160 accB, bccP	acetyl-CoA carboxylase biotin carboxyl carrier protein
CDS_16033_Unigene_27341	K02160 accB, bccP	acetyl-CoA carboxylase biotin carboxyl carrier protein
CDS_32263_Unigene_50850	K02160 accB, bccP	acetyl-CoA carboxylase biotin carboxyl carrier protein
CDS_4756_Unigene_9240	K02160 accB, bccP	acetyl-CoA carboxylase biotin carboxyl carrier protein
CDS_30252_Unigene_48018	K01961 accC	acetyl-CoA carboxylase, biotin carboxylase subunit [EC:6.4.1.2 6.3.4.14]
CDS_12267_Unigene_21749	K00645 fabD	[acyl-carrier-protein] S-malonyltransferase [EC:2.3.1.39]
CDS_10902_Unigene_19554	K00648 fabH	3-oxoacyl-[acyl-carrier-protein] synthase III [EC:2.3.1.180]
CDS_33507_Unigene_53464	K00648 fabH	3-oxoacyl-[acyl-carrier-protein] synthase III [EC:2.3.1.180]
CDS_5729_Unigene_11300	K09458 fabF	3-oxoacyl-[acyl-carrier-protein] synthase II [EC:2.3.1.179]
CDS_22179_Unigene_36223	K09458 fabF	3-oxoacyl-[acyl-carrier-protein] synthase II [EC:2.3.1.179]
CDS_25671_Unigene_41314	K09458 fabF	3-oxoacyl-[acyl-carrier-protein] synthase II [EC:2.3.1.179]
CDS_14263_Unigene_24702	K00059 fabG	3-oxoacyl-[acyl-carrier protein] reductase [EC:1.1.1.100]
CDS_2495_Unigene_5180	K00059 fabG	3-oxoacyl-[acyl-carrier protein] reductase [EC:1.1.1.100]
CDS_11508_Unigene_20615	K02372 fabZ	3-hydroxyacyl-[acyl-carrier-protein] dehydratase [EC:4.2.1.59]
CDS_11509_Unigene_20616	K02372 fabZ	3-hydroxyacyl-[acyl-carrier-protein] dehydratase [EC:4.2.1.59]
CDS_27794_Unigene_44451	K00208 fabI	enoyl-[acyl-carrier protein] reductase I [EC:1.3.1.9 1.3.1.10]
CDS_24897_Unigene_40256	K10781 FATB	fatty acyl-ACP thioesterase B [EC:3.1.2.14 3.1.2.21]
CDS_17844_Unigene_29901	K03921 FAB2, SSI2, desA1	acyl-[acyl-carrier-protein] desaturase [EC:1.14.19.2 1.14.19.11 1.14.19.26]
CDS_17845_Unigene_29902	K03921 FAB2, SSI2, desA1	acyl-[acyl-carrier-protein] desaturase [EC:1.14.19.2 1.14.19.11 1.14.19.26]
CDS_19301_Unigene_31900	K03921 FAB2, SSI2, desA1	acyl-[acyl-carrier-protein] desaturase [EC:1.14.19.2 1.14.19.11 1.14.19.26]
CDS_19302_Unigene_31901	K03921 FAB2, SSI2, desA1	acyl-[acyl-carrier-protein] desaturase [EC:1.14.19.2 1.14.19.11 1.14.19.26]
CDS_4422_Unigene_8649	K03921 FAB2, SSI2, desA1	acyl-[acyl-carrier-protein] desaturase [EC:1.14.19.2 1.14.19.11 1.14.19.26]
CDS_6570_Unigene_12670	K07512 MECR, NRBF1	mitochondrial trans-2-enoyl-CoA reductase [EC:1.3.1.38]
CDS_15757_Unigene_26922	K01074 PPT	palmitoyl-protein thioesterase [EC:3.1.2.22]
CDS_15758_Unigene_26923	K01074 PPT	palmitoyl-protein thioesterase [EC:3.1.2.22]
CDS_15759_Unigene_26924	K01074 PPT	palmitoyl-protein thioesterase [EC:3.1.2.22]
CDS_19893_Unigene_32814	K01074 PPT	palmitoyl-protein thioesterase [EC:3.1.2.22]
CDS_2436_Unigene_5089	K00626 E2.3.1.9, atoB	acetyl-CoA C-acetyltransferase [EC:2.3.1.9]
CDS_32859_Unigene_51950	K00626 E2.3.1.9, atoB	acetyl-CoA C-acetyltransferase [EC:2.3.1.9]
CDS_2539_Unigene_5240	K07513 ACAA1	acetyl-CoA acyltransferase 1 [EC:2.3.1.16]
CDS_32352_Unigene_50942	K10527 MFP2	enoyl-CoA hydratase/3-hydroxyacyl-CoA dehydrogenase [EC:4.2.1.17 1.1.1.35 1.1.1.211]
CDS_2846_Unigene_5709	K10527 MFP2	enoyl-CoA hydratase/3-hydroxyacyl-CoA dehydrogenase [EC:4.2.1.17 1.1.1.35 1.1.1.211]
CDS_22295_Unigene_36366	K00232 E1.3.3.6, ACOX1, ACOX3	acyl-CoA oxidase [EC:1.3.3.6]
CDS_22296_Unigene_36367	K00232 E1.3.3.6, ACOX1, ACOX3	acyl-CoA oxidase [EC:1.3.3.6]
CDS_27803_Unigene_44469	K00232 E1.3.3.6, ACOX1, ACOX3	acyl-CoA oxidase [EC:1.3.3.6]
CDS_29422_Unigene_46791	K00232 E1.3.3.6, ACOX1, ACOX3	acyl-CoA oxidase [EC:1.3.3.6]
CDS_29424_Unigene_46792	K00232 E1.3.3.6, ACOX1, ACOX3	acyl-CoA oxidase [EC:1.3.3.6]
CDS_33102_Unigene_52618	K00232 E1.3.3.6, ACOX1, ACOX3	acyl-CoA oxidase [EC:1.3.3.6]
CDS_33911_Unigene_54334	K00249 ACADM, acd	acyl-CoA dehydrogenase [EC:1.3.8.7]
CDS_6220_Unigene_12161	K01897 ACSL, fadD	long-chain acyl-CoA synthetase [EC:6.2.1.3]
CDS_6223_Unigene_12162	K01897 ACSL, fadD	long-chain acyl-CoA synthetase [EC:6.2.1.3]
CDS_7533_Unigene_14179	K01897 ACSL, fadD	long-chain acyl-CoA synthetase [EC:6.2.1.3]
CDS_13405_Unigene_23409	K01897 ACSL, fadD	long-chain acyl-CoA synthetase [EC:6.2.1.3]
CDS_22773_Unigene_37095	K01897 ACSL, fadD	long-chain acyl-CoA synthetase [EC:6.2.1.3]
CDS_26711_Unigene_42847	K01897 ACSL, fadD	long-chain acyl-CoA synthetase [EC:6.2.1.3]
CDS_29375_Unigene_46717	K01897 ACSL, fadD	long-chain acyl-CoA synthetase [EC:6.2.1.3]
CDS_29376_Unigene_46718	K01897 ACSL, fadD	long-chain acyl-CoA synthetase [EC:6.2.1.3]
CDS_33198_Unigene_52743	K01897 ACSL, fadD	long-chain acyl-CoA synthetase [EC:6.2.1.3]
CDS_23576_Unigene_38291	K10251 HSD17B12, KAR, IFA38	17beta-estradiol 17-dehydrogenase / very-long-chain 3-oxoacyl-CoA reductase [EC:1.1.1.62 1.1.1.330]
CDS_10251_Unigene_18504	K10703 PHS1, PAS2	very-long-chain (3R)-3-hydroxyacyl-CoA dehydratase [EC:4.2.1.134]
CDS_983_Unigene_2095	K10258 TER, TSC13, CER10	very-long-chain enoyl-CoA reductase [EC:1.3.1.93]
CDS_16208_Unigene_27586	K10258 TER, TSC13, CER10	very-long-chain enoyl-CoA reductase [EC:1.3.1.93]
CDS_19945_Unigene_32904	K10256 FAD2	omega-6 fatty acid desaturase / acyl-lipid omega-6 desaturase (Delta-12 desaturase) [EC:1.14.19.6 1.14.19.22]
CDS_19946_Unigene_32905	K10256 FAD2	omega-6 fatty acid desaturase / acyl-lipid omega-6 desaturase (Delta-12 desaturase) [EC:1.14.19.6 1.14.19.22]
CDS_19947_Unigene_32906	K10256 FAD2	omega-6 fatty acid desaturase / acyl-lipid omega-6 desaturase (Delta-12 desaturase) [EC:1.14.19.6 1.14.19.22]
CDS_19948_Unigene_32907	K10256 FAD2	omega-6 fatty acid desaturase / acyl-lipid omega-6 desaturase (Delta-12 desaturase) [EC:1.14.19.6 1.14.19.22]
01230 Biosynthesis of amino acids [PATH:ko01230]
CDS_16598_Unigene_28122	K01803 TPI, tpiA	triosephosphate isomerase (TIM) [EC:5.3.1.1]
CDS_16599_Unigene_28123	K01803 TPI, tpiA	triosephosphate isomerase (TIM) [EC:5.3.1.1]
CDS_23844_Unigene_38646	K01803 TPI, tpiA	triosephosphate isomerase (TIM) [EC:5.3.1.1]
CDS_23845_Unigene_38647	K01803 TPI, tpiA	triosephosphate isomerase (TIM) [EC:5.3.1.1]
CDS_6731_Unigene_12933	K00134 GAPDH, gapA	glyceraldehyde 3-phosphate dehydrogenase [EC:1.2.1.12]
CDS_22813_Unigene_37164	K00134 GAPDH, gapA	glyceraldehyde 3-phosphate dehydrogenase [EC:1.2.1.12]
CDS_2863_Unigene_5743	K00134 GAPDH, gapA	glyceraldehyde 3-phosphate dehydrogenase [EC:1.2.1.12]
CDS_4562_Unigene_8902	K00134 GAPDH, gapA	glyceraldehyde 3-phosphate dehydrogenase [EC:1.2.1.12]
CDS_10307_Unigene_18580	K00927 PGK, pgk	phosphoglycerate kinase [EC:2.7.2.3]
CDS_10308_Unigene_18581	K00927 PGK, pgk	phosphoglycerate kinase [EC:2.7.2.3]
CDS_30158_Unigene_47904	K00927 PGK, pgk	phosphoglycerate kinase [EC:2.7.2.3]
CDS_32315_Unigene_50901	K00927 PGK, pgk	phosphoglycerate kinase [EC:2.7.2.3]
CDS_27499_Unigene_44021	K01834 PGAM, gpmA	2,3-bisphosphoglycerate-dependent phosphoglycerate mutase [EC:5.4.2.11]
CDS_3267_Unigene_6554	K01834 PGAM, gpmA	2,3-bisphosphoglycerate-dependent phosphoglycerate mutase [EC:5.4.2.11]
CDS_12145_Unigene_21558	K15633 gpmI	2,3-bisphosphoglycerate-independent phosphoglycerate mutase [EC:5.4.2.12]
CDS_12644_Unigene_22295	K15634 gpmB	probable phosphoglycerate mutase [EC:5.4.2.12]
CDS_32610_Unigene_51652	K15634 gpmB	probable phosphoglycerate mutase [EC:5.4.2.12]
CDS_1022_Unigene_2174	K01689 ENO, eno	enolase [EC:4.2.1.11]
CDS_26686_Unigene_42815	K01689 ENO, eno	enolase [EC:4.2.1.11]
CDS_26687_Unigene_42816	K01689 ENO, eno	enolase [EC:4.2.1.11]
CDS_32742_Unigene_51800	K01689 ENO, eno	enolase [EC:4.2.1.11]
CDS_5258_Unigene_10237	K00873 PK, pyk	pyruvate kinase [EC:2.7.1.40]
CDS_7035_Unigene_13466	K00873 PK, pyk	pyruvate kinase [EC:2.7.1.40]
CDS_7178_Unigene_13683	K00873 PK, pyk	pyruvate kinase [EC:2.7.1.40]
CDS_660_Unigene_1537	K00873 PK, pyk	pyruvate kinase [EC:2.7.1.40]
CDS_9783_Unigene_17726	K00873 PK, pyk	pyruvate kinase [EC:2.7.1.40]
CDS_21448_Unigene_35157	K00873 PK, pyk	pyruvate kinase [EC:2.7.1.40]
CDS_21449_Unigene_35158	K00873 PK, pyk	pyruvate kinase [EC:2.7.1.40]
CDS_23307_Unigene_37924	K00873 PK, pyk	pyruvate kinase [EC:2.7.1.40]
CDS_26662_Unigene_42781	K00873 PK, pyk	pyruvate kinase [EC:2.7.1.40]
CDS_26663_Unigene_42782	K00873 PK, pyk	pyruvate kinase [EC:2.7.1.40]
CDS_26665_Unigene_42783	K00873 PK, pyk	pyruvate kinase [EC:2.7.1.40]
CDS_26666_Unigene_42784	K00873 PK, pyk	pyruvate kinase [EC:2.7.1.40]
CDS_28484_Unigene_45453	K00873 PK, pyk	pyruvate kinase [EC:2.7.1.40]
CDS_28486_Unigene_45454	K00873 PK, pyk	pyruvate kinase [EC:2.7.1.40]
CDS_28487_Unigene_45455	K00873 PK, pyk	pyruvate kinase [EC:2.7.1.40]
CDS_28488_Unigene_45456	K00873 PK, pyk	pyruvate kinase [EC:2.7.1.40]
CDS_33557_Unigene_53525	K00873 PK, pyk	pyruvate kinase [EC:2.7.1.40]
CDS_34397_Unigene_55238	K00873 PK, pyk	pyruvate kinase [EC:2.7.1.40]
CDS_12371_Unigene_21925	K01623 ALDO	fructose-bisphosphate aldolase, class I [EC:4.1.2.13]
CDS_12372_Unigene_21926	K01623 ALDO	fructose-bisphosphate aldolase, class I [EC:4.1.2.13]
CDS_14957_Unigene_25740	K01623 ALDO	fructose-bisphosphate aldolase, class I [EC:4.1.2.13]
CDS_14959_Unigene_25741	K01623 ALDO	fructose-bisphosphate aldolase, class I [EC:4.1.2.13]
CDS_15315_Unigene_26309	K01623 ALDO	fructose-bisphosphate aldolase, class I [EC:4.1.2.13]
CDS_18278_Unigene_30481	K01623 ALDO	fructose-bisphosphate aldolase, class I [EC:4.1.2.13]
CDS_32655_Unigene_51699	K01623 ALDO	fructose-bisphosphate aldolase, class I [EC:4.1.2.13]
CDS_18425_Unigene_30648	K00850 pfkA, PFK	6-phosphofructokinase 1 [EC:2.7.1.11]
CDS_19899_Unigene_32834	K00850 pfkA, PFK	6-phosphofructokinase 1 [EC:2.7.1.11]
CDS_21921_Unigene_35834	K00850 pfkA, PFK	6-phosphofructokinase 1 [EC:2.7.1.11]
CDS_21924_Unigene_35836	K00850 pfkA, PFK	6-phosphofructokinase 1 [EC:2.7.1.11]
CDS_21925_Unigene_35837	K00850 pfkA, PFK	6-phosphofructokinase 1 [EC:2.7.1.11]
CDS_28423_Unigene_45350	K00850 pfkA, PFK	6-phosphofructokinase 1 [EC:2.7.1.11]
CDS_21771_Unigene_35648	K00615 E2.2.1.1, tktA, tktB	transketolase [EC:2.2.1.1]
CDS_30117_Unigene_47860	K00616 E2.2.1.2, talA, talB	transaldolase [EC:2.2.1.2]
CDS_30118_Unigene_47861	K00616 E2.2.1.2, talA, talB	transaldolase [EC:2.2.1.2]
CDS_30119_Unigene_47862	K00616 E2.2.1.2, talA, talB	transaldolase [EC:2.2.1.2]
CDS_30120_Unigene_47863	K00616 E2.2.1.2, talA, talB	transaldolase [EC:2.2.1.2]
CDS_33082_Unigene_52600	K00616 E2.2.1.2, talA, talB	transaldolase [EC:2.2.1.2]
CDS_8199_Unigene_15286	K01783 rpe, RPE	ribulose-phosphate 3-epimerase [EC:5.1.3.1]
CDS_19067_Unigene_31570	K01783 rpe, RPE	ribulose-phosphate 3-epimerase [EC:5.1.3.1]
CDS_19068_Unigene_31571	K01783 rpe, RPE	ribulose-phosphate 3-epimerase [EC:5.1.3.1]
CDS_19069_Unigene_31572	K01783 rpe, RPE	ribulose-phosphate 3-epimerase [EC:5.1.3.1]
CDS_19070_Unigene_31573	K01783 rpe, RPE	ribulose-phosphate 3-epimerase [EC:5.1.3.1]
CDS_9915_Unigene_17939	K01807 rpiA	ribose 5-phosphate isomerase A [EC:5.3.1.6]
CDS_16880_Unigene_28505	K01807 rpiA	ribose 5-phosphate isomerase A [EC:5.3.1.6]
CDS_25503_Unigene_41108	K01807 rpiA	ribose 5-phosphate isomerase A [EC:5.3.1.6]
CDS_25504_Unigene_41109	K01807 rpiA	ribose 5-phosphate isomerase A [EC:5.3.1.6]
CDS_13004_Unigene_22815	K00948 PRPS, prsA	ribose-phosphate pyrophosphokinase [EC:2.7.6.1]
CDS_24076_Unigene_39023	K00948 PRPS, prsA	ribose-phosphate pyrophosphokinase [EC:2.7.6.1]
CDS_17156_Unigene_28906	K01703 leuC	3-isopropylmalate/(R)-2-methylmalate dehydratase large subunit [EC:4.2.1.33 4.2.1.35]
CDS_22488_Unigene_36652	K01703 leuC	3-isopropylmalate/(R)-2-methylmalate dehydratase large subunit [EC:4.2.1.33 4.2.1.35]
CDS_4266_Unigene_8278	K00052 leuB	3-isopropylmalate dehydrogenase [EC:1.1.1.85]
CDS_22921_Unigene_37324	K01652 E2.2.1.6L, ilvB, ilvG, ilvI	acetolactate synthase I/II/III large subunit [EC:2.2.1.6]
CDS_6922_Unigene_13299	K01653 E2.2.1.6S, ilvH, ilvN	acetolactate synthase I/III small subunit [EC:2.2.1.6]
CDS_17452_Unigene_29291	K01653 E2.2.1.6S, ilvH, ilvN	acetolactate synthase I/III small subunit [EC:2.2.1.6]
CDS_14622_Unigene_25228	K00053 ilvC	ketol-acid reductoisomerase [EC:1.1.1.86]
CDS_3644_Unigene_7170	K01687 ilvD	dihydroxy-acid dehydratase [EC:4.2.1.9]
CDS_13498_Unigene_23567	K00826 E2.6.1.42, ilvE	branched-chain amino acid aminotransferase [EC:2.6.1.42]
CDS_14060_Unigene_24364	K00826 E2.6.1.42, ilvE	branched-chain amino acid aminotransferase [EC:2.6.1.42]
CDS_19095_Unigene_31613	K01649 leuA	2-isopropylmalate synthase [EC:2.3.3.13]
CDS_26123_Unigene_42017	K01754 E4.3.1.19, ilvA, tdcB	threonine dehydratase [EC:4.3.1.19]
CDS_26124_Unigene_42018	K01754 E4.3.1.19, ilvA, tdcB	threonine dehydratase [EC:4.3.1.19]
CDS_28854_Unigene_45986	K01754 E4.3.1.19, ilvA, tdcB	threonine dehydratase [EC:4.3.1.19]
CDS_17742_Unigene_29765	K00600 glyA, SHMT	glycine hydroxymethyltransferase [EC:2.1.2.1]
CDS_17743_Unigene_29766	K00600 glyA, SHMT	glycine hydroxymethyltransferase [EC:2.1.2.1]
CDS_21764_Unigene_35635	K00600 glyA, SHMT	glycine hydroxymethyltransferase [EC:2.1.2.1]
CDS_21765_Unigene_35636	K00600 glyA, SHMT	glycine hydroxymethyltransferase [EC:2.1.2.1]
CDS_30781_Unigene_48802	K00600 glyA, SHMT	glycine hydroxymethyltransferase [EC:2.1.2.1]
CDS_30782_Unigene_48803	K00600 glyA, SHMT	glycine hydroxymethyltransferase [EC:2.1.2.1]
CDS_33435_Unigene_53389	K00600 glyA, SHMT	glycine hydroxymethyltransferase [EC:2.1.2.1]
CDS_4992_Unigene_9685	K00600 glyA, SHMT	glycine hydroxymethyltransferase [EC:2.1.2.1]
CDS_17000_Unigene_28694	K01620 ltaE	threonine aldolase [EC:4.1.2.48]
CDS_25788_Unigene_41519	K00058 serA, PHGDH	D-3-phosphoglycerate dehydrogenase [EC:1.1.1.95]
CDS_2386_Unigene_5006	K00058 serA, PHGDH	D-3-phosphoglycerate dehydrogenase [EC:1.1.1.95]
CDS_1662_Unigene_3618	K00831 serC, PSAT1	phosphoserine aminotransferase [EC:2.6.1.52]
CDS_1663_Unigene_3619	K00831 serC, PSAT1	phosphoserine aminotransferase [EC:2.6.1.52]
CDS_14267_Unigene_24711	K01079 serB, PSPH	phosphoserine phosphatase [EC:3.1.3.3]
CDS_21741_Unigene_35604	K00640 cysE	serine O-acetyltransferase [EC:2.3.1.30]
CDS_2223_Unigene_4713	K00640 cysE	serine O-acetyltransferase [EC:2.3.1.30]
CDS_341_Unigene_747	K00640 cysE	serine O-acetyltransferase [EC:2.3.1.30]
CDS_6652_Unigene_12804	K01738 cysK	cysteine synthase A [EC:2.5.1.47]
CDS_16044_Unigene_27353	K01738 cysK	cysteine synthase A [EC:2.5.1.47]
CDS_16045_Unigene_27354	K01738 cysK	cysteine synthase A [EC:2.5.1.47]
CDS_33643_Unigene_53625	K01738 cysK	cysteine synthase A [EC:2.5.1.47]
CDS_27543_Unigene_44103	K13034 ATCYSC1	L-3-cyanoalanine synthase/ cysteine synthase [EC:2.5.1.47 4.4.1.9]
CDS_27544_Unigene_44104	K13034 ATCYSC1	L-3-cyanoalanine synthase/ cysteine synthase [EC:2.5.1.47 4.4.1.9]
CDS_26167_Unigene_42082	K00928 lysC	aspartate kinase [EC:2.7.2.4]
CDS_4539_Unigene_8870	K12524 thrA	bifunctional aspartokinase / homoserine dehydrogenase 1 [EC:2.7.2.4 1.1.1.3]
CDS_33124_Unigene_52642	K00133 asd	aspartate-semialdehyde dehydrogenase [EC:1.2.1.11]
CDS_34505_Unigene_55392	K00872 thrB1	homoserine kinase [EC:2.7.1.39]
CDS_6449_Unigene_12487	K01733 thrC	threonine synthase [EC:4.2.3.1]
CDS_13812_Unigene_24030	K00814 GPT, ALT	alanine transaminase [EC:2.6.1.2]
CDS_13813_Unigene_24031	K00814 GPT, ALT	alanine transaminase [EC:2.6.1.2]
CDS_18626_Unigene_30949	K14272 GGAT	glutamate--glyoxylate aminotransferase [EC:2.6.1.4 2.6.1.2 2.6.1.44]
CDS_18627_Unigene_30950	K14272 GGAT	glutamate--glyoxylate aminotransferase [EC:2.6.1.4 2.6.1.2 2.6.1.44]
CDS_6904_Unigene_13274	K14454 GOT1	aspartate aminotransferase, cytoplasmic [EC:2.6.1.1]
CDS_32738_Unigene_51790	K14454 GOT1	aspartate aminotransferase, cytoplasmic [EC:2.6.1.1]
CDS_25038_Unigene_40458	K14455 GOT2	aspartate aminotransferase, mitochondrial [EC:2.6.1.1]
CDS_23868_Unigene_38693	K00811 ASP5	aspartate aminotransferase, chloroplastic [EC:2.6.1.1]
CDS_23869_Unigene_38694	K00811 ASP5	aspartate aminotransferase, chloroplastic [EC:2.6.1.1]
CDS_12766_Unigene_22466	K01915 glnA, GLUL	glutamine synthetase [EC:6.3.1.2]
CDS_12767_Unigene_22467	K01915 glnA, GLUL	glutamine synthetase [EC:6.3.1.2]
CDS_14578_Unigene_25177	K01915 glnA, GLUL	glutamine synthetase [EC:6.3.1.2]
CDS_17914_Unigene_30022	K01915 glnA, GLUL	glutamine synthetase [EC:6.3.1.2]
CDS_17915_Unigene_30023	K01915 glnA, GLUL	glutamine synthetase [EC:6.3.1.2]
CDS_33447_Unigene_53400	K01915 glnA, GLUL	glutamine synthetase [EC:6.3.1.2]
CDS_15739_Unigene_26893	K00264 GLT1	glutamate synthase (NADPH/NADH) [EC:1.4.1.13 1.4.1.14]
CDS_18151_Unigene_30312	K01739 metB	cystathionine gamma-synthase [EC:2.5.1.48]
CDS_20848_Unigene_34256	K01760 metC	cystathionine beta-lyase [EC:4.4.1.8]
CDS_20849_Unigene_34257	K01760 metC	cystathionine beta-lyase [EC:4.4.1.8]
CDS_16335_Unigene_27756	K00549 metE	5-methyltetrahydropteroyltriglutamate--homocysteine methyltransferase [EC:2.1.1.14]
CDS_16337_Unigene_27757	K00549 metE	5-methyltetrahydropteroyltriglutamate--homocysteine methyltransferase [EC:2.1.1.14]
CDS_31536_Unigene_49818	K00549 metE	5-methyltetrahydropteroyltriglutamate--homocysteine methyltransferase [EC:2.1.1.14]
CDS_25168_Unigene_40661	K00789 metK	S-adenosylmethionine synthetase [EC:2.5.1.6]
CDS_25169_Unigene_40662	K00789 metK	S-adenosylmethionine synthetase [EC:2.5.1.6]
CDS_32307_Unigene_50892	K00789 metK	S-adenosylmethionine synthetase [EC:2.5.1.6]
CDS_32778_Unigene_51845	K00789 metK	S-adenosylmethionine synthetase [EC:2.5.1.6]
CDS_713_Unigene_1616	K01647 CS, gltA	citrate synthase [EC:2.3.3.1]
CDS_3728_Unigene_7293	K01647 CS, gltA	citrate synthase [EC:2.3.3.1]
CDS_4770_Unigene_9256	K01647 CS, gltA	citrate synthase [EC:2.3.3.1]
CDS_23595_Unigene_38321	K01681 ACO, acnA	aconitate hydratase [EC:4.2.1.3]
CDS_32342_Unigene_50930	K01681 ACO, acnA	aconitate hydratase [EC:4.2.1.3]
CDS_16142_Unigene_27482	K00031 IDH1, IDH2, icd	isocitrate dehydrogenase [EC:1.1.1.42]
CDS_2751_Unigene_5530	K00031 IDH1, IDH2, icd	isocitrate dehydrogenase [EC:1.1.1.42]
CDS_3316_Unigene_6646	K00031 IDH1, IDH2, icd	isocitrate dehydrogenase [EC:1.1.1.42]
CDS_8881_Unigene_16347	K00030 IDH3	isocitrate dehydrogenase (NAD+) [EC:1.1.1.41]
CDS_28303_Unigene_45184	K00030 IDH3	isocitrate dehydrogenase (NAD+) [EC:1.1.1.41]
CDS_28304_Unigene_45185	K00030 IDH3	isocitrate dehydrogenase (NAD+) [EC:1.1.1.41]
CDS_31339_Unigene_49534	K00030 IDH3	isocitrate dehydrogenase (NAD+) [EC:1.1.1.41]
CDS_31340_Unigene_49535	K00030 IDH3	isocitrate dehydrogenase (NAD+) [EC:1.1.1.41]
CDS_14199_Unigene_24593	K14085 ALDH7A1	aldehyde dehydrogenase family 7 member A1 [EC:1.2.1.31 1.2.1.8 1.2.1.3]
CDS_14993_Unigene_25796	K00620 argJ	glutamate N-acetyltransferase / amino-acid N-acetyltransferase [EC:2.3.1.35 2.3.1.1]
CDS_3150_Unigene_6331	K14682 argAB	amino-acid N-acetyltransferase [EC:2.3.1.1]
CDS_914_Unigene_2006	K00930 argB	acetylglutamate kinase [EC:2.7.2.8]
CDS_32235_Unigene_50815	K00145 argC	N-acetyl-gamma-glutamyl-phosphate reductase [EC:1.2.1.38]
CDS_11427_Unigene_20490	K00818 E2.6.1.11, argD	acetylornithine aminotransferase [EC:2.6.1.11]
CDS_11428_Unigene_20491	K00818 E2.6.1.11, argD	acetylornithine aminotransferase [EC:2.6.1.11]
CDS_11530_Unigene_20645	K01438 argE	acetylornithine deacetylase [EC:3.5.1.16]
CDS_1708_Unigene_3679	K14677 ACY1	aminoacylase [EC:3.5.1.14]
CDS_24484_Unigene_39655	K14677 ACY1	aminoacylase [EC:3.5.1.14]
CDS_24485_Unigene_39656	K14677 ACY1	aminoacylase [EC:3.5.1.14]
CDS_27674_Unigene_44276	K00611 OTC, argF, argI	ornithine carbamoyltransferase [EC:2.1.3.3]
CDS_27675_Unigene_44277	K00611 OTC, argF, argI	ornithine carbamoyltransferase [EC:2.1.3.3]
CDS_33266_Unigene_52835	K01940 argG, ASS1	argininosuccinate synthase [EC:6.3.4.5]
CDS_3430_Unigene_6831	K01940 argG, ASS1	argininosuccinate synthase [EC:6.3.4.5]
CDS_28874_Unigene_46006	K01755 argH, ASL	argininosuccinate lyase [EC:4.3.2.1]
CDS_28875_Unigene_46007	K01755 argH, ASL	argininosuccinate lyase [EC:4.3.2.1]
CDS_9488_Unigene_17268	K01476 E3.5.3.1, rocF, arg	arginase [EC:3.5.3.1]
CDS_9489_Unigene_17269	K01476 E3.5.3.1, rocF, arg	arginase [EC:3.5.3.1]
CDS_28111_Unigene_44919	K12657 ALDH18A1, P5CS	delta-1-pyrroline-5-carboxylate synthetase [EC:2.7.2.11 1.2.1.41]
CDS_12547_Unigene_22152	K00286 proC	pyrroline-5-carboxylate reductase [EC:1.5.1.2]
CDS_12548_Unigene_22153	K00286 proC	pyrroline-5-carboxylate reductase [EC:1.5.1.2]
CDS_3172_Unigene_6379	K01714 dapA	4-hydroxy-tetrahydrodipicolinate synthase [EC:4.3.3.7]
CDS_4771_Unigene_9257	K01714 dapA	4-hydroxy-tetrahydrodipicolinate synthase [EC:4.3.3.7]
CDS_32365_Unigene_50956	K00215 dapB	4-hydroxy-tetrahydrodipicolinate reductase [EC:1.17.1.8]
CDS_2092_Unigene_4478	K01778 dapF	diaminopimelate epimerase [EC:5.1.1.7]
CDS_33129_Unigene_52649	K01586 lysA	diaminopimelate decarboxylase [EC:4.1.1.20]
CDS_32788_Unigene_51857	K10206 E2.6.1.83	LL-diaminopimelate aminotransferase [EC:2.6.1.83]
CDS_28072_Unigene_44862	K00765 hisG	ATP phosphoribosyltransferase [EC:2.4.2.17]
CDS_18472_Unigene_30720	K11755 hisIE	phosphoribosyl-ATP pyrophosphohydrolase / phosphoribosyl-AMP cyclohydrolase [EC:3.6.1.31 3.5.4.19]
CDS_13489_Unigene_23553	K01814 hisA	phosphoribosylformimino-5-aminoimidazole carboxamide ribotide isomerase [EC:5.3.1.16]
CDS_1368_Unigene_3130	K01663 HIS7	glutamine amidotransferase / cyclase [EC:2.4.2.- 4.1.3.-]
CDS_17295_Unigene_29098	K01693 hisB	imidazoleglycerol-phosphate dehydratase [EC:4.2.1.19]
CDS_17296_Unigene_29099	K01693 hisB	imidazoleglycerol-phosphate dehydratase [EC:4.2.1.19]
CDS_30745_Unigene_48729	K00817 hisC	histidinol-phosphate aminotransferase [EC:2.6.1.9]
CDS_10884_Unigene_19517	K18649 IMPL2	inositol-phosphate phosphatase / L-galactose 1-phosphate phosphatase / histidinol-phosphatase [EC:3.1.3.25 3.1.3.93 3.1.3.15]
CDS_31664_Unigene_50010	K00013 hisD	histidinol dehydrogenase [EC:1.1.1.23]
CDS_31665_Unigene_50011	K00013 hisD	histidinol dehydrogenase [EC:1.1.1.23]
CDS_27024_Unigene_43312	K01626 E2.5.1.54, aroF, aroG, aroH	3-deoxy-7-phosphoheptulonate synthase [EC:2.5.1.54]
CDS_32473_Unigene_51108	K01626 E2.5.1.54, aroF, aroG, aroH	3-deoxy-7-phosphoheptulonate synthase [EC:2.5.1.54]
CDS_34425_Unigene_55280	K01735 aroB	3-dehydroquinate synthase [EC:4.2.3.4]
CDS_5699_Unigene_11238	K13832 aroDE, DHQ-SDH	3-dehydroquinate dehydratase / shikimate dehydrogenase [EC:4.2.1.10 1.1.1.25]
CDS_34001_Unigene_54448	K13832 aroDE, DHQ-SDH	3-dehydroquinate dehydratase / shikimate dehydrogenase [EC:4.2.1.10 1.1.1.25]
CDS_336_Unigene_737	K13832 aroDE, DHQ-SDH	3-dehydroquinate dehydratase / shikimate dehydrogenase [EC:4.2.1.10 1.1.1.25]
CDS_5731_Unigene_11304	K00891 E2.7.1.71, aroK, aroL	shikimate kinase [EC:2.7.1.71]
CDS_34586_Unigene_55561	K00891 E2.7.1.71, aroK, aroL	shikimate kinase [EC:2.7.1.71]
CDS_24406_Unigene_39543	K00800 aroA	3-phosphoshikimate 1-carboxyvinyltransferase [EC:2.5.1.19]
CDS_24407_Unigene_39544	K00800 aroA	3-phosphoshikimate 1-carboxyvinyltransferase [EC:2.5.1.19]
CDS_27813_Unigene_44490	K01736 aroC	chorismate synthase [EC:4.2.3.5]
CDS_27815_Unigene_44491	K01736 aroC	chorismate synthase [EC:4.2.3.5]
CDS_17890_Unigene_29977	K01657 trpE	anthranilate synthase component I [EC:4.1.3.27]
CDS_29438_Unigene_46808	K01657 trpE	anthranilate synthase component I [EC:4.1.3.27]
CDS_29439_Unigene_46809	K01657 trpE	anthranilate synthase component I [EC:4.1.3.27]
CDS_29441_Unigene_46810	K01657 trpE	anthranilate synthase component I [EC:4.1.3.27]
CDS_32759_Unigene_51821	K01658 trpG	anthranilate synthase component II [EC:4.1.3.27]
[truncated: 9,889 more rows]

## Sheet: DROUGHT
Pathway	KO_ID	Enzyme_Name_Number
[truncated: 8,321 more rows]

[truncated: 1 more sheets: SALT]
