# Supplementary material for: Ocimum metabolomics in response to abiotic stresses: Cold, flood, drought and salinity
Source: PLoS One. 2019 Feb 6;14(2):e0210903. doi: 10.1371/journal.pone.0210903 (PMC6364901; doi:10.1371/journal.pone.0210903)
Supplement: S7 Dataset — (XLSX) [file pone.0210903.s007.xlsx]

## Sheet: CONTROL
GO term	Ontology	Description	Number in input list	Number in BG/Ref	p-value	FDR
GO:0008152	P	metabolic process	3025	10614	3.1e-269	9.7e-267
GO:0009987	P	cellular process	2596	11684	6e-89	9.3e-87
GO:0051234	P	establishment of localization	633	1851	4.1e-62	4.2e-60
GO:0006810	P	transport	631	1846	7.5e-62	5.8e-60
GO:0044237	P	cellular metabolic process	1950	8722	4.1e-61	2.6e-59
GO:0044238	P	primary metabolic process	1986	8995	5.8e-59	3e-57
GO:0051179	P	localization	634	1922	1.2e-57	5.2e-56
GO:0006464	P	protein modification process	485	1474	1.4e-43	5.4e-42
GO:0043412	P	macromolecule modification	515	1636	6e-42	2.1e-40
GO:0005975	P	carbohydrate metabolic process	298	866	1.5e-29	4.8e-28
GO:0043170	P	macromolecule metabolic process	1411	7127	1.9e-20	5.4e-19
GO:0019538	P	protein metabolic process	866	4009	4e-20	1e-18
GO:0006629	P	lipid metabolic process	246	841	3.7e-17	8.7e-16
GO:0044260	P	cellular macromolecule metabolic process	1249	6447	2.9e-15	6.5e-14
GO:0009058	P	biosynthetic process	1008	5118	1.1e-13	2.2e-12
GO:0044267	P	cellular protein metabolic process	722	3487	2.2e-13	4.3e-12
GO:0044249	P	cellular biosynthetic process	944	4925	1.5e-10	2.7e-09
GO:0006807	P	nitrogen compound metabolic process	703	3826	8.4e-06	0.00014
GO:0006519	P	cellular amino acid and derivative metabolic process	157	682	8.5e-06	0.00014
GO:0009875	P	pollen-pistil interaction	20	39	4.9e-05	0.00076
GO:0006091	P	generation of precursor metabolites and energy	75	285	6.2e-05	0.00092
GO:0019725	P	cellular homeostasis	46	174	0.0014	0.019
GO:0042592	P	homeostatic process	54	216	0.0016	0.022
GO:0006139	P	nucleobase, nucleoside, nucleotide and nucleic acid metabolic process	563	3198	0.002	0.026
GO:0015979	P	photosynthesis	42	162	0.0029	0.036
GO:0003824	F	catalytic activity	3078	9638	0	0
GO:0000166	F	nucleotide binding	1051	2267	5.3e-179	3.2e-177
GO:0005488	F	binding	2806	11258	6.3e-160	2.5e-158
GO:0016740	F	transferase activity	1068	3321	2.2e-95	6.6e-94
GO:0016772	F	transferase activity, transferring phosphorus-containing groups	536	1887	9.5e-34	2.3e-32
GO:0016301	F	kinase activity	480	1641	1.2e-32	2.3e-31
GO:0016787	F	hydrolase activity	808	3468	1.8e-26	3.1e-25
GO:0016817	F	hydrolase activity, acting on acid anhydrides	249	839	5.5e-18	8.3e-17
GO:0017111	F	nucleoside-triphosphatase activity	232	792	2.6e-16	3.4e-15
GO:0016818	F	hydrolase activity, acting on acid anhydrides, in phosphorus-containing anhydrides	241	837	3.5e-16	3.8e-15
GO:0016462	F	pyrophosphatase activity	240	832	3.3e-16	3.8e-15
GO:0005215	F	transporter activity	363	1477	8.6e-15	8.6e-14
GO:0005198	F	structural molecule activity	164	659	1e-07	9.5e-07
GO:0003774	F	motor activity	31	101	0.0012	0.01
GO:0016020	C	membrane	1927	4068	0	0
GO:0005623	C	cell	2896	15217	3.6e-40	3.5e-38
GO:0044464	C	cell part	2855	15217	1.3e-34	8.3e-33
GO:0043232	C	intracellular non-membrane-bounded organelle	254	1040	1.7e-10	6.5e-09
GO:0043228	C	non-membrane-bounded organelle	254	1040	1.7e-10	6.5e-09
GO:0032991	C	macromolecular complex	464	2180	3e-10	9.8e-09
GO:0005856	C	cytoskeleton	68	192	3.1e-08	8.6e-07
GO:0005840	C	ribosome	122	524	5.3e-05	0.0013
GO:0030529	C	ribonucleoprotein complex	153	703	0.00012	0.0025
GO:0005794	C	Golgi apparatus	68	293	0.0023	0.044

## Sheet: COLD
GO term	Ontology	Description	Number in input list	Number in BG/Ref	p-value	FDR
GO:0008152	P	metabolic process	2594	10614	2.8e-239	7.9e-237
GO:0009987	P	cellular process	2264	11684	1.8e-88	2.5e-86
GO:0044237	P	cellular metabolic process	1702	8722	7e-61	6.6e-59
GO:0044238	P	primary metabolic process	1677	8995	3.8e-48	2.7e-46
GO:0051234	P	establishment of localization	504	1851	1.1e-43	6.2e-42
GO:0006810	P	transport	501	1846	4.3e-43	2e-41
GO:0051179	P	localization	507	1922	7.9e-41	3.2e-39
GO:0006464	P	protein modification process	418	1474	1.7e-39	5.8e-38
GO:0043412	P	macromolecule modification	441	1636	2.8e-37	8.8e-36
GO:0019538	P	protein metabolic process	753	4009	8.6e-20	2.4e-18
GO:0005975	P	carbohydrate metabolic process	232	866	1.1e-19	2.9e-18
GO:0043170	P	macromolecule metabolic process	1211	7127	8.8e-19	2.1e-17
GO:0044260	P	cellular macromolecule metabolic process	1076	6447	1.5e-14	3.3e-13
GO:0044267	P	cellular protein metabolic process	632	3487	6.8e-14	1.4e-12
GO:0006629	P	lipid metabolic process	203	841	1.5e-13	2.9e-12
GO:0006091	P	generation of precursor metabolites and energy	77	285	1.3e-07	2.3e-06
GO:0006519	P	cellular amino acid and derivative metabolic process	141	682	2.1e-06	3.4e-05
GO:0009058	P	biosynthetic process	791	5118	8.5e-06	0.00013
GO:0006807	P	nitrogen compound metabolic process	606	3826	1.1e-05	0.00016
GO:0044249	P	cellular biosynthetic process	757	4925	2.6e-05	0.00036
GO:0009856	P	pollination	40	145	8.4e-05	0.0011
GO:0019725	P	cellular homeostasis	45	174	0.00011	0.0014
GO:0042592	P	homeostatic process	49	216	0.00078	0.0095
GO:0006139	P	nucleobase, nucleoside, nucleotide and nucleic acid metabolic process	484	3198	0.0024	0.028
GO:0003824	F	catalytic activity	2613	9638	0	6.8e-307
GO:0000166	F	nucleotide binding	968	2267	3e-189	1.7e-187
GO:0005488	F	binding	2407	11258	6.4e-143	2.5e-141
GO:0016740	F	transferase activity	939	3321	3.5e-92	1e-90
GO:0016772	F	transferase activity, transferring phosphorus-containing groups	509	1887	3.4e-43	7.9e-42
GO:0016301	F	kinase activity	448	1641	5.5e-39	1.1e-37
GO:0016787	F	hydrolase activity	677	3468	4e-21	6.6e-20
GO:0016817	F	hydrolase activity, acting on acid anhydrides	209	839	4.7e-15	6.8e-14
GO:0017111	F	nucleoside-triphosphatase activity	195	792	9.9e-14	1.3e-12
GO:0016818	F	hydrolase activity, acting on acid anhydrides, in phosphorus-containing anhydrides	202	837	1.8e-13	2e-12
GO:0016462	F	pyrophosphatase activity	199	832	5.4e-13	5.7e-12
GO:0005198	F	structural molecule activity	152	659	2.5e-09	2.4e-08
GO:0005215	F	transporter activity	283	1477	1.2e-08	1.1e-07
GO:0004518	F	nuclease activity	55	224	7e-05	0.00058
GO:0016020	C	membrane	1609	4068	8.5e-307	1.6e-304
GO:0005623	C	cell	2425	15217	1.1e-28	1.1e-26
GO:0044464	C	cell part	2384	15217	1.2e-23	7.6e-22
GO:0032991	C	macromolecular complex	388	2180	4.3e-08	2e-06
GO:0043232	C	intracellular non-membrane-bounded organelle	198	1040	2.7e-06	8.5e-05
GO:0043228	C	non-membrane-bounded organelle	198	1040	2.7e-06	8.5e-05
GO:0005840	C	ribosome	108	524	3.4e-05	0.0009
GO:0030529	C	ribonucleoprotein complex	134	703	0.0001	0.0023

## Sheet: FLOOD
GO term	Ontology	Description	Number in input list	Number in BG/Ref	p-value	FDR
GO:0006139	P	nucleobase, nucleoside, nucleotide and nucleic acid metabolic process	350	3198	0.0027	0.03
GO:0006807	P	nitrogen compound metabolic process	421	3826	0.00069	0.0082
GO:0032991	C	macromolecular complex	258	2180	0.00022	0.0041
GO:0005840	C	ribosome	78	524	0.00017	0.0036
GO:0030529	C	ribonucleoprotein complex	100	703	0.00011	0.0026
GO:0005856	C	cytoskeleton	39	192	3.5e-05	0.00097
GO:0000166	F	nucleotide binding	281	2267	6.1e-06	0.00013
GO:0043232	C	intracellular non-membrane-bounded organelle	148	1040	2.8e-06	9.2e-05
GO:0043228	C	non-membrane-bounded organelle	148	1040	2.8e-06	9.2e-05
GO:0005975	P	carbohydrate metabolic process	134	866	1.6e-07	2.1e-06
GO:0044249	P	cellular biosynthetic process	574	4925	1.4e-07	1.8e-06
GO:0009058	P	biosynthetic process	604	5118	1.1e-08	1.6e-07
GO:0044267	P	cellular protein metabolic process	453	3487	2.3e-11	3.5e-10
GO:0006629	P	lipid metabolic process	152	841	1.7e-12	2.8e-11
GO:0016772	F	transferase activity, transferring phosphorus-containing groups	286	1887	1.2e-13	3.1e-12
GO:0044260	P	cellular macromolecule metabolic process	787	6447	4.2e-14	7.5e-13
GO:0019538	P	protein metabolic process	533	4009	6.9e-15	1.3e-13
GO:0043170	P	macromolecule metabolic process	874	7127	2.7e-16	5.9e-15
GO:0016301	F	kinase activity	275	1641	8.2e-18	2.9e-16
GO:0044464	C	cell part	1741	15217	1.7e-24	9.3e-23
GO:0043412	P	macromolecule modification	302	1636	5.3e-25	1.2e-23
GO:0006464	P	protein modification process	282	1474	2.1e-25	5.6e-24
GO:0005623	C	cell	1767	15217	2.2e-28	1.9e-26
GO:0051179	P	localization	354	1922	4e-29	1.2e-27
GO:0051234	P	establishment of localization	347	1851	9e-30	3.2e-28
GO:0006810	P	transport	347	1846	5.8e-30	2.5e-28
GO:0016740	F	transferase activity	544	3321	4.4e-33	2.3e-31
GO:0044238	P	primary metabolic process	1181	8995	2.1e-34	1.1e-32
GO:0044237	P	cellular metabolic process	1175	8722	9.4e-39	6.7e-37
GO:0009987	P	cellular process	1554	11684	1.1e-53	1.2e-51
GO:0003824	F	catalytic activity	1479	9638	4.1e-89	4.3e-87
GO:0008152	P	metabolic process	1776	10614	2.3e-152	4.8e-150
GO:0016020	C	membrane	1058	4068	4.1e-187	6.8e-185

## Sheet: DROUGHT
GO term	Ontology	Description	Number in input list	Number in BG/Ref	p-value	FDR
GO:0008152	P	metabolic process	2834	10614	2.6e-259	7.5e-257
GO:0009987	P	cellular process	2504	11684	2.8e-103	4.1e-101
GO:0044238	P	primary metabolic process	1961	8995	5.2e-78	5.1e-76
GO:0044237	P	cellular metabolic process	1907	8722	4.9e-76	3.6e-74
GO:0051234	P	establishment of localization	566	1851	1.6e-51	9.5e-50
GO:0006464	P	protein modification process	485	1474	3.7e-51	1.8e-49
GO:0006810	P	transport	563	1846	6.1e-51	2.5e-49
GO:0051179	P	localization	570	1922	1.8e-48	6.6e-47
GO:0043412	P	macromolecule modification	507	1636	2.3e-47	7.6e-46
GO:0019538	P	protein metabolic process	903	4009	3.9e-35	1.2e-33
GO:0043170	P	macromolecule metabolic process	1402	7127	4.9e-31	1.3e-29
GO:0005975	P	carbohydrate metabolic process	267	866	7.5e-25	1.8e-23
GO:0044267	P	cellular protein metabolic process	752	3487	2.6e-24	5.8e-23
GO:0044260	P	cellular macromolecule metabolic process	1239	6447	1.7e-23	3.6e-22
GO:0006629	P	lipid metabolic process	236	841	6.2e-18	1.2e-16
GO:0009058	P	biosynthetic process	977	5118	2.2e-17	3.9e-16
GO:0044249	P	cellular biosynthetic process	935	4925	4.6e-16	7.8e-15
GO:0006519	P	cellular amino acid and derivative metabolic process	160	682	6.6e-08	1.1e-06
GO:0009875	P	pollen-pistil interaction	24	39	2.7e-07	4.1e-06
GO:0006807	P	nitrogen compound metabolic process	675	3826	3.5e-07	5.2e-06
GO:0006091	P	generation of precursor metabolites and energy	80	285	4.9e-07	6.8e-06
GO:0006139	P	nucleobase, nucleoside, nucleotide and nucleic acid metabolic process	548	3198	7.4e-05	0.00098
GO:0015979	P	photosynthesis	43	162	0.00052	0.0066
GO:0003824	F	catalytic activity	2833	9638	0	0
GO:0000166	F	nucleotide binding	1027	2267	5.1e-190	3e-188
GO:0005488	F	binding	2599	11258	4e-146	1.6e-144
GO:0016740	F	transferase activity	973	3321	2.3e-83	7e-82
GO:0016301	F	kinase activity	453	1641	2.6e-32	6.3e-31
GO:0016772	F	transferase activity, transferring phosphorus-containing groups	500	1887	4.9e-32	9.9e-31
GO:0016787	F	hydrolase activity	785	3468	8.1e-31	1.4e-29
GO:0016817	F	hydrolase activity, acting on acid anhydrides	242	839	1.4e-19	2.1e-18
GO:0017111	F	nucleoside-triphosphatase activity	230	792	5.9e-19	7.9e-18
GO:0016818	F	hydrolase activity, acting on acid anhydrides, in phosphorus-containing anhydrides	236	837	3.9e-18	4.2e-17
GO:0016462	F	pyrophosphatase activity	235	832	3.8e-18	4.2e-17
GO:0005215	F	transporter activity	353	1477	8e-17	8e-16
GO:0005198	F	structural molecule activity	183	659	7.3e-14	6.7e-13
GO:0003774	F	motor activity	31	101	0.00041	0.0035
GO:0016020	C	membrane	1777	4068	0	0
GO:0005623	C	cell	2714	15217	3.9e-40	3.6e-38
GO:0044464	C	cell part	2677	15217	6.6e-35	4e-33
GO:0032991	C	macromolecular complex	466	2180	1.4e-14	6.2e-13
GO:0043232	C	intracellular non-membrane-bounded organelle	245	1040	1.6e-11	5e-10
GO:0043228	C	non-membrane-bounded organelle	245	1040	1.6e-11	5e-10
GO:0005840	C	ribosome	145	524	3.4e-11	8.9e-10
GO:0030529	C	ribonucleoprotein complex	171	703	2.8e-09	6.3e-08
GO:0005856	C	cytoskeleton	51	192	0.00017	0.0033

## Sheet: SALT
GO term	Ontology	Description	Number in input list	Number in BG/Ref	p-value	FDR
GO:0008152	P	metabolic process	2295	10614	6.6e-210	2e-207
GO:0009987	P	cellular process	2008	11684	8.5e-78	1.3e-75
GO:0044237	P	cellular metabolic process	1519	8722	1.3e-55	1.3e-53
GO:0044238	P	primary metabolic process	1545	8995	1.8e-53	1.3e-51
GO:0006810	P	transport	476	1846	4.2e-48	2.1e-46
GO:0051234	P	establishment of localization	477	1851	3.8e-48	2.1e-46
GO:0051179	P	localization	480	1922	2.5e-45	1.1e-43
GO:0006464	P	protein modification process	390	1474	2.3e-41	8.4e-40
GO:0043412	P	macromolecule modification	412	1636	1.7e-39	5.8e-38
GO:0019538	P	protein metabolic process	713	4009	4.2e-25	1.2e-23
GO:0005975	P	carbohydrate metabolic process	225	866	3e-23	8.1e-22
GO:0043170	P	macromolecule metabolic process	1117	7127	4e-22	9.8e-21
GO:0044267	P	cellular protein metabolic process	593	3487	4e-17	9.1e-16
GO:0044260	P	cellular macromolecule metabolic process	981	6447	6.7e-16	1.4e-14
GO:0006629	P	lipid metabolic process	171	841	3.6e-10	7.1e-09
GO:0009058	P	biosynthetic process	747	5118	5.1e-09	9.5e-08
GO:0044249	P	cellular biosynthetic process	716	4925	2e-08	3.6e-07
GO:0006519	P	cellular amino acid and derivative metabolic process	133	682	2.4e-07	4e-06
GO:0006091	P	generation of precursor metabolites and energy	63	285	1.5e-05	0.00023
GO:0006807	P	nitrogen compound metabolic process	535	3826	7e-05	0.001
GO:0015979	P	photosynthesis	38	162	0.00025	0.0035
GO:0042592	P	homeostatic process	45	216	0.00067	0.0091
GO:0019725	P	cellular homeostasis	38	174	0.0008	0.01
GO:0009875	P	pollen-pistil interaction	13	39	0.0024	0.03
GO:0003824	F	catalytic activity	2268	9638	3.5e-253	4.2e-251
GO:0000166	F	nucleotide binding	798	2267	5.1e-142	3.1e-140
GO:0005488	F	binding	2055	11258	1.6e-103	6.2e-102
GO:0016740	F	transferase activity	764	3321	2.9e-61	8.8e-60
GO:0016787	F	hydrolase activity	613	3468	6.4e-21	1.5e-19
GO:0016772	F	transferase activity, transferring phosphorus-containing groups	365	1887	1.9e-17	3.8e-16
GO:0016301	F	kinase activity	321	1641	5.2e-16	8.9e-15
GO:0005215	F	transporter activity	278	1477	2.3e-12	3.4e-11
GO:0016817	F	hydrolase activity, acting on acid anhydrides	177	839	1.4e-11	1.9e-10
GO:0016462	F	pyrophosphatase activity	170	832	2.9e-10	3.5e-09
GO:0016818	F	hydrolase activity, acting on acid anhydrides, in phosphorus-containing anhydrides	170	837	4.3e-10	4.3e-09
GO:0017111	F	nucleoside-triphosphatase activity	163	792	4.3e-10	4.3e-09
GO:0005198	F	structural molecule activity	134	659	2.8e-08	2.6e-07
GO:0016020	C	membrane	1468	4068	1.5e-295	2.8e-293
GO:0005623	C	cell	2243	15217	6.9e-38	6.5e-36
GO:0044464	C	cell part	2211	15217	5.6e-33	3.5e-31
GO:0032991	C	macromolecular complex	403	2180	2e-16	9.5e-15
GO:0043232	C	intracellular non-membrane-bounded organelle	196	1040	3.9e-09	1.2e-07
GO:0043228	C	non-membrane-bounded organelle	196	1040	3.9e-09	1.2e-07
GO:0030529	C	ribonucleoprotein complex	134	703	6.5e-07	1.7e-05
GO:0005840	C	ribosome	103	524	3.9e-06	9.1e-05
GO:0005856	C	cytoskeleton	42	192	0.00043	0.0089
