# Supplementary material for: Ocimum metabolomics in response to abiotic stresses: Cold, flood, drought and salinity
Source: PLoS One. 2019 Feb 6;14(2):e0210903. doi: 10.1371/journal.pone.0210903 (PMC6364901; doi:10.1371/journal.pone.0210903)
Supplement: S6 Table — (XLSX) [file pone.0210903.s013.xlsx]

## Sheet: HEATMAP ANNOTATIONS
S6 Table. Annotations of the transcripts used in Heatmap generation
S.No.	COLD Transcripts	Sequence_Description	DROUGHT Transcripts	Sequence_Description	FLOOD Transcripts	Sequence_Description	SALT Transcripts	Sequence_Description	Regulation
1	XP_012852995	NRT1 PTR FAMILY -like	XP_011070424	PREDICTED: uncharacterized protein LOC105156082	XP_011071684	PHYTOCHROME KINASE SUBSTRATE 3-like	XP_011070424	PREDICTED: uncharacterized protein LOC105156082	Up
2	XP_011091509	phosphatase 2C 37-like	XP_011099029	receptor kinase FERONIA	AGZ90153	elongation factor 1- partial	XP_011085713	cyclic nucleotide-gated ion channel 2-like	Up
3	AGZ90153	elongation factor 1- partial	XP_011070630	auxin efflux carrier component 7-like	AJD25200	cytochrome P450 CYP82D70	XP_011093699	serine acetyltransferase 5-like	Up
4	XP_011078940	probable mitochondrial chaperone BCS1-B isoform X1	XP_011071684	PHYTOCHROME KINASE SUBSTRATE 3-like	EYU27838	hypothetical protein MIMGU_mgv1a002249mg	XP_011089617	serine carboxypeptidase 1	Up
5	XP_011079130	UDP-glycosyltransferase 74E1-like	XP_012833351	ATP synthase subunit mitochondrial	EYU46421	hypothetical protein MIMGU_mgv1a001868mg	XP_011081443	cellulose synthase G3	Up
6	XP_012841353	vacuolar amino acid transporter 1	XP_011083298	polyphenol oxidase chloroplastic-like	XP_011100245	26S proteasome non-ATPase regulatory subunit 2 homolog A-like	XP_011100245	26S proteasome non-ATPase regulatory subunit 2 homolog A-like	Up
7	XP_012836921	scopoletin glucosyltransferase-like	XP_011093699	serine acetyltransferase 5-like	XP_011075655	auxin efflux carrier component 7-like	XP_011087232	thioredoxin-like 1- chloroplastic	Up
8	XP_011096202	F-box At1g61340-like	XP_011075655	auxin efflux carrier component 7-like	XP_003593234	2-oxoglutarate malate translocator	XP_003593234	2-oxoglutarate malate translocator	Up
9	XP_012833351	ATP synthase subunit mitochondrial	XP_011094724	probable LRR receptor-like serine threonine- kinase At1g67720	XP_012833351	ATP synthase subunit mitochondrial	XP_012852995	NRT1 PTR FAMILY -like	Up
10	XP_011100442	PREDICTED: uncharacterized protein LOC105178631	XP_011075207	neutral alpha-glucosidase C	XP_011086346	phosphoglycerate chloroplastic	XP_011087488	nicotianamine synthase-like	Up
11	XP_012840877	probable inactive receptor kinase RLK902	XP_011077159	aspartic ase 2 isoform X2	XP_011070630	auxin efflux carrier component 7-like	XP_011095833	PREDICTED: metacaspase-4	Up
12	XP_011096860	vacuolar-sorting receptor 6	XP_011069870	EIN3-binding F-box 1	XP_011081443	cellulose synthase G3	XP_011084078	pyrophosphate-energized vacuolar membrane proton pump-like	Up
13	XP_011098453	ATP-dependent RNA helicase DB10	XP_011071763	lipase-like PAD4	XP_011070424	PREDICTED: uncharacterized protein LOC105156082	XP_011077159	aspartic ase 2 isoform X2	Up
14	XP_011098942	GEM 5	XP_012840450	F-box PP2-B10-like	XP_009626262	glyoxylate hydroxypyruvate reductase HPR3-like	XP_012841353	vacuolar amino acid transporter 1	Up
15	XP_012851188	PREDICTED: uncharacterized protein LOC105970915	XP_011089617	serine carboxypeptidase 1	XP_011080481	ABC transporter G family member 35-like	XP_011070484	zinc finger CCCH domain-containing 17 isoform X2	Up
16	XP_006363442	ethylene-responsive transcription factor ABR1-like	XP_011081428	pre-mRNA-processing-splicing factor 8	XP_011093699	serine acetyltransferase 5-like	XP_011095521	ABC transporter C family member 3-like	Up
17	XP_011089458	probable phosphatase 2C 4	XP_011099030	receptor kinase FERONIA	XP_011079922	BEACH domain-containing lvsA isoform X1	XP_011092433	PREDICTED: BRCA1-associated protein	Up
18	XP_011082711	anthocyanidin 3-O-glucoside 2 -O-xylosyltransferase-like isoform X1	XP_012834310	PREDICTED: uncharacterized protein LOC105955154	XP_011100202	phosphoenolpyruvate carboxylase 1-like	XP_011079781	sugar transporter ERD6-like 7	Up
19	XP_011100245	26S proteasome non-ATPase regulatory subunit 2 homolog A-like	XP_011079922	BEACH domain-containing lvsA isoform X1	XP_011080360	phospholipase A1- chloroplastic	XP_011083369	PREDICTED: protein LYK5	Up
20	XP_011084487	RNA polymerase sigma factor chloroplastic mitochondrial-like	XP_012836991	PREDICTED: uncharacterized protein LOC105957599	AAR09603	O-methyltransferase	XP_011071763	lipase-like PAD4	Up
21	XP_012835311	L-ascorbate oxidase homolog	XP_011100202	phosphoenolpyruvate carboxylase 1-like	XP_011100028	PREDICTED: putative uncharacterized protein At4g01020, chloroplastic	XP_011091914	vinorine synthase-like	Up
22	XP_011070903	cytosolic sulfotransferase 12-like	XP_011091914	vinorine synthase-like	XP_011083369	PREDICTED: protein LYK5	XP_011080889	MAR-binding filament 1-1	Up
23	XP_011085713	cyclic nucleotide-gated ion channel 2-like	XP_011096446	auxin response factor 3	XP_012847135	NUCLEAR FUSION DEFECTIVE 4-like	XP_012834310	PREDICTED: uncharacterized protein LOC105955154	Up
24	XP_012827408	cannabidiolic acid synthase-like	XP_011094568	UDP-glycosyltransferase 73D1	XP_007042945	HXXXD-type acyl-transferase family	XP_011090502	WAT1-related At5g64700- partial	Up
25	EYU44607	hypothetical protein MIMGU_mgv11b021844mg	XP_011093739	PREDICTED: uncharacterized protein LOC105173627 isoform X1	XP_011083298	polyphenol oxidase chloroplastic-like	XP_011080941	probable aquaporin PIP-type pTOM75	Up
26	XP_011092304	rop guanine nucleotide exchange factor 3	XP_012841353	vacuolar amino acid transporter 1	XP_011081428	pre-mRNA-processing-splicing factor 8	XP_012840450	F-box PP2-B10-like	Up
27	XP_011091761	elicitor-responsive 3-like	XP_011099838	transcription-associated 1-like isoform X2	XP_011069870	EIN3-binding F-box 1	XP_011101605	crocetin chloroplastic-like	Up
28	ABR92331	aldo keto reductase 1	XP_011090440	PREDICTED: uncharacterized protein LOC105171114	XP_011088308	flavonol synthase flavanone 3-hydroxylase-like	XP_011095404	aconitate cytoplasmic	Up
29	XP_011081392	kDa heat shock mitochondrial	XP_009626262	glyoxylate hydroxypyruvate reductase HPR3-like	AJD25248	cytochrome P450 CYP716A89	XP_011094724	probable LRR receptor-like serine threonine- kinase At1g67720	Up
30	XP_011101142	vinorine synthase-like	XP_011070903	cytosolic sulfotransferase 12-like	XP_011098534	NRT1 PTR FAMILY -like	XP_011072129	late blight resistance homolog R1A-10	Up
31	XP_012840450	F-box PP2-B10-like	XP_011073534	E3 ubiquitin- ligase XBAT34 isoform X2	XP_012832933	F-box LRR-repeat MAX2 homolog A	XP_011071684	PHYTOCHROME KINASE SUBSTRATE 3-like	Up
32	XP_011100775	ocs element-binding factor 1-like	XP_011069664	probable serine threonine- kinase At1g01540	AJD25223	cytochrome P450 CYP94D47	XP_012847135	NUCLEAR FUSION DEFECTIVE 4-like	Up
33	XP_011085926	REVEILLE 1	XP_011099680	lipase-like PAD4	XP_011075207	neutral alpha-glucosidase C	XP_011086542	potassium transporter 6-like isoform X2	Up
34	XP_011077901	sodium transporter HKT1-like	XP_011100028	PREDICTED: putative uncharacterized protein At4g01020, chloroplastic	AJD25187	cytochrome P450 CYP77A27	XP_011086848	NAC transcription factor 25	Up
35	XP_011093340	receptor kinase HSL1	XP_011080476	CSC1 At4g35870	XP_011081312	PREDICTED: uncharacterized protein LOC105164372	XP_011099030	receptor kinase FERONIA	Up
36	XP_007042945	HXXXD-type acyl-transferase family	XP_011101406	probable LRR receptor-like serine threonine- kinase At2g24230	XP_011082006	TIC chloroplastic	XP_011097953	G-type lectin S-receptor-like serine threonine- kinase At4g27290	Up
37	XP_011071763	lipase-like PAD4	XP_011086107	stem-specific TSJT1-like	EYU20852	hypothetical protein MIMGU_mgv1a005530mg	XP_011085074	NRT1 PTR FAMILY -like	Up
38	XP_011085074	NRT1 PTR FAMILY -like	XP_011086610	alpha-glucan water chloroplastic-like	XP_011087632	chloride channel CLC-c	XP_012846750	xyloglucan endotransglucosylase hydrolase 15-like	Up
39	XP_011077159	aspartic ase 2 isoform X2	XP_011096954	DNA mismatch repair MLH3 isoform X2	XP_012836394	glycosyltransferase-like KOBITO 1	XP_011079922	BEACH domain-containing lvsA isoform X1	Up
40	XP_011081443	cellulose synthase G3	XP_011087575	flap endonuclease 1	XP_011070676	ALG-2 interacting X-like	XP_011100775	ocs element-binding factor 1-like	Up
41	XP_011081963	pleiotropic drug resistance 1-like	XP_011082534	piezo-type mechanosensitive ion channel homolog isoform X2	XP_012844429	probable leucine-rich repeat receptor kinase partial	XP_011080179	PREDICTED: beta-galactosidase-like	Up
42	AGN52055	MYB-related transcription factor	XP_012837197	trafficking particle complex subunit 2	XP_011073073	acetolactate synthase chloroplastic	XP_011077901	sodium transporter HKT1-like	Up
43	EYU37745	hypothetical protein MIMGU_mgv1a014782mg	XP_011079236	histone-lysine N- H3 lysine-9 specific SUVH1-like	XP_011099341	metal transporter Nramp3	XP_012836394	glycosyltransferase-like KOBITO 1	Up
44	XP_011080481	ABC transporter G family member 35-like	XP_012832933	F-box LRR-repeat MAX2 homolog A	XP_011082534	piezo-type mechanosensitive ion channel homolog isoform X2	XP_011093739	PREDICTED: uncharacterized protein LOC105173627 isoform X1	Up
45	XP_011094568	UDP-glycosyltransferase 73D1	XP_011079595	kynurenine--oxoglutarate transaminase 1-like	XP_012828939	callose synthase 9	XP_011080114	PREDICTED: uncharacterized protein LOC105163461	Up
46	XP_011098857	calcium-binding partial	XP_011077901	sodium transporter HKT1-like	XP_011076386	leucine-rich repeat receptor kinase TDR	XP_011074267	leucine-rich repeat-containing DDB_G0290503	Up
47	XP_011084862	PREDICTED: uncharacterized protein LOC105167009	XP_011098287	MATE efflux family LAL5-like	XP_011078273	CRS2-associated factor chloroplastic	XP_011091239	pre-mRNA-processing factor 19-like	Up
48	AJD25244	cytochrome P450 CYP714A25	XP_011090656	argonaute 10	XP_011088856	pleiotropic drug resistance 2-like	XP_011088308	flavonol synthase flavanone 3-hydroxylase-like	Up
49	XP_011070424	PREDICTED: uncharacterized protein LOC105156082	XP_011102248	PREDICTED: uncharacterized protein LOC105180271	XP_011091239	pre-mRNA-processing factor 19-like	XP_011092853	kinesin NACK1 isoform X2	Up
50	XP_012834310	PREDICTED: uncharacterized protein LOC105955154	XP_011096404	PREDICTED: uncharacterized protein LOC105175608	XP_011098287	MATE efflux family LAL5-like	XP_011100028	PREDICTED: putative uncharacterized protein At4g01020, chloroplastic	Up
51	XP_011087207	plasma membrane ATPase 3	XP_011080157	26S proteasome regulatory subunit 4 homolog A	XP_011094589	probable pectate lyase 12	XP_011099452	auxin-responsive IAA9-like	Down
52	XP_011098718	alpha-1,4 glucan phosphorylase L-1 chloroplastic amyloplastic	XP_011096169	DAG chloroplastic	XP_011086130	vacuolar 8	XP_011073001	PREDICTED: uncharacterized protein LOC105158074	Down
53	AGF30365	CYP450 monooxygenase CYP93B23	XP_011084289	PREDICTED: uncharacterized protein LOC105166586	XP_011083657	50S ribosomal chloroplastic	XP_011076922	alpha-xylosidase 1	Down
54	AAF66434	AF249915_1ADP-glucose pyrophosphorylase catalytic subunit	XP_011086186	calcium-dependent kinase-like	XP_011085509	L-ascorbate oxidase homolog	XP_011084842	mini-chromosome maintenance complex-binding isoform X1	Down
55	XP_011099452	auxin-responsive IAA9-like	XP_012829252	late blight resistance homolog R1A-10	XP_011080509	PREDICTED: uncharacterized protein LOC105163756	XP_011097583	PREDICTED: uncharacterized protein LOC105176468	Down
56	XP_011089660	galacturonosyltransferase 8-like	XP_012850396	PREDICTED: uncharacterized protein LOC105970144	XP_011084213	UDP-glucuronate 4-epimerase 6	XP_011086490	PREDICTED: snakin-2-like	Down
57	AJQ20635	Long-Chain Acyl- Synthetase	XP_011099166	PREDICTED: protein COBRA-like	XP_012849694	transport SEC31 homolog B	XP_011082602	PREDICTED: protein OSB4, chloroplastic-like	Down
58	XP_011094459	ER membrane complex subunit 1	XP_011094823	PREDICTED: uncharacterized protein LOC105174419	XP_009794242	ferredoxin--NADP leaf-type chloroplastic	XP_011095879	zinc finger CONSTANS-LIKE 10-like	Down
59	XP_012832270	non-specific lipid-transfer 1-like	XP_011077218	triosephosphate cytosolic	XP_011082867	polyphenol oxidase chloroplastic-like	XP_011087945	MADS-box SVP-like isoform X1	Down
60	XP_011094609	ABC transporter B family member 1-like	XP_011070281	poly(U)-specific endoribonuclease-B	XP_011092530	methylthioribose kinase	XP_011076917	PREDICTED: uncharacterized protein LOC105161049	Down
61	XP_011071161	PREDICTED: uncharacterized protein LOC105156657	XP_011078340	ABC transporter G family member 32	XP_011098363	PREDICTED: myosin-2-like	XP_011091010	ethylene-responsive transcription factor RAP2-3	Down
62	XP_011095467	65-kDa microtubule-associated 1	XP_011069898	xyloglucan endotransglucosylase hydrolase 24-like isoform X2	XP_012851258	organic cation carnitine transporter 7-like	XP_011095730	PREDICTED: uncharacterized protein LOC105175099	Down
63	XP_011079437	probable receptor-like serine threonine- kinase At5g57670	XP_011083243	dedicator of cytokinesis 7	Q5SBP5	GCS1_OCIBA ame: Full=Gamma-cadinene synthase ame: Full=(+)-gamma-cadinene synthase	XP_011082241	probable CCR4-associated factor 1 homolog 7	Down
64	XP_011102156	GDSL esterase lipase At4g18970-like	XP_006288773	hypothetical protein CARUB_v10002094mg, partial	XP_011100772	ubiquitin-conjugating enzyme E2 32-like	XP_006288773	hypothetical protein CARUB_v10002094mg, partial	Down
65	XP_011073390	clustered mitochondria	XP_011082602	PREDICTED: protein OSB4, chloroplastic-like	XP_011078374	EIN3-binding F-box 1-like	XP_011090758	probable ATP-dependent DNA helicase CHR12	Down
66	XP_012834678	translational activator GCN1	XP_011097840	glucan endo-1,3-beta-glucosidase 13	XP_011079894	coiled-coil domain-containing 150	XP_012834630	PREDICTED: calreticulin-3	Down
67	XP_011075354	mediator of RNA polymerase II transcription subunit 23 isoform X2	XP_011073392	formamidopyrimidine-DNA glycosylase isoform X2	XP_011087364	DNA-damage-repair toleration DRT100-like	XP_011099420	homeobox-leucine zipper HAT22-like	Down
68	XP_009794242	ferredoxin--NADP leaf-type chloroplastic	XP_012840211	C-terminal binding AN	XP_011095827	flavonoid 3 -monooxygenase-like	XP_011086491	UDP-glycosyltransferase 74B1	Down
69	XP_011098425	PREDICTED: uncharacterized protein LOC105177096 isoform X3	XP_011073252	notum homolog isoform X2	AAQ10000	fructokinase 2	XP_011069956	NADH--cytochrome b5 reductase 1-like	Down
70	AKN09644	basic helix-loop-helix transcription factor	XP_011095891	serine threonine- kinase D6PK	XP_011094233	probable receptor kinase TMK1	XP_012836111	probable cytosolic iron-sulfur assembly CIAO1 homolog	Down
71	XP_011081061	root phototropism 3-like	XP_011072889	replication A 70 kDa DNA-binding subunit B	XP_012854902	PREDICTED: uncharacterized protein LOC105974362 isoform X2	XP_011079932	probable histone H2A variant 3	Down
72	XP_011083092	PREDICTED: uncharacterized protein LOC105165697	XP_011084383	leukotriene A-4 hydrolase homolog	XP_011097782	kinesin KIN12A isoform X1	XP_011091084	3-ketoacyl- synthase 11-like	Down
73	XP_011076157	tripeptidyl-peptidase 2 isoform X4	XP_011091771	F-box WD-40 repeat-containing At3g52030 isoform X2	XP_012835781	receptor 12	XP_011074667	endoglucanase 10-like	Down
74	AJD25188	cytochrome P450 CYP77A28	XP_011089318	zinc finger JACKDAW	XP_011099916	transmembrane 9 superfamily member 3	XP_011090376	PREDICTED: chlorophyllase-1-like	Down
75	XP_011072681	subtilisin-like protease	XP_011075687	probable RNA-dependent RNA polymerase 1	XP_011090789	flavanone 3-dioxygenase-like	XP_011099166	PREDICTED: protein COBRA-like	Down
76	XP_011082943	DNA replication licensing factor MCM6	XP_011088185	PREDICTED: uncharacterized protein LOC105169489	XP_011075684	probable 6-phosphogluconolactonase 2	XP_011073451	calcium-dependent kinase 3-like	Down
77	XP_011088367	phosphatidylinositol 4-kinase alpha 1-like	XP_011094293	transcription initiation factor TFIID subunit 2 isoform X2	XP_011085498	PREDICTED: uncharacterized protein LOC105167458	XP_011088570	dirigent 21-like	Down
78	XP_012840733	PREDICTED: uncharacterized protein LOC105961045	XP_011084942	probable signal peptidase complex subunit 2	XP_011072684	1-phosphatidylinositol-3-phosphate 5-kinase FAB1B-like	XP_011075190	PREDICTED: uncharacterized protein LOC105159716 isoform X2	Down
79	XP_011069736	chromosome-associated kinesin KIF4A	XP_011085429	WD repeat-containing 26-like	XP_011098425	PREDICTED: uncharacterized protein LOC105177096 isoform X3	XP_012845929	probable LRR receptor-like serine threonine- kinase At3g47570	Down
80	XP_011090733	probable linoleate 9S-lipoxygenase 5 isoform X1	XP_011079404	transmembrane 9 superfamily member 9-like	XP_012857569	zinc finger BED domain-containing RICESLEEPER 1-like	XP_011095657	PREDICTED: uncharacterized protein At4g26450	Down
81	AIU99490	ABC Acyl Transporter	XP_011072453	GDSL esterase lipase APG	XP_011095651	PREDICTED: uncharacterized protein LOC105175040 isoform X1	XP_011082729	basic leucine zipper 61-like	Down
82	AHL27584	RNA-dependent RNA polymerase 1	XP_011101285	PREDICTED: uncharacterized protein LOC105179373	XP_011093520	pre-mRNA-splicing factor SYF1	XP_011092530	methylthioribose kinase	Down
83	XP_011076276	subtilisin-like protease	XP_012845549	pollen-specific SF21	XP_011098892	ribonucleoside-diphosphate reductase small chain-like	XP_011085900	glutamate decarboxylase	Down
84	XP_011094939	PREDICTED: uncharacterized protein LOC105174509	XP_011091182	PREDICTED: uncharacterized protein LOC105171688	XP_011091205	poly(A) RNA polymerase 1-like	XP_011096169	DAG chloroplastic	Down
85	XP_011077048	calcium-binding mitochondrial carrier S -1-like	XP_012833515	pentatricopeptide repeat-containing mitochondrial	NP_001183546	histone H3	XP_011101473	serine decarboxylase-like	Down
86	XP_011083660	auxilin 1	XP_011079515	probable pectinesterase 53	XP_011099195	probable LRR receptor-like serine threonine- kinase At3g47570	XP_011098078	protodermal factor 1-like	Down
87	XP_011095697	PREDICTED: uncharacterized protein LOC105175073	XP_011088448	SUMO-activating enzyme subunit 2	XP_011094432	PREDICTED: uncharacterized protein LOC105174131	XP_011085043	formin 2	Down
88	XP_011093461	probable serine threonine- kinase At4g35230	XP_011073787	26S proteasome non-ATPase regulatory subunit 1 homolog A-like	XP_011070876	PREDICTED: uncharacterized protein LOC105156446	XP_011098821	PREDICTED: uncharacterized protein LOC105177385	Down
89	XP_011077275	ABC transporter G family member 24-like	XP_011091799	NAD-dependent malic enzyme 59 kDa mitochondrial	XP_011096786	vesicle-associated membrane 721-like	XP_011089052	disease resistance At3g14460	Down
90	AIE15766	Dicer 4a	XP_012838234	PREDICTED: nicastrin	XP_011102156	GDSL esterase lipase At4g18970-like	XP_011102156	GDSL esterase lipase At4g18970-like	Down
91	XP_011095110	WEB family At2g38370	XP_011075348	zeatin O-glucosyltransferase-like	XP_011095697	PREDICTED: uncharacterized protein LOC105175073	XP_011101037	endoglucanase 6	Down
92	XP_011099433	leucine-rich repeat receptor-like serine threonine- kinase BAM1	XP_012858941	subtilisin-like protease	XP_011096413	magnesium-chelatase subunit chloroplastic-like	XP_011087464	PREDICTED: uncharacterized protein LOC105168944 isoform X3	Down
93	XP_012853192	proteasome-associated ECM29 homolog	XP_012853209	PREDICTED: LOW QUALITY PROTEIN: uncharacterized protein LOC105972773	XP_012434520	probable disease resistance RF9	XP_011084389	histone H1	Down
94	XP_012849537	probable receptor kinase At1g67000	XP_011080282	xanthine dehydrogenase 1-like	XP_011086024	PREDICTED: uncharacterized protein LOC105167876	XP_011076719	60S acidic ribosomal P0	Down
95	XP_011100312	probable histone-lysine N-methyltransferase ATXR3 isoform X1	XP_011085963	PREDICTED: uncharacterized protein LOC105167832	XP_011086200	calcium permeable stress-gated cation channel 1-like	XP_012832282	vacuolar-sorting receptor 1-like	Down
96	XP_011101522	restin homolog	XP_011074295	symplekin-like isoform X1	XP_011094520	armadillo repeat-containing kinesin 1 isoform X2	XP_011069736	chromosome-associated kinesin KIF4A	Down
97	XP_011082902	callose synthase 7	XP_011070336	dolichyl-diphosphooligosaccharide-- glycosyltransferase subunit DAD1	XP_011095583	PREDICTED: uncharacterized protein LOC105174992	XP_011089226	UDP-glycosyltransferase 87A1-like	Down
98	XP_011082908	pentatricopeptide repeat-containing chloroplastic	XP_011095707	nucleolar complex 3 homolog	XP_011080864	trithorax group osa-like	XP_011097456	8-hydroxygeraniol dehydrogenase	Down
99	XP_011098892	ribonucleoside-diphosphate reductase small chain-like	XP_011099316	probable receptor kinase At5g24010	XP_011087987	myb-binding 1A	XP_011093669	inositol oxygenase 2-like	Down
100	XP_011073085	thylakoid lumenal kDa chloroplastic	XP_011086897	PREDICTED: retinoblastoma-related protein	XP_011073557	PREDICTED: uncharacterized protein LOC105158471, partial	XP_011072608	oligouridylate-binding 1B-like	Down
